# Supplementary material for: Miniature Short Hairpin RNA Screens to Characterize Antiproliferative Drugs
Source: G3 (Bethesda). 2013 Aug 1;3(8):1375–87. doi: 10.1534/g3.113.006437 (PMC3737177; doi:10.1534/g3.113.006437)
Supplement: Supporting Information [file supp_g3.113.006437_TableS2.xlsx]

## Sheet: Sheet1
hpid	seq	acc	gene	position	region	allopurinol_Intercept	allopurinol_Interaction	aminophylline_Intercept	aminophylline_Interaction	amsacrineIntercept	amsacrine_Interaction	artemisinin_Intercept	artemisinin_Interaction	camptothecinIntercept	camtothecin_Interaction	cell_Intercept	cell_Interaction	clozapine_Intercept	clozapine_Interaction	cyclosporinA_Intercept	cyclosporinA_Interaction	digoxin_Intercept	digoxin_Interaction	doxorubicin_Intercept	doxorubicin_Interaction	erythromycin_Intercept	erythromycin_Interaction	etoposide_Intercept	etoposide_Interaction	gefitinib_Intercept	gefitinib_Interaction	gossypol_Intercept	gossypol_Interaction	haploperidol_Intercept	haploperidol_Interaction	hydroxyurea_Intercept	hydroxyurea_Interaction	ibuprofen_Intercept	ibuprofen_Interaction	imanitib_Intercept	imanitib_Interaction	indomethacin_Intercept	indomethacin_Interaction	isoproterenol_Intercept	isoproterenol_Interaction	lovastatin_Intercept	lovastatin_Interaction	mancozeb_Intercept	mancozeb_Interaction
TRCN0000000235	CGAAGGAGCAACAGTAGAAAT	NM_004117.x-642s1c1	FKBP5	642	CDS	8.56486	-0.0637974	8.45765	-0.0233508	8.57878	-0.147542	8.4713	-0.0798025	8.54099	-0.0933588	8.44821	-0.0355882	9.0151	-0.0352139	9.12341	-0.0667693	9.13777	-0.0239163	8.45279	-0.0562535	8.4584	-0.0485692	9.04628	-0.0376361	8.48298	-0.115467	9.21411	-0.0866266	8.47873	-0.0652606	9.06399	-0.0340736	8.43999	-0.0523428	9.17305	-0.0152216	9.02372	-0.028495	8.41426	-0.15545	9.03885	-0.0388727	8.3404	-0.0419792
TRCN0000000237	CCCTCGAATGCAACTCTCTTT	NM_004117.x-520s1c1	FKBP5	520	CDS	7.79484	-0.0214232	7.91276	-0.100677	7.85693	-0.0319025	7.76453	0.0422993	7.88822	-0.0213282	7.86858	-0.0162534	8.16863	-0.051458	8.38819	-0.00237414	8.19587	-0.109586	7.7753	0.00548298	7.92614	-0.0903584	8.52184	0.040766	7.78329	-0.0559625	8.30967	0.00831954	7.92961	-0.0382181	8.41305	-0.00324846	7.91419	-0.0442774	8.39881	-0.0810788	8.61945	-0.114333	7.98815	-0.00885452	8.25422	-0.0897517	7.9557	-0.0595674
TRCN0000000238	CAAACGGAAAGGAGAGGGATA	NM_004117.x-609s1c1	FKBP5	609	CDS	8.27744	0.0314711	8.23255	0.0369318	8.15106	0.0943045	8.14213	0.0649945	8.07959	0.056694	8.20865	0.0708971	9.29352	-0.0277837	9.43093	0.0564534	9.34386	0.00651658	8.0997	0.0647768	8.38509	0.0541094	9.37632	0.0207967	8.18222	0.0638727	9.32883	-0.0430896	8.21088	0.018556	9.24515	0.0479373	8.1851	0.0521136	9.37955	-0.0409404	9.37056	-0.00698665	7.93147	0.0247571	9.28198	-0.0299532	8.2877	0.0286691
TRCN0000000379	GCTCTGTTACTTGGCCACTAT	NM_000208.x-559s1c1	INSR	559	CDS	7.92585	-0.0110993	7.93022	-0.0439147	7.85478	-0.0829918	8.02655	0.0129518	7.78846	-0.0585659	7.87165	-0.0511209	8.72777	-0.0876664	8.19849	0.019588	8.32051	-0.0841334	7.85872	-0.0558814	8.04938	-0.00965056	8.90487	-0.047526	7.9563	-0.0219233	8.55186	0.0103818	7.90485	-0.0250051	9.12547	-0.00188879	7.89145	-0.0577692	8.12301	0.0343348	8.7487	-0.10184	8.14054	-0.0845317	8.52957	0.0026007	7.94566	-0.0187065
TRCN0000000501	GCTGTGAATAGAGTAACTGAA	NM_001274.x-234s1c1	CHEK1	234	CDS	7.65885	0.0409499	7.97849	0.0118174	8.08967	0.0468058	8.09482	-0.0886258	7.69652	0.0862402	7.8205	0.0773687	7.53389	-0.129498	7.49041	-0.030146	7.90629	-0.00745626	7.93666	0.0147503	7.90786	0.0201082	7.3766	-0.134112	7.98776	0.0200078	7.58393	-0.107865	7.85322	0.0205956	7.71077	-0.0643114	7.83479	-0.0354692	7.44374	-0.0738595	7.66279	-0.00673967	7.69334	0.0517741	7.06108	-0.116351	7.64051	0.0401401
TRCN0000000502	GTGGTTTATCTGCATGGTATT	NM_001274.x-510s1c1	CHEK1	510	CDS	8.26844	-0.0154634	8.25599	-0.0541593	8.10379	0.0272295	8.10999	-0.016392	8.2402	-0.000893445	8.12963	-0.0150074	9.24056	-0.0295212	9.36345	0.0153348	9.33536	-0.0300178	8.16751	0.0258618	8.09363	-0.0320836	9.32559	-0.00126034	7.95881	-0.0430426	9.17394	0.0307592	8.21498	-0.0368288	9.45077	-0.121366	8.15103	-0.0488942	9.3934	-0.0851289	9.14283	0.0134606	8.11872	-0.0486727	9.24946	-0.111541	8.3111	-0.0509861
TRCN0000000519	CAACCCACGAATCAAGCTCAT	NM_001348.x-552s1c1	DAPK3	552	CDS	8.18093	-0.00279868	8.39625	-0.0240335	8.18441	0.00307588	8.49359	-0.0126151	8.39899	-0.0281356	8.28765	-0.0187466	8.3262	0.000475873	8.53555	-0.0175095	8.38314	-0.100828	8.32033	0.0361766	8.273	0.0356538	8.44148	0.0029886	8.45416	-0.00758583	8.59254	-0.0773896	8.43862	0.0131719	8.53074	-0.0118856	8.39472	0.0167816	8.4105	0.0347027	8.59802	-0.0822237	8.3294	0.00239991	8.48838	0.0542267	8.31785	-0.0388367
TRCN0000000587	GCCCTCTGAACTTGCCTTAAA	NM_001798.x-1222s1c1	CDK2	1222	3UTR	7.99832	-0.00981328	8.04366	0.0128738	8.10504	-0.000849511	8.26836	-0.0237021	8.02825	0.0316449	8.1318	-0.00949722	8.81565	-0.0722054	8.87971	-0.0148291	8.83937	-0.0436124	7.89022	0.0538747	8.21571	0.0390679	8.9953	0.0183904	8.01396	0.0228497	8.91563	-0.0265661	8.14005	-0.0230525	9.33326	0.0182651	8.0742	0.0242458	8.74683	-0.066595	9.15863	-0.0599741	8.27629	0.0575719	9.14564	-0.0146454	7.92952	0.0577005
TRCN0000000603	CTCTTACCTACGTCAGCTCTT	NM_001894.x-909s1c1	CSNK1E	909	CDS	7.71999	0.0241378	7.70691	-0.0368268	7.49947	0.0399078	7.94753	-0.0165919	7.70071	-0.0104851	7.64859	-0.0290251	8.99186	-0.055579	8.90872	0.0274688	8.85609	-0.116643	7.63983	-0.0190667	7.972	-0.0395886	9.16764	-0.00196311	7.89839	-0.0385887	8.9801	-0.0566896	7.86962	0.0169877	9.30551	0.0267693	7.77205	-0.0293575	8.90152	0.00308272	9.06465	-0.0464567	7.71429	-0.000387322	9.05208	0.0151647	7.63514	0.00236098
TRCN0000000695	GAGCAGGAGAATGTGTAACAA	NM_003691.x-1331s1c1	STK16	1331	3UTR	8.13608	0.00304834	8.38246	0.00101926	8.32363	-0.00749806	8.23484	-0.0544143	8.18011	0.00196679	8.20308	-0.0132966	8.10203	0.0170584	8.17128	0.0641177	8.1524	-0.015664	8.09708	0.0215596	8.16772	-0.0624114	7.80149	-0.00503981	8.16676	-0.0355704	7.88694	0.0446312	8.2644	-0.0448954	8.17611	-0.027633	8.06029	0.0624987	8.01993	-0.0623235	7.96981	0.0288762	8.2977	-0.0444721	8.12984	-0.0340114	8.31602	0.0552799
TRCN0000000696	GCTGCTGCTACCATTCTTCAA	NM_003691.x-403s1c1	STK16	403	CDS	7.97426	0.0344516	7.96421	-0.0192205	7.81368	0.0273902	7.8174	0.0437672	8.01127	0.0193566	8.03554	0.00914761	8.07531	0.0151887	8.17127	-0.089493	8.13907	-0.0361718	7.86666	-0.00254538	8.07132	0.0434814	8.37365	0.00677688	7.98856	-0.0328817	8.25242	0.0355506	7.97901	-0.0135558	8.46383	-0.0757638	7.99434	0.0482514	8.13053	0.0506382	8.37648	-0.0496733	8.0152	-0.00108632	8.31096	0.0182503	7.94063	0.0656619
TRCN0000000699	AGGTACGCTGTGGAATGAGAT	NM_003691.x-427s1c1	STK16	427	CDS	7.96547	0.0280116	8.12064	0.00622115	8.24224	-0.0827328	8.31422	-0.124615	8.20367	-0.0436245	8.07032	0.0141326	7.23777	-0.11078	7.23016	-0.0556726	7.04341	-0.151689	8.21464	-0.0503779	8.19888	0.0182705	7.33172	-0.0508278	8.14282	-0.0596533	7.42905	0.0564117	8.2397	-0.0500707	7.10995	-0.0894272	8.08341	-0.0236226	7.10455	-0.0303893	7.1214	-0.0323358	8.06534	0.00861169	7.32801	0.00124753	8.17282	-0.022772
TRCN0000000754	TGGTTCATTAAGTACATAGCT	NM_004071.x-1746s1c1	CLK1	1746	3UTR	7.9101	-0.00527216	7.7317	0.0600043	7.92732	-0.0454166	7.73694	-0.00683689	7.94532	-0.0666245	8.07022	-0.00330388	7.86625	0.0669336	7.74021	0.0861462	8.19218	0.118484	7.88918	-0.0266215	7.7883	-0.0127912	7.60795	-0.00857124	7.91862	0.0209066	7.90167	0.0328577	7.85059	0.0239408	7.80215	0.0249852	7.74569	0.0223052	8.21594	0.0251172	8.04365	0.0546302	7.76266	-0.0157514	7.7166	0.0792593	7.90869	0.00589742
TRCN0000000755	GCTGCAAATACAATCACTCTA	NM_004071.x-283s1c1	CLK1	283	CDS	8.46937	-0.0245587	8.54832	-0.0666175	8.59815	-0.0212376	8.4979	-0.0265211	8.5227	-0.0456343	8.63916	-0.0167406	9.25786	-0.0305732	9.04528	-0.0286021	8.97984	-0.034094	8.52179	0.0145068	8.36108	0.0214889	9.18663	-0.0196073	8.46429	-0.00655665	9.11756	0.0592248	8.5679	-0.026956	8.96912	-0.164267	8.50937	-0.0920141	9.13922	-0.0149237	8.96718	0.0188911	8.48696	-0.0338908	9.05679	0.00875871	8.61683	-0.0832755
TRCN0000000758	GATATGCAAGTCTGTGAATTT	NM_004071.x-968s1c1	CLK1	968	CDS	7.01555	-0.0739041	7.08199	-0.00265508	7.11396	-0.101091	6.63323	-0.0202792	7.03002	-0.00796956	7.02187	0.0348476	7.41577	-0.0981884	7.17684	-0.173323	7.78067	-0.0508037	7.08109	-0.0661119	7.01326	-0.108065	7.22856	-0.0883856	7.08691	-0.114743	7.04514	-0.00454855	7.01309	-0.124665	7.0259	-0.00486232	6.74791	-0.0728009	7.31553	-0.0185	7.62256	-0.0846452	7.07806	-0.0946857	7.08394	-0.129795	6.96879	0.0432271
TRCN0000000776	CTACCTCCTCCTTTGTTTAAT	NM_004217.x-1185s1c1	AURKB	1185	3UTR	8.25638	0.0078873	8.26512	-0.00601789	8.33703	-0.00222836	8.28286	-0.040836	8.41428	-0.00168521	8.23936	0.013178	8.18036	0.00779485	8.08693	0.093572	8.30188	-0.0717604	8.28359	0.00512628	8.06668	0.0161931	7.82714	-0.000787428	8.44906	-0.0330936	8.05733	-0.036903	8.45502	-0.0216465	7.86769	0.0251263	8.31602	0.0159764	8.14133	-0.0135159	7.99375	0.0762347	8.34925	-0.0366608	7.97583	-0.00223274	8.48958	-0.0453847
TRCN0000000777	CCTGCGTCTCTACAACTATTT	NM_004217.x-468s1c1	AURKB	468	CDS	7.34998	0.0169624	7.3899	-0.053322	7.4488	0.0226941	7.18921	0.0457946	7.28891	0.0607258	7.17227	0.0443259	5.81132	-0.0583267	5.69856	0.0382736	5.70204	-0.0645349	7.18984	0.123953	7.1521	-0.0352198	5.40252	-0.0496585	7.30829	-0.0389071	5.771	-0.141838	7.2894	-0.0129737	5.68417	0.0340525	7.19101	-0.00664758	6.04438	-0.0791242	5.79985	-0.0542625	7.30154	-0.00776845	5.93386	-0.0657968	7.29394	-0.000533589
TRCN0000000779	GAAGAGCTGCACATTTGACGA	NM_004217.x-558s1c1	AURKB	558	CDS	7.97481	-0.0433943	7.93076	-0.0464096	7.75098	-0.00575943	8.04587	-0.0760676	7.91298	-0.0842447	7.94501	-0.0601367	9.00439	-0.0370185	8.76503	0.0210169	8.7355	-0.143949	7.67164	0.0141193	8.0206	-0.00413243	9.35206	0.0350497	7.87943	-0.0591621	8.90505	-0.00640345	8.0227	0.0134449	9.47812	0.0101773	8.04531	-0.0678229	9.11576	-0.106972	9.33459	-0.105759	8.17676	-0.0186241	8.87479	0.0253477	7.70701	-0.040093
TRCN0000000781	GATAGAGAAGACAAAGAGAAT	NM_004226.x-1269s1c1	STK17B	1269	CDS	8.11574	0.0228754	8.08649	-0.00966212	8.03314	-0.0157912	8.23914	0.0117875	8.0618	0.018106	8.09573	0.021367	9.34573	0.000685733	9.36983	0.0235181	9.26279	-0.00738718	8.07978	-0.0412904	7.90683	0.0232634	9.04175	0.0513872	8.13255	0.00343552	9.26581	-0.0280047	7.96414	-0.0256266	9.12185	0.0549895	8.07375	0.05393	9.26816	0.00466857	9.2097	0.0709807	8.10642	0.0319886	9.17244	0.0416566	8.04855	-0.02759
TRCN0000000784	GTGATAAATACAAGGCCCAGA	NM_004304.x-5992s1c1	ALK	5992	3UTR	8.1094	0.0245158	8.27449	-0.00454028	8.21924	0.023477	8.13011	-0.00639298	8.10824	0.0313058	8.15213	0.0126123	9.1298	-0.00093473	9.07298	-0.00907419	9.02179	-0.0342944	8.15865	0.0125177	8.19906	0.0389573	9.04473	-0.0132875	8.11075	0.0501444	9.06866	-0.0920715	8.11879	-0.0531582	9.10957	-0.0428251	8.10776	0.0390589	9.06804	-0.0771266	9.07441	-0.0172773	7.98693	0.0165432	9.20341	0.0155403	8.09389	-0.0226498
TRCN0000000785	GAGCTGGTCATTACGAGGATA	NM_004304.x-5706s1c1	ALK	5706	CDS	7.9283	0.0244662	7.92974	-0.0217586	7.60343	0.0977158	7.69994	0.0627246	7.83749	0.04926	7.92223	0.032667	8.04127	0.0926845	8.19318	0.00322402	8.36583	-0.00291752	7.67879	0.0789929	8.00755	0.0339378	8.12002	-0.0105476	7.90055	-0.0561544	8.59216	0.0949657	7.92635	0.0508648	8.67656	0.0326967	7.87914	0.0690043	8.40522	0.127997	8.71623	0.014632	7.92348	0.0255129	7.99678	-0.0212233	7.74968	-0.00111498
TRCN0000000786	ACCCAAATCAAGAAACCTGTT	NM_004304.x-2854s1c1	ALK	2854	CDS	8.1245	-0.0118781	8.19258	-0.0422799	8.20463	-0.0399092	7.85955	0.128322	8.20261	-0.0254974	8.19014	-0.03272	9.08273	-0.0614317	9.11949	-0.0854046	9.02086	-0.0264286	8.33857	-0.0531001	8.16657	-0.0295804	9.01012	-0.03891	8.25728	-0.0722468	9.09619	-0.0384317	8.11934	-0.0365167	9.18022	-0.109823	8.24654	-0.040045	8.80788	-0.00891429	9.21763	-0.0353611	8.19833	-0.0319724	8.98588	-0.07902	8.33429	-0.0217862
TRCN0000000791	CGAGGAATTTGAGATAGAGCT	NM_004327.x-3365s1c1	BCR	3365	CDS	7.23539	-0.0212701	7.306	-0.0315822	7.29454	0.0158733	7.18694	-0.00878389	7.30393	-0.0406783	7.3094	-0.0242604	7.18481	0.0336376	6.93678	-0.00884776	6.71849	-0.0657334	7.3429	0.000554944	7.22862	-0.025631	7.19926	0.0306513	7.30813	0.0338926	7.66929	0.159683	7.28618	-0.0372756	7.04132	0.0128902	7.30143	-0.0391576	6.71574	-0.0117016	6.87274	-0.0176969	7.32951	-0.0424401	7.09119	0.0189546	7.22677	-0.0227113
TRCN0000000793	AGAGCCAGAAGCAACAAAGAT	NM_004327.x-2355s1c1	BCR	2355	CDS	8.23856	0.0351368	8.37428	-0.0891348	8.43442	-0.12501	8.4514	-0.0600039	8.39542	-0.0529448	8.28955	-0.0486921	8.33782	-0.0376514	8.52998	-0.00746109	8.12137	-0.10238	8.39901	-0.108628	8.43572	-0.169516	8.59011	-0.0531302	8.39056	-0.109669	8.54842	-0.191537	8.40029	-0.11093	8.54227	-0.105212	8.40229	-0.00456943	8.41786	-0.0783023	8.64501	-0.0816487	8.30954	-0.135896	8.32987	0.0395382	8.30419	-0.0220724
TRCN0000000795	CGTGATTTGGAACAGGATGAA	NM_004329.x-880s1c1	BMPR1A	880	CDS	7.02552	0.103777	6.9848	-0.0115863	7.3024	-0.049188	7.50382	-0.0321103	7.25268	0.0360942	7.25744	0.0561132	6.31695	-0.00468265	6.68073	-0.0281812	6.41644	-0.136236	7.1829	0.000454455	6.96534	0.0442876	6.75399	0.0101865	6.83831	0.0976038	7.18124	0.162002	7.2278	-0.0251091	6.30164	0.025279	7.13396	0.0745492	6.92589	-0.030004	6.326	-0.0219918	7.45191	-0.0327603	6.64297	-0.0616347	7.28186	0.013359
TRCN0000000797	GATGAATGTCTACGAGCAGTT	NM_004329.x-1777s1c1	BMPR1A	1777	CDS	8.24487	0.0172657	8.3188	-0.00828288	8.39515	-0.0362685	8.16455	0.0170801	8.39443	-0.0468097	8.26612	0.0414113	9.13571	0.025766	9.27168	-0.016772	9.36067	0.0425434	8.40994	-0.0289616	8.25283	-0.0561873	9.33232	0.0323048	8.19248	0.0388086	9.3089	0.00307008	8.26597	-0.0333714	9.18166	0.0295784	8.3183	-0.0091777	9.26219	0.154329	9.50167	0.0606331	8.14832	-0.0648752	9.39394	0.0577954	8.28129	-0.0220157
TRCN0000000858	CCATCCTGAAAGAGTACCATT	NM_006251.x-1106s1c1	PRKAA1	1106	CDS	7.77246	0.0432631	7.92522	0.0490247	7.92365	0.0112731	7.90069	0.0116153	7.92161	0.00927022	7.84492	0.00805223	8.53417	-0.0473378	8.68617	-0.162258	8.90998	0.04534	8.01337	0.0186902	7.62829	0.00113838	8.58991	-0.00729833	7.89231	0.00307949	8.51976	-0.0471673	7.8456	0.00215297	8.51929	0.000108363	7.88135	-0.0137835	8.78852	-0.0203508	8.59309	0.0393936	7.91913	-0.117982	8.64419	-0.0428539	7.86497	0.01676
TRCN0000000859	CCTGGAAGTCACACAATAGAA	NM_006251.x-1611s1c1	PRKAA1	1611	CDS	7.55847	-0.0416722	7.48366	-0.0489308	7.39033	-0.0129189	7.56882	-0.0896095	7.3624	-0.010864	7.28331	-0.0217147	7.26107	0.0181266	7.30829	0.0270081	7.52119	-0.0511411	7.52183	-0.0485512	7.32152	-0.0155532	7.10787	-0.013584	7.66043	-0.076443	7.56328	0.047908	7.35382	-0.0238003	7.25486	-0.0117116	7.48472	-0.0534096	7.14298	0.0077645	7.41679	0.0327483	7.61998	-0.181281	7.34709	-0.0572633	7.63774	-0.0336622
TRCN0000000861	GTTGCCTACCATCTCATAATA	NM_006251.x-993s1c1	PRKAA1	993	CDS	6.03511	0.0597114	5.81988	-0.0337123	5.98392	-0.0117327	5.94839	-0.0108242	6.05629	-0.013	6.15487	0.00851734	5.21867	0.0536039	5.28882	-0.0229855	5.37675	-0.0136068	5.82848	-0.0304154	5.98181	-0.027508	5.43713	0.00664904	6.42243	0.00949228	5.27162	-0.0188386	6.34422	-0.0273216	5.69989	0.00152825	5.84458	-0.0253757	5.44784	0.0464352	5.4206	0.0538979	5.89055	-0.0287424	5.31045	0.0145485	6.0225	-0.0133262
TRCN0000000896	CGAGAAGGAAACAGAGCAAAT	NM_014720.x-3544s1c1	SLK	3544	CDS	7.83604	-0.012946	7.58319	0.00914872	7.91744	0.00440678	7.79193	0.0243286	7.66849	0.0693155	7.65281	-0.00674819	7.81056	0.00703282	7.64594	0.011307	7.90188	-0.0358108	7.74388	0.000422861	7.37798	0.0201353	7.60677	-0.0418138	7.79391	-0.0276823	7.98542	-0.0279232	7.57909	0.0406522	7.7831	0.0153261	7.80737	-0.00712075	8.05673	-0.0453738	7.64041	0.0259726	7.73785	-0.074011	7.61524	0.0543346	7.5326	0.0325106
TRCN0000000898	GCGTTACAATCAAAGACTTAT	NM_014720.x-3568s1c1	SLK	3568	CDS	8.4938	0.0610815	8.43798	0.0144376	8.71406	-0.0265871	8.39085	0.0820877	8.50877	0.0238239	8.40266	0.0302719	9.37243	0.0191887	9.31746	0.046043	9.22963	-0.0280423	8.54183	0.0167503	8.40973	0.00730935	9.3325	0.00146068	8.55262	-0.00875726	9.54298	0.100938	8.57253	-0.044372	9.35749	-0.0248297	8.43379	0.0183336	9.4116	-0.00592704	9.19092	0.0357172	8.40923	0.00759688	9.28824	0.0223353	8.4557	-0.0441809
TRCN0000000914	GCACTGGGATGTCTACTCTAT	NM_017593.x-953s1c1	BMP2K	953	CDS	7.68985	-0.016269	7.9196	-0.103046	7.89453	0.0224277	7.87442	0.00677417	7.83536	-0.02606	7.80447	0.000873925	8.20393	0.00738509	8.25505	0.0370606	8.25454	0.00829623	7.89802	-0.00350523	7.92871	-0.0682289	8.66983	0.11127	7.97093	-0.0736216	8.1526	0.021854	7.82333	0.0160721	8.16306	0.0675054	7.84748	0.0131558	8.68211	0.162195	8.43112	0.10235	7.78305	-0.00869331	8.33589	0.0531234	7.86547	0.0393896
TRCN0000000915	GACTGTGCTGTTAATTCAATT	NM_017593.x-539s1c1	BMP2K	539	CDS	8.49454	-0.0460546	8.54618	-0.0579611	8.59161	-0.139563	8.55913	-0.0454177	8.35439	-0.0798754	8.35427	-0.0428421	9.54013	-0.0402639	9.55661	-0.0426424	9.41801	-0.0110209	8.5385	-0.050932	8.42862	-0.109567	9.45678	-0.0222358	8.49125	-0.0840371	9.40727	0.0386317	8.50131	-0.108515	9.5053	-0.162602	8.42235	-0.0556629	9.41048	-0.0277758	9.6868	-0.0425494	8.40097	-0.0621183	9.50753	-0.0357056	8.40684	-0.00953925
TRCN0000000916	GATGGTGGGAACTATGTACTT	NM_017593.x-770s1c1	BMP2K	770	CDS	7.81803	0.00947961	7.84341	-0.00164742	7.55366	0.021122	7.64587	0.031115	7.75727	-0.0491282	7.64773	0.00625132	7.32484	0.00758809	7.01459	0.00880262	7.62375	0.0915982	7.96452	-0.0275603	7.68205	-0.0237341	6.86992	-0.0450994	7.70645	-0.0415945	7.47475	-0.0850786	7.83031	-0.00121877	7.3664	-0.0305989	7.73252	0.00885339	7.00865	0.0209008	7.35192	0.180483	7.87508	-0.133428	6.99897	0.0762583	7.9916	-0.00292112
TRCN0000000943	GCTGTCGATGATAGGTTAGAA	NM_139069.x-1319s1c1	MAPK9	1319	3UTR	8.13435	0.010506	7.99209	0.0320844	8.06646	-0.0376417	8.04009	-0.0373254	8.03408	0.0314491	8.13433	-0.0230984	8.48342	0.043165	8.4785	0.0403123	8.28846	-5.4e-05	8.08565	0.00131883	7.91759	-0.0145759	8.60658	0.0400742	7.90764	0.0004589	8.5405	-0.0491544	7.91071	0.02065	8.2726	-0.003908	7.94863	0.0612446	8.16642	0.0469608	8.43433	0.117213	7.952	-0.0380686	8.51692	0.0379452	8.05913	0.00496619
TRCN0000000948	GCCATGCCTTTCTGTATAGTA	NM_002497.x-1571s1c1	NEK2	1571	3UTR	8.41039	-0.0186315	8.38272	0.00340769	8.45087	0.000516399	8.4308	-0.0202032	8.53759	-0.0152382	8.49714	0.00781896	8.95379	-0.0312431	8.82328	0.0268522	8.9261	0.000378882	8.40362	0.000919516	8.49585	-0.0411311	9.23918	-0.0110534	8.4885	-0.0592889	9.15484	0.0696429	8.31769	0.0134898	9.09803	0.00313185	8.47992	-0.0352259	9.18612	0.00508088	9.09956	0.0358842	8.48708	0.00979789	9.17156	0.0201388	8.55936	0.00644541
TRCN0000000950	CGTTACTCTGATGAATTGAAT	NM_002497.x-849s1c1	NEK2	849	CDS	8.47006	-0.0169838	8.42899	0.0271336	8.43051	-0.0114647	8.42642	-0.0784579	8.25858	0.00632649	8.38462	0.0179979	9.78804	0.0152279	9.743	-0.0214445	9.78345	0.0394737	8.30348	-0.00427312	8.41839	-0.0254337	9.55962	-0.0164848	8.39357	-0.00206191	9.56116	0.0531608	8.32987	0.0134073	9.66268	-0.0480854	8.33046	-0.0200163	9.80181	0.0307749	9.62962	0.0454703	8.42239	-0.0379294	9.75772	-0.00853942	8.56689	-0.0125609
TRCN0000000951	GCAGACGAGCAAAGAAGAAAT	NM_002497.x-960s1c1	NEK2	960	CDS	8.19273	0.00706033	8.11686	0.0276141	8.22315	-0.00580327	8.29334	-0.0318913	8.20879	-0.00994993	8.20158	-0.00689116	9.14562	0.00752076	9.23508	-0.0182307	9.06613	-0.0341881	8.10545	0.00673547	7.86073	-0.0225819	9.23213	0.00540309	8.09416	-0.00420686	9.26543	-0.0622267	8.09434	-0.00464481	9.09901	-0.0297515	8.16828	0.0122364	9.09253	-0.025528	9.17783	-0.020354	7.95702	0.107902	9.16548	0.0216095	8.09301	-0.0236782
TRCN0000001025	GTTATCCTACACCTGAAAGAA	NM_005348.x-616s1c1	HSP90AA1	616	CDS	7.62017	-0.0598644	7.71385	-0.0596092	7.82382	-0.126519	7.74758	-0.118159	7.60598	-0.00208541	7.3053	0.0564462	7.15378	-0.0872282	7.27043	-0.175978	7.57435	0.0492058	7.80443	-0.0791181	7.67051	-0.0526946	6.88481	-0.126717	7.90538	-0.0656333	7.04709	-0.20054	7.61638	0.00113359	6.87925	-0.00250461	7.74702	-0.0415338	7.95042	-0.00353804	7.30284	-0.0606164	7.66541	0.0154693	7.26806	0.0524969	7.6947	-0.0377352
TRCN0000001027	TCATCAATACTTTCTACTCGA	NM_005348.x-158s1c1	HSP90AA1	158	CDS	8.62011	-0.00545912	8.71568	-0.0306384	8.71599	0.00112711	8.5626	-0.00630677	8.60754	0.0240161	8.6617	-0.000855737	9.93148	0.00733776	9.76819	0.0799219	9.7754	0.091129	8.76333	-0.0227207	8.69979	-0.0235297	9.8283	0.0297984	8.66962	-0.0287338	9.76305	0.0306353	8.4562	0.00951954	9.81904	0.0462042	8.64693	-0.019431	9.94366	-0.0123372	9.92895	0.0323453	8.62896	0.0135674	9.73948	0.0143434	8.68847	0.00804162
TRCN0000001028	GAAGGATGGTGACAAGAAGAA	NM_005348.x-867s1c1	HSP90AA1	867	CDS	6.88777	-0.0121682	6.44633	0.088739	7.03358	-0.00917988	7.08208	-0.0387322	6.93763	-0.0176271	6.66972	0.0632849	6.38804	-0.0542012	6.30472	-0.0913868	6.09337	0.020196	6.88106	-0.0177813	6.519	0.059239	6.93878	0.0660646	6.93317	0.00209037	6.02667	-0.00371343	6.84337	0.00312536	6.01027	-0.0879242	6.74402	-0.0258424	8.43819	0.0435777	5.95809	-0.0422382	7.15069	0.0289947	6.22232	-0.0576365	6.78558	-0.0472787
TRCN0000001051	ATGGTTATCTTACGACTGTTA	NM_138621.x-541s1c1	BCL2L11	541	CDS	8.67776	0.0150923	8.61906	0.0191882	8.65098	-0.00903818	8.72045	-0.0428794	8.72297	-0.0444236	8.71709	-0.0130027	8.31439	-0.0302097	8.43012	-0.00587405	8.63325	-0.00715697	8.82525	-0.0459031	8.77693	0.0229287	8.07391	0.0109643	8.75998	0.0397653	8.36407	-0.118351	8.60111	-0.0276627	8.08651	0.0421793	8.76419	-0.081065	8.48415	-0.0464637	8.31456	0.0705198	8.56778	0.0191647	8.33609	0.0201891	8.68243	-0.0219131
TRCN0000001052	GTCTCGATCCTCCAGTGGGTA	NM_138621.x-267s1c1	BCL2L11	267	CDS	7.32612	-0.00245992	7.29347	0.00305399	7.01167	0.0434747	7.31332	0.0758138	7.24642	-0.0309939	7.15673	-0.0220202	8.96074	-0.0277625	8.90399	-0.0347216	8.92197	-0.0773602	7.0585	0.0451986	7.44231	-0.0141223	9.22901	0.0357879	7.33868	0.0110854	9.11996	0.0393496	7.59163	-0.0196129	9.12948	-0.00908621	7.27337	-0.0105317	8.8474	0.00516433	9.21397	-0.108715	7.48873	-0.0577269	8.87045	0.00466093	7.10586	-0.0023032
TRCN0000001053	ACGAATGGTTATCTTACGACT	NM_138621.x-537s1c1	BCL2L11	537	CDS	8.22188	-0.0145568	8.29608	0.0120217	8.13782	0.0195256	8.1714	-0.00796576	8.15281	0.0206293	8.21542	-0.00619158	9.55264	-0.0222325	9.61365	-0.0105805	9.61897	0.0139348	8.15089	-0.000416795	8.08648	0.0215829	9.5874	-0.00812053	8.30671	0.0286764	9.59557	-0.0390018	8.06202	0.00305541	9.43854	-0.00359743	8.03166	0.00223293	9.8264	-0.0669503	9.52668	0.0274152	8.09559	0.00133276	9.46617	0.000824188	8.06906	-0.0141956
TRCN0000001055	GAGTCGGTTAGTCATTGATAG	NM_139049.x-1335s1c1	MAPK8	1335	3UTR	8.2068	-0.00371195	8.39082	-0.0966183	8.36323	-0.0731595	8.42418	-0.11535	8.44695	-0.0210905	8.27085	-0.00908858	7.45713	-0.0507719	7.49677	0.0160938	7.47293	0.0156253	8.32139	-0.0806766	8.29863	-0.115919	7.48426	0.0271518	8.09876	-0.0325201	8.03658	0.0571951	8.32886	-0.0938183	7.41272	0.0710767	8.26647	-0.0382974	7.10083	0.00351932	7.67772	-0.0157442	8.28722	-0.177434	7.39834	-0.0832954	8.14657	-0.049961
TRCN0000001114	GTGTCTGCTAATGTAAACTTT	NM_024424.x-2140s1c1	WT1	2140	3UTR	8.57043	-0.00172498	8.48996	-0.0297879	8.53359	0.00514861	8.43691	-0.00320044	8.43992	-0.00102124	8.54207	0.00440464	9.47316	0.01854	9.39568	0.0152512	9.44848	0.0605589	8.46532	-0.0145442	8.46055	0.00415187	9.31524	-0.0130389	8.47174	0.00165521	9.24494	-0.0039557	8.41713	0.00222512	9.20455	0.0324144	8.46523	0.0184198	9.50684	-0.0305674	9.26867	0.0989252	8.44961	0.00355755	9.33256	-0.0597569	8.60831	-0.0122587
TRCN0000001411	GCGCAGGAAACATCTATATTA	NM_005235.x-1394s1c1	ERBB4	1394	CDS	8.29225	-0.0103281	8.35886	0.00556972	8.23284	0.0312021	8.38346	0.00508253	8.23798	0.00236713	8.25811	-0.00192103	8.79656	-0.00319412	8.86274	-0.023953	8.76837	-0.0374169	8.24031	0.0303089	8.31243	-0.0169237	8.82513	0.0233766	8.22884	-0.0130992	9.01387	-0.083447	8.32075	-0.020154	8.66712	-0.0333144	8.13981	0.000405934	8.85958	0.0162706	8.80105	0.0698023	8.29063	0.0221158	8.9034	0.0602723	8.28712	0.0320409
TRCN0000001581	TGCACAGAGTATTTCGCCTAA	NM_004954.x-2736s1c1	MARK2	2736	3UTR	8.11392	-0.0289566	8.13118	-0.0188871	8.11459	-0.00439458	8.06328	0.00149707	8.16872	-0.00749276	8.1591	-0.0279482	8.87525	-0.054591	8.74067	-0.0309299	8.78923	0.00244057	8.1633	-0.0472641	8.10044	0.0206062	8.84912	0.0155617	7.9932	-0.00990317	9.09983	-0.107336	8.19481	0.0100824	8.52902	0.0522095	8.22661	-0.023044	8.76315	-0.0163128	8.80159	-0.0891136	8.26032	-0.02293	8.80976	-0.0269291	8.14292	0.0223778
TRCN0000001583	GTGGCGGAGAGGTATTTGATT	NM_004954.x-706s1c1	MARK2	706	CDS	7.79592	-0.0139328	7.8158	0.00699569	7.85534	-0.0536506	7.92565	-0.0174087	7.85126	-0.0120984	7.87464	-0.0221979	7.61256	-0.0562452	7.8164	0.0572803	8.02114	0.0197307	7.68008	-0.0126284	7.75589	-0.00774854	7.75359	0.0175726	7.79247	-0.0296475	7.75872	-0.168303	7.72187	0.0130589	7.67917	0.0201002	7.85277	-0.0105919	7.5854	-0.0216235	7.64391	-0.00674607	7.90729	0.0298588	7.82508	0.0315424	7.64432	0.0038981
TRCN0000001584	AGATGATGAACTAAAGCCTTA	NM_004954.x-1235s1c1	MARK2	1235	CDS	8.42745	0.00766625	8.40091	0.0382785	8.41811	0.00997788	8.40985	-0.0189606	8.40999	0.0260199	8.39692	0.0251654	9.89191	-0.0100632	9.94685	0.0213889	9.99555	0.0386264	8.42492	0.0101337	8.51552	0.0179219	9.83003	-0.0427368	8.51801	-0.00670041	9.83636	-0.019945	8.40451	0.055737	9.85034	0.0196605	8.47789	0.0192042	9.919	0.0236445	9.94962	-0.0407395	8.47488	0.0204084	9.92366	-0.0145737	8.57355	0.0239418
TRCN0000001593	CCAGGTTTGAGGGAGAAGTTT	NM_005248.x-2247s1c1	FGR	2247	3UTR	6.40911	0.0165581	6.40789	0.0304675	6.51262	0.019515	6.31964	0.0217498	6.48426	0.00652525	6.32425	0.0769543	5.74058	0.0216671	5.50932	-0.0609715	5.47097	-0.0659856	6.36807	0.0654592	6.41116	0.0181841	5.49194	-0.0506312	6.25062	0.00920341	6.24388	-0.031172	6.4464	0.0143735	5.5216	-0.0365714	6.31225	0.00412376	5.60661	-0.0586257	5.81785	0.0117218	6.47679	-0.00832831	5.39287	-0.0868738	6.39377	0.0370393
TRCN0000001594	CTTCCTTGATAGTGGCACCAT	NM_005248.x-339s1c1	FGR	339	CDS	7.68619	-0.00726494	7.7349	-0.0615053	7.72086	-0.00756835	7.85909	-0.0313306	7.93974	-0.0459787	7.71416	0.00425671	6.86738	0.0398697	6.81518	0.0445918	7.17545	0.0209209	7.82623	-0.0487858	7.8885	-0.0194232	6.63932	0.0119875	7.82129	-0.0799006	6.79	0.0584758	7.9094	-0.00708377	7.05985	0.0175883	7.88806	-0.0879713	6.79254	0.0589978	7.2242	0.028791	7.90574	-0.0709954	7.07012	0.0243133	7.71797	-0.064177
TRCN0000001595	GCATGAATAAACGGGAAGTGT	NM_005248.x-1529s1c1	FGR	1529	CDS	8.30279	0.033481	8.37456	0.00135635	8.48808	0.0155845	8.43398	-0.0474208	8.41626	0.0110749	8.29077	0.0457434	9.18143	-0.0156996	9.24601	0.0512251	9.03967	0.0299759	8.44393	0.0378848	8.26237	0.00982711	9.14349	0.0186988	8.39716	0.012899	9.01296	-0.0138977	8.29899	0.0190469	9.04507	0.0242259	8.39246	-0.0121717	9.18505	0.013931	9.16731	0.0771289	8.26461	-0.0263777	9.07874	0.0505518	8.40329	-0.0406167
TRCN0000001598	GCACACATCAGGAGTTCAATA	NM_005356.x-1991s1c1	LCK	1991	3UTR	7.02523	-0.00533783	6.87112	-0.0545601	7.04869	0.0395615	6.9673	0.0310312	7.0914	-0.0446987	7.01025	0.0433029	6.84353	0.0365679	7.00243	0.0832482	6.70661	-0.192192	7.2124	-0.00274143	7.2821	-0.047799	6.74358	-0.120385	7.02806	0.0172953	6.86176	0.148703	6.95666	-0.0330992	6.70469	-0.110798	7.02212	-0.0170502	6.95134	-0.0285164	7.28873	-0.0844587	6.94664	0.0169209	6.83176	0.00733421	7.04578	-0.0235912
TRCN0000001599	AGCCATTAACTACGGGACATT	NM_005356.x-1281s1c1	LCK	1281	CDS	8.55066	-0.0180698	8.5946	-0.019517	8.66101	0.0583742	8.4903	-0.018114	8.50357	0.0487862	8.64899	0.0214785	9.31979	0.0140331	9.31646	0.0193574	9.35349	-0.00662589	8.50658	0.0566078	8.56968	0.0663674	9.34343	0.0239664	8.54813	0.038253	9.39682	-0.0789666	8.58001	0.0499246	9.24381	-0.0189183	8.5441	0.0471331	9.13867	0.00778549	9.29551	-0.0395723	8.59684	0.0641377	9.43493	0.0514955	8.53565	0.0355331
TRCN0000001611	ACCACGAAAGTAGCAATCAAA	NM_005433.x-905s1c1	YES1	905	CDS	8.40286	-0.00553635	8.38543	0.0285625	8.23382	0.0807556	8.45762	0.0266878	8.43522	0.0173855	8.51681	0.0335868	9.37774	-0.0714162	9.39365	-0.00730661	9.38245	-0.0363017	8.15112	0.0817698	8.64638	0.0612416	9.37545	0.00298939	8.5046	0.0382598	9.59494	0.041425	8.31137	0.065391	9.36768	-0.0255542	8.39224	-0.0258715	9.24001	-0.0931041	9.44257	-0.0870946	8.68337	0.0615316	9.33513	-0.130489	8.58261	0.0386781
TRCN0000001623	CCGGCCAGATTGTTGCTATTA	NM_006282.x-197s1c1	STK4	197	CDS	4.86032	-0.011372	4.89025	-0.00615442	4.87329	-0.0112518	4.85132	-0.0170921	4.88593	-0.0118897	4.83844	-0.0116451	4.87806	0.034359	4.83031	0.0302293	4.86895	-1.06e-05	4.85066	-0.0104331	4.83821	-0.00887002	5.06182	0.0219622	4.86378	-0.0143745	4.89813	0.00148592	4.87689	-0.0033527	5.03227	0.00453259	4.84894	-0.0115613	4.75551	0.0420392	5.03881	0.0215892	4.8462	-0.0216321	4.84236	0.0229643	4.84836	-0.0105286
TRCN0000001625	GCCAAGCGGAATACAGTGATA	NM_006282.x-577s1c1	STK4	577	CDS	5.79255	0.114989	5.63247	0.0673949	5.37674	0.13283	5.75818	0.00423871	5.67257	0.121675	6.02669	0.0637003	5.9593	0.0359538	6.59799	0.114231	5.90562	0.029237	5.8558	0.000390964	5.93513	-0.020121	5.82856	-0.00979395	5.56436	0.0413432	6.56164	-0.0410815	6.08182	0.002749	5.96275	0.147718	5.83986	0.013475	6.89629	0.0696963	6.82893	0.104636	5.59794	0.0233287	7.12364	0.0735163	5.76363	0.0183218
TRCN0000001627	CCAGTCATTAAAGTCCAGTAT	NM_006875.x-1226s1c1	PIM2	1226	3UTR	8.60623	-0.0155922	8.53727	-0.0178859	8.64003	-0.00734935	8.56819	0.0138529	8.57493	0.0202011	8.59234	-0.00251043	8.32449	-0.00812627	8.37806	0.0101358	8.65133	0.0635885	8.56351	0.00687779	8.56846	-0.0431122	7.98665	0.0210436	8.61612	0.00811082	8.23114	0.0225281	8.47075	-0.0180083	8.0663	0.0568878	8.49252	0.0161108	8.40493	0.0318105	8.3818	0.0721012	8.44386	0.00494209	8.31356	0.0322953	8.52072	-0.00303594
TRCN0000001628	GCCCAGGATCTCTTTGACTAT	NM_006875.x-549s1c1	PIM2	549	CDS	8.09375	-0.0451344	8.07571	0.0109003	8.12449	-0.0758808	8.14433	0.0209906	8.09954	-0.0602214	8.12551	-0.0276777	9.13214	-0.0114929	9.29695	-0.053121	9.15491	-0.0660028	8.0434	-0.0207836	8.07958	-0.0424694	9.26992	-0.0664253	8.05228	-0.0161558	9.35422	0.0245725	8.11749	0.0304168	9.34499	-0.0941986	8.13711	-0.0240766	8.87098	-0.00125544	9.35083	-0.0961005	8.17634	-0.0263383	9.31208	-0.0477569	8.22893	-0.0254432
TRCN0000001629	GATGAACCCTACACTGACTTT	NM_006875.x-756s1c1	PIM2	756	CDS	8.37222	0.0461108	8.3415	-0.0105541	8.45654	0.0322458	8.3518	-0.0421426	8.33093	0.0388625	8.55828	0.0179698	8.61087	-0.0799659	8.53975	0.00624078	8.4812	0.0353281	8.34897	0.0496325	8.42226	0.0240317	8.55191	-0.0614338	8.37244	0.0546669	8.65389	-0.189218	8.33414	0.038054	8.3776	0.0230524	8.44995	0.0130076	8.58694	-0.0301002	8.91359	0.0089136	8.39563	0.0436806	8.57654	0.00767008	8.36005	0.0882566
TRCN0000001648	CGATCCAGAATGGCGGTGCAA	NM_177551.x-563s1c1	GPR109A	563	CDS	6.57385	-0.0294256	6.57119	-0.0196526	6.3988	0.105652	6.76356	-0.0317869	6.59752	-0.0127884	6.49702	-0.0197055	5.6397	-0.0237948	5.61037	-0.0235068	6.40106	0.00973865	6.48264	0.00592098	6.66292	-0.030066	5.75857	-0.00963599	6.73459	-0.00961069	6.0448	-0.00320796	6.77167	0.0032179	5.85461	-0.00765691	6.61324	0.00487573	5.63223	0.0199284	6.03496	0.0107071	6.79277	0.0790203	5.84021	-0.0275772	6.47607	-0.0189616
TRCN0000001649	TGGACAACTATGTGAGGCGTT	NM_177551.x-311s1c1	GPR109A	311	CDS	8.43188	0.00546445	8.37614	0.0249567	8.57904	-0.051186	8.41006	-0.000405112	8.44135	-0.0326491	8.40512	-0.0328777	9.17014	0.0605996	9.1319	0.00604426	9.22506	0.0290042	8.46824	-0.0243364	8.49734	-0.0595658	9.20468	-0.0049854	8.49421	-0.0167309	9.16804	0.011913	8.47805	-0.0423873	9.32603	-0.0132395	8.45551	0.0152833	9.0687	0.0197886	9.41	0.049914	8.43627	-0.0626867	9.14757	0.0523771	8.34857	-0.0339893
TRCN0000001650	CCGAGATGACTTCATTGTCAA	NM_177551.x-123s1c1	GPR109A	123	CDS	8.53028	-0.0147542	8.57198	0.0177883	8.5354	0.00666306	8.51367	-0.0405856	8.5042	0.0324227	8.58651	0.00110427	8.72764	-0.0568663	8.79861	-0.00229755	8.68146	0.0102781	8.45661	0.0351444	8.51055	0.0027972	8.60345	0.00887641	8.50616	0.0395642	8.79911	-0.0553295	8.46439	-0.00180431	8.82918	0.00599521	8.61757	-0.0215315	8.49895	-0.059585	8.81188	-0.00944606	8.6136	0.0571509	8.66085	-0.0396794	8.59303	0.00224914
TRCN0000001663	GATCAAGAAGACCGAAACCGA	NM_006238.x-1611s1c1	PPARD	1611	CDS	7.6724	-0.0232441	7.64851	-0.0172038	7.55017	-0.0561089	7.54376	-0.0173099	7.55621	0.0110992	7.57167	0.00329676	8.09775	-0.0309127	8.34094	0.00368999	7.89894	-0.0493921	7.43424	-0.0390987	7.63998	0.0075535	8.40552	0.0553473	7.62401	0.0266835	8.2065	0.0240527	7.69023	-0.000222184	8.33852	-0.0201961	7.55049	0.0279639	8.31291	0.0366738	8.33385	-0.107853	7.6495	0.0575956	8.28016	0.000304234	7.6554	0.016321
TRCN0000001664	CCGCAAACCCTTCAGTGATAT	NM_006238.x-1314s1c1	PPARD	1314	CDS	8.14748	0.015372	8.26682	0.027756	8.04457	0.0322261	8.16084	0.0395226	8.1849	0.0218536	8.30735	-0.0269074	9.18728	-0.0325317	9.16066	-0.0476615	9.27278	-0.0195873	8.0486	0.0257984	8.26556	0.00694922	9.25927	-0.0226584	8.13334	0.0071809	9.0416	-0.0974112	8.25453	0.0122996	9.32911	-0.0375789	8.30318	-0.00295054	9.18	-0.00396416	9.275	-0.104561	8.30081	-0.0450312	9.16229	-0.0283841	8.22474	-0.0245492
TRCN0000001665	GAACAGAAACAAATGCCAGTA	NM_005036.x-656s1c1	PPARA	656	CDS	7.80309	-0.0480909	7.54602	0.0384378	7.87505	-0.0644029	7.89993	-0.0841677	7.67233	-0.00432896	7.95424	0.0159932	9.06086	-0.0330247	9.16106	-0.0334111	9.07748	0.00560206	7.90873	-0.0216985	7.80751	-0.0230214	9.02083	0.000658252	7.75744	0.0283693	9.08353	0.0512516	7.89487	-0.0747705	9.14642	-0.0332639	7.89257	-0.061058	9.25409	-0.00382784	9.16245	0.0284428	7.91664	-0.0881167	9.07277	0.0216229	7.86373	-0.0433034
TRCN0000001666	GATTCGACTCAAGCTGGTGTA	NM_005036.x-599s1c1	PPARA	599	CDS	7.99907	-0.0244856	7.96487	0.0240778	7.92364	-0.0375441	8.06536	-0.0864504	8.04048	-0.0829448	7.99452	-0.0205516	9.06317	-0.0161917	9.14499	-0.0155727	8.98627	-0.0921613	7.91513	-0.0503775	8.09854	0.0292549	9.40079	-0.0032955	7.94035	0.00887738	9.05588	-0.0471196	8.07212	0.062492	9.30094	-0.0789964	8.03695	-0.0237127	9.09941	-0.00327588	9.30501	-0.0976368	8.11568	-0.03183	9.1076	-0.0228354	7.76489	-0.00539752
TRCN0000001667	GTAGCGTATGGAAATGGGTTT	NM_005036.x-1206s1c1	PPARA	1206	CDS	7.9495	-0.0401657	7.87883	-0.00265971	8.0126	-0.0605192	7.95689	-0.0253697	7.93138	-0.0396229	7.87393	-0.0232816	8.51398	-0.0280967	8.67319	-0.026111	8.67972	-0.0293901	7.97599	-0.0336856	7.58958	-0.0199538	8.62143	0.0160741	7.96291	-0.0820291	8.65308	0.0037014	7.87302	-0.0435678	8.53149	0.00456659	7.84307	-0.0231338	8.54553	0.0263327	8.64602	0.0540388	7.94082	-0.0149135	8.55389	0.0255092	7.76045	-0.0196201
TRCN0000001670	GCCAACATTTCCCTTCTTCCA	NM_138712.x-1626s1c1	PPARG	1626	3UTR	7.13659	-0.0565338	7.20703	-0.0721098	7.38705	-0.133004	7.39609	-0.0175477	7.14509	-0.123934	7.14446	-0.00338497	7.46957	0.0429516	7.75474	0.0615405	7.38184	0.0192261	7.22	-0.0945432	7.38268	-0.0307537	7.72093	0.0225656	7.11744	-0.127479	7.39199	0.0952737	7.08244	0.00924696	7.09986	1.90116e-05	7.19513	-0.0247726	7.68619	0.0758803	7.84443	0.040684	7.38748	-0.0357988	7.36471	0.0316294	7.30554	-0.06697
TRCN0000001673	CAGCATTTCTACTCCACATTA	NM_138712.x-301s1c1	PPARG	301	CDS	8.34154	0.0107746	8.0007	0.0530142	8.26985	0.0161624	8.25929	-0.0607041	8.25313	-0.00461631	8.15444	0.070861	6.52265	0.089608	6.94193	0.107263	7.37616	0.125976	8.23185	0.0311916	8.1312	0.00804562	6.40781	0.0381784	8.16006	-0.00763294	6.77281	-0.0230639	8.26202	0.0229258	6.42641	0.110767	8.10902	0.0541238	7.2703	0.0820366	6.9499	0.00457449	8.23673	-0.0143292	6.6239	0.0217402	8.33078	0.0107307
TRCN0000001674	GACAACAGACAAATCACCATT	NM_138712.x-892s1c1	PPARG	892	CDS	8.1808	0.0205051	8.00809	0.0453595	8.32706	-0.0337693	8.22809	0.0159883	8.30624	0.0140961	8.32658	-0.000241859	9.01206	-0.0261708	9.03287	0.00203811	9.09124	-0.0473822	8.21566	0.0275089	8.1722	-0.0141684	8.96676	-0.0198855	8.34851	-0.0383941	8.99202	-0.0219094	8.2555	0.0358714	9.26552	-0.0389234	8.2862	0.0274767	9.14044	-0.0153084	9.07295	0.0356484	8.173	-0.0740348	9.13087	-0.00656741	8.16808	0.0129435
TRCN0000001721	GTTACGACTTTGATGAGGAAT	NM_014326.x-759s1c1	DAPK2	759	CDS	8.47645	-0.0300318	8.28847	0.0113843	8.51855	-0.0142769	8.33119	0.0334737	8.48311	-0.039354	8.47343	-0.0224134	9.50846	0.00496877	9.58086	0.0106846	9.55723	0.0132403	8.3958	-0.00177845	8.53764	0.000178692	9.59204	0.00180263	8.40964	-0.0559416	9.64415	0.0174181	8.5022	-0.011798	9.56738	0.00660614	8.54455	-0.0750212	9.38612	-0.00284209	9.48074	-0.00315004	8.46413	-0.0518398	9.55715	-0.0481236	8.52425	-0.0160985
TRCN0000001980	GACAGACACTATGCAATGAAA	NM_172207.x-599s1c1	CAMKK1	599	CDS	8.62796	0.0500277	8.669	-0.0384417	8.71155	-0.0672403	8.77684	-0.0434113	8.61384	-0.019845	8.65914	0.000448057	9.17296	0.06788	9.18598	0.0502231	9.27242	0.0443514	8.79454	-0.0499897	8.70465	0.0293874	9.32688	-0.026144	8.58624	0.00191086	9.39718	-0.0916611	8.60634	0.0169356	9.13591	0.0282761	8.60747	0.0452124	9.37126	0.0416904	9.36837	0.150545	8.7144	-0.065044	9.49235	0.058846	8.70795	0.0145989
TRCN0000001992	TATCTACAGCACCGACTATTA	NM_002529.x-2022s1c1	NTRK1	2022	CDS	8.6236	0.0290089	8.78005	0.00359416	8.79495	-0.087251	8.61629	0.0019804	8.78942	-0.111207	8.73515	-0.00521134	8.796	-0.0117102	8.98181	-0.00663723	8.61451	-0.0456689	8.73919	-0.0984105	8.78926	0.0193389	8.82651	-0.0467524	8.68744	0.0535409	9.10219	-0.0918789	8.72307	-0.00253898	8.98896	-0.000855712	8.83929	-0.0555815	8.93559	-0.00120668	8.70427	-0.0748291	8.77625	-0.0500931	8.76924	-0.00557837	8.84684	-0.00276068
TRCN0000001993	TGCCTTCATGGACAACCCTTT	NM_002529.x-1128s1c1	NTRK1	1128	CDS	8.22548	0.0139763	8.16896	-0.00483629	7.95551	0.0650414	8.16248	0.0459951	8.24939	0.00596425	7.98782	0.0353794	9.14884	-0.0285839	9.21541	-0.00960624	9.01875	0.0134688	8.19688	0.0144647	8.31495	0.00541027	9.06816	-0.00970448	8.09919	0.0389862	9.06627	-0.0571964	8.26937	-0.0119899	9.20397	-0.0275695	8.28445	0.0200588	8.92341	0.043919	9.2299	-0.0483105	8.23553	-0.0430282	9.18616	-0.0260217	8.07099	0.00859325
TRCN0000001994	TGGCATGAGCAGGGATATCTA	NM_002529.x-2007s1c1	NTRK1	2007	CDS	7.14136	0.0115211	7.35674	-0.067848	7.23744	-0.0569287	7.37603	-0.0585602	7.29634	-0.035324	7.1827	-0.0168808	6.05741	0.0381695	5.75349	-0.0618196	6.01291	-0.0497823	7.44829	-0.0544746	7.13577	-0.0988275	5.92152	-0.0644347	6.66944	0.0507618	6.80701	0.0481862	7.24632	-0.0508761	6.92025	0.028475	7.1589	-0.00358244	5.91929	-0.0707437	7.09555	0.0955761	7.26163	-0.111858	5.69719	0.0208056	7.17327	0.00298699
TRCN0000001997	GCTCACCATCATCTCCCTTAT	NM_002609.x-1985s1c1	PDGFRB	1985	CDS	7.81643	-0.0353548	7.6911	-0.0349453	7.87474	-0.0218087	7.89099	-0.0145531	7.58422	0.00887334	7.94148	-0.00249408	7.44709	-0.0607149	7.46937	-0.00605712	7.42669	-0.013421	7.86878	-0.0708073	7.77829	0.051207	7.25802	-0.0455486	7.84413	-0.00816502	7.83213	-0.00432921	7.8745	-0.0110699	7.67622	0.0191803	7.85167	-0.022764	7.08247	0.00517213	7.54055	-0.00433157	8.00749	-0.0317565	7.44991	-0.0838041	7.63875	0.0453105
TRCN0000001998	CCAAAGGAGGACCCATCTATA	NM_002609.x-2371s1c1	PDGFRB	2371	CDS	8.47853	0.0130702	8.51498	0.0310556	8.40685	0.0684862	8.48163	0.0271331	8.45453	0.059712	8.45292	0.040849	9.45119	0.0128528	9.41771	0.0203785	9.62038	0.042206	8.62035	-0.0289915	8.49995	0.0181946	9.46944	0.0196928	8.52013	0.0775613	9.40975	-0.135826	8.43283	0.0275645	9.34207	0.0420093	8.47647	0.0128492	9.48475	-0.00330906	9.41549	-0.00816458	8.44677	-0.00685165	9.49687	-0.0726116	8.56469	-0.0092224
TRCN0000001999	CCCTCAGTCTTAATCCATCCA	NM_002609.x-4435s1c1	PDGFRB	4435	3UTR	8.47261	-0.0380272	8.33066	-0.00798088	8.3571	0.0126165	8.50493	-0.0265893	8.41373	0.0016813	8.47107	-0.000740506	9.50587	0.0395257	9.4144	0.0257669	9.31772	-0.0316949	8.49791	0.0171827	8.47674	-0.00926124	9.53365	0.0177497	8.40438	-0.0647291	9.53592	0.0601684	8.45806	-0.0558113	9.45811	-0.0338396	8.42133	0.0284687	9.35956	0.0235399	9.40706	0.0345767	8.57625	-0.0582634	9.40004	0.00098943	8.43696	0.0187652
TRCN0000002038	GTCGTGGATGAGTAAGGTGTT	NM_005781.x-837s1c1	TNK2	837	CDS	7.80112	0.00601337	7.5898	0.0551303	7.80291	0.0102848	7.86067	0.0574745	7.72908	0.0292695	7.81728	0.00432073	8.04583	0.0245523	8.17619	0.00395376	7.75706	-0.0538296	7.76237	-0.0055994	7.78248	0.0169691	8.23841	0.0213456	7.68871	-0.0340135	8.27605	0.0590689	7.86987	-0.0335754	8.10257	-0.195219	7.84975	0.00325325	7.80118	0.0314102	8.31568	-0.0624079	7.86907	-0.0716306	8.20843	0.0622845	7.78661	-0.0193262
TRCN0000002039	TGCTTCCTCTTCCACCCAATT	NM_005781.x-4413s1c1	TNK2	4413	3UTR	8.0602	0.022478	8.13546	0.0469811	8.21735	-0.00865749	7.93306	0.119523	8.02033	0.0599316	7.97968	-0.000877348	8.78649	-0.00588604	8.62429	0.00614612	8.43321	-0.0429874	8.05285	0.0374574	8.03148	0.0576982	9.13999	0.000292106	8.10783	0.0297552	8.72988	-0.0147802	8.13762	0.0266006	8.80875	-0.0256216	8.01475	0.0554221	8.5969	-0.0183135	8.51381	0.0278338	8.1871	-0.0139792	8.66945	-0.034895	8.12477	0.0119177
TRCN0000002040	TGACGAACTGTATCTGGGAAA	NM_005781.x-2064s1c1	TNK2	2064	CDS	8.13068	0.00142224	8.06481	0.0190044	8.24168	-0.0396522	8.1326	-0.0174385	8.09521	0.00920616	8.14697	0.00411781	9.40048	-0.00855191	9.36169	0.00394047	9.27933	-0.0241663	8.14136	0.0151018	8.07604	-0.00658258	9.38728	-0.0193329	8.12828	-0.0313935	9.46537	-0.0508444	8.0625	0.023441	9.34061	-0.0159419	8.16313	0.00222641	9.53194	-0.0627727	9.47353	-0.0348409	8.134	-0.0298358	9.41257	-0.0202948	8.14208	-0.0405574
TRCN0000002053	GAAGAAGGATTAGCAGATGAA	NM_015000.x-336s1c1	STK38L	336	CDS	7.89879	0.0438295	8.23309	-0.0276517	8.1162	0.0112249	8.21215	-0.061158	8.11039	0.0268317	8.16504	0.0407051	9.35541	0.00663495	9.2596	-0.00329962	9.32615	0.00811929	8.17159	0.0319066	7.96216	0.0392936	9.02664	0.013768	8.01113	0.00867656	9.38695	-0.0188458	8.05477	0.0355523	9.13042	0.00860218	8.1701	0.0537868	9.2983	0.0176791	9.06763	0.0901512	8.17852	-0.0173716	9.41776	0.00623704	8.32653	0.0379117
TRCN0000002054	AGAAGAAAGATACAGGCCATA	NM_015000.x-496s1c1	STK38L	496	CDS	8.35154	0.0117489	8.30607	-0.00766287	8.39258	-0.0230481	8.22973	0.0338657	8.30885	-0.028538	8.36115	0.0100998	9.53202	0.0300709	9.68274	-0.00448369	9.62279	0.00634877	8.42875	-0.0169152	8.15971	-0.00446813	9.55851	-0.0296451	8.3089	-0.0155188	9.5723	-0.0844501	8.25602	-0.00201656	9.49676	0.016964	8.35938	-0.00238737	9.65409	-9.6124e-05	9.56558	0.0323993	8.40568	-0.00301349	9.64433	-0.00923421	8.46528	0.0183886
TRCN0000002057	CCCTGGAGTTAATAGAGTGAT	NM_015000.x-3788s1c1	STK38L	3788	3UTR	8.12113	0.000179043	8.18407	0.0153214	8.16472	0.0121321	8.13208	-0.00961887	8.19788	0.0133671	8.04615	0.0184236	9.06291	-0.0213667	9.07225	-0.0148305	9.1073	0.0147515	8.13917	0.0106658	8.01902	-0.0215886	9.10341	0.00621228	8.185	-0.0062714	9.03771	-0.0629607	8.08555	0.0310745	9.03318	0.0229814	8.15002	0.00265057	9.18449	0.0239431	9.17832	0.00683287	8.16006	-0.0389499	9.12378	-0.0376173	8.22286	-0.00821709
TRCN0000002156	GAAGATGGCAAAGCGGTGATT	NM_005255.x-1870s1c1	GAK	1870	CDS	8.03477	0.00476529	8.14102	-0.00525697	8.11511	-0.025792	7.99667	0.00651303	8.09416	-0.0114129	8.11567	-0.0425906	9.0777	0.030461	9.29269	0.0157368	9.1241	-0.0475011	8.10036	-0.00617993	8.02481	-0.0389066	9.26325	0.0314452	8.17661	0.016944	9.14989	0.0771492	8.16274	0.0014657	9.472	0.0014678	8.15602	-0.0092413	9.0565	0.0704548	9.37734	-0.0880468	8.10183	-0.0621597	9.17578	0.0590411	8.09212	-0.0382272
TRCN0000002157	CCCGGATTTATTTCAAGTGAA	NM_005255.x-2091s1c1	GAK	2091	CDS	8.42857	-0.0102001	8.42306	-0.0241125	8.37599	-0.0229432	8.34794	-0.0214292	8.40253	0.0017188	8.44098	0.00176899	8.2846	0.0558703	8.10429	0.0426278	8.09564	0.0167276	8.42993	-0.0435197	8.34812	-0.0450808	8.25756	-0.00787526	8.37734	-0.0314694	8.28222	0.0510648	8.3086	-0.084693	8.14815	0.0133859	8.40483	0.00246948	8.08258	-0.0145222	7.97381	0.0963941	8.26614	-0.055492	8.15648	0.00772058	8.3293	-0.028825
TRCN0000002329	GCTTCTATGGTGCGTTCTACA	NM_002755.x-455s1c1	MAP2K1	455	CDS	7.85364	-0.00573795	7.83362	-0.0179254	7.61177	-0.0106651	7.77865	0.00809934	7.77262	-0.019732	7.70832	-0.0643267	8.33396	-0.0184659	8.31984	-0.0564219	8.44123	-0.0276342	7.66845	-0.0762582	8.04497	0.0170327	8.6245	0.0155615	7.96333	0.00800628	8.37443	-0.051684	8.04639	0.0373398	8.77239	0.0141997	7.87201	-0.0283005	8.29801	0.111153	8.40196	0.0342099	7.93546	-0.051863	8.28551	0.000863233	7.6581	0.0161304
TRCN0000002331	GAGGGAGAAGCACAAGATCAT	NM_002755.x-612s1c1	MAP2K1	612	CDS	8.17838	-0.0273995	8.35967	0.00293997	8.2748	-0.0542758	8.52161	-0.135694	8.33	-0.0297689	8.42528	-0.0518748	7.61742	-0.00602613	7.56563	-0.00393303	7.81099	0.0322521	8.41647	-0.0600024	8.47727	-0.0582123	7.39349	-0.0201788	8.43235	-0.0204055	7.95284	-0.0614878	8.37282	0.00156425	7.6042	-0.0576527	8.16111	0.0177983	7.56699	0.0694601	7.87817	-0.0355464	8.3355	0.0266132	7.57532	0.0551186	8.42468	0.012437
TRCN0000002333	CTCTGCCACCTCATTTGTCTT	NM_003160.x-1228s1c1	AURKC	1228	3UTR	8.50784	-0.0115473	8.40297	0.0117772	8.42777	-0.0335951	8.63573	-0.0964269	8.47811	-0.0534474	8.50049	-0.0355328	9.0434	-0.0245813	8.99295	-0.00754383	8.84749	-0.0376095	8.42473	-0.0115297	8.63736	-0.0819208	9.02718	0.0356709	8.34835	-0.0217654	8.97564	0.0339676	8.43412	-0.0172832	9.32622	0.0460597	8.51232	-0.0336068	8.81017	0.0179279	9.12619	-0.171216	8.69681	-0.0209253	8.93533	0.0365563	8.45118	-0.0249104
TRCN0000002334	CTGCCATGACAAGAAAGTGAT	NM_003160.x-717s1c1	AURKC	717	CDS	7.99522	0.0379068	8.1176	-0.0387018	8.00718	-0.0114148	8.14286	-0.059435	7.9901	0.0384093	8.09459	0.00294341	7.95105	0.00801435	8.12961	0.000644099	8.34021	0.0556393	8.05842	0.0370331	8.02295	-0.010411	7.99046	-0.0162968	7.9981	-0.0363894	7.94386	-0.0297244	7.94305	0.0372213	8.09221	0.00659119	8.07505	0.00410482	8.04848	0.021885	7.97003	0.0217731	8.01459	-0.0473065	8.11448	0.0396486	7.97183	0.0761155
TRCN0000002335	CCTGCGCCTGTATAACTATTT	NM_003160.x-558s1c1	AURKC	558	CDS	8.03665	-0.0168213	7.96566	0.0144444	8.09032	0.00230543	7.93302	0.00669622	7.93608	-0.0218736	7.94783	0.0134479	7.58518	0.0220053	7.55025	0.0216834	7.6964	0.0606828	8.00907	0.0225323	8.04776	0.0138938	7.50085	-0.00108343	7.9528	-0.00466076	7.42814	-0.159916	7.97332	0.00133674	7.53446	0.0121536	8.00477	-0.0228386	7.42165	0.00814121	7.43169	0.0246521	8.06649	0.0308234	7.43156	-0.0407826	8.10703	0.0320333
TRCN0000002347	CGGCTGCTAAAGAACAAGAAA	NM_005246.x-1193s1c1	FER	1193	CDS	6.75836	-0.0373433	6.75205	-0.00944759	6.55591	-0.0447606	6.69673	-0.0542626	6.71283	-0.00874457	6.66136	-0.00682794	7.01966	-0.0102144	6.86018	-0.0268652	7.04915	-0.0741104	6.61687	-0.00727986	6.67996	-0.00106409	7.00488	-0.00760212	6.71526	-0.051893	6.88307	0.0437217	6.55256	-0.0568934	7.07177	-0.0543027	6.82304	0.0117851	6.73882	0.0361847	6.86465	-0.0791741	6.69614	0.0378076	6.85474	-0.0128406	6.61691	-0.0285986
TRCN0000002348	GCCAAGGAACGATACGACAAA	NM_005246.x-883s1c1	FER	883	CDS	8.51879	0.0123576	8.59588	0.0265328	8.52565	0.0116837	8.44853	-0.0378349	8.55216	0.0207332	8.46786	0.022572	8.87033	-0.0193362	8.83663	-0.0391047	8.94151	0.00102498	8.40315	0.0664079	8.66224	0.0620676	8.80825	0.03785	8.46239	-0.0170074	9.01339	0.0161661	8.45523	0.0235347	9.04928	-0.0143238	8.58279	0.0135923	8.78061	-0.0242576	8.84511	-0.0542669	8.87053	0.138657	9.12692	0.0207312	8.58372	0.0161563
TRCN0000002349	CCACCTCCAGTAGTAAATTAT	NM_005246.x-1570s1c1	FER	1570	CDS	8.41847	0.00149162	8.37298	-0.0750602	8.47285	-0.0478336	8.62101	-0.109892	8.41122	-0.0228048	8.52292	-0.00253913	8.79655	-0.0486281	8.79788	0.037179	8.93845	-0.000750653	8.40852	-0.0218151	8.40521	-0.00482058	8.74907	0.0248689	8.52425	0.00236724	8.70633	-0.0509318	8.48721	-0.0116627	8.59774	0.0381423	8.42733	-0.0623282	8.84052	-0.0203417	8.90595	0.0566668	8.44526	0.0322074	8.74856	-0.0525308	8.52129	-0.0126208
TRCN0000002371	CGTTGGTTGCTCACAGGTTAA	NM_014264.x-1966s1c1	PLK4	1966	CDS	7.93455	0.0204216	8.00492	0.00922445	7.86081	-0.000892069	8.06157	0.0139399	7.83099	0.0720929	7.82111	0.0201542	9.24486	-0.0148426	9.07272	-0.00949944	9.13591	-0.0753633	7.7652	0.0508125	8.11167	0.0195286	9.37712	0.00884965	7.92277	0.029433	9.56671	0.0913271	7.95827	0.00127063	9.32957	-0.0183152	7.91779	0.00882421	9.19114	-0.00429873	9.30864	-0.122061	7.8661	0.0122848	9.32183	-0.0289332	7.68543	0.0453923
TRCN0000002372	GAACACCTGACTTTGCTCTTA	NM_014264.x-3303s1c1	PLK4	3303	3UTR	7.96509	0.0222156	8.11252	0.0230279	8.18328	-0.0833537	7.81212	0.128318	8.03926	0.0374426	8.12198	0.020968	9.048	0.0242432	9.18212	-0.0164164	8.99455	-0.0901633	8.23329	-0.0495153	8.11157	-0.00121156	9.18871	-0.0387664	7.95988	-0.0171475	9.35988	-0.0147828	8.0669	0.00707158	9.47493	-0.0638765	8.05258	-0.0349592	9.16043	0.0398471	9.04193	0.0207722	8.15812	-0.13619	9.12024	-0.0290141	8.01248	-0.0717304
TRCN0000002422	CCACCTGAGAAATATGCCCAA	NM_000686.x-760s1c1	AGTR2	760	CDS	8.59386	0.00673658	8.53887	0.00539703	8.66616	0.00289029	8.68957	-0.0324934	8.68647	-0.0262817	8.56861	0.00161822	9.39644	-0.0149472	9.3981	0.00227374	9.45079	0.0188941	8.67752	0.0241813	8.49753	-0.00270921	9.40142	-0.0125184	8.46751	0.010389	9.31025	-0.0250748	8.62222	-0.0152637	9.32138	0.0082818	8.6176	-0.0303788	9.24895	-0.0129385	9.38853	0.00647294	8.66728	-0.0481777	9.34372	0.000135933	8.57707	-0.000184127
TRCN0000002423	GTATGATTCTATGGAGCTATT	NM_000686.x-2406s1c1	AGTR2	2406	3UTR	8.68095	0.0317277	8.59106	0.0554421	8.67884	0.01882	8.7657	-0.029484	8.69347	0.00254269	8.71135	-0.00369469	9.80784	0.0166787	9.7659	0.086174	9.89259	-0.0255823	8.80154	0.0255808	8.68442	0.00588298	9.57492	0.0178858	8.65589	0.0381345	9.70256	-0.0221112	8.59397	-0.00803296	9.66721	-0.0322115	8.57453	0.0242285	9.93629	0.00421077	9.66453	0.0923353	8.6394	-0.0878376	9.58319	0.00484079	8.54478	0.00650311
TRCN0000002424	TCTTCCTCTATGGGCAACCTA	NM_000686.x-450s1c1	AGTR2	450	CDS	7.97864	-0.0206602	8.05564	0.0131398	8.08584	-0.0621771	8.26107	-0.0172543	8.02386	-0.0398581	8.10114	-0.0206538	9.01568	-0.0778223	9.02917	-0.0366718	8.76348	-0.0835073	8.21269	-0.0579779	8.22264	-0.0557415	8.85527	-0.0931416	8.00707	-0.06144	8.8229	-0.168621	8.14218	-0.0288085	8.93819	-0.131497	8.12333	-0.0136188	8.57321	-0.127981	9.01336	-0.11377	8.14161	-0.0372326	8.63594	0.037743	8.05045	-0.0070088
TRCN0000002777	GCTGCTCTGCTATATGCCTTA	NM_002827.x-3232s1c1	PTPN1	3232	3UTR	7.92648	0.0200964	7.95057	-0.00874783	8.0635	0.0367154	8.09223	0.0602989	8.02058	0.0564259	7.9121	0.0618811	8.28263	-0.153951	8.43135	-0.0673732	8.32297	-0.0543832	7.90651	0.0528725	8.05886	-0.00817785	8.25212	0.0283	7.97075	-0.0194303	8.17108	-0.12847	8.0035	0.0181167	8.4844	-0.0296841	8.01242	0.00917439	8.35229	-0.00248196	8.5966	-0.12965	7.8528	0.113789	8.49615	-0.100366	7.80944	0.045552
TRCN0000002780	TGCGACAGCTAGAATTGGAAA	NM_002827.x-638s1c1	PTPN1	638	CDS	8.77893	0.024071	8.83661	0.00878696	8.76113	0.048617	8.82253	-0.0299002	8.80422	0.0310964	8.82854	0.0174302	9.41298	-0.0148073	9.37018	0.0107747	9.15848	-0.0542328	8.7203	0.0259326	8.86362	0.0195161	9.69475	0.0285821	8.792	-0.00627511	9.61517	0.00397721	8.8601	0.00472627	9.56564	-0.0179949	8.87114	-0.0067112	9.32947	-0.0151195	9.6257	-0.0800095	8.90049	0.0421755	9.51011	-0.00560514	8.75785	0.034861
TRCN0000002811	CTGGATGATATTAGGAGATTA	NM_021132.x-768s1c1	PPP3CB	768	CDS	8.43497	-0.0124407	8.52194	-0.028041	8.53587	-0.00439159	8.34381	-0.0454175	8.44226	-0.00536611	8.39113	0.00808969	8.92891	0.00667934	8.85369	0.0739178	9.18315	0.039398	8.52871	-0.0126019	8.29531	-0.0184701	8.62223	0.00466503	8.44259	-0.0140746	8.85883	-0.0349059	8.22051	0.0179931	8.62827	0.0322307	8.3972	-0.0201365	9.02917	-0.00908216	8.83118	0.041682	8.35359	0.0100616	8.82067	0.00977852	8.5574	-0.0309572
TRCN0000002812	CCTGTATTGATTGCCACTGTA	NM_021132.x-2890s1c1	PPP3CB	2890	3UTR	7.91719	0.00231063	7.69737	-0.0187435	8.06132	-0.0776375	7.71449	0.0954569	7.86653	0.014264	7.89817	-4.59653e-05	7.27708	-0.0275325	7.18455	-0.0187568	7.3553	-0.00948001	8.09459	-0.0334912	7.91148	0.0186875	7.24744	-0.0385427	7.86193	-0.0697688	7.25729	-0.0998617	8.06206	-0.0371505	7.24563	0.0332616	7.9097	-0.0190914	7.6741	-0.0118667	7.55414	0.049004	7.95315	0.0542983	7.25656	-0.0832475	7.97912	0.00333788
TRCN0000002814	CCCGGAAAGAAATCATAAGAA	NM_021132.x-1315s1c1	PPP3CB	1315	CDS	5.61525	0.0132098	5.3849	0.0149125	5.6882	0.000793036	5.48117	-0.0376508	5.54824	-0.0159488	5.55072	0.00487314	4.96453	-0.077636	5.08827	-0.081026	5.02296	0.0789036	5.57989	-0.00503153	5.43791	-0.018605	5.05684	0.048933	5.57469	-0.00604793	5.12781	-0.0416151	5.76981	-0.0039142	4.84848	-0.00761086	5.68776	-0.00554395	5.07187	-0.0115283	4.92861	-0.0899465	5.62524	0.0166239	5.05323	-0.0623145	5.4684	-0.00841212
TRCN0000003088	GACCAGTGAGAACCGAGACAT	NM_000098.x-1389s1c1	CPT2	1389	CDS	8.26313	0.0103662	8.278	0.00860067	8.00655	0.0415175	8.17718	0.0716326	8.03531	0.0251663	8.09779	0.00496051	9.12219	-0.0191137	9.11005	-0.0376936	9.00747	-0.034783	8.04341	0.0452834	8.27182	0.0450308	9.24905	-0.013057	8.26666	0.005791	9.31864	-0.000345714	8.33798	-0.00349948	9.41173	-0.0291949	8.22845	0.0170816	9.13268	0.0316162	9.36916	-0.0621954	8.34394	0.0154505	9.35275	0.0149015	8.13588	0.0235974
TRCN0000003089	CCAGGGCTTTGACCGACACTT	NM_000098.x-2163s1c1	CPT2	2163	CDS	7.4106	0.039474	7.49648	0.0353107	7.38399	-0.100505	7.49783	0.035878	7.28887	0.0467979	7.22519	-0.00144465	6.48835	0.0213528	6.22656	0.0115651	6.38084	-0.0517919	7.25875	-0.0173417	7.58931	0.0262777	6.34212	-0.00755256	7.28382	0.0933955	6.45855	-0.0155535	7.62464	0.0196889	6.47318	0.00263492	7.53023	-0.012664	6.3503	-0.0296898	6.29282	-0.0647758	7.75252	0.0270588	6.19278	0.0670993	7.21329	-0.0272357
TRCN0000003091	AGTGGGTGCTATTCTGTGAAA	NM_000098.x-2860s1c1	CPT2	2860	3UTR	7.36597	-0.0502952	7.00346	0.00989261	7.29622	-0.0443187	6.76183	0.150807	7.184	-0.0465242	6.97746	0.0217234	6.25996	-0.0212946	6.34173	-0.0460609	6.48823	0.0473765	7.61638	-0.0362061	7.3517	-0.0504953	6.72998	0.00117428	7.26079	-0.0729855	6.14059	-0.0731288	7.1337	0.0100744	6.11203	-0.013528	7.17719	0.000843428	6.07289	0.0470738	6.82512	0.106368	7.56161	-0.0148201	6.54675	0.0111147	7.21576	0.0344132
TRCN0000003097	GCGATCAGCAAACATTCTAGT	NM_002037.x-1752s1c1	FYN	1752	CDS	6.91203	0.0889368	7.46955	-0.0153764	7.25761	0.0539864	7.31185	0.0470852	7.01716	0.0546361	7.24521	0.0835727	8.09784	0.0162296	8.19788	-0.042031	7.91901	-0.0889506	7.06191	0.0393067	7.28338	-0.0416483	8.25939	-0.00926513	6.98218	0.0420925	8.05426	0.00427457	6.9472	-0.00442416	8.24445	-0.0442087	6.97696	0.0671893	8.26365	-0.00356965	8.10702	0.0260612	7.05095	0.138687	8.18772	-0.0723552	6.82839	0.122051
TRCN0000003099	GCCTATTCACTTTCTATCCGT	NM_002037.x-1129s1c1	FYN	1129	CDS	8.35082	0.00218741	8.3899	-0.051914	8.28829	0.0249259	8.30661	0.0279715	8.2105	0.0399593	8.34345	-0.0156057	8.87742	-0.0213293	8.91639	-0.0101388	8.71204	-0.0320787	8.21196	0.0186632	8.17372	0.0143371	8.83895	-0.0526404	8.25392	0.00764095	9.13738	-0.197666	8.23936	0.0304345	8.71916	-0.000105971	8.47316	-0.0257675	8.5934	-0.085393	8.83755	-0.00479773	8.15602	0.0753719	8.83666	0.0220301	8.37482	0.0145243
TRCN0000003100	CTTACCGATCTGTCTGTCAAA	NM_002037.x-1336s1c1	FYN	1336	CDS	7.27028	0.0947193	7.35992	0.0336377	7.79162	0.0746639	7.47203	0.0344528	7.63692	0.00579038	7.12778	0.108228	6.04664	-0.0744345	6.01764	-0.0468426	6.09451	-0.0684208	7.77675	-0.0346772	7.8184	0.0007849	6.31909	-0.0489632	7.13837	0.0962678	6.16544	0.159142	7.41281	0.0800827	5.97022	-0.128154	7.71852	-0.032185	6.19187	-0.110605	5.60874	0.164365	7.35048	0.0861456	6.14	-0.114949	7.66137	0.0435802
TRCN0000003102	GAGACTTCCATGTTACTGATT	NM_002227.x-898s1c1	JAK1	898	CDS	8.62222	-0.0354066	8.77291	-0.0103808	8.70789	-0.0309835	8.65578	-0.0423421	8.66513	0.000318394	8.73562	-0.00177197	8.83275	-0.00567944	8.78199	-0.0734954	9.01451	0.0288108	8.75835	-0.0663542	8.73552	-0.0742124	8.81584	-0.0672208	8.52948	0.00824618	8.86213	-0.14934	8.57186	-0.0184653	8.97068	0.00998658	8.73448	0.0363815	9.27505	0.0543043	8.90156	-0.107922	8.62451	-0.0172314	8.9651	-0.130122	8.54923	0.00979752
TRCN0000003135	GTAGAGCACGAAACCCAGAAA	NM_005990.x-2724s1c1	STK10	2724	CDS	6.74738	0.0140101	6.38343	0.00218155	6.69518	-0.000640482	6.56967	0.0920338	6.64767	-0.0881041	6.5248	0.0174192	7.15033	0.087185	7.46765	0.0472368	7.55922	0.0694719	6.5259	-0.0880761	6.80614	0.0756141	7.381	0.0195267	6.62563	0.00749697	7.21043	-0.0209485	6.68593	0.020027	7.38753	0.0263717	6.69083	-0.0264708	6.99927	0.138182	7.17931	-0.066582	6.76856	-0.0630538	6.77394	-0.0102992	6.60736	0.0134375
TRCN0000003137	AGTCCTCTCCTGTTTGCGAAA	NM_005990.x-3283s1c1	STK10	3283	3UTR	8.59742	-0.0223783	8.67912	0.0344309	8.49656	0.0158299	8.4229	0.090593	8.60864	-0.0378626	8.60297	-0.021623	9.72038	-0.0270664	9.58011	-0.0373551	10.0308	0.0539008	8.47142	0.00223357	8.78267	-0.0181775	9.81007	-0.0171118	8.67397	-0.0083126	9.56124	-0.107986	8.75784	0.0127286	9.91419	-0.0223144	8.63968	-0.00223504	9.79218	-0.0517814	9.72338	-0.125024	8.64956	0.00666672	9.77731	-0.0116428	8.61806	0.00227627
TRCN0000003179	CACAGTTTGAAGAGAGACATT	NM_004972.x-3019s1c1	JAK2	3019	CDS	7.28324	0.0832278	7.48287	-0.0216689	7.26956	0.0396522	7.5525	0.076198	7.05003	0.0938252	7.19756	0.0364831	7.34605	0.00500273	7.37704	-0.227818	7.79798	-0.0646852	7.35178	-0.0260356	7.59788	0.0101706	7.53895	-0.0374123	7.54268	-0.0308685	7.62162	0.0295823	7.29925	-0.0428063	7.25662	-0.00913618	7.27807	-0.011714	7.77738	0.0032124	7.30827	0.0429532	7.30823	0.0685817	7.40007	0.0253368	7.15892	0.010213
TRCN0000003180	GCTTTGTCTTTCGTGTCATTA	NM_004972.x-1578s1c1	JAK2	1578	CDS	7.21614	-0.0704504	7.08382	-0.101522	7.17486	0.0167608	7.21583	0.0260245	7.06729	-0.042932	7.35251	-0.010858	7.62033	-0.00052097	7.65778	-0.0476837	7.46274	0.00391615	7.20135	-0.0358738	7.19426	-0.0401758	7.83761	0.100454	6.99968	-0.00238761	7.82324	-0.0373093	7.01967	-0.00565428	7.63878	-0.0175856	7.13122	-0.014185	7.89773	0.0650192	7.70393	-0.0589229	6.6591	0.0799504	7.86251	0.0548358	7.21122	-0.0375904
TRCN0000003181	GCAGAATTAGCAAACCTTATA	NM_004972.x-2826s1c1	JAK2	2826	CDS	8.17612	0.01208	8.19848	0.0298381	8.28775	-0.0121592	8.19756	-0.00905405	8.25003	-0.00526221	8.24993	0.0108318	8.32766	-0.0142761	8.28212	0.0108236	8.45193	-0.102939	8.31854	0.000153235	8.18664	0.0105572	8.62002	-0.0318971	8.04595	0.0631498	8.42198	-0.0937129	8.31665	-0.0090339	8.15908	0.034003	8.2591	-0.00956326	8.546	-0.076103	8.4468	-0.0278112	8.32332	-0.0140222	8.77336	0.0128483	8.36173	-0.0117684
TRCN0000003234	GTCGTCAGATTCCAGTACTAT	NM_000212.x-2084s1c1	ITGB3	2084	CDS	7.59091	-0.00242095	7.97743	-0.0468127	7.85911	-0.0482332	7.93584	-0.0720278	7.72559	-0.0263276	7.93932	-0.00859436	6.75586	0.0281283	6.8758	0.0418975	6.94457	0.0346172	7.97778	-0.071182	7.63783	-0.0248386	7.37675	0.0460092	7.743	-0.0669289	6.96379	0.0974479	7.86469	-0.0329388	6.88964	0.0668395	7.88808	-0.0692353	6.89208	0.00567908	6.7889	0.124208	7.9576	-0.0942846	6.54041	0.0822129	7.84354	0.0112763
TRCN0000003235	CCACGTCTACCTTCACCAATA	NM_000212.x-2343s1c1	ITGB3	2343	CDS	8.2745	0.0231823	8.25939	0.0168967	8.29963	0.00377637	8.3982	-0.023483	8.2688	0.0139842	8.31023	-0.041878	8.6266	0.0186559	8.4988	-0.0229504	8.69193	0.0305664	8.37945	-0.0303088	8.34371	0.0450726	8.4526	-0.0165341	8.29633	-0.0396434	8.4788	-0.133945	8.34119	0.0519834	8.53406	-0.0424718	8.2837	0.0164575	8.47502	-0.0248135	8.61791	0.0641037	8.24966	-0.0219206	8.55931	0.00690646	8.21203	0.0192804
TRCN0000003236	CCTTAGCCTTTGTCCCAGAAT	NM_000212.x-2632s1c1	ITGB3	2632	3UTR	8.10392	-0.00826183	7.97718	0.0131093	8.10287	-0.0461691	8.03753	0.0617147	8.16918	-0.0335512	8.17801	-0.0120216	8.58148	0.0438641	8.41687	0.0219293	8.88535	0.0582494	8.28197	-0.0443365	8.20232	0.00144613	8.63468	-0.00966341	8.23309	-0.0476594	8.75198	-0.00681812	8.09831	0.0152334	8.52634	-0.0389007	8.1803	0.00765157	8.38331	0.137802	8.74803	0.00585399	8.22036	-0.0411257	8.86316	0.0174486	8.1057	-0.00028656
TRCN0000003321	CATCTAACAAATCATCGACTT	NM_000926.x-4573s1c1	PGR	4573	3UTR	8.08823	0.0156826	8.18952	0.0229857	8.35381	-0.00432529	8.28577	-0.0202457	8.22373	0.00103967	8.16186	0.0300988	9.1163	0.0359358	9.03783	0.0593263	9.18292	-0.0184292	8.3486	-0.0152268	8.1342	-0.0015359	8.94155	0.0153066	8.13738	-0.046477	9.20206	0.0219619	8.16203	0.0546461	8.93115	0.0528699	8.16956	0.0509905	9.23286	0.00386429	9.08674	0.0749267	8.17431	0.0188483	9.07146	-0.0472822	8.34744	-0.00733155
TRCN0000003322	GCTGCACAATTACCCAAGATA	NM_000926.x-4194s1c1	PGR	4194	CDS	7.68472	-0.0136859	7.52596	0.0235455	7.53782	0.0661782	7.73146	-0.0295373	7.862	-0.0915315	7.81329	-0.0302616	8.98608	0.00208461	9.14578	-0.0133713	8.95481	-0.0645932	7.72009	-0.013721	7.82448	-0.0775734	8.96001	0.00455117	7.76504	-0.111659	9.16177	-0.0836243	7.67173	-0.0663612	8.96098	-0.0846768	7.86841	-0.0242716	8.82027	0.0300402	9.05771	0.0199855	7.77825	-0.18011	8.87643	-0.115067	7.62425	-0.0313564
TRCN0000003323	GCTACGAAGTCAAACCCAGTT	NM_000926.x-3956s1c1	PGR	3956	CDS	7.43088	-0.0464075	7.47707	0.0229504	7.29404	-0.0609367	7.41682	0.0700987	7.35835	-0.0836133	7.46543	-0.0119727	7.79335	-0.0552627	7.90302	-0.0273697	7.76236	-0.0444181	7.47364	-0.114347	7.52905	-0.110013	7.89265	-0.0427214	7.38288	-0.0336219	8.03739	-0.0466539	7.53254	0.0242955	8.15355	-0.034714	7.59645	0.00869341	7.58566	0.026927	8.36364	-0.115154	7.73459	-0.0499728	7.79159	-0.0671414	7.36227	-0.022783
TRCN0000003339	AGGCACAATATGGGCACTTTA	NM_002422.x-1512s1c1	MMP3	1512	3UTR	8.54792	0.00489797	8.55028	0.0259738	8.45442	0.0357405	8.53907	-0.0579347	8.57906	-0.00583211	8.58599	-0.0182663	7.91752	-0.0103228	7.84277	0.0359567	8.0916	0.0753055	8.44034	0.0084316	8.67145	0.0578671	7.97699	-0.066934	8.52766	0.0391156	7.95984	-0.286253	8.54724	0.0406514	7.95654	-0.0840412	8.53837	-0.0410005	7.61373	-0.026071	7.87237	-0.0145296	8.2639	0.121141	7.91166	0.00840902	8.3844	0.0418538
TRCN0000003341	AGGATACAACAGGGACCAATT	NM_002422.x-677s1c1	MMP3	677	CDS	8.43818	-0.0269802	8.61933	-0.0647368	8.47056	0.0321278	8.48308	-0.0299901	8.52009	0.0432377	8.51939	-0.0165346	9.03494	-0.095436	9.15332	-0.00430649	9.17614	-0.0117631	8.5774	0.000404583	8.49199	0.0278865	8.8716	0.0327098	8.42608	0.0476065	9.2255	0.0269938	8.47231	-0.0407142	8.64725	0.0852949	8.57527	-0.063098	8.8053	-0.0275995	9.06594	-0.0168664	8.55807	0.0698185	9.09579	-0.0228053	8.64634	-0.00344803
TRCN0000003342	TGATGATGAACAATGGACAAA	NM_002422.x-657s1c1	MMP3	657	CDS	8.83796	0.0130483	8.83798	-0.0141683	8.80188	0.0384246	8.77262	-0.044742	8.80796	0.00978936	8.76397	0.0126764	9.78646	-0.0133717	9.61718	-0.0428964	9.68774	0.0475073	8.82916	0.0310598	8.68254	-0.0219966	9.54283	0.0112695	8.77643	0.0321441	9.47454	-0.0340577	8.72736	0.00430599	9.48111	0.0731034	8.82426	0.00893972	9.69284	0.0450194	9.84657	0.0275052	8.71408	-0.0306079	9.71276	-0.0220586	8.71041	0.016036
TRCN0000003558	AGAGGAGATTGACGAGAACTT	NM_005186.x-1763s1c1	CAPN1	1763	CDS	7.65244	0.0291315	7.79669	0.00592473	7.82731	-0.00617764	7.63431	0.0863032	7.78854	0.0528507	7.72332	0.0124905	7.90058	0.0110582	7.92021	0.0548212	7.86142	0.0415724	8.02626	-0.0251471	7.32387	0.111404	7.53377	0.072923	7.94543	0.031391	8.2364	0.0377388	7.78961	0.00918502	8.22894	0.0506634	7.58852	0.0421171	7.86706	-0.0169961	8.27841	-0.0149621	8.08448	-0.0123835	8.03856	0.0236279	7.71509	0.00607982
TRCN0000003559	CGACATGGAGACTATTGGCTT	NM_005186.x-1451s1c1	CAPN1	1451	CDS	8.28451	-0.0241772	8.28736	0.00438311	8.25452	-0.00405555	8.41235	0.00961988	8.29421	-0.017177	8.20596	0.0155045	8.53428	0.0337139	8.69727	0.019933	8.55543	0.0154847	8.15621	0.0622855	8.08414	-6.48504e-05	8.61622	0.00440265	8.20285	0.0367254	8.65825	0.0355741	8.20514	0.0569426	8.66026	-0.0117609	8.30948	0.0085734	8.39501	-0.00690991	8.72444	-0.0188714	8.20009	-0.00124805	8.74654	0.0336296	8.19515	0.0143965
TRCN0000003560	CTAGAGACCATGTTCCGATTT	NM_005186.x-2187s1c1	CAPN1	2187	CDS	7.5022	-0.021096	7.45008	-0.0436155	7.43236	-0.00112027	7.483	-0.026638	7.43271	0.0233924	7.49326	-0.0411395	8.36655	0.0444744	8.21291	-0.00183088	8.47995	0.0175708	7.5446	-0.0602816	7.51595	0.00796605	8.26908	-0.036798	7.51476	-0.0350892	8.2901	0.0142766	7.53051	0.0353253	8.3243	-0.0363622	7.55654	0.0152775	8.21231	0.0784444	8.46912	0.012514	7.46027	-0.00712834	8.21495	0.020879	7.5411	-4.12783e-05
TRCN0000003632	GCATGTCTGGAAGGTAACTGT	NM_000506.x-335s1c1	F2	335	CDS	7.85925	-0.036445	7.94945	-0.0700222	7.95887	0.0313582	7.92257	0.0241885	7.95334	0.010165	7.97996	-0.0487867	7.8285	0.0887494	7.84157	0.04296	8.03019	-0.0143436	7.8973	-0.0271102	7.88224	0.0114727	8.03423	0.0521435	7.98049	-0.126828	7.99846	-0.0606878	7.98102	-0.0372303	8.11073	0.0641572	7.862	-0.033842	7.80043	0.04793	7.60772	0.0887924	7.95139	0.0452782	8.0377	-0.058546	7.93455	-0.0265223
TRCN0000003633	GAACCAATCCCGTGAAAGAAT	NM_000506.x-1926s1c1	F2	1926	3UTR	8.51768	0.0477542	8.32314	0.00404729	8.48758	0.00458529	8.67557	-0.0148923	8.45193	0.037155	8.52668	0.0255248	9.49002	0.0111722	9.51211	-0.00657027	9.35368	-0.0237829	8.48222	0.023483	8.38476	0.020239	9.47029	0.000300001	8.52622	0.0317869	9.41437	0.0542483	8.46806	0.0236848	9.44314	0.0263521	8.45963	0.0171032	9.35661	0.010063	9.42366	-0.00687913	8.43457	0.0126602	9.39275	0.0211333	8.57713	0.0478455
TRCN0000003634	GAAGTGGATACAGAAGGTCAT	NM_000506.x-1861s1c1	F2	1861	CDS	8.0763	-0.0151597	8.16274	0.0172701	8.17822	0.0224598	8.17721	0.028793	8.19965	0.022247	8.26358	0.0257249	7.89329	-0.0314314	7.9072	0.0295185	8.05685	-0.00780766	8.29037	0.0163072	8.11487	0.0283012	7.75856	-0.00576352	8.17404	-0.0069072	7.90067	-0.155632	8.16204	0.0712456	7.67276	0.0811638	8.26382	-0.0259218	7.98927	-0.00603205	7.93414	0.0381077	8.20943	0.125357	7.9629	0.0455334	8.11448	0.0377482
TRCN0000003669	GCCATCCGCCACCCTCAATAT	NM_001911.x-317s1c1	CTSG	317	CDS	7.79881	0.0462979	7.83433	-0.0222421	7.79391	-0.0157048	7.6944	0.187928	7.81575	-0.0183558	7.66637	0.00214381	8.20242	0.0694386	8.18154	-0.0137669	8.12156	-0.109126	7.69805	-0.00527922	7.903	0.0509631	8.23404	0.0543797	7.62835	0.0309623	8.16926	0.0756778	7.8523	0.0833847	8.06686	0.00980525	7.75233	-0.000151886	8.18451	0.0699096	8.36819	-0.0389947	7.93109	0.0748146	7.97471	0.0363082	7.76693	0.0599609
TRCN0000003670	TCAATATAATCAGCGGACCAT	NM_001911.x-331s1c1	CTSG	331	CDS	8.03827	0.0455987	8.07886	0.0185534	7.93891	0.0463132	8.13507	-0.0184027	7.91103	0.0545398	7.8983	0.0332626	8.68209	-0.00860459	8.80784	-0.0209917	8.86839	0.0169027	7.90038	0.062148	8.00949	-0.0216141	8.93236	0.0180468	7.9641	0.0479548	8.87881	-0.0445774	8.00722	0.0337329	8.78996	0.00881696	7.85526	0.0191682	8.88258	0.0190913	8.79515	-0.00970618	7.93218	0.0525869	8.73467	0.00900042	7.93018	-0.0156027
TRCN0000003671	GTGTTGCCAGAGCCTTAATAA	NM_001911.x-843s1c1	CTSG	843	3UTR	7.07523	0.0619598	7.40175	-0.0118795	6.92206	0.0936334	7.35607	0.138575	7.15345	0.0266807	7.16507	0.039183	5.30669	-0.0139401	5.28473	-0.0248304	5.38447	-0.0171266	7.16088	0.00499114	7.25763	0.0116057	7.53554	0.131364	7.41046	-0.0180702	5.37216	-0.0105688	7.29718	-0.011974	5.51296	0.0433309	7.2981	-0.0249711	5.99547	0.019887	5.41258	-0.001689	6.90854	0.158283	5.17918	0.0399778	7.28815	0.133849
TRCN0000003683	TGTAAACTGGATCGACTCTAT	NM_001972.x-752s1c1	ELANE	752	CDS	8.63167	0.0076339	8.62714	-0.0146313	8.73174	-0.011462	8.63961	0.010689	8.68393	0.00821438	8.67449	0.0372394	9.03997	0.0231365	9.09766	0.0105326	9.19257	0.0248475	8.6051	0.0172546	8.5116	0.0497394	9.0428	-0.00325313	8.73811	-0.00287932	9.22985	-0.0182196	8.60612	0.0312128	9.03881	0.018916	8.50706	0.0343856	9.0937	0.0381749	9.05118	0.0652669	8.56935	0.000360764	9.23383	0.0129055	8.63782	-0.00243895
TRCN0000003684	CAACGGGCTAATCCACGGAAT	NM_001972.x-662s1c1	ELANE	662	CDS	8.27042	0.0160809	8.34985	0.00766121	8.30872	-0.0147089	8.2673	0.0340789	8.34421	0.0229275	8.23827	-0.0417864	8.41857	0.0398745	8.47035	-0.00477132	8.51144	0.0044848	8.28602	-0.0213505	8.32521	-0.0342967	8.61389	-0.00636314	8.39464	0.0370945	8.66529	-0.0327307	8.34436	0.0222762	8.86145	-0.0206007	8.3055	0.0376168	8.49557	0.0869351	8.55364	0.0152026	8.32875	-0.049727	8.59974	0.0346996	8.25312	0.00271669
TRCN0000003685	GCATCTGGCACAATAAACATT	NM_001972.x-889s1c1	ELANE	889	3UTR	8.29548	-0.00466848	8.4227	-0.0510629	8.34334	-0.0746721	8.19737	0.0722849	8.19091	0.0274382	8.34596	-0.0354588	8.5379	0.000825077	8.54827	-0.0219588	8.50534	-0.00898059	8.33652	-0.013679	8.19065	0.0264526	8.62938	0.00178071	8.29779	-0.0158713	8.72608	-0.0234869	8.3571	-0.0441205	8.43878	-0.012138	8.29746	0.00395107	8.82378	0.0439956	8.63059	0.134871	8.31869	-0.108043	8.5354	-0.0137574	8.30426	0.00226428
TRCN0000003753	CGGCGCACAGAGGAAGAGAAT	NM_000546.x-1095s1c1	TP53	1095	CDS	5.22359	0.0283405	5.14384	-0.01952	5.10053	-0.0133167	5.02962	0.0157577	5.13209	-0.0194085	5.06378	-0.0314553	5.36076	0.0297056	5.30544	0.0208517	5.15846	-0.0177787	5.0835	-0.0186228	5.16054	0.0185908	5.39274	0.0225306	5.1055	-0.0327261	5.79635	0.0545248	5.18533	-0.0119692	5.62383	0.0232023	5.13232	-0.0240696	5.4253	0.0373941	5.3837	-0.0154963	5.13551	0.0612837	5.13766	0.0336897	5.01407	0.015505
TRCN0000003755	GTCCAGATGAAGCTCCCAGAA	NM_000546.x-427s1c1	TP53	427	CDS	7.96525	-0.0447878	7.67429	0.103366	7.77393	0.0180623	7.66449	0.229663	7.92856	-0.041248	7.91881	-0.0612543	7.11381	0.00878674	7.49545	0.0164514	7.34044	0.0772652	7.91311	-0.0203186	8.12598	0.0515034	6.9886	0.0468743	8.06939	0.0424373	7.29502	0.0572932	8.0868	0.109902	7.22663	0.0317385	8.05377	-0.0261906	6.92523	0.170837	7.61108	0.0182177	8.40976	0.0463608	6.6904	0.00207232	7.87372	-0.0243712
TRCN0000003756	CACCATCCACTACAACTACAT	NM_000546.x-941s1c1	TP53	941	CDS	8.33115	-0.0158397	8.35803	-0.0853041	8.41493	0.0539518	8.22167	0.0487214	8.26183	0.0347542	8.30777	-0.0456752	9.61286	-0.0279527	9.40879	0.0273809	9.25079	0.047574	8.32561	0.0631501	8.46581	-0.0664594	9.37056	0.0355318	8.38151	-0.0960999	9.3009	-0.043521	8.52596	-0.0862994	9.28025	0.121425	8.37597	-0.0140027	9.78989	-0.0560976	9.40812	0.0223516	8.31714	-0.0500687	9.29714	-0.0248218	8.2474	-0.0302343
TRCN0000003767	CGAGTGTTCATAGGAGAGTTT	NM_000903.x-405s1c1	NQO1	405	CDS	8.04524	0.0454651	8.08059	0.0368976	8.3267	-0.0573952	7.89148	0.070721	8.22033	-0.0470733	8.16829	0.0317869	8.15944	-0.0234424	8.21161	-0.0114191	8.04114	-0.0301714	8.27611	0.013299	8.05891	0.0428088	8.20184	-0.00585447	8.17031	0.0220128	8.48371	0.145014	8.11517	-0.010861	7.88359	-0.00649083	8.22938	-0.0539897	8.3136	-0.0289907	8.1427	0.0219248	7.863	0.0462041	8.13122	0.0325591	8.23363	-0.0289107
TRCN0000003768	TGGAAGAAACGCCTGGAGAAT	NM_000903.x-672s1c1	NQO1	672	CDS	7.9092	-0.0201683	8.03127	-0.00256411	8.06482	-0.082044	7.95003	-0.0225596	7.94066	-0.0410553	8.00232	-0.0422704	8.7096	-0.0145572	8.72978	-0.00496239	8.4182	-0.0537996	8.10952	-0.0835719	7.94217	0.00402901	8.52909	-0.0339016	7.9671	0.0234955	8.91279	-0.10045	7.98537	0.0195051	8.53117	-0.0598933	7.96519	0.00327699	8.29021	0.0221533	8.64623	-0.0450011	8.21697	0.0362655	8.63701	0.0244496	8.03606	0.0193473
TRCN0000003769	AGACCTTGTGATATTCCAGTT	NM_000903.x-335s1c1	NQO1	335	CDS	8.57966	0.00274466	8.53155	-0.0640362	8.71491	-0.0325248	8.54707	-0.000487731	8.69453	-0.00321458	8.6018	-0.021149	9.10544	-0.0118317	9.16545	-0.0355533	9.15652	0.0115307	8.71505	-0.0107308	8.55833	-0.0455087	9.17308	-0.0189115	8.52646	-0.00587972	9.17725	-0.00270211	8.49076	-0.00840335	8.93166	-0.0163094	8.6483	5.00193e-05	9.23336	0.0575259	9.11927	-0.0128072	8.60288	-0.0439969	9.17897	-0.0542012	8.56721	-0.0119669
TRCN0000003826	CAGACCAGCACTCCTACAGAT	NM_001760.x-1003s1c1	CCND3	1003	CDS	7.93945	-0.0537044	7.9421	-0.0535622	8.11135	-0.120691	7.82744	0.00359909	7.98392	-0.0600781	7.98495	-0.0596152	7.56147	0.0907315	7.42861	0.0369207	7.65134	-0.0534073	8.01796	-0.0813948	7.92892	-0.000179611	7.37041	-0.00828295	7.95672	-0.0253835	7.67083	0.0708073	7.88512	0.0101457	7.15166	-0.0229021	7.86914	-0.0216079	7.40142	0.0866985	7.41475	0.117982	8.05268	-0.101977	7.25906	-0.0142514	7.72257	0.0132721
TRCN0000003827	CGCTGTGAGGAGGAAGTCTTC	NM_001760.x-379s1c1	CCND3	379	CDS	7.65768	0.00866908	7.60117	0.00914571	7.60534	-0.0707109	7.84559	-0.0159893	7.5977	-0.0086858	7.60945	-0.0594126	8.48586	-0.0271355	8.68666	-0.0505545	8.49164	-0.0918064	7.5019	-0.017113	7.77938	-0.0693617	8.63035	-0.064485	7.78683	-0.0980291	8.41546	-0.027442	7.88151	0.0398916	8.55497	0.0551384	7.71535	-0.01066	8.58245	0.065394	8.69716	-0.0349585	7.73738	-0.0670023	8.75148	0.00831609	7.4953	-0.0198302
TRCN0000003828	GCACATGATTTCCTGGCCTTC	NM_001760.x-634s1c1	CCND3	634	CDS	8.0286	-0.004768	7.89943	0.000876116	7.8385	0.0548587	8.03119	0.0428691	7.84052	0.0275461	7.92893	-0.00300422	8.86531	-0.0190814	8.65473	-0.0604308	8.91371	-0.0367099	7.7762	0.0653655	7.99303	0.0243592	8.85014	-0.0155722	7.86402	0.0192102	8.82252	-0.0889651	8.02916	0.0315287	8.86719	-0.0974108	7.95454	0.0242015	8.96244	-0.00240132	8.79965	-0.0775866	8.06467	0.0455466	8.84049	0.00156023	7.81218	0.0183609
TRCN0000003853	GCGCCACTACTACAAACTAAA	NM_001987.x-1218s1c1	ETV6	1218	CDS	7.42047	-0.0248193	7.35445	-0.0238545	7.2024	0.0469384	7.26132	0.0358211	7.27636	0.0220964	7.32139	0.00499132	8.49927	0.00874663	8.47887	-0.0197867	8.29267	-0.0544107	7.4002	-0.0549412	7.32109	-0.00789459	8.52686	-0.0418189	7.3982	-0.0265341	8.33829	-0.0145415	7.42965	-0.0463075	8.50362	-0.0324241	7.47602	0.0675311	8.40881	0.0422022	8.3335	0.0178504	7.54081	-0.00938775	8.39639	-0.0297736	7.54157	-0.0190329
TRCN0000003854	GTTGTTAGTATCATGGTGTTT	NM_001987.x-1677s1c1	ETV6	1677	3UTR	8.28779	-0.0165257	8.28382	-0.0690902	8.32947	-0.0210708	8.33536	-0.0472986	8.28832	-0.045867	8.32809	-0.0769127	9.40573	0.0300979	9.38921	0.00958842	9.31138	-0.0268418	8.29414	-0.0053262	8.23437	-0.0541876	9.40835	0.0047173	8.34707	-0.0875439	9.34293	0.0381179	8.33514	-0.10233	9.43306	-0.0575626	8.38516	-0.00501774	9.55672	-0.0634271	9.53412	0.034909	8.24085	-0.0536386	9.42513	-0.229549	8.30929	-0.0352012
TRCN0000003856	CCATAAGAACAGAACAAACAT	NM_001987.x-1170s1c1	ETV6	1170	CDS	8.42581	0.00348671	8.49723	-0.0134477	8.36051	0.0105106	8.48682	-0.0519326	8.39258	0.0144523	8.39982	0.0287666	9.75569	0.00534048	9.71782	0.0113915	9.777	0.0592469	8.36926	0.0405093	8.29194	0.0487703	9.50847	0.0220977	8.45114	-0.0134692	9.63516	0.0256007	8.32866	-0.0138303	9.48138	0.0574215	8.38896	0.0379122	9.8339	0.0218319	9.72454	0.0600458	8.51439	0.0542207	9.58579	-0.0503707	8.50108	0.0243446
TRCN0000003866	CACCCGCAAGACCAACAACAT	NM_002675.x-681s1c1	PML	681	CDS	7.89828	0.0264135	7.68822	0.0565474	7.61856	0.0414149	8.0511	0.0094628	7.84329	-0.0775729	7.85741	0.00328146	8.36384	0.00454754	8.16641	-0.103577	8.39915	-0.0366645	7.58016	0.0696429	8.04762	-0.0436802	8.548	0.000119754	8.14798	-0.0835071	8.30838	-0.0958246	7.88433	0.00325454	8.67724	-0.0189041	7.84356	0.0570881	8.31801	0.0211266	8.52823	-0.0414305	8.17464	-0.12644	8.46879	-0.00554288	7.94215	-0.0123528
TRCN0000003868	GTGTACCGGCAGATTGTGGAT	NM_002675.x-493s1c1	PML	493	CDS	7.46882	0.00541685	7.30284	0.0282641	7.45781	0.0459804	7.50899	-0.0217165	7.43543	0.00855766	7.44666	-0.000966779	8.20963	0.0393216	8.16465	0.0068154	7.78168	-0.171731	7.42535	-0.00948982	7.46285	0.0351924	8.26642	0.0198898	7.43801	-0.0456092	8.37033	0.00347199	7.29885	0.052366	8.17244	-0.0348703	7.44332	0.0225264	7.99347	0.00425197	8.25542	-0.0696862	7.31599	0.0178584	8.18167	-0.0650525	7.2084	0.034568
TRCN0000003869	GTGTACGCCTTCTCCATCAAA	NM_002675.x-1501s1c1	PML	1501	CDS	7.2992	0.0195429	7.37828	0.0235397	7.35953	0.0215681	7.38247	-0.000355919	7.39357	0.0403055	7.43641	0.0305144	7.83959	-0.0562663	7.9519	0.0376219	7.80805	0.0232417	7.48515	0.0103821	7.45513	0.0416055	8.01047	0.0143357	7.45456	-0.00102182	8.3462	0.0118672	7.4569	-0.00521244	8.0415	0.0538592	7.38275	0.01627	7.55919	-0.140665	7.91458	0.00473675	7.55507	-0.0209937	7.8999	-0.0530538	7.54672	0.028411
TRCN0000003987	TGAAGGGCGAGTGAATCTAAG	NM_003286.x-3273s1c1	TOP1	3273	3UTR	8.30444	0.0734794	8.36376	-0.0670415	8.40929	-0.152572	8.23428	0.010683	8.16887	0.0571281	8.20708	0.0126259	8.14317	0.0728627	7.80644	0.127092	7.67826	-0.040327	8.0859	0.00588148	8.15337	-0.00302803	7.83825	0.00843748	8.31235	-0.0379015	7.76654	0.0169093	8.4524	0.00252413	8.01034	0.0895804	8.33688	-0.0152614	7.43306	0.0128448	7.89619	0.044895	8.28051	-0.11173	8.18849	0.13064	8.12474	0.0267811
TRCN0000003990	CAGAGTTGGATGGTCAGGAAT	NM_003286.x-1793s1c1	TOP1	1793	CDS	7.60735	-0.0554855	7.74405	-0.0356057	7.82706	-0.153042	7.31731	0.0955581	7.5733	0.0626659	7.62591	0.0196231	7.4647	-0.000393995	7.39098	0.00196913	7.45714	-0.144412	7.59591	-0.022076	7.61838	-0.0242917	7.32478	-0.0743253	7.55083	-0.0167133	7.62779	-0.00804059	7.67678	0.00628244	7.5265	0.0202079	7.61981	-0.0156803	7.48159	-0.0242097	7.37469	-0.0487405	7.67217	-0.052303	7.55684	0.039737	7.53456	-0.00251218
TRCN0000003991	GCTTCTCTAGTCCACCACAAA	NM_003286.x-572s1c1	TOP1	572	CDS	6.95117	0.0260623	6.91916	0.0114329	6.80816	-0.0303845	6.95588	0.0465748	6.73454	0.0683023	6.77043	-0.0191459	6.94642	0.00285756	6.90775	-0.00835459	7.11719	-0.0118041	6.79652	-0.0445071	7.11228	-0.0495753	7.36638	0.0252417	6.73995	-0.0156557	6.81416	-0.0569082	7.06271	-0.0138751	7.313	-0.0753167	6.82439	-0.0217332	7.8709	0.0576183	7.13051	-0.0534682	6.86144	-0.0950105	6.98807	-0.0284113	6.85303	0.0419374
TRCN0000004053	CATCATCTTCTTAACTGGCAT	NM_003467.x-226s1c1	CXCR4	226	CDS	8.60256	0.00152474	8.53941	0.00298116	8.49594	0.0410441	8.58073	0.0111658	8.46989	0.01281	8.4691	0.0211282	9.41676	0.0137799	9.41196	0.040808	9.52533	0.035509	8.36364	0.0262076	8.55828	0.00740287	9.34818	-0.0210633	8.42756	0.0110319	9.35091	-0.0933044	8.48635	-0.00707518	9.29468	-0.0118952	8.45486	0.0108378	9.40718	-0.0103275	9.37848	0.0790549	8.48001	0.0270532	9.51199	-0.0422875	8.53822	-0.00188724
TRCN0000004054	CTTTGTCATCACGCTTCCCTT	NM_003467.x-346s1c1	CXCR4	346	CDS	7.93903	-0.0180432	7.84369	0.0412731	7.75448	0.0315531	8.03116	0.016059	7.80436	0.0129624	7.77486	-0.0212625	8.92881	-0.0315211	8.89414	-0.0314857	9.02197	-0.0715651	7.83896	-0.0102255	7.9127	0.0089094	9.06705	0.0292331	7.97747	-0.0489897	8.88618	-0.0467685	8.06462	-0.0247247	9.16222	-0.00979363	8.03779	-0.0225378	9.10034	-0.0163942	9.02845	-0.0892737	7.98997	-0.113303	9.1752	-0.000562401	7.73702	0.00646855
TRCN0000004055	GAGAAGCATGACGGACAAGTA	NM_003467.x-295s1c1	CXCR4	295	CDS	8.15509	-0.00249414	8.34247	-0.0808446	8.15605	-0.0035377	8.2304	-0.0430297	8.20859	-0.0148508	8.23789	-0.00796971	8.68908	-0.0182806	8.60833	0.026045	8.58181	-0.0904791	8.01189	0.0187254	8.28151	-0.0705169	8.86299	0.0202431	8.21696	-0.0479094	8.90409	-0.049486	8.23536	-0.0575356	8.89251	0.0482349	8.17265	-0.00209277	9.08881	-0.0515961	8.76326	0.032448	8.37281	-0.1023	8.59769	-0.0329887	8.24886	-0.0581318
TRCN0000004814	CGTTCTTAACTTTGAACCATA	NM_004964.2-1717s1c1	HDAC1	1717	3UTR	8.20302	0.0196975	8.12891	0.022849	8.33167	-0.0128974	8.21502	-0.0556985	8.29655	-0.0433591	8.30641	0.00784499	9.41365	-0.0225944	9.34664	-0.0371587	9.25412	0.00012019	8.19615	0.0093348	8.15212	-0.00708356	9.32978	0.0355228	8.22235	0.0189424	9.37433	0.0682343	8.10924	-0.00311985	9.35755	-0.0249657	8.25358	-0.0444468	9.29929	-0.0426815	9.21682	0.0169382	8.17012	0.00324079	9.29051	-0.0438347	8.28437	-0.0428521
TRCN0000004819	CAGTCTCACCAATTTCAGAAA	NM_001527.1-1678s1c1	HDAC2	1678	3UTR	7.87455	0.0548073	7.88517	-0.0178534	7.74478	0.127064	8.05202	0.0147707	7.93335	0.0324145	8.14668	0.0142562	8.27596	0.0403204	8.62025	0.0583946	8.43388	-0.00946657	7.8804	0.0655341	7.87108	-0.0264422	8.42954	0.0299173	7.94276	0.0247298	8.58072	-0.0267537	8.01182	0.0408087	8.48729	0.0689494	7.88236	-0.0297641	8.27707	0.0272442	8.45723	-0.0191613	8.01311	-0.11288	8.28373	-0.0432711	8.08445	0.00596369
TRCN0000004823	GCAAATACTATGCTGTCAATT	NM_001527.1-863s1c1	HDAC2	863	CDS	8.52866	0.0566677	8.56422	0.00911603	8.64981	-0.0454405	8.61317	-0.0606026	8.59938	-0.00474201	8.39037	0.0756962	8.86085	-0.0152935	8.89891	-0.0966712	8.80785	-0.0431689	8.7875	-0.0416881	8.64858	-0.0502894	9.03216	-0.013682	8.57664	0.0871955	8.881	-0.18946	8.58245	-0.0461118	8.74236	0.0685162	8.67711	-0.0220075	8.91922	-0.0667417	8.99737	-0.0328847	8.66744	0.0532631	8.58469	-0.118807	8.65423	0.0217847
TRCN0000004828	GCACCTAGTGTCCAGATTCAT	NM_003883.2-1169s1c1	HDAC3	1169	CDS	5.15209	0.0222029	5.0905	0.0190758	5.28213	-0.0221667	5.16655	-0.0167611	5.22718	-0.0169043	5.32263	-0.000442556	4.88251	0.0246465	5.16761	0.0888646	5.07715	0.064647	5.28821	-0.0145194	5.32716	-0.0107621	4.70849	3.00833e-05	5.31787	-0.0122057	6.31658	0.0224529	5.20714	0.0204886	4.66074	0.0234735	5.25521	0.0222026	5.07994	0.0708103	5.09921	0.0590548	5.36386	-0.011303	4.8647	0.0581957	5.37306	-0.0125618
TRCN0000004829	CGACTCATCTTGTAGCTTATT	NM_006037.2-4508s1c1	HDAC4	4508	3UTR	7.33019	-0.0775108	7.28451	0.000271706	7.14677	-0.0889338	7.12693	-0.0429684	7.25174	-0.114808	6.93626	-0.059075	7.03456	-0.0113675	7.0867	-0.142749	7.02588	-0.162513	7.09789	-0.052831	7.05842	-0.0593535	7.18421	-0.0291447	7.09842	-0.094744	7.32018	0.137703	6.9245	-0.0172263	6.84898	-0.0530705	7.22733	-0.0748323	7.18114	-0.0589217	6.92014	-0.0600814	7.17349	-0.134133	7.04742	-0.0202446	7.02796	-0.0377736
TRCN0000004830	CGTGGGTTTCAACGTCAACAT	NM_006037.2-3447s1c1	HDAC4	3447	CDS	8.00361	-0.0133569	7.96164	-0.0735704	7.79607	0.0342888	8.09755	-0.00162745	7.92484	0.0272642	7.9617	-0.00920712	8.2342	0.0101102	8.05624	-0.0393706	7.84324	-0.0416609	7.8826	0.0106764	8.04251	0.00874367	8.69458	0.0544294	7.94083	0.0525918	8.136	-0.0466796	8.03697	-0.0375751	8.31998	0.0204653	8.05132	-0.0200821	8.17531	-0.0115961	8.52785	-0.0923532	8.0233	-0.00027125	8.20171	0.0393989	7.91042	-0.0126645
TRCN0000004832	GCCAAAGATGACTTCCCTCTT	NM_006037.2-1495s1c1	HDAC4	1495	CDS	7.27994	-0.0135439	7.26956	-0.0134925	7.10228	0.0252643	7.41665	-0.0565902	7.2642	-0.00660485	7.13959	-0.00748148	8.47448	0.0227625	8.7266	0.0389702	8.48485	0.00605937	7.15756	0.0316496	7.2594	-0.0288435	8.68654	-0.00883455	7.13439	-0.000705047	8.5423	0.0398346	7.22559	0.00709741	8.45469	0.00831053	7.18052	-0.00902345	8.70899	0.00759232	8.70196	0.00427367	7.43602	-0.0200212	8.64287	-0.000210722	7.20002	0.0267792
TRCN0000004835	GCTAGAGAAAGTCATCGAGAT	NM_005474.3-3442s1c1	HDAC5	3442	CDS	8.37818	-0.05391	8.42413	-0.00515295	8.33239	0.00358946	8.45164	-0.0687654	8.32398	-0.0355166	8.36669	-0.00358627	8.68709	0.0132284	8.65598	0.0397952	8.78023	0.0330714	8.42768	-0.0504334	8.34622	-0.0201395	8.71954	-0.00240774	8.46109	0.000582778	8.6677	0.00318846	8.38609	-0.0239373	8.6711	0.047118	8.42312	-0.0203142	8.71904	0.0960191	8.7652	0.0929854	8.43391	-0.0347135	8.85561	0.0134065	8.33715	-0.0125977
TRCN0000004836	GCTCAAGAATGGATTTGCCAT	NM_005474.3-2761s1c1	HDAC5	2761	CDS	7.89047	-0.0407052	7.82307	-0.0433517	7.72686	0.0449343	7.90345	0.0466993	7.95839	-0.051988	7.96791	-0.0182593	7.44199	0.0157091	7.58903	0.066207	7.10824	0.0179027	7.7124	0.0220154	8.07551	-0.0874749	7.77075	0.0221419	7.77776	-0.0174108	7.85291	0.011363	7.89341	0.0250082	7.60593	-0.01371	8.00304	-0.0495122	7.68144	0.0124057	7.62269	-0.00754153	7.89477	-0.0833426	8.03955	-0.00895587	7.82366	-0.0346969
TRCN0000004838	GCCGGGTTTGATGCTGTTGAA	NM_005474.3-3185s1c1	HDAC5	3185	CDS	7.45859	-0.0103907	7.4813	-0.0788394	7.28647	-0.0424684	7.54081	0.0581994	7.36155	-0.0207491	7.43741	-0.0643879	8.39922	0.0120717	8.37638	0.00303061	7.96917	-0.0116687	7.36213	-0.0493169	7.66989	0.0373369	8.50726	-0.0200911	7.48183	0.037294	8.76743	0.0799101	7.60454	0.0139375	8.68504	-0.0650834	7.39399	0.00869221	8.06458	-0.0284247	8.53264	-0.0559844	7.5884	0.0298151	8.46144	-0.0427809	7.2927	0.0107928
TRCN0000004839	CATCCCATCCTGAATATCCTT	NM_006044.2-3840s1c1	HDAC6	3840	3UTR	8.30679	-0.0182311	8.3455	-0.0213469	8.26383	0.00699313	8.50203	-0.110849	8.25332	0.0290335	8.10786	0.0503666	9.19342	-0.0408401	9.28944	0.0148416	9.31456	0.0195918	8.42988	0.011811	8.34564	-0.00525766	9.20073	0.0233908	8.31894	0.0615701	9.25028	-0.103225	8.24145	0.052331	9.10799	0.062527	8.35412	-0.000365685	9.33136	-0.0448085	9.33762	0.0189574	8.24741	0.0130477	9.2875	-0.0246818	8.4098	-0.0345499
TRCN0000004840	GCCTACGAGTTTAACCCAGAA	NM_006044.2-2272s1c1	HDAC6	2272	CDS	8.12235	-0.00132451	8.10788	0.0543161	8.10124	-0.0371794	8.18938	0.00582277	8.15005	-0.0454075	8.04818	-0.0444534	8.58507	-0.000416084	8.5121	0.00420629	8.47842	0.00144718	8.17203	-0.0648504	8.30584	0.00517718	8.60343	-0.00326647	8.09138	0.0206112	8.61803	-0.0224866	8.19105	0.00586404	8.86508	0.0113881	8.19256	0.00307613	8.58026	0.0277644	8.5074	-0.026751	8.18298	-0.101726	8.52395	-0.0108941	8.06438	0.0227681
TRCN0000004842	CGGTAATGGAACTCAGCACAT	NM_006044.2-2049s1c1	HDAC6	2049	CDS	7.1766	-0.0425267	7.35169	-0.104921	7.30679	-0.0576264	7.04233	0.0213635	7.34577	-0.0270049	7.03746	0.0994983	5.75124	0.0816347	5.97869	0.085167	6.40161	0.015784	6.98033	0.0616429	7.21641	0.0130247	5.87151	0.0357554	7.42395	-0.0233126	6.22834	0.0606604	7.1693	-0.0818221	5.82319	0.0535614	7.283	0.0319148	5.58939	-0.0458673	6.36805	0.112205	7.61267	-0.0747296	6.08826	0.0235679	7.30576	-0.0324673
TRCN0000004844	TCCACACAGAAATGTGAACTT	NM_015401.1-3466s1c1	HDAC7	3466	3UTR	8.2516	0.00210262	8.35573	0.0164918	8.43104	-0.0235048	8.24734	0.043617	8.20628	0.0657436	8.41414	0.00939051	9.76515	-0.00327586	9.71029	-0.0236619	9.70409	0.00991419	8.36639	0.0043949	8.21527	0.0266773	9.76727	-0.0328579	8.3513	0.0396145	9.73298	0.053449	8.34104	0.014979	9.83168	-0.0317974	8.36157	0.0168696	9.614	0.00637624	9.59542	0.0246121	8.35281	-0.0647051	9.77658	-0.0358388	8.31477	0.0274082
TRCN0000004850	GCATTCTTTGATTGAAGCATA	NM_018486.1-165s1c1	HDAC8	165	CDS	8.31864	-0.0171374	8.30063	0.0261076	8.27661	0.024711	8.38944	-0.0720436	8.32519	-0.00482254	8.34648	-0.0146827	9.72008	0.00327353	9.61364	-0.0240431	9.74469	0.0227277	8.23291	0.0262415	8.28544	-0.0719192	9.63472	0.00777085	8.31016	-0.0374851	9.63519	-0.0728374	8.3699	-0.0234915	9.6926	0.0209513	8.26963	-0.0265946	9.68044	-0.0122414	9.72394	0.058711	8.25652	-0.0806523	9.72199	0.0427813	8.24054	-0.0343819
TRCN0000004851	GCGTATTCTCTACGTGGATTT	NM_018486.1-552s1c1	HDAC8	552	CDS	8.46247	0.00675808	8.57793	0.0294357	8.58104	-0.0273197	8.57854	-0.0904257	8.50881	-0.000747842	8.54086	-0.0019983	10.0178	-0.00714906	10.0172	-0.0501665	10.0195	-0.0246009	8.50531	-0.00524445	8.4062	-0.0119515	9.966	-0.0205845	8.50701	0.0448054	9.88732	0.0171259	8.51282	-0.000234812	10.0438	-0.0188148	8.48228	-0.00759989	9.95664	0.00783825	9.89255	-0.00903123	8.46242	-0.0377002	10.0232	0.00594179	8.5394	-0.0147826
TRCN0000004852	CCGAATCCAACAAATCCTCAA	NM_018486.1-1122s1c1	HDAC8	1122	CDS	8.32418	0.0259538	8.22669	0.0237999	8.34718	0.0589155	8.3637	0.0182611	8.24003	0.0475022	8.37445	0.00561276	9.20417	0.00158348	9.13573	0.0204647	9.20417	0.00459485	8.3913	0.0669853	8.37473	0.0454056	9.09237	0.0124235	8.38712	0.0357475	9.07484	-0.00548865	8.35993	0.0543537	9.18863	0.060136	8.15562	0.0390898	9.30838	-0.0540398	9.14316	0.0276019	8.43417	0.000612352	9.12731	-0.0241287	8.32771	0.0303033
TRCN0000004859	CACCGCAGAAATGACACCGCA	NM_032019.4-2388s1c1	HDAC10	2388	3UTR	7.41516	0.00145337	7.38457	-0.0244175	7.22989	0.00758892	7.59713	0.0186349	7.29406	0.00315875	7.32333	0.00789493	8.96942	-0.0350616	8.71479	-0.0143668	8.95109	-0.0494146	7.24791	0.0415866	7.60657	-0.049219	9.17654	0.0175499	7.37673	0.0166556	8.85702	-0.0163389	7.47207	-0.0364268	9.09377	-0.0236488	7.46588	0.0316987	8.74611	-0.0198614	8.88461	-0.13221	7.44628	-0.0431968	8.86549	-0.0584684	7.31825	-0.0443075
TRCN0000004860	CCTGTACCTCTTAGATGGGAT	NM_032019.4-1742s1c1	HDAC10	1742	CDS	7.67433	0.0306266	7.73298	-0.0292882	7.82339	0.00371702	7.84758	-0.01918	7.69137	-0.0214399	7.71469	-0.00293088	8.32479	-0.0416211	8.30202	-0.00600152	8.2921	0.0331762	7.82848	-0.0395597	7.81827	-0.0110121	8.20465	-0.0540114	7.6991	0.0112874	8.46203	-0.0500979	7.62382	-0.0208499	8.39882	-0.0148102	7.75912	-0.0046626	8.21393	-0.0156118	8.25643	0.00672011	7.90249	0.0439028	8.42397	-0.015471	7.78256	-0.00152234
TRCN0000004861	GTGTTCAACAACGTGGCCATA	NM_032019.4-789s1c1	HDAC10	789	CDS	7.4495	0.0191045	7.63748	-0.0531289	7.45614	-0.0549603	7.55373	-0.0456612	7.72156	-0.0871764	7.51551	-0.0167303	7.98987	-0.124476	8.35703	-0.0478844	8.0496	-0.0618853	7.60327	-0.0460477	7.51095	-0.00494707	8.4453	-0.0479405	7.56946	-0.036645	8.0312	-0.162253	7.6561	0.0248247	8.10994	-0.0594487	7.58836	-0.0390207	7.91849	-0.0729243	7.95461	-0.0670446	7.95532	-0.0364769	8.28877	-0.0679164	7.57972	-0.014045
TRCN0000004900	CGTTGCTTAAATCTGAGAAAT	NM_000553.2-2934s1c1	WRN	2934	CDS	8.68774	0.00787879	8.74885	-0.0052818	8.79702	-0.0161026	8.74551	-0.03302	8.76036	-0.00487842	8.64742	-0.000371668	9.69427	0.0103095	9.7691	0.0173645	9.67885	0.047126	8.79672	-0.0191163	8.69365	-0.0431407	9.71878	-0.00208847	8.66123	0.0115679	9.70596	-0.0662081	8.71916	-0.0287948	9.8227	-0.00356299	8.68198	0.00544858	9.70607	0.0341427	9.7285	0.0203679	8.57924	-0.0711372	9.80514	-0.00104132	8.78833	-0.0436793
TRCN0000004902	CCTGTTTATGTAGGCAAGATT	NM_000553.2-2541s1c1	WRN	2541	CDS	8.39666	-0.041404	8.42788	-0.0680325	8.45437	-0.0525492	8.38789	-0.0444074	8.50177	-0.0790973	8.38325	-0.00724243	8.42769	-0.0528785	8.74271	-0.0119709	8.63238	0.0199096	8.34745	-0.0222026	8.41462	-0.0910857	8.25074	-0.0175988	8.48929	-0.0913147	8.88912	-0.150183	8.38274	-0.0683846	8.47903	0.0404884	8.34899	-0.0288975	8.78712	0.0115864	8.67323	0.0673475	8.52165	0.00989892	8.44867	0.020618	8.44652	-0.049624
TRCN0000004903	GCTGGCAATTACCAGAACAAT	NM_000553.2-5088s1c1	WRN	5088	3UTR	8.15808	0.00685187	8.26227	-9.6e-05	8.39506	-0.0599865	8.16694	-0.0330604	8.26952	-0.0721129	8.28296	-0.0100706	8.71638	-0.0257555	8.81382	0.000308727	8.56059	-0.0169505	8.28888	-0.0771766	8.24997	0.0189988	9.02457	-0.0570461	8.16424	0.0236434	8.99304	-0.234785	8.26776	-0.0414041	8.9768	0.00247856	8.15207	-0.023283	8.85525	0.00561006	8.70516	-0.116254	8.21243	-0.0324475	8.74615	0.0078309	8.14144	0.025579
TRCN0000004904	GCCTTTATTCAATACCCATTT	NM_000057.1-1541s1c1	BLM	1541	CDS	8.19438	-0.00541247	8.08816	-0.0395982	8.17892	-0.00287066	8.04383	0.0378251	8.08606	-0.0340825	8.17072	-0.00811311	9.18671	0.00678991	9.09994	-0.00733906	9.12502	0.0343592	8.21562	-0.0577593	8.11252	-0.0466414	9.00394	0.03154	8.1428	-0.00124292	9.29545	0.0241154	8.09901	-0.00300393	8.75817	0.0595007	8.09211	0.00626094	9.39771	0.0234847	8.90523	0.120813	8.11291	-0.104429	9.07761	0.0389706	8.21765	-0.00890763
TRCN0000004905	CCATCAATGATTGGGATGATA	NM_000057.1-523s1c1	BLM	523	CDS	6.2128	-0.0975404	6.29466	-0.123344	6.24292	-0.112142	6.41642	-0.139631	6.44266	-0.0804829	6.36581	-0.0920763	6.32141	0.0150773	5.6863	0.0636666	7.04669	0.0822356	6.43741	-0.0553973	6.1032	-0.0436209	5.65067	-0.0785464	6.24045	-0.0773992	6.53778	-0.06567	6.34509	-0.0869003	6.11331	0.0587374	6.23563	-0.124998	6.30882	0.0254669	6.49805	0.100964	6.41546	-0.131924	5.96349	-0.0161953	6.18815	-0.0913807
TRCN0000004908	CGAAGGAAGTTGTATGCACTA	NM_000057.1-418s1c1	BLM	418	CDS	8.34812	-0.0375376	8.43575	-0.00299516	8.34855	-0.0278967	8.35408	-0.0446787	8.28326	0.0484909	8.47202	0.018251	8.39863	-0.022954	8.45205	0.0620894	8.55601	-0.0225852	8.34625	0.00261328	8.40705	-0.0272163	8.48339	0.00356351	8.3843	-0.0169106	8.54681	0.100602	8.38413	-0.0281942	8.39625	-0.000134118	8.42858	-0.0335983	8.60061	0.0232939	8.69685	0.047935	8.57654	-0.0157232	8.56357	-0.0672337	8.48418	0.00990878
TRCN0000005514	GCTGTGTTAAACCTCAGAGTT	NM_021960.3-3125s1c1	MCL1	3125	3UTR	7.23346	-0.060146	7.24023	-0.0626855	7.12183	0.00448828	7.24402	-0.0978129	7.16962	-0.0690257	7.28703	-0.00517654	7.84328	-0.163266	7.76269	0.015527	7.69444	0.0202325	7.27248	0.0196157	7.10163	-0.0618556	7.87697	-0.00730967	7.18686	-0.0374154	7.94977	-0.283343	7.36183	-0.0162845	8.10935	-0.0142921	7.33363	-0.0129616	8.41083	-0.0844028	8.34193	-0.0834768	7.16135	-0.132013	7.91819	-0.0487795	7.30183	-0.016971
TRCN0000005515	GCAGAAAGTATCACAGACGTT	NM_021960.3-1001s1c1	MCL1	1001	CDS	8.28414	-0.0354799	8.26594	0.00134841	8.38455	-0.00913362	8.30266	-0.0334734	8.29868	0.0200154	8.23335	-0.00599637	9.76009	-0.0602177	9.70231	-0.037793	9.73968	-0.0035575	8.23388	-0.0265455	8.31736	-0.0394824	9.81122	-0.0160607	8.27028	-0.025836	9.84281	0.0101962	8.33635	-0.0328409	9.76001	-0.0147552	8.28394	-0.0637551	9.77102	-0.0661126	9.71325	-0.070627	8.27386	-0.0606331	9.84544	-0.0372747	8.31684	-0.0734722
TRCN0000005516	GCTGGAGATTATCTCTCGGTA	NM_021960.3-664s1c1	MCL1	664	CDS	8.26841	0.0537157	8.04196	0.0401357	8.2795	-0.0138888	8.11871	0.0921984	8.24234	0.0257249	8.21314	0.046049	8.22198	-0.103384	8.12951	-0.113328	8.04501	-0.0172538	8.1251	0.0169402	8.06823	0.0779646	7.95339	-0.0324448	8.22167	0.0175976	8.14429	-0.019572	8.27421	0.0358782	8.47108	-0.0428228	8.29841	0.0623515	8.30101	0.0376182	8.21963	-0.0259452	8.09245	0.0202141	8.05044	-0.0739835	8.2547	0.0443245
TRCN0000005945	CCACTGCATTTGACACGACAT	NM_002154.3-952s1c1	HSPA4	952	CDS	8.62272	-0.0347985	8.73561	-0.0664141	8.63529	-0.0434666	8.80094	-0.0318473	8.6694	0.0236415	8.71399	0.00442669	8.6226	0.0170312	8.57047	-0.00479654	8.58685	-0.0162519	8.69705	-0.0250974	8.76582	0.0394309	8.80825	-0.00921286	8.7419	0.055798	8.74082	0.0146535	8.66465	0.0417263	8.755	-0.0527745	8.67613	-0.00983493	8.63087	-0.0302137	8.83404	-0.0551546	8.89013	0.0707775	8.78118	0.0051352	8.78481	0.0192988
TRCN0000005946	GCCTTCGGATTCAGACAAGAA	NM_002154.3-2759s1c1	HSPA4	2759	CDS	6.29872	0.0324771	6.17649	0.0132296	6.19174	0.0104605	6.4044	-0.0688775	6.2691	0.0651918	6.10318	0.00739566	6.72605	0.0183984	6.73048	0.0147463	6.25553	-0.103765	5.96342	0.0657088	6.40302	0.0231521	6.94253	0.0726041	6.22512	-0.0264453	6.28207	-0.0850741	6.15903	0.0334452	7.30049	0.066763	6.22254	0.0645745	6.21648	-0.0381456	6.61533	-0.0678548	6.29581	-0.0288731	6.52797	0.118196	6.09097	-0.0493795
TRCN0000005947	CCAATCGAGAATCAGCTATTA	NM_002154.3-2019s1c1	HSPA4	2019	CDS	8.07738	0.0187326	8.32564	-0.0729386	8.30208	-0.00257255	8.33127	-0.0581553	8.29999	-0.0823308	8.10214	0.0424092	8.269	0.00304304	8.34222	-0.0137881	8.36817	-0.128109	8.27139	-0.073386	8.11535	-0.0529594	8.37816	-0.0738029	8.14331	-0.068361	8.36943	-0.100541	8.22352	-0.0661469	8.16125	-0.035997	8.10029	-0.00877376	8.3504	-0.119058	8.31737	-0.0275853	8.08183	-0.188316	8.27184	-0.037471	8.14031	-0.0468607
TRCN0000005949	AGAGAGCCAAACTGACTATAT	NM_054014.1-315s1c1	FKBP1A	315	CDS	8.32205	0.00407426	8.45546	0.0287995	8.47838	0.0110094	8.46574	-0.0524773	8.42899	-0.0203541	8.45056	-0.0296843	9.10269	-0.0515636	9.16878	0.0210883	8.61757	0.0533899	8.30963	0.0457737	8.58182	-0.0462377	9.38173	0.0441074	8.46799	0.0739215	9.50401	0.154466	8.43276	-0.042592	9.33774	-0.000803641	8.37465	-0.0186975	9.18712	0.0456855	9.31297	-0.0229471	8.31811	-0.0227191	8.98563	0.0512289	8.52941	-0.0308352
TRCN0000005951	GCCAAACTGACTATATCTCCA	NM_054014.1-320s1c1	FKBP1A	320	CDS	8.36587	-0.0135444	8.43694	-0.0944598	8.31001	-0.0751709	8.17669	-0.0500119	8.24895	0.0129403	8.17947	0.0369205	9.36255	-0.0656049	9.54849	-0.0211333	9.17488	-0.222146	8.35739	0.0159084	8.40282	-0.0526296	9.91639	0.00705394	8.39579	-0.00663285	9.79752	-0.110024	8.32296	-0.0665552	9.30484	0.0344982	8.15184	-0.0556061	9.66896	-0.0618767	9.30876	-0.0695983	8.38808	-0.0494107	9.22889	-0.00346339	8.45581	-0.116949
TRCN0000005953	GAGAGCCAAACTGACTATATC	NM_054014.1-316s1c1	FKBP1A	316	CDS	8.22175	0.0113649	8.3388	-0.0150121	8.28952	-0.0279199	8.4658	-0.0859704	8.28907	0.0582091	8.29114	0.00727984	9.3078	-0.0466934	9.36018	0.0289369	9.20962	0.0256402	8.29467	0.0350368	8.30629	-0.0233535	9.67712	0.0315726	8.37339	0.0572577	9.73463	0.133506	8.19323	0.0382277	9.69278	-0.0756193	8.25306	0.0126705	9.47971	0.0377776	9.51609	-0.0499493	8.36111	-0.0711353	9.4359	-0.062717	8.42889	0.00914667
TRCN0000005954	GCACTGTTAAACATTCCACTT	NM_005933.1-2990s1c1	MLL	2990	CDS	7.16969	-0.10207	6.6794	0.0183797	7.02806	-0.141443	7.10508	-0.0376611	6.94057	-0.0624359	7.01306	-0.0829098	7.38537	0.0622805	7.34955	-0.0603145	7.49756	0.0209029	7.25121	-0.0633844	6.78115	-0.115189	7.5188	-0.00972608	7.0999	-0.0955362	7.6013	0.0400969	7.08982	-0.159847	7.53194	0.0100857	6.89214	0.000445281	7.69112	0.0507575	7.41169	-0.0299681	7.00617	-0.169814	7.35361	-0.0239101	7.12223	-0.0708078
TRCN0000005956	CGCCTAAAGCAGCTCTCATTT	NM_005933.1-11113s1c1	MLL	11113	CDS	7.54064	-0.0273369	7.44401	0.0187122	7.40536	0.00783625	7.36065	0.0584622	7.5886	0.021168	7.4332	0.0192584	6.95783	-0.11774	6.77164	-0.069325	6.75024	-0.0341314	7.48049	-0.0750052	7.67954	-0.00146105	7.3384	-0.00672758	7.47659	0.00396626	7.46739	0.0512926	7.56995	0.00859184	6.54712	-0.0415084	7.4566	0.0517613	7.2963	-0.0278272	7.35384	-0.139468	7.44108	0.00461276	7.02011	-0.0255668	7.39369	0.0300972
TRCN0000005957	GCCTCCATCAACAGAAAGGAT	NM_005933.1-915s1c1	MLL	915	CDS	8.2382	0.0229036	8.2037	0.0434829	8.28822	-0.0638146	8.49274	0.0171484	8.34195	-0.00587096	8.27745	-0.00686226	8.66176	-0.0415753	8.59787	-0.0405123	8.49097	-0.0575474	8.25785	-0.0664945	8.18273	0.0497447	8.69932	-0.0341788	8.40578	0.00493519	8.60236	-0.113889	8.25604	0.0454834	8.91532	-0.00678205	8.29818	0.00714155	8.8216	-0.0283648	8.92269	-0.0648454	8.38394	0.0647034	8.78063	-0.0305563	8.21316	0.0270167
TRCN0000006074	CCTGACTTTCTGAAGCTAGAA	NM_001929.2-578s1c1	DGUOK	578	3UTR	7.39321	-0.06075	7.28791	0.0530582	7.64838	-0.160135	7.45156	-0.0632294	7.60862	-0.0891488	7.49803	-0.0439514	7.18289	0.0269791	7.23684	-0.0407173	7.32514	0.026406	7.58119	-0.0709475	7.56159	-0.065311	7.16122	0.00470513	7.62546	-0.102187	7.51103	-0.171973	7.53624	-0.0295374	7.17067	-0.043576	7.5671	-0.10034	7.54141	-0.00941951	7.35174	-0.0275096	7.71361	-0.179404	7.00566	-0.015736	7.60459	-0.0499908
TRCN0000006076	CTCTCCATCGAAGGCAACATT	NM_001929.2-206s1c1	DGUOK	206	CDS	7.51525	-0.0346458	7.58631	-0.0247045	7.27373	0.0256426	7.36853	0.00552908	7.47562	-0.0220732	7.43868	-0.0101754	6.93508	0.0140349	6.3356	-0.150657	6.78617	-0.0499152	7.35063	-0.0814235	7.48456	-0.0528706	6.70469	-0.0028971	7.32521	-0.0500369	6.9577	0.0327044	7.50045	0.024637	6.70319	0.0228182	7.541	0.00129306	7.01245	0.000815406	7.03621	0.0660069	7.44861	-0.0667036	7.06516	0.0166147	7.33218	-0.0637789
TRCN0000006098	CCTAGAGCTGATTGAGTTCTT	NM_017572.2-661s1c1	MKNK2	661	CDS	6.14425	-0.0511289	6.43257	-0.0254357	6.4699	-0.00444323	6.27498	0.00505169	6.43831	-0.0848369	6.03038	0.0055137	7.1881	0.0599464	6.99736	0.0635886	6.88698	0.0559401	6.49439	-0.134409	6.19838	0.00763089	6.68094	-0.0340933	6.16582	-0.0554017	6.88655	-0.00484515	6.2372	0.00383789	7.29847	0.0585822	6.11915	-0.012583	6.50228	0.0161473	7.02712	-0.0963851	6.42505	0.0963933	6.90416	0.0327073	6.4686	-0.041887
TRCN0000006099	CCTGGGCGTCATCTTGTATAT	NM_017572.2-1075s1c1	MKNK2	1075	CDS	7.73057	-0.0347788	7.76797	-0.0297619	7.85309	-0.116234	7.85943	-0.149293	7.79001	-0.0321957	7.69178	-0.0174715	6.29258	-0.0935728	6.83172	-0.0435692	6.35171	-0.0379288	7.68989	-0.00357894	7.80036	-0.0779063	6.35652	-0.024868	7.84263	-0.0403865	6.76019	-0.0933047	7.77453	-0.0652625	6.14523	-0.0245802	7.55191	-0.0114375	7.09653	0.0283163	6.51527	0.084912	7.91978	-0.0483874	6.71832	-0.0518866	7.54721	0.0348116
TRCN0000006347	CCAGGCTTAATTGCCCTACAA	NM_003821.4-2291s1c1	RIPK2	2291	3UTR	7.6045	-0.0308308	7.64789	-0.0472143	7.76851	-0.0581345	7.64874	0.000760497	7.63969	-0.0224229	7.49414	0.0191531	7.24362	-0.0549421	7.34138	-0.0196513	7.48501	-0.0566001	7.60558	0.0126388	7.6557	-0.0872406	7.31624	-0.0268138	7.784	-0.0857124	7.33114	-0.0227494	7.6768	-0.081719	7.44638	0.00240732	7.65929	-0.0542125	7.19083	-0.0168673	7.24159	-0.0316191	7.66787	-0.0877961	7.41321	-0.0395279	7.62211	-0.0423318
TRCN0000006348	GCCAGTATCAAGCACGATATA	NM_003821.4-867s1c1	RIPK2	867	CDS	8.00763	-0.0201269	7.83803	0.00886151	7.98521	-0.0245711	7.83762	0.0773408	7.87107	-0.0291712	7.98068	-0.0666383	8.41056	0.066547	8.42273	0.087997	8.1282	0.012565	7.85727	-0.0372698	7.91991	0.0450459	8.641	0.0222686	7.63441	0.110317	8.72639	0.162609	7.6909	-0.0206813	8.55791	0.0334399	7.98552	-0.00623063	8.4564	-0.0647754	8.51402	0.0135311	8.1148	-0.0330683	8.61194	0.0940049	7.84911	0.0668027
TRCN0000006349	GCACCATTTCTGGATCTCAAA	NM_003821.4-1438s1c1	RIPK2	1438	CDS	8.07594	0.0122715	8.07715	-0.00415109	8.33476	-0.0263433	8.31705	0.0105105	8.10735	-0.00348294	8.05619	0.0230387	8.79414	0.0256866	8.73223	-0.0339095	8.39377	-0.0357094	8.20906	0.0534333	8.1415	0.0373074	8.87787	0.0328168	8.09444	-0.0954767	9.11133	0.152204	8.17706	0.00474066	9.09001	0.0235481	8.24372	0.00163901	8.63234	-0.0172908	8.69281	-0.0150373	8.15539	0.107148	8.82227	0.0442577	8.16776	0.0270792
TRCN0000006352	CCAGATTCAAATGAGGAGTAA	NM_021135.3-3042s1c1	RPS6KA2	3042	3UTR	8.28105	0.0350673	8.12451	0.00374229	8.12584	0.0265573	8.03124	0.00875942	8.17879	0.0426171	8.16899	-0.00167275	8.93047	-0.000175017	8.82438	-0.0048364	8.99027	-0.029313	8.12465	0.0163856	8.15603	0.0256598	8.73971	0.0151328	8.08952	0.0477101	8.91221	0.104769	8.15258	0.0124299	8.64681	0.00790973	8.12049	-0.0335714	8.93359	-0.0514664	8.89918	-0.00708537	8.14937	-0.036871	8.85129	0.0392381	8.18064	-0.0276541
TRCN0000006353	CCCTTCATTGTGAAGCTTCAT	NM_021135.3-573s1c1	RPS6KA2	573	CDS	7.74681	0.00514947	7.74573	0.0595594	7.86054	-0.0178016	7.95561	-0.0936482	7.93878	-0.037644	7.75014	0.0200263	7.75075	-0.0720759	7.99303	0.000807726	7.62639	-0.0649666	7.96816	-0.0353172	7.9226	-0.0352866	7.52396	0.0417993	7.87904	-0.0236349	8.02622	-0.137572	7.69151	-0.0284772	8.14748	-0.00902768	7.73421	-0.0227669	7.76206	-0.0437566	7.8357	-0.135798	7.7785	-0.133119	7.63835	0.00858673	7.87172	-0.0216735
TRCN0000006354	CGCCACCTACTTTGCTCTAAA	NM_021135.3-2306s1c1	RPS6KA2	2306	CDS	8.30618	-0.0510957	8.2955	-0.0240525	8.2977	-0.042781	8.4307	-0.0351855	8.398	-0.0551998	8.35611	-0.0294156	8.97175	-0.0220041	9.00101	0.0227317	8.90851	-0.0904904	8.34653	-0.0605732	8.33563	0.00141484	9.24264	-0.00385135	8.19227	0.032256	9.03859	-0.0691528	8.29995	0.0343759	8.96942	-0.0842148	8.37515	-0.0724472	8.8953	-0.00290519	8.99596	-0.0295249	8.41216	-0.0317934	9.03579	-0.00572728	8.33123	-0.0141337
TRCN0000006358	GCACAATTTGAACTGTCACAA	NM_003318.3-522s1c1	TTK	522	CDS	4.8798	0.00207801	4.78099	-0.00178951	4.74457	-0.00269623	4.69743	-0.00429946	5.17729	0.0102552	5.06414	0.0288313	4.68963	0.0309279	4.66038	0.000401058	4.77878	0.00117414	4.80508	-0.00185873	4.68616	-0.0025348	5.73135	0.0523549	4.93887	0.00695321	4.64638	-0.00195961	4.68883	-0.00262008	5.45936	0.0192278	4.81783	-0.00121768	7.42244	0.117001	6.2824	0.059784	4.83071	-0.00165377	4.79156	0.0129012	4.8627	0.00253495
TRCN0000006403	CGGACAGACATATAGGATATT	NM_004431.2-3352s1c1	EPHA2	3352	3UTR	8.62936	-0.0231894	8.57318	0.0281112	8.7544	-0.0746587	8.60804	-0.0170208	8.64159	0.00401118	8.50204	0.0163902	9.74291	0.00310712	9.74513	0.0206607	9.78169	-0.0274881	8.68959	-0.0109182	8.49982	0.0286938	9.46545	0.0130659	8.68307	0.0268105	9.61234	0.067704	8.48411	-0.0496207	9.48085	0.0566486	8.58508	0.00119249	9.85735	-0.0429227	9.63081	-0.0219213	8.41689	0.0472228	9.62861	0.0107444	8.62551	-0.0218632
TRCN0000006405	CCATCAAGATGCAGCAGTATA	NM_004431.2-2881s1c1	EPHA2	2881	CDS	8.38046	-0.0353557	8.32319	-0.049711	8.3293	0.0242471	8.37546	0.000170223	8.45447	-0.03585	8.37926	0.0180417	8.32308	0.00398909	8.38339	0.0894833	8.09458	0.00556618	8.31783	0.00227994	8.39366	-0.00813542	8.39141	-0.00885866	8.41533	-0.0279321	8.05069	0.0246195	8.31513	0.0286971	8.06414	-0.00619906	8.25107	0.052545	8.2358	0.053022	8.20289	0.0407011	8.22513	-0.0522028	7.77266	-0.000868114	8.29711	0.0331232
TRCN0000006485	CCCGATAACTTTGTGATGTTT	NM_004380.1-7983s1c1	CREBBP	7983	3UTR	7.76771	-0.0238186	7.74401	-0.0564428	7.89646	-0.0351501	7.81785	-0.0396126	7.69761	-0.0352537	7.71677	-0.0141012	8.4318	0.031908	8.31706	0.0320119	8.39266	0.0520156	7.76858	-0.000980193	7.8219	-0.0426424	8.50629	0.0143361	7.62468	-0.00890416	8.37061	0.0336854	7.69338	-0.00569484	8.25736	0.0199592	7.77744	-0.018599	8.35958	0.0187606	8.28063	0.0229116	7.63105	-0.0850718	8.44882	0.0100117	7.72163	-0.0555032
TRCN0000006486	GCTATCAGAATAGGTATCATT	NM_004380.1-3884s1c1	CREBBP	3884	CDS	8.03588	-0.00293306	8.16962	-0.0538905	8.29746	-0.0283417	8.07076	-0.0599404	8.02871	-0.0315445	8.04516	0.0503844	8.47539	0.106658	8.3707	0.163325	8.53109	-0.00122641	8.16466	-0.0332919	8.02653	-0.0336364	8.12072	0.0898963	8.11277	-0.0369269	8.50884	0.116064	8.07776	9.12602e-05	8.43194	0.111026	8.07394	0.0136378	8.64972	0.0816799	8.41525	0.132325	8.02904	-0.0265815	8.34664	0.0177586	7.98609	0.00886491
TRCN0000006487	GCGTTTACATAAACAAGGCAT	NM_004380.1-2211s1c1	CREBBP	2211	CDS	8.01987	0.01884	8.11136	-0.00968687	8.08469	-0.0243367	8.09764	0.0399233	8.05987	0.0271992	8.09289	0.0390337	9.48178	0.00665241	9.40272	-0.0499471	9.30973	0.00203286	7.99012	0.00306675	8.13103	0.00801609	9.51588	-0.0155974	7.99555	0.0209793	9.27334	-0.0136108	8.05272	0.00157114	9.48981	-0.0766271	8.15551	0.0192891	9.37027	0.00724922	9.50144	-0.0615059	8.21493	-0.00569333	9.48139	0.00841066	8.01405	0.0162983
TRCN0000006502	GCCACATCAAACCTTTGAGTA	NM_003722.3-2716s1c1	TP63	2716	3UTR	7.37282	-0.0617912	7.2653	0.0177157	7.09102	-0.0753359	7.3157	-0.0385658	7.39937	-0.0355761	7.34063	-0.00230206	7.53327	-0.0890549	7.63755	-0.0819169	7.01945	-0.0500413	7.20268	-0.0496314	7.40547	-0.0581107	7.05032	-0.04146	7.03004	-0.0141609	7.36802	0.0390549	7.10928	-0.077194	7.63507	-0.0185624	7.31209	-0.0677904	7.69687	-0.122714	7.21725	0.0616187	7.48895	-0.0378446	7.13549	-0.0012715	7.36621	-0.0361586
TRCN0000006503	CCTAGTCATTTGATTCGAGTA	NM_003722.3-870s1c1	TP63	870	CDS	8.45736	0.0192377	8.3358	0.00702159	8.42044	0.012809	8.40825	0.00367197	8.45588	0.0176316	8.37777	-0.0326487	9.13419	0.00679647	9.17776	-0.0325541	9.16125	-0.021553	8.33081	0.00212622	8.26239	0.0215901	9.1055	0.00146788	8.36813	0.00947343	9.2057	-0.00645024	8.42092	-0.00335461	8.95813	0.00784876	8.40794	0.0126883	9.07354	0.0146418	9.10002	0.0263709	8.42306	-0.0319311	9.26123	0.00860192	8.34852	0.0489945
TRCN0000006504	GAGTGGAATGACTTCAACTTT	NM_003722.3-2058s1c1	TP63	2058	CDS	7.19132	-0.0476497	7.04564	-0.0311332	7.39789	-0.101057	7.08879	-0.0379005	7.17492	-0.0272321	7.15375	-0.0269674	8.44434	-0.0747938	8.36438	-0.0745131	8.34455	0.0274173	7.14087	-0.0281808	7.22873	-0.0791241	8.42325	0.0170189	7.13161	-0.0023818	8.66723	0.0695732	7.20542	-0.068726	8.44043	0.00831022	7.21854	-0.11298	8.67259	-0.034651	8.70157	-0.0435741	7.01162	-0.0947456	8.33993	-0.106889	7.2454	-0.0276192
TRCN0000006507	CTCTCCTTCCTGTGTGTCCAA	NM_005427.1-2076s1c1	TP73	2076	3UTR	8.12537	-0.00698561	8.17651	-0.00677271	7.88962	0.0296563	8.12755	0.00221233	8.13069	-0.0301522	8.05377	-0.0179783	8.85452	-0.0308349	8.92775	-0.00944286	9.0733	-0.00160307	7.95477	0.0300044	8.22255	-0.0274504	9.16419	0.0229454	8.15508	-0.0633084	8.94152	-0.063752	8.22015	-0.0294968	9.24443	0.0179906	8.12863	0.00560051	8.81233	0.0113044	9.20054	-0.0489419	8.23481	-0.0743806	9.08439	0.00223228	7.98882	0.0174997
TRCN0000006508	CCCGCTCTTGAAGAAACTCTA	NM_005427.1-545s1c1	TP73	545	CDS	7.29301	-0.0562138	7.13468	-0.032854	7.26717	-0.121923	7.27033	-0.0419793	7.21239	-0.05805	7.2207	-0.0633423	6.87541	0.0440781	6.92834	-0.0172204	6.83368	0.0418439	7.23182	-0.0521297	7.19787	-0.000604913	7.40274	0.0246832	7.26946	-0.179619	7.19541	-0.104855	7.24658	-0.0323517	7.28954	-0.0171099	7.33687	-0.0329218	6.58565	0.117539	7.25371	-0.00219073	7.43447	-0.0570988	6.63472	-0.00216016	7.14534	-0.0693211
TRCN0000006511	CCAAGGGTTACAGAGCATTTA	NM_005427.1-1643s1c1	TP73	1643	CDS	7.70827	0.051502	7.80422	-0.020913	7.80108	0.0252059	7.83616	0.031498	7.81278	0.0349333	7.46201	0.0849488	8.37539	0.00954378	8.37719	-0.00501675	8.38625	0.0216767	7.83495	0.000895059	7.91439	-0.0544553	8.54417	-0.0228559	7.76569	0.0258792	8.19979	-0.0436283	7.81356	-0.032918	8.47304	0.0353452	7.81118	-0.0136782	8.52567	-0.0210775	8.50803	-0.00610464	7.57747	0.0269586	8.4108	0.0246931	7.9331	-0.051872
TRCN0000006559	GCTTGCCTTGAAGGACAAGAA	NM_003550.1-1211s1c1	MAD1L1	1211	CDS	8.26847	-0.0588617	8.21302	-0.0601518	8.00362	-0.0792863	8.30319	-0.0989502	8.2217	-0.0648737	8.0027	-0.0570134	7.64644	-0.0971833	7.81486	0.0530057	7.18192	-0.0469997	7.98569	-0.0293404	8.24062	-0.00794497	7.54617	0.0237102	8.22881	0.00703299	7.53772	-0.0576455	8.17702	-0.0124124	7.77107	0.00399803	8.09061	-0.0727449	6.87702	-0.0865145	7.92879	0.0305564	8.30896	-0.054797	7.6121	0.0146079	8.20033	-0.068725
TRCN0000006560	CCTGAGATCTTTGAACAACTT	NM_003550.1-218s1c1	MAD1L1	218	CDS	8.69752	-0.00851393	8.82857	0.0493871	8.81094	-0.0201716	8.80355	-0.0207828	8.74386	0.0487281	8.88588	0.0381667	9.58054	-0.0490785	9.64646	-0.0652609	9.54749	-0.109545	8.62547	0.0566415	8.83418	0.072172	9.55511	0.0228149	8.90331	-0.0232673	9.70494	0.122511	8.79339	-0.044407	9.47974	0.0209251	8.8553	0.0049917	9.45846	0.018038	9.47088	0.0122752	8.86508	0.10716	9.59499	0.0109817	8.73087	0.0554126
TRCN0000006561	AGCGATTGTGAAGAACATGAA	NM_003550.1-896s1c1	MAD1L1	896	CDS	8.2886	-0.0528101	8.16409	0.0193391	8.22159	-0.0506451	8.25989	0.0239938	8.2975	-0.0952884	8.22824	-0.0492625	9.11655	-0.00274865	8.93251	0.00139283	8.81588	-0.117191	8.25771	-0.0574995	8.31597	0.0504456	9.14421	0.00349568	8.1987	-0.109328	9.11371	-0.00604046	8.24243	-0.0150152	9.3085	-0.0370477	8.13811	-0.0134511	8.81344	0.0799926	8.99087	0.0178899	8.25416	-0.000820098	9.17299	0.0468711	8.11718	-0.00428886
TRCN0000006986	GCCAGAGAAGAGTCCTTTCTT	NM_015690.2-4384s1c1	STK36	4384	3UTR	7.94338	-0.0352569	8.00418	-0.105186	7.84764	-0.0213576	7.99084	0.00502256	8.01621	-0.0532214	8.00952	-0.0569908	8.70196	-0.0257165	8.58113	0.00471402	8.35094	-0.00419692	8.11347	-0.0730105	8.00647	-0.104037	8.98703	0.0519536	7.94971	-0.141724	8.61234	0.0141185	8.02821	-0.0972637	8.71683	-0.0322567	8.00239	-0.0954654	8.68507	-0.0132676	8.77851	-0.0152199	8.0642	-0.148325	8.983	-0.0329703	8.03136	-0.081957
TRCN0000006988	CGGGATCTTAGCCTCAGAATT	NM_015690.2-1284s1c1	STK36	1284	CDS	4.67464	0.000510254	4.69253	0.00034807	4.68879	-0.000563131	4.71479	0.000856172	4.67529	-0.000648911	4.67716	0.000963755	4.68433	-0.017215	4.67283	-0.0180333	4.68712	-0.0117621	4.71659	0.00112564	4.72294	0.000316039	4.67849	-0.0172491	4.66568	-0.000676015	4.69377	-0.0203636	4.68621	-0.000294846	4.66142	-0.0168139	4.69756	-0.000286972	4.70466	0.00972273	4.62945	-0.0131082	4.73614	-0.000354912	4.68144	-0.00356044	4.71722	0.00101496
TRCN0000006989	CCAGCATGGAAGTATCCTCAT	NM_015690.2-3054s1c1	STK36	3054	CDS	8.03427	0.0285774	7.96314	0.0119454	7.99209	0.00591147	8.0021	-0.0490402	7.95078	0.000934525	7.90033	0.00930666	8.86233	0.0119256	8.79234	0.00782789	8.98867	0.0119264	7.93519	-0.01976	8.02696	-0.0451695	8.67712	0.0136003	7.94871	-0.00475567	8.68561	-0.0309822	7.89258	-0.0483567	8.71551	0.0292473	7.89078	0.0102636	8.80935	0.00549658	8.78301	-0.000796485	7.80473	0.0196767	8.81687	-0.00190973	7.77325	-0.0372394
TRCN0000007702	CCTGTTATCCTTGTTTGTAAA	NM_018223.1-2974s1c1	CHFR	2974	3UTR	8.41836	-0.0203027	8.34234	-0.0111598	8.43479	-0.0286635	8.38284	-0.0181711	8.41607	-0.00473185	8.50898	0.0427219	9.66292	-0.0101219	9.5629	0.00978422	9.58168	0.0367873	8.52567	-0.0153691	8.26251	0.0158464	9.57277	-0.0094996	8.24469	0.0140762	9.66452	-0.0801227	8.315	0.011548	9.43632	0.0187194	8.39902	0.00721919	9.70553	-0.0365408	9.55391	0.0141329	8.25236	-0.0282914	9.5229	-0.0233201	8.4655	0.00297723
TRCN0000007704	GCAGTGAAGAAGATGTGCAAA	NM_018223.1-1053s1c1	CHFR	1053	CDS	8.13445	0.00605605	7.98673	0.0546745	7.98233	0.0276104	7.85219	0.0185492	8.02599	0.0156876	7.97603	0.0256264	8.84949	-0.0741943	8.84244	-0.0309653	8.79113	-0.086446	8.18513	-0.0626618	8.06753	0.000710345	8.74925	-0.0394283	7.80361	-0.00508782	9.00158	-0.239424	7.89608	-0.0294261	8.75958	-0.0749006	7.89081	-0.00837968	8.9667	0.0366476	8.70032	-0.0455881	8.13176	-0.10423	8.7595	-0.110736	8.09847	0.0359888
TRCN0000007706	GCAGCCTTTCTGCCACCTGTA	NM_018223.1-1483s1c1	CHFR	1483	CDS	7.1411	-0.0644038	7.07026	-0.0890831	6.9149	-0.0921814	6.73328	0.0829321	6.91769	-0.0482885	6.74452	-0.0192469	7.70544	-0.054682	7.85029	-0.0404439	7.73193	-0.0838148	6.87329	-0.00439338	7.14459	-0.0275951	8.05085	0.0172281	6.87294	-0.0174219	8.01713	0.013797	7.33143	-0.000770201	8.36424	0.0130126	7.01051	-0.0115963	8.08163	-0.0119156	8.09415	-0.112743	7.15296	-0.113351	7.87216	-0.0559598	6.75182	-0.0216873
TRCN0000008036	CCCTAGTATCTGGCTGGGTTT	NM_000674.1-2509s1c1	ADORA1	2509	3UTR	7.65826	0.0382518	7.68932	0.0296478	7.48538	0.04055	7.60221	0.0465684	7.7068	-0.0260196	7.56556	3.74109e-05	8.32347	-0.0416503	8.25698	-0.012322	8.39217	-0.0781751	7.56522	-0.0160417	7.81112	0.053991	8.55228	-0.0234163	7.59661	0.00444516	8.71519	-0.0133293	7.84035	0.0229798	8.62138	-0.0633555	7.57613	0.0432619	8.67159	-0.0218584	8.52534	-0.106213	7.741	0.0352622	8.65282	-0.0268984	7.45939	0.0556446
TRCN0000008037	CCCAGCATCCTTACCTACATT	NM_000674.1-1206s1c1	ADORA1	1206	CDS	7.55446	-0.0203462	7.73777	-0.0311486	7.72521	0.0403867	7.71384	-0.0420976	7.66052	0.0114938	7.46723	0.00531521	7.80715	0.00991534	7.78473	0.0133807	8.04726	-0.00325309	7.67961	0.018241	7.47512	0.032971	7.83953	0.00722283	7.62946	-0.0379511	8.29737	0.0349069	7.46048	0.0272964	7.98806	-0.0354109	7.77652	0.0178057	7.85434	-0.125585	7.98156	0.0642278	7.6341	-0.0495729	8.06988	0.0447919	7.62492	0.0114054
TRCN0000008038	CCTTACCTACATTGCCATCTT	NM_000674.1-1214s1c1	ADORA1	1214	CDS	8.09727	-0.0181875	8.21331	-0.0542752	8.18595	0.0422761	8.19381	0.00845829	8.03825	0.02645	8.00621	0.0193053	8.63399	-0.0454648	8.83029	0.081706	8.71808	-0.101427	8.06382	0.0138213	7.83111	0.0496878	8.71345	-0.0536626	8.11116	0.0136903	8.86814	-0.0594354	8.10484	0.00952848	8.70722	-0.00395666	8.14037	0.00450327	8.38113	0.023314	8.59499	0.00286942	8.21387	0.0757771	8.80705	0.0585278	8.18424	0.0440998
TRCN0000008041	CCCAGAGGTGACATTTGACTT	NM_000675.3-1953s1c1	ADORA2A	1953	3UTR	7.86424	-0.00335703	7.91879	0.0325706	7.9646	-0.0333777	7.95729	0.0278678	7.9219	0.0183101	7.91359	0.00132525	8.78489	-0.00202229	8.79853	-0.00567005	8.82409	-0.0108126	8.01724	-0.00683478	8.02412	-0.00428204	8.8938	0.0111176	7.89845	-0.0207907	8.93463	0.0207546	7.82055	-0.00076324	8.93218	-0.0121042	7.96086	0.00491081	8.76005	-0.0427636	8.8509	-0.0953247	7.85698	0.0473507	8.9071	0.0409284	7.93424	0.00595692
TRCN0000008042	CCACACCAATTCGGTTGTGAA	NM_000675.3-1112s1c1	ADORA2A	1112	CDS	8.15003	-0.0373205	8.03212	-0.0644232	8.15321	-0.00254713	8.1557	-0.0187582	8.08089	-0.00490381	8.12693	0.00456759	8.89346	-0.0442474	8.83244	-0.0142355	8.77627	-0.0471611	8.07744	-0.0245512	8.07219	0.00265997	8.85004	0.0102054	8.03842	-0.0188141	8.75081	-0.0138706	8.19004	0.0151085	8.98369	-0.0124166	7.92439	0.0525977	8.84565	-0.0283203	8.95932	-0.0798205	8.20058	-0.0732545	8.95561	0.00762205	8.04721	-0.020529
TRCN0000008044	GCTGGGTGTCTATTTGCGGAT	NM_000675.3-860s1c1	ADORA2A	860	CDS	7.93741	0.0275701	8.12403	0.0101065	7.93822	0.026747	8.09853	-0.0156408	8.02665	-0.0233665	8.0588	-0.0547621	8.23904	0.0194264	8.03627	-0.0167914	8.02993	-0.0536478	7.94969	-0.0434568	7.88059	0.027322	8.23719	-0.0172903	7.97338	-0.00939838	8.19575	-0.0996376	8.08077	0.0141324	8.35885	-0.0610889	8.01717	0.00479203	7.99391	0.0441351	8.20262	-0.0367739	7.97855	-0.0825637	8.22569	0.030245	7.84705	0.00400114
TRCN0000008056	CCGTGTCTATATAGTGGCCAA	NM_000679.2-843s1c1	ADRA1B	843	CDS	8.47882	-0.0022651	8.40537	-0.0209117	8.41505	0.00135052	8.43574	-0.0238751	8.2942	0.00934281	8.32807	0.0128623	8.44414	-0.031983	8.40635	0.0248793	8.53736	0.0171261	8.37439	0.0103015	8.39068	-0.0106605	8.27011	-0.0169981	8.512	-0.00999623	8.37939	-0.0445166	8.40501	0.00858478	8.25605	-0.0106676	8.45897	-0.0345728	8.46074	-0.0305679	8.49516	0.0239689	8.36885	0.0078363	8.5052	-0.00631084	8.42109	0.0271392
TRCN0000008057	CTACCCTTCTTCATCGCTCTA	NM_000679.2-1093s1c1	ADRA1B	1093	CDS	8.0849	-0.00871355	8.13119	-0.0116079	8.15051	-0.0395302	7.8288	0.0785646	8.09671	-0.0378172	8.15682	-0.0404705	8.70937	0.0593526	8.50993	0.0162016	8.92472	-0.0136893	8.22574	-0.0589158	7.99682	-0.0498962	8.4755	-0.0169614	8.06336	-0.0301005	8.86633	0.0383171	7.96663	-0.00856874	8.61863	-0.0345343	8.07249	0.0282629	8.48748	0.0331112	8.78306	0.0455845	8.0116	-0.0801339	8.60495	0.0144894	8.21826	-0.0230875
TRCN0000008058	GTCACCGAAGAACCCTTCTAT	NM_000679.2-760s1c1	ADRA1B	760	CDS	8.26539	0.0671354	8.37306	0.0883809	8.42884	0.0115858	8.52701	0.0234214	8.28921	0.0259252	8.30566	0.0451538	9.23545	0.0228461	9.2395	-0.00703825	9.20661	0.00226186	8.32566	0.0533985	8.31734	0.00883873	9.16276	-0.0149325	8.29629	0.092831	9.125	-0.0657424	8.25471	0.0485301	9.33298	-0.0251928	8.37894	0.0843745	9.12885	0.0215599	9.20191	-0.0412844	8.30875	-0.0799197	9.21185	-0.0201239	8.28398	0.0193309
TRCN0000008078	GAACGAGGAGATCTGTGTTTA	NM_000684.1-1563s1c1	ADRB1	1563	3UTR	8.60765	-0.00583802	8.59532	0.0406248	8.71848	-0.036148	8.63875	0.0871151	8.64728	0.0298932	8.73051	-0.017641	9.86409	0.039963	9.74872	-0.0663921	9.66724	-0.0655524	8.63488	-0.00178087	8.58716	0.0402046	9.94903	-0.0311946	8.65938	0.0148316	9.9698	0.0602364	8.69249	0.00143604	9.77639	-0.0599638	8.64565	0.0404055	9.96311	-0.0184853	9.87318	0.00702355	8.50144	-0.0150658	9.99346	0.0501488	8.60585	0.0114496
TRCN0000008079	CGCCTCGGAATCCAAGGTGTA	NM_000684.1-1499s1c1	ADRB1	1499	CDS	7.46803	-0.0557999	7.52061	-0.0462325	7.1767	0.0104797	7.46304	0.0261451	7.40678	-0.0724829	7.45736	-0.0926427	9.00454	-0.0610951	8.84386	-0.056741	8.94776	-0.113408	7.29837	-0.0455224	7.74643	-0.0336731	9.14941	0.0101799	7.53415	-0.00472272	9.20985	0.00380342	7.66096	-0.0162722	9.2758	-0.0237763	7.57269	-0.0940642	8.90762	-0.0161701	9.20571	-0.137927	7.98176	0.00701919	9.02493	-0.0990731	7.32918	-0.0405947
TRCN0000008080	GCTCACCAACCTCTTCATCAT	NM_000684.1-359s1c1	ADRB1	359	CDS	7.46306	-0.0367115	7.32047	0.0705377	7.46784	-0.0615524	7.52929	-0.0905263	7.58657	-0.0292529	7.57308	0.0259318	8.23583	0.0116522	8.4718	-0.0151003	8.30198	-0.0253841	7.45755	0.0060564	7.56993	-0.00473789	8.27144	0.025827	7.26441	0.093046	8.61827	0.126461	7.75206	-0.0597447	8.75746	-0.0271756	7.60766	-0.0507651	8.25422	0.0685902	8.26648	-0.0915969	7.31029	0.0129026	8.38086	0.0277862	7.38855	-0.0260979
TRCN0000008092	CCAGATTGTTCTGTCCAGTTT	NM_032049.1-1685s1c1	AGTR1	1685	3UTR	7.56938	0.0294225	7.7327	0.00932476	7.59575	-0.0280485	7.27105	0.179345	7.75546	-0.00626091	7.56757	0.0410751	7.21599	0.0148465	7.10657	0.141578	7.57425	-0.0133423	7.87002	-0.0265074	7.87748	-0.0130396	8.00121	0.0500914	7.53174	0.0126482	7.803	0.0131485	7.90961	-0.0112994	7.23661	-0.0213357	7.52295	0.0409855	7.56274	0.0668209	7.31423	-0.0596948	7.44194	-1.68888e-05	6.92116	0.0103845	7.574	0.00193774
TRCN0000008093	GCCAGCTATAATCCATCGAAA	NM_032049.1-698s1c1	AGTR1	698	CDS	8.275	-0.0194761	8.29773	-0.0144254	8.36018	0.0167428	8.40181	-0.0438871	8.23365	0.0240196	8.24948	0.0143302	9.24432	-0.0113859	9.44452	-0.0305935	9.39615	0.0400285	8.37643	0.018608	8.30415	-0.0332677	9.34631	-0.00468626	8.12064	-0.014975	9.25932	0.0124515	8.24081	-0.00984368	9.34343	-0.0222079	8.19773	0.0202297	9.05124	-0.0137408	9.20826	-0.000933475	8.29843	-0.0023697	9.35199	-0.0381357	8.35708	-0.0198265
TRCN0000008094	CCTCAGATAATGTAAGCTCAT	NM_032049.1-1237s1c1	AGTR1	1237	CDS	7.33005	-0.00541862	7.15604	-0.0353798	7.39286	0.0272346	6.92839	0.0767374	7.14155	0.0174933	7.50678	-0.00638378	8.33278	-0.0227958	8.41221	4.15519e-05	8.28487	-0.0218095	7.38558	-0.0060118	7.2568	-0.0433044	8.14297	0.0241217	7.27192	-0.0480789	8.30762	0.115446	7.20585	-0.0221207	8.17846	-0.0273389	7.24491	-0.045079	8.49784	0.0499689	8.33426	0.0704148	7.09845	-0.0335317	8.42639	-0.0191095	7.1989	-0.0132761
TRCN0000008102	CCAGAAATACAACAGAAGTTA	NM_000706.3-3461s1c1	AVPR1A	3461	3UTR	7.79876	-0.000690655	7.80079	-0.0221822	8.07082	-0.0206651	7.68243	-0.0157163	7.77105	0.0217743	7.71657	0.0106041	8.67815	-0.00880145	8.67488	0.0477795	8.68889	0.00910571	7.86142	-0.0119068	7.6599	0.0777295	8.46075	0.0360387	7.91994	0.0229534	8.71961	-0.116394	7.62642	0.00470923	8.31953	0.0595506	7.71607	0.00489381	8.83689	0.00671549	8.51374	0.114035	7.7584	-0.0707642	8.3647	0.00320805	7.89696	-0.0083897
TRCN0000008103	CCCAACAAACAGTACGGGTAT	NM_000706.3-3153s1c1	AVPR1A	3153	CDS	8.41643	0.0164668	8.53404	0.0244846	8.50941	-0.0446921	8.42894	0.0102021	8.48293	-0.0015985	8.50479	0.00964211	9.10784	0.039734	8.98453	0.0184278	9.26172	0.0447536	8.51508	-0.0307102	8.50784	-0.0195309	8.96458	-0.0243429	8.49126	-0.0109986	9.29717	-0.148087	8.48758	-0.0033641	9.25498	0.0146454	8.50119	-0.00827493	9.15463	0.054627	9.21479	0.0504979	8.47064	-0.0205325	9.24764	-0.00120346	8.39694	0.0242576
TRCN0000008104	GCTGCTGTAATCCCTGGATAT	NM_000706.3-2996s1c1	AVPR1A	2996	CDS	8.40423	0.0401473	8.37062	0.0380565	8.52957	-0.0733257	8.46188	0.0330974	8.3678	-0.0417473	8.39161	0.00421208	8.18084	-0.0163045	8.24196	-0.0423258	8.01559	-0.18253	8.42085	0.00193016	8.42675	0.0470271	8.566	-0.0676539	8.28073	0.0756925	8.31438	-0.0137148	8.46636	-0.0208699	8.39519	-0.0852936	8.33785	0.0448849	8.10722	-0.102394	8.48914	-0.0615077	8.54446	0.107046	8.46965	0.0450623	8.36432	0.00351399
TRCN0000008132	GCTAGAACTTTGAAGGACAAT	NM_000623.2-1770s1c1	BDKRB2	1770	3UTR	8.22121	0.00522658	8.36919	-0.00141093	8.30317	0.0407345	8.31129	0.00416187	8.23997	-0.0137891	8.26658	0.0114374	9.1242	-0.0164566	8.99381	0.0262834	9.01417	-0.01552	8.35893	0.027348	8.34215	-0.0304028	9.17243	0.0190144	8.28947	-0.0218003	8.98207	-0.0807086	8.25256	0.00909741	9.17812	0.0379142	8.363	-0.00915949	9.04771	-0.0390541	9.1413	-0.00579414	8.32458	0.0445403	9.12037	6.93376e-06	8.35762	0.0293286
TRCN0000008133	GCCACCCTAGAGAACATCTTT	NM_000623.2-352s1c1	BDKRB2	352	CDS	8.16853	-0.0050806	8.17815	-0.0369141	8.13023	0.0101722	8.00844	0.0014208	8.09827	0.0285939	8.11908	-0.00758339	9.28328	-0.0451838	9.17181	-0.0199535	8.95674	-0.121756	8.27668	-0.0617346	8.12865	-0.0607571	9.38043	-0.0618475	7.96152	-0.0180681	9.14715	-0.0788467	8.22077	-0.0094245	9.22826	0.00335912	8.1211	-0.0240702	9.14283	0.030664	9.27394	-0.0504744	8.09204	-0.024027	9.18926	0.0231595	8.12684	-0.016593
TRCN0000008134	CGAGCGCATCATCGATGTAAT	NM_000623.2-1059s1c1	BDKRB2	1059	CDS	8.18287	0.00736403	8.27117	0.00202367	8.24118	-0.0343242	8.22029	-0.0508773	8.21692	-0.0160132	8.23295	-0.018134	7.15039	0.0564131	7.26158	0.00120777	7.00832	-0.0446052	8.15744	-0.0382738	8.30351	0.0350452	7.28725	-0.0147709	8.24943	-0.0194352	7.51519	-0.168533	8.2223	-0.0103309	7.21729	-0.050314	8.20235	-0.0188235	7.08591	0.0622216	7.29779	0.0761315	8.22788	-0.0477787	7.34706	0.0425552	8.21303	0.00567528
TRCN0000008291	TCCAGCTTCGTCTCACCTTGA	NM_002029.3-1183s1c1	FPR1	1183	3UTR	7.73213	0.0096128	7.6895	-0.0315178	7.43421	0.00976594	7.92402	-0.0164263	7.47778	-0.0217292	7.55018	-0.0259398	9.34604	-0.00898244	9.1539	0.0249767	8.9405	-0.141791	7.56915	0.00155951	7.85672	0.00517402	9.61828	0.0148635	7.65221	-0.00570038	9.36272	0.0172472	7.73227	0.0340725	9.69595	-0.00375289	7.66995	-0.011637	9.16125	0.0374015	9.36422	-0.105704	7.74874	-0.0125452	9.33087	-0.0315374	7.45268	0.00317865
TRCN0000008292	GCTGTCAGTTATGGGCTTATT	NM_002029.3-747s1c1	FPR1	747	CDS	8.11739	0.000289409	8.25462	-0.0317519	8.1681	-0.00876818	7.91324	0.10767	8.25797	-0.0188401	8.11543	-0.00168814	8.32414	-0.00877392	8.23852	-0.00607137	8.21943	-0.075791	7.98148	-0.00385238	7.95367	0.00118982	8.37327	0.0322522	8.18454	-0.0673097	8.36507	-0.227131	8.1419	0.0205047	8.37406	0.00400291	7.98906	0.0280395	8.14747	0.0513566	7.98719	0.0746908	8.25522	-0.0185118	8.35004	0.066821	8.1412	-0.00184313
TRCN0000008293	CGTCTTTACCATAGTGGACAT	NM_002029.3-395s1c1	FPR1	395	CDS	8.18756	0.0523437	8.21485	0.0152238	8.12955	0.0393856	8.22368	0.0296126	8.25115	0.0339554	8.23412	0.00993521	9.22814	-0.0265686	9.21615	0.00290911	9.0648	0.0093959	8.17084	0.0541126	8.2235	0.0160644	9.10295	-0.0117021	8.27092	0.0349119	9.19693	-0.0754441	8.22001	0.0437746	9.1693	-0.0161105	8.27548	-0.00650359	8.95788	-0.00310749	9.19795	-0.0932334	8.14488	0.0539558	9.22448	-0.0110823	8.17917	0.016528
TRCN0000008814	CCAATGGTATGCTGGAGAGTT	NM_000406.1-2063s1c1	GNRHR	2063	CDS	8.39707	0.0233599	8.38343	0.0133093	8.5855	0.0274201	8.39814	-0.0181668	8.45547	-0.0133184	8.40077	0.0202543	9.20226	-0.0295043	9.23011	-0.042891	9.24414	-0.0713747	8.51006	-0.00793668	8.51599	0.0534161	9.08783	-0.00692983	8.46536	0.0423711	9.12128	-0.0471823	8.4628	0.0487036	9.13062	0.0365982	8.33678	-0.00628755	9.05152	-0.0425331	9.07745	0.0103873	8.2523	-0.00980327	9.24917	-0.00761329	8.54019	-0.006645
TRCN0000008815	TGACGGTTACTTTCTTCCTTT	NM_000406.1-1864s1c1	GNRHR	1864	CDS	8.33887	0.024824	8.36138	-0.0390001	8.2788	0.0278079	8.1765	0.0307622	8.28239	0.0306264	8.26975	0.0130049	9.11689	0.00145772	9.12662	-0.0261018	9.01771	0.0232282	8.40919	0.00219055	8.16866	-0.0217534	9.20742	-0.00964189	8.37068	-0.0198097	9.2302	0.0105734	8.20401	-0.077741	9.1058	-0.0125952	8.26049	0.0338737	9.18345	-0.03244	9.11001	0.0585105	8.1809	-0.0160898	9.06963	-0.00361654	8.27642	-0.0371786
TRCN0000008816	GTTGCATTTGCCACTTCATTT	NM_000406.1-2556s1c1	GNRHR	2556	CDS	7.69726	-0.034901	7.69929	-0.0335381	7.6636	-0.0321414	7.74476	-0.0476902	7.67876	0.0272486	7.44672	0.031205	7.53175	-0.0407798	8.20937	-0.135972	7.57525	-0.0138868	7.64857	0.0261072	7.67688	-0.0599783	7.6622	0.0221785	7.59734	-0.0464552	7.69216	-0.255819	7.87784	-0.0503065	8.20931	-0.0472751	7.69014	0.0418702	7.61049	-0.0320581	7.78439	-0.050852	7.43163	0.0427271	7.69436	0.0317016	7.7494	-0.0574889
TRCN0000008897	CCAATCCTCTACAACCTCATT	NM_001507.1-1054s1c1	MLNR	1054	CDS	8.19784	0.00493652	8.27628	-0.00254411	8.28944	0.000429281	8.33078	-0.0451087	8.3174	0.0211568	8.21328	-0.0113057	8.75064	0.0269831	8.83507	0.0541667	8.72638	0.0174565	8.32231	-0.0526431	8.33783	0.0102629	8.54121	0.0444013	8.34122	0.00724068	8.89469	0.0479933	8.3568	0.0514026	8.74794	0.0221564	8.36826	0.00705014	9.18454	0.0172707	8.86244	0.041453	8.41381	-0.010504	8.78786	-0.0537323	8.32891	0.00817071
TRCN0000008898	GAGCGCATCTATCAACCCAAT	NM_001507.1-1038s1c1	MLNR	1038	CDS	8.51361	-0.0188254	8.59782	0.028347	8.43822	-0.0180768	8.28002	0.130593	8.49703	0.0153252	8.50621	-0.00353396	9.03471	0.00910361	8.96167	-0.0227991	9.04181	-0.00331432	8.55105	-0.000178579	8.53303	0.0467412	9.13871	-0.0120124	8.51562	0.0622086	9.23552	0.0671666	8.60153	0.0191365	9.01926	-0.0415921	8.64487	0.0171855	8.85855	0.0719311	9.1133	-0.0805208	8.47865	0.0134954	8.99988	-0.0216572	8.52646	0.0179534
TRCN0000008899	CTTCCACGTTGGCAGAATCAT	NM_001507.1-939s1c1	MLNR	939	CDS	7.17972	0.00657754	7.16717	0.030197	7.01211	-0.0552904	7.12017	0.138809	7.15298	-0.0929748	7.10528	-0.0813993	5.64686	-0.0201419	5.57147	0.0320417	5.87946	-0.0843989	6.91777	-0.0365374	7.22043	-0.0289382	5.73216	-0.025305	7.31991	-0.0537977	5.76999	-0.0311152	7.35474	0.0304173	5.6522	-0.0518278	6.93324	-0.0162882	5.71744	-0.0242156	6.14741	0.0319979	7.23568	-0.0752995	5.76429	-0.0226607	6.75672	0.0147829
TRCN0000009063	GCTCTGGTTCTATGCCAAGAT	NM_000861.2-796s1c1	HRH1	796	CDS	7.73911	-0.0405094	7.70186	-0.0142538	7.50205	0.0122134	7.83766	0.0212317	7.63061	0.00758452	7.61492	-0.037108	9.02723	-0.0219151	8.88206	-0.0646748	9.04502	-0.0786637	7.49524	0.0561687	7.78433	-0.00551156	9.28866	-0.00719522	7.73831	0.00499827	9.10401	-0.0595481	7.91015	0.0105957	9.25292	-0.0936787	7.73759	0.0175779	9.1286	0.0471438	9.17728	-0.13115	7.86886	-0.0381752	9.17074	-0.0171402	7.65553	0.0125293
TRCN0000009065	CGTCGTCATGCCTATGAACAT	NM_000861.2-412s1c1	HRH1	412	CDS	6.58969	0.0423629	6.7024	-0.0252307	6.66349	-0.0460034	6.68686	0.102121	6.77801	-0.00599872	6.55276	0.0422915	4.90605	-0.00762262	5.29616	0.0479041	4.99905	0.0370318	6.63995	-0.0401666	6.79168	-0.0344773	5.28065	0.0449671	6.6306	-0.0495153	4.86185	-0.0326068	6.97202	0.042025	6.12782	0.0748216	6.60313	0.0129162	4.78504	-0.0331863	4.71811	-0.0461831	6.86935	0.0208069	5.28984	-0.00822968	6.54224	0.0269552
TRCN0000009066	GCCATCAATGAGGTGTTAGAA	NM_022304.1-1315s1c1	HRH2	1315	CDS	7.91385	-0.0709319	7.81429	-0.0144221	7.88442	-0.0101153	7.78446	0.00473117	7.83669	-0.0234533	7.81996	-0.0313036	9.07405	0.0252543	8.98703	-0.0158501	8.93094	-0.0445528	7.93436	-0.0673641	7.86434	-0.0337703	9.17136	-0.0391283	7.75783	-0.0618457	9.25473	-0.0677288	7.85149	-0.00636477	9.03725	0.0151281	7.9063	-0.00926247	9.03993	-0.00110059	9.13634	-0.0377395	7.91337	-0.168829	9.07957	-0.0271301	7.9054	-0.00133661
TRCN0000009067	GCCAAGAGGATCAATCACATT	NM_022304.1-1162s1c1	HRH2	1162	CDS	7.91623	0.10331	8.14214	-0.00791617	8.06117	0.0230775	8.06228	0.0462489	7.99372	0.0606362	8.07599	0.0671496	8.33887	-0.0632327	8.33093	0.0173666	8.24493	-0.0652474	7.99295	0.0270673	7.89817	0.0265242	8.47138	-0.0273858	8.17098	0.0185277	8.39344	-0.0735165	7.85657	0.0420398	8.62466	-0.046935	7.95477	0.0230733	8.14904	-0.0528397	8.1206	0.00195736	8.17025	-0.00433109	8.21016	-0.00472704	7.92683	0.0708882
TRCN0000009068	CCGCAACCTGACCAATTGTTT	NM_022304.1-672s1c1	HRH2	672	CDS	6.66944	-0.0200471	6.54892	0.0103597	6.59711	-0.0312043	6.53561	0.022866	6.5196	-0.0324819	6.58411	0.00612679	6.66489	-0.0793703	6.35562	-0.0467766	6.99534	-0.0214151	6.74683	-0.058297	6.94229	-0.0630739	6.33439	-0.012958	6.49019	-0.0599592	6.77249	-0.0121684	6.87315	-0.0718608	6.9582	-0.0389249	6.71887	-0.0274431	6.28989	0.00485372	7.12798	-0.039969	6.76061	-0.0453309	6.71091	0.0208273	6.63363	-0.0243268
TRCN0000009131	CGTCACATCTTTAACCCACTA	NM_000634.2-1419s1c1	CXCR1	1419	3UTR	8.41734	0.00378661	8.32738	0.0192913	8.43871	-0.0321184	8.19772	0.0718618	8.32232	0.00695061	8.42845	0.00341602	9.01812	0.00430563	8.97653	0.00849385	8.87169	-0.0048606	8.60191	-0.0554631	8.47117	-0.0200386	8.98744	-0.0168963	8.3376	-0.00804294	9.06344	-0.0438749	8.4534	0.013473	8.91712	0.0193803	8.30122	0.0265298	9.02694	-0.00243523	8.87979	-0.0105018	8.37388	-0.00837743	9.00681	0.0342866	8.34819	-0.016971
TRCN0000009132	GCCACTGAGATTCTGGGATTT	NM_000634.2-984s1c1	CXCR1	984	CDS	7.56347	-0.0126515	7.67089	-0.0261489	7.61228	-0.00231227	7.5557	-0.0337609	7.67441	-0.0133833	7.66037	0.0126898	8.5866	-0.0331588	8.59039	-0.0650056	8.45953	-0.0117382	7.52936	0.00280544	7.71988	-0.0881375	8.80663	0.0331263	7.57768	-0.0314323	8.52886	-0.100628	7.69033	-0.0423129	8.91288	-0.0131883	7.67487	-0.0483163	8.28194	0.0122653	8.7852	-0.0911806	7.74473	-0.032746	8.51009	-0.0765024	7.64026	-0.0807242
TRCN0000009133	CCTGGGAAATGACACAGCAAA	NM_000634.2-689s1c1	CXCR1	689	CDS	8.35561	0.0172932	8.27627	0.0486554	8.25342	0.0424366	8.15348	0.153918	8.37202	0.0561354	8.29483	0.0482953	7.70059	0.0367333	7.58271	0.00693805	7.53376	-0.00147918	8.33941	0.0241448	8.40192	0.055425	7.55573	-0.028472	8.30316	0.099935	8.29354	0.0896396	8.35738	0.0634023	7.60389	-0.0375093	8.34855	0.0576687	7.26298	0.0416578	7.62572	-0.0472101	8.32244	0.100349	7.68094	0.00756229	8.2793	0.0423098
TRCN0000009136	GCCACTAAATTGACACTTAAA	NM_001557.2-2652s1c1	CXCR2	2652	3UTR	8.02426	0.00295837	8.01076	0.0369642	7.82457	0.0642637	7.74392	0.124833	8.03626	0.0574777	7.93033	0.0779449	8.20982	-0.0858709	8.35036	-0.0913197	8.28312	-0.0980913	8.1182	0.0186551	8.05486	0.104566	8.2234	-0.048831	8.14222	0.0160019	8.19223	-0.0207245	8.00513	0.062758	8.06905	0.0766407	7.91085	0.0483112	8.16075	-0.0982057	8.10855	-0.102321	8.04573	0.130532	8.31547	-0.0832932	8.03313	0.0104227
TRCN0000009137	CCCTGGAAATCAACAAGTATT	NM_001557.2-536s1c1	CXCR2	536	CDS	8.15379	0.0127217	8.15202	0.0606512	7.99676	0.0558227	8.11397	-0.0271137	7.9645	0.0603598	8.11294	0.0353824	9.80257	-0.0090734	9.73284	0.00486971	9.8062	0.0326742	8.10433	0.0480881	8.12949	-0.0566373	9.67411	0.0265065	8.18918	-0.0437257	9.65331	-0.0875175	8.12965	-0.0907831	9.59836	0.042636	8.04808	0.085466	9.83013	-0.0392733	9.57422	0.0319817	8.0734	-0.06063	9.70185	-0.0271263	8.15202	-0.0329524
TRCN0000009138	CCGTCTACTCATCCAATGTTA	NM_001557.2-965s1c1	CXCR2	965	CDS	8.5849	0.0239569	8.64672	0.0240101	8.69038	1.8634e-05	8.78302	-0.00842456	8.63873	0.0197236	8.63412	0.0541118	9.50038	0.0402804	9.44832	-0.0139694	9.57469	0.0367993	8.68798	0.0474741	8.57192	-0.0134547	9.3595	0.0330323	8.55858	0.00563679	9.38737	0.056023	8.67451	-0.033176	9.38057	0.0695287	8.69257	0.0476235	9.44241	0.0419836	9.46894	0.0123164	8.64869	0.0105433	9.49073	0.0161514	8.53163	0.00146915
TRCN0000009184	GCTGCCTCAATGCCATTATAT	NM_005958.2-941s1c1	MTNR1A	941	CDS	7.63434	-0.0567857	7.8411	-0.0814623	7.85139	-0.089958	7.73904	-0.0386563	7.7296	-0.0770742	7.76911	-0.0429779	7.04698	0.0475719	7.13487	0.054379	7.39075	-0.0695991	7.78494	-0.0969587	7.81084	-0.0629363	7.53506	0.0244298	7.73749	-0.0714583	7.30721	0.037065	7.88299	-0.0769178	7.60168	-0.000694029	7.7862	-0.101691	7.53915	0.0990706	7.64704	-0.0160877	7.93465	-0.0773163	7.3288	0.165317	7.77197	-0.0359634
TRCN0000009185	GCTGATGTCGATATTTAACAA	NM_005958.2-330s1c1	MTNR1A	330	CDS	8.60554	-4.31e-05	8.68781	-0.0175093	8.56746	-0.00655928	8.6305	0.00316975	8.61495	0.0316225	8.62563	0.0066271	9.75553	-0.0306646	9.77127	-0.00721993	9.80856	0.0131697	8.727	-0.00654699	8.75757	0.0160577	9.69137	0.0201257	8.72343	0.00717622	9.724	-0.049098	8.68276	-0.00300889	9.70255	0.0127859	8.63052	0.00539241	9.85702	-0.026919	9.76193	0.0416453	8.64732	0.0262529	9.77997	-0.0367393	8.62016	-0.00147019
TRCN0000009186	CCACTGATGACCAACAATAAT	NM_005958.2-1087s1c1	MTNR1A	1087	CDS	8.34145	0.0269864	8.26178	-0.0330306	8.28046	-0.00435081	8.31922	0.0236053	8.21949	-0.0167572	8.35983	-0.0202052	9.42575	0.0513058	9.35799	0.0122505	9.60862	0.0450582	8.28874	0.0430317	8.21044	-0.0628688	9.17208	0.0134901	8.46289	-0.0781847	9.23059	-0.0139139	8.33489	-0.07643	9.14855	0.062899	8.3291	0.0137056	9.53171	-0.00337092	9.18085	0.129217	8.30181	-0.136721	9.29498	0.0163646	8.21685	0.00490635
TRCN0000009269	GCAAATGCACTTCCTACAGAT	NM_000913.3-2773s1c1	OPRL1	2773	3UTR	8.25898	-0.0179728	8.30125	-0.00343021	8.35768	-0.0488104	8.22481	-0.00641442	8.284	-0.0145622	8.25872	-0.0323557	9.40495	-0.00798432	9.27854	-0.027964	9.33194	0.00081032	8.19856	-0.0341328	8.36271	-0.0290376	9.43925	-0.0304648	8.28687	-0.00083299	9.35139	-0.0915548	8.29928	0.0198882	9.24263	-0.00246301	8.18594	0.00157826	9.407	-0.0089997	9.41249	0.00724266	8.38619	0.0353011	9.32882	-0.0294835	8.31658	0.0188604
TRCN0000009270	GCCACCAATATTTACATCTTT	NM_000913.3-504s1c1	OPRL1	504	CDS	8.14198	0.0216017	8.00829	-0.0122677	8.14716	-0.0228206	8.04865	-0.0320115	8.13031	0.00820353	8.103	-0.0137323	9.20975	-0.00478599	9.16844	-0.00334348	9.13194	0.0372054	8.19136	-0.00231634	8.07308	-0.027336	9.0365	0.0117547	8.00275	-0.00767654	9.23468	-0.126063	8.1005	0.00815472	9.07706	0.0522751	8.05232	-0.0516994	9.12451	-0.00249823	9.20542	-0.00891065	8.05601	-0.0376513	9.15666	0.0296861	8.04322	0.00160829
TRCN0000009271	GCGCTGTGCAAGACAGTCATT	NM_000913.3-612s1c1	OPRL1	612	CDS	5.54123	0.0139331	5.57161	-0.0178743	4.9364	0.153664	5.77654	0.104214	5.48986	-0.0317293	5.50261	-0.011118	5.46525	0.0171593	5.12265	-0.0112722	5.01844	-0.0692451	5.46124	-0.0115122	5.40496	0.0799764	7.7908	0.136655	5.42391	0.0496282	5.43081	-0.00104692	5.64949	-0.00552934	5.3334	-0.00735802	5.59226	-0.0228178	5.58792	0.00666642	5.938	-0.0770549	5.85301	0.0155907	5.82621	0.0492746	5.34538	0.0160085
TRCN0000009457	GCTGGCTTCTTTACAGAAATT	NM_000916.3-2862s1c1	OXTR	2862	3UTR	6.52456	-0.00827451	6.59114	-0.0728683	6.73465	-0.0795588	6.62997	-0.0654027	6.68274	-0.0328811	6.59204	-0.0511652	4.89132	0.012791	4.94779	0.0374951	5.02905	0.0171545	6.78658	-0.0403479	6.74939	-0.0243839	5.5264	-0.00518175	6.71932	-0.0548229	5.10775	-0.00652175	6.48321	-0.018405	4.8737	-0.0352857	6.71157	-0.0245468	5.79416	0.00255822	5.23913	0.0350256	6.60725	-0.0662012	5.2251	0.0127017	6.38042	0.0625042
TRCN0000009458	GCGCCTCTTCTTCTTCATGAA	NM_000916.3-838s1c1	OXTR	838	CDS	7.71719	0.0159272	7.71004	0.0469774	7.90617	-0.0343256	7.75268	0.0566778	7.7221	0.0378567	7.78001	0.0113551	9.01647	-0.00978969	8.84893	-0.049347	8.73299	-0.0780218	7.78407	0.0110255	7.78417	-0.0213097	9.01631	-0.0526602	7.70631	-0.00151317	9.59006	0.114422	7.75319	0.0416681	8.96749	-0.150059	7.77666	0.0690138	8.71378	0.069229	9.17591	-0.12153	7.84873	-0.0897103	8.90021	-0.107589	7.77194	-0.0467289
TRCN0000009459	CTACGGCCTTATCAGCTTCAA	NM_000916.3-1279s1c1	OXTR	1279	CDS	7.20731	-0.157825	7.19494	-0.10973	7.09279	-0.238159	7.25425	-0.123313	7.0779	-0.16733	7.04466	-0.088838	6.21587	-0.0112529	6.11008	0.0471796	6.28922	-0.0429902	7.01698	-0.138966	7.2652	-0.116455	6.17115	0.00620007	7.20917	-0.0975698	6.40586	0.0331394	7.26357	-0.0615433	6.51645	0.014131	7.17566	-0.0693591	6.23429	-0.00942646	6.10902	0.010515	7.3543	-0.186474	6.25554	0.0660233	6.99329	-0.12907
TRCN0000009461	CCCTCTTTAACTTTCTAGTTT	NM_002563.2-2029s1c1	P2RY1	2029	3UTR	8.48371	0.00820684	8.56534	-0.0351752	8.51973	0.0157901	8.54171	-0.017604	8.47627	0.0578117	8.53394	-0.000330951	9.37158	-0.00895271	9.381	0.0425789	9.24538	-0.0379802	8.49559	-0.00795774	8.50298	0.0207918	9.3066	0.00157904	8.45674	-0.0148953	9.27583	-0.0279416	8.37178	-0.00197118	9.38134	-0.0195762	8.52361	0.0161287	9.28728	-0.0434835	9.34947	-0.00907375	8.57768	0.072017	9.3197	0.00802136	8.53318	0.0224042
TRCN0000009462	CGGCTGTCTACATCTTGGTAT	NM_002563.2-1000s1c1	P2RY1	1000	CDS	6.09198	-0.0137465	6.10936	-0.0200722	5.84971	0.0270817	6.08718	-0.0536372	6.01131	0.0196462	6.03738	-0.00643982	5.87292	-0.00155271	5.61913	-0.0569852	5.70398	-0.000420458	5.96031	-0.00324684	5.96829	0.00280698	5.72028	0.0205216	5.91775	-0.0258663	5.67248	0.000584788	5.88333	-0.00876372	5.76106	0.00186162	6.07754	0.00328899	5.58734	0.00726432	5.54555	-0.00275672	5.96377	0.0242071	5.50312	-0.0207733	5.91844	-0.0219476
TRCN0000009463	GCTTTCAATGACAGGGTTTAT	NM_002563.2-1725s1c1	P2RY1	1725	CDS	7.69378	0.0161296	7.67323	0.0539635	7.79473	-0.0287268	7.64076	0.0960505	7.78745	0.0285715	7.83757	0.0422256	7.858	-0.0394974	7.63711	-0.0318748	7.52487	0.00966088	7.88114	0.0194201	7.83719	-0.0105945	8.09246	0.031884	7.79888	-0.0400359	8.15062	0.0253473	7.65087	0.0403937	7.69724	0.0272807	7.7125	0.0167634	7.99786	0.0408523	7.79317	0.0948507	7.81955	0.0417324	7.60692	-0.00884475	7.89222	0.0701983
TRCN0000009825	TACAATGTACACATGTAACAC	NM_000059.x-665s1c1	BRCA2	665	CDS	8.02626	-0.0160684	7.96371	-0.0543225	8.05578	-0.0112316	7.95691	-0.0205617	8.09771	0.0153437	7.84388	0.0450478	8.36598	-0.0365522	8.63362	-0.00401914	8.53154	0.0550933	7.97346	0.0344994	8.10131	-0.00826939	8.57099	-0.0219735	7.8948	-0.0201949	8.62452	-0.147157	7.94159	-0.0643689	8.39473	-0.0447119	8.15183	-0.00790043	8.73128	-0.02448	8.80192	0.0545246	7.7781	-0.0429054	8.7415	-0.0748216	8.1681	0.00870174
TRCN0000009836	GATAACCAGCATTGAGCACAA	NM_005235.x-225s1c1	ERBB4	225	CDS	8.29082	0.0306563	8.49872	-0.011302	8.44132	-0.062551	8.50987	-0.097645	8.33913	-0.0168333	8.54897	-0.0420618	9.25989	0.0281663	9.15425	0.0415296	9.16801	-0.0123161	8.43449	-0.0600177	8.52582	-0.01257	9.19423	-0.0811362	8.61576	0.0507947	9.23694	0.115395	8.36043	-0.00222128	9.30627	-0.00152833	8.52244	-0.0765207	9.02072	0.0261861	8.97896	0.0316596	8.50801	-0.0987492	9.02769	-0.0135222	8.56581	-0.024932
TRCN0000009877	GAGTAGTGCATCGCGATCTAA	NM_001259.x-534s1c1	CDK6	534	CDS	6.88831	0.00752241	6.71186	-0.0583419	6.99256	-0.0073987	6.91408	-0.0260567	6.90475	-0.0445323	6.96625	0.0233059	7.03403	-0.0494946	7.49778	0.129676	7.18962	0.0266126	6.85415	0.0269643	6.90881	0.00962719	7.44739	0.0589535	6.71874	-0.0354661	7.57932	0.0895752	6.96695	0.0341702	6.63116	-0.0127124	6.84413	-0.0252061	6.93997	0.0380024	7.00644	0.0704	6.96175	-0.0466171	7.28314	0.0967624	7.00604	0.0138104
TRCN0000009934	AGACAGAGTGGACAATTTATC	NM_000788.x-605s1c1	DCK	605	CDS	8.25287	0.00823112	8.43797	-0.0212801	8.4756	-0.0373891	8.40434	-0.0218929	8.48954	-0.0683284	8.3217	0.00747139	9.56941	0.0120052	9.46993	0.0402681	9.40453	-0.0520605	8.42836	-0.0116278	8.50815	-0.0441319	9.41814	-0.0111079	8.44183	0.00665018	9.48874	-0.0405334	8.3819	-0.0464048	9.32296	-0.0340393	8.35317	0.0328681	9.42445	-0.00243486	9.4773	-0.0293979	8.38193	-0.0262037	9.52689	-0.00496152	8.40484	-1.30833e-05
TRCN0000009941	GATGGTGCAATGTTCAAAGTA	NM_000788.x-329s1c1	DCK	329	CDS	7.58162	0.0706781	8.02559	0.0143298	8.05428	0.016641	7.96638	0.0437301	8.06138	0.0226078	8.02819	0.0529774	7.50037	0.0358091	7.88168	-0.000153323	7.78649	-0.0129829	8.04291	0.000116511	7.94005	-0.0151701	7.0661	0.0116662	7.7119	0.106718	7.92756	0.0747818	7.67076	0.0345745	7.26975	0.0644966	7.70239	0.0219466	8.14251	0.0510488	7.74965	-0.0455503	8.00118	-0.0285166	7.1767	-0.0572005	7.84857	0.0136364
TRCN0000009959	CGTCTGAAGGAGTACACCATC	NM_001348.x-994s1c1	DAPK3	994	CDS	6.663	0.0417412	6.93518	-0.0143004	6.83841	0.0619692	6.62675	0.112844	6.84971	0.0279524	6.87519	-0.00269003	6.81214	-0.010627	6.86676	0.0275775	6.40005	0.00898746	6.77767	0.0470169	6.73813	0.0678798	6.86679	0.0153085	6.95436	0.0436834	6.82914	-0.0315341	7.0217	0.0828016	7.97886	0.0130245	6.94852	0.0491778	6.86811	0.04384	7.07655	0.0724222	7.06415	0.141313	7.07963	0.0575136	6.39068	0.090813
TRCN0000009968	CCAGGTCGGAGGCAATACATT	NM_002110.x-261s1c1	HCK	261	CDS	7.47506	-0.0231588	7.39778	-0.0304776	7.41963	-0.0921675	7.53287	-0.0824503	7.37158	-0.0499057	7.38645	-0.0389016	6.09706	0.0140856	6.16973	0.0521121	6.62331	0.0452126	7.28447	-0.0225469	7.44699	-0.0269572	6.00217	-0.0121083	7.37574	-0.0414748	6.4126	0.0158209	7.33339	-0.0310489	6.45228	0.0438071	7.38508	0.0101161	5.86873	0.0303962	5.99572	-0.0153513	7.56439	-0.181144	6.03162	-0.00916856	7.27834	-0.0882721
TRCN0000009969	CAACAGCAACACACCAGGAAT	NM_002110.x-369s1c1	HCK	369	CDS	8.73862	0.00802822	8.71377	0.0307191	8.73004	0.00741304	8.51739	0.0612728	8.7465	0.0218077	8.74194	0.00431416	9.47193	0.0495824	9.59883	0.0418447	9.58273	0.0149017	8.69326	0.0213681	8.64705	0.0148404	9.65837	-0.000461596	8.74712	0.0303815	9.57381	-0.0722566	8.80426	0.0373932	9.63935	-0.0101566	8.70689	0.0113388	9.35221	-0.0222012	9.41821	-0.00243097	8.78586	0.0144104	9.52191	0.0203321	8.73354	0.00848954
TRCN0000009971	CAGGGAGATACCGTGAAACAT	NM_002110.x-742s1c1	HCK	742	CDS	4.91408	-0.00308592	4.8882	-0.012935	4.96934	-0.00568445	4.93639	-0.0122438	4.99138	-0.00865148	4.99731	-0.000842658	4.80292	-0.00616095	4.60253	0.061969	4.72042	-0.00514696	4.97164	-0.0105477	4.94103	-0.0105507	4.68616	-0.00042726	4.94359	-0.00978694	4.71819	-0.0124078	4.91917	-0.00630758	4.69618	0.0109252	4.89292	-0.0059763	4.65832	-0.00790953	4.57542	0.0378323	4.94607	-0.00899256	4.81017	0.0565992	4.92378	-0.00108033
TRCN0000010000	CCAGTCGGTGAGTGAGCAGAT	NM_003656.x-1039s1c1	CAMK1	1039	CDS	7.76255	-0.0258531	7.7569	-0.0388709	7.74101	0.0260819	7.89327	-0.0287523	7.68295	-0.0295703	7.74996	-0.0200014	7.96287	0.0104424	7.84429	0.0273836	8.13044	-0.0322976	7.72724	-0.0177937	7.89464	-0.0844678	7.97042	-0.0189873	7.76645	0.0133515	7.9965	-0.0131394	7.91808	0.00148965	7.82659	-0.0927317	7.759	-0.0015539	7.79165	0.0264496	8.03408	-0.0336575	7.75528	-0.116743	7.95052	0.0229713	7.69561	0.0505883
TRCN0000010001	GGCGGAGGACATTAGAGACAT	NM_003656.x-214s1c1	CAMK1	214	CDS	8.09509	0.0102634	8.00985	0.00321902	7.85704	0.0325722	7.96249	0.0524969	8.01803	0.0451408	8.05998	0.00181395	8.89	0.0103488	8.9132	-0.0113907	8.79552	-0.0104776	8.02943	0.0274924	8.10452	0.0341272	8.87161	-0.00803952	8.06575	0.027657	8.98551	-0.0632064	8.05234	0.00754952	8.88605	-0.0131435	8.10243	0.0212945	8.9626	0.029251	8.88812	0.0046523	7.9924	0.021505	8.9355	0.00543739	8.05013	0.0214361
TRCN0000010006	TGGTTATATCCCGAGCAATTA	NM_005433.x-427s1c1	YES1	427	CDS	8.23931	0.0521573	7.96093	0.101046	8.24228	0.0129993	8.16128	-0.00346454	8.3334	-0.0392918	8.16046	0.0303667	8.56149	-0.108489	8.69116	-0.0173601	8.73186	0.00859693	8.34863	-0.0690538	8.25404	-0.0359917	8.70553	-0.129991	8.32428	0.00274344	8.99937	-0.182769	8.30646	-0.070225	8.54408	-0.0553682	8.14158	-0.0131819	8.68529	-0.0185337	8.47366	0.0385579	8.40103	-0.0942853	8.59273	-0.1275	8.26366	0.0165844
TRCN0000010076	ATATCATGCTGGTGGCTCTAC	NM_001123.x-360s1c1	ADK	360	CDS	8.48904	0.0113896	8.39945	-0.0299414	8.35269	0.00794834	8.44068	0.0277268	8.40168	0.002061	8.37448	-0.00141314	9.34788	-0.0276857	9.40544	0.000525268	9.57818	0.0225245	8.48257	0.0145843	8.51625	-0.0186666	9.49164	0.00270982	8.50322	-0.00825117	9.26067	-0.0832785	8.5321	0.000834103	9.56906	-0.0267305	8.47071	-0.0147233	9.25763	0.00760943	9.42382	-0.0758836	8.51397	0.0339811	9.48747	-0.0222041	8.33197	-0.0237076
TRCN0000010077	GAGCAGAATGAGCAGCCAACA	NM_001123.x-523s1c1	ADK	523	CDS	7.32685	0.042284	7.26213	-0.0496997	7.36725	-0.0461006	7.35776	0.00797249	7.34459	0.027604	7.318	-0.0533313	8.25894	-0.0218898	8.34074	-0.00865445	8.30355	-0.0569073	7.13688	0.0156208	7.40408	-0.0715227	8.72886	0.0373854	7.37849	-0.0209657	8.2379	0.0206702	7.45084	0.0340254	8.72577	0.000970867	7.49772	-0.024077	8.46275	0.0110401	8.53416	-0.051976	7.37228	-0.114057	8.27494	-0.0228934	7.37702	-0.0040064
TRCN0000010079	GACATTAAAGAGATAGCCAAA	NM_001123.x-901s1c1	ADK	901	CDS	8.14538	0.0121589	8.15862	-0.00707537	8.0193	0.0110899	8.06626	-0.0147329	8.08803	0.00453075	8.22841	-0.0122109	9.50903	-0.00228087	9.53249	0.022466	9.56764	0.0368977	8.02855	0.0633845	8.05585	0.00492548	9.5054	0.00841638	8.1191	0.0490504	9.50318	0.0333178	8.02583	0.0139919	9.35581	0.0422741	8.26867	0.00642987	9.60442	-0.0103147	9.51931	0.0186263	7.8908	0.0195178	9.54035	0.00305576	8.16005	0.000141538
TRCN0000010162	GGACAAGGACGGGCACATTAA	NM_005163.x-1044s1c1	AKT1	1044	CDS	7.29125	-0.0571829	7.72927	-0.10103	7.23644	0.0218738	7.57238	-0.0528719	7.48922	-0.113377	7.44184	-0.0135232	7.52052	0.151689	7.50594	0.109407	7.24867	-0.0403279	7.49137	-0.110824	7.45288	-0.0439641	8.03458	0.0258488	7.44604	-0.131584	7.61432	0.0183666	7.48164	-0.0628181	7.90197	-0.0515197	7.74894	-0.038733	7.24754	0.145883	7.74961	0.114592	7.59562	-0.168258	7.3814	0.0930113	7.54968	-0.114013
TRCN0000010174	GGACTACCTGCACTCGGAGAA	NM_005163.x-981s1c1	AKT1	981	CDS	8.06876	0.00716892	8.06905	-0.00863314	7.87954	0.0425416	8.07957	0.0438332	8.03602	0.0118174	7.96946	0.0357352	7.80518	-0.101482	7.9048	-0.0749254	7.93349	-0.0892657	7.9098	0.0279361	8.04008	0.0177462	8.29076	-0.0483769	8.03233	0.0869533	8.08496	-0.0913167	8.26898	0.127235	8.37127	-0.0117524	8.11221	0.027021	7.66873	0.0438466	8.33949	-0.0375265	8.00999	0.0470178	8.31501	-0.0486739	7.91923	0.0501128
TRCN0000010176	GACAGCGCCAGAAGCCATTAA	NM_005356.x-1269s1c1	LCK	1269	CDS	7.38738	0.044015	7.40052	0.0824271	7.44936	0.0457789	7.66708	-0.086889	7.30264	0.035774	7.46634	0.00572096	6.74686	-0.0756482	7.29122	-0.0741899	6.7904	-0.0651179	7.23188	0.124807	7.3446	0.0638265	7.21428	-0.00835589	7.45922	0.0888346	6.21855	-0.0114513	7.60421	0.0304893	7.81184	-0.000410061	7.5238	0.034732	6.49808	0.0378845	6.83732	0.00783583	7.56962	-0.022946	7.24028	0.00251703	7.46446	-0.0424226
TRCN0000010209	GAACAGATAAATACCGAACAT	NM_007194.x-1156s1c1	CHEK2	1156	CDS	8.1471	0.00400291	8.02032	-0.00562271	8.09376	0.0550518	8.05881	0.000456495	8.09625	0.0121684	8.06877	0.0079309	8.48504	-0.00729224	8.49014	0.00963971	8.59023	0.0599708	7.98762	0.00111014	7.96397	-0.0111501	8.53086	0.0562726	8.074	-0.0564645	8.53194	-0.0262259	7.83303	-0.011812	8.37673	0.0946814	8.11398	0.00687369	8.85485	0.0636009	8.50386	0.0704117	8.1249	0.0487538	8.47517	-0.00416496	7.99603	0.019596
TRCN0000010213	ACGATGCCAAACTCCAGCCAG	NM_007194.x-894s1c1	CHEK2	894	CDS	6.74959	-0.0412129	6.8513	-0.101806	6.55733	0.0610646	6.96569	-0.0269745	6.79635	-0.0499067	6.73874	-0.0710457	7.57868	-0.0116267	7.41084	-0.0685759	7.63334	-0.0450326	6.32296	0.0307296	6.98696	0.00920013	7.87803	0.0294367	6.73305	-0.0752355	7.78923	0.05371	7.05584	-0.0238307	8.15625	0.0985121	6.89307	-0.0447107	7.37867	0.0312047	7.70491	-0.0494924	7.03552	0.0458738	7.985	0.0388832	6.45157	-0.0237078
TRCN0000010249	CGAGGAGTTCAAGACATACAA	NM_033018.x-1623s1c1	CDK16	1623	CDS	8.18184	-0.00338489	8.17384	-0.0902142	8.23903	-0.000921129	8.34297	-0.0625129	8.22734	0.00671378	8.0521	0.0629521	6.59158	0.00110907	6.43079	0.01713	6.58119	0.0781254	8.08639	0.0350272	8.03534	-0.0241741	6.57419	0.0351466	8.16713	0.056891	7.03867	0.0663199	8.07359	0.00329824	6.14298	-0.0147589	7.98645	0.0130133	6.9102	-0.0417347	6.67766	0.0487674	8.09599	-0.0108229	6.65136	0.0211227	7.96765	0.0131498
TRCN0000010258	GGACCTCAAACACGCCAACAT	NM_033018.x-1095s1c1	CDK16	1095	CDS	7.84667	-0.0389265	7.90319	-0.00733911	7.74143	-0.0301514	8.01412	0.0588689	7.80718	-0.00903095	7.72883	-0.00127252	8.75365	-0.0322851	8.61076	0.0173724	8.80789	-0.0498284	7.58953	0.0269278	7.96632	0.0346345	9.0378	0.0458532	7.79001	-0.0115846	8.94017	0.0012741	7.95705	0.00976611	8.95955	0.0256172	7.83242	0.00453666	8.50072	0.0981875	8.98436	-0.0367637	8.16461	0.0803767	8.9441	0.0530751	7.64546	0.0163971
TRCN0000010296	CAGATATGACCAGAAGGCAAT	NM_000038.x-583s1c1	APC	583	CDS	8.6561	-0.0119837	8.75953	-0.0473726	8.83495	-0.0661322	8.62104	-0.00155337	8.70215	0.00471849	8.73273	-0.0169796	9.53979	-0.0180676	9.47472	-0.038671	9.54673	-0.0115347	8.82279	-0.0453959	8.65883	-0.0310458	9.41739	-0.0292101	8.73671	-0.0419565	9.61381	-0.0398261	8.66173	-0.0158263	9.40514	-0.00121136	8.62914	0.0227136	9.46531	0.00248977	9.43637	0.0379094	8.52922	-0.0597265	9.49764	-0.00162919	8.7534	-0.0299558
TRCN0000010303	TGGATGACTGAGTACCTGAAC	NM_000633.x-557s1c1	BCL2	557	CDS	8.20849	-0.0186803	8.26102	-0.038559	8.33096	0.00433068	8.08121	0.0594111	8.22608	-0.0212241	8.1309	-0.0113781	8.95396	-0.0292027	8.8967	-0.00237644	8.94887	0.0664753	8.39958	0.0127718	8.21519	-0.0389077	9.44056	0.0352298	8.16244	-0.0509501	8.99582	-0.0910076	8.19162	0.00973821	8.94016	0.0274176	8.2638	-0.0272526	9.13623	0.0356387	8.8897	0.00175899	8.54652	-0.0745978	8.91004	0.0993408	8.15019	0.0164822
TRCN0000010306	TAGTACTTATGTTGCACAATG	NM_000059.x-10567s1c1	BRCA2	10567	3UTR	8.53124	0.0248072	8.46815	0.0512412	8.65025	-0.0139312	8.57465	-0.0195478	8.65388	-0.020128	8.45819	0.0383112	9.0347	0.0950317	9.30515	-0.0271236	9.48716	0.0719427	8.5264	-0.00152427	8.49201	0.0258283	8.97327	0.0275516	8.63977	0.00908066	9.28528	-0.174375	8.45843	0.0643385	9.11983	0.0838303	8.52308	-0.00159419	9.29637	0.0982493	9.37374	0.0284054	8.76578	0.0714962	9.20783	-0.0219757	8.60585	0.0542545
TRCN0000010317	GATTGGAATAGCTTCTGGAAT	NM_053056.x-3664s1c1	CCND1	3664	3UTR	8.52579	-0.0349025	8.46689	8.62e-05	8.59038	-0.0328036	8.68483	-0.117172	8.50713	0.000608317	8.44122	0.0392758	9.139	-0.0546524	9.15684	-0.0280679	9.01637	-0.0154557	8.52237	0.0191902	8.4235	0.00183086	8.97538	0.0290237	8.60929	-0.0598489	9.0333	0.00318311	8.47349	-0.0396665	9.01656	-0.00951725	8.52809	-0.0385969	8.95622	-0.0598762	9.16896	0.00216388	8.51872	-0.0925298	9.16351	-0.0242988	8.56763	0.00333541
TRCN0000010342	GATCACAGGTTACCTATACAT	NM_004448.x-1365s1c1	ERBB2	1365	CDS	8.56125	0.000702102	8.53249	0.0300276	8.54365	0.0197428	8.70194	-0.122374	8.48489	0.00242102	8.65136	0.0195979	8.03207	-0.0296863	8.1737	0.0331167	8.39512	0.0528627	8.71919	-0.0264137	8.33127	0.0255551	8.4661	-0.0573308	8.56583	0.0340589	8.24852	-0.207739	8.55288	-0.0221438	7.70969	0.025075	8.62936	0.000684661	8.56629	0.0888008	8.47986	0.0974905	8.42432	0.0234056	7.94608	-0.0561697	8.6972	-0.00747787
TRCN0000010369	CAGTTGAGACCTTCTAATTGG	NM_004985.x-1160s1c1	KRAS	1160	3UTR	8.03685	0.0334945	7.78762	-0.0363751	8.08393	-0.00751323	8.04461	-0.0834261	8.04157	-0.0324799	8.10511	-0.0256319	6.51117	-0.0530247	6.33073	-0.0110599	7.10445	-0.0266289	8.25628	-0.029675	7.94991	-0.0469313	6.17155	-0.145831	7.89304	-0.0706923	6.55832	-0.0511741	7.9803	0.0240264	6.52865	0.0128583	7.99215	0.0473797	6.73862	0.0420476	6.82414	-0.0455446	8.05065	-0.0674657	6.39333	-0.0695875	7.95509	-0.00711721
TRCN0000010418	GACTTCTACTCGAACACGAAT	NM_000321.x-2850s1c1	RB1	2850	CDS	8.03508	-0.096584	7.93674	-0.104774	8.02925	-0.140873	7.99477	-0.130415	8.00299	-0.0578325	7.93897	-0.0786771	7.66266	-0.0599135	7.93796	-0.0497237	7.62492	0.038083	8.05626	-0.137051	7.88611	0.0162347	7.5236	-0.0473554	7.88776	-0.0192257	7.60907	-0.290748	7.78312	0.0463252	7.97533	-0.0182333	7.88056	-0.0377764	7.35161	0.000720923	7.99109	-0.0298051	7.84945	-0.0192231	7.95611	-0.0634618	7.84927	-0.0649903
TRCN0000010419	CAGAGATCGTGTATTGAGATT	NM_000321.x-4584s1c1	RB1	4584	3UTR	8.69187	-0.0201527	8.65855	-0.0638186	8.58989	0.0327964	8.69994	-0.0692197	8.66644	0.030857	8.67835	-0.0103262	9.03926	0.00629485	9.0735	0.0260515	9.11763	0.0732556	8.67289	0.0157761	8.65297	-0.00445463	8.6653	-0.00588651	8.55403	0.000918004	8.86945	-0.0316188	8.63922	0.010139	8.77965	0.0343668	8.62701	-0.0113014	8.90589	-0.0348101	8.92724	0.0142582	8.58942	-0.0548196	9.00475	-0.00501302	8.54291	-0.00339193
TRCN0000010495	CAACTTGTGCCTTACGAAGGA	NM_003010.x-1101s1c1	MAP2K4	1101	CDS	8.40742	0.00736866	8.45235	-0.0702631	8.47462	0.0133353	8.33434	0.0065053	8.49972	-0.0520293	8.48803	-0.0296939	9.06465	-0.0554418	9.22801	-0.0693477	8.90189	-0.0599539	8.55057	-0.0453353	8.3152	0.0705798	8.98238	-0.0545159	8.43039	-0.0268111	9.07053	-0.0213633	8.34005	0.0207557	9.19676	-0.0651399	8.46688	-0.0347818	8.90978	-0.0158923	9.11769	-0.0385868	8.37545	0.0322264	9.20344	-0.0361541	8.57246	-0.00847855
TRCN0000010647	GTGTGGAAGCAGTTGGTGAAT	NM_006238.x-1033s1c1	PPARD	1033	CDS	7.89358	-0.019111	7.90862	-0.0529941	7.88745	0.044588	8.11586	-0.0492304	7.96426	-0.00361947	7.90877	-0.0132708	7.82804	-0.0137973	7.74074	-0.0248692	7.99395	-0.00990724	8.04429	-0.0343242	8.01817	-0.0621075	7.76172	-0.0338681	7.87612	-0.00533877	8.224	0.0699149	7.80319	-0.0458114	7.82811	-0.109297	7.92378	0.00647552	7.80793	-0.0391708	7.82866	-0.0789601	7.78444	-0.0615936	7.93191	0.00401688	7.95862	-0.012394
TRCN0000010740	CTGTGATCGAAGGTGCCAAAT	NM_002827.x-992s1c1	PTPN1	992	CDS	6.78385	-0.0247793	6.65713	-0.0248287	6.71689	-0.0901222	6.83955	-0.0190239	6.67557	-0.0429549	6.76	-0.0425331	6.38355	0.0544975	6.09898	-0.038727	6.13106	-0.0843036	6.5468	-0.00413123	7.01202	-0.00631211	6.06138	0.0189568	6.75078	-0.0656315	6.35476	0.00701633	6.90611	0.0282675	6.24913	-0.00870834	6.80848	-0.0069788	6.62484	0.0993352	6.06653	-0.0131005	6.83382	-0.0599106	6.32352	0.0286844	6.70953	-0.0107059
TRCN0000011012	GCCAACTTGTTGGTCTGAATT	NM_003318.3-2515s1c1	TTK	2515	CDS	8.26909	-0.0409331	8.11439	0.0225208	8.29535	-0.0846105	8.26628	-0.0236262	8.22773	-0.0923254	8.22192	-0.0378094	9.2709	0.0253342	9.30777	-0.0127103	9.09358	-0.0799518	8.18205	-0.071215	8.17436	-0.0140674	9.31413	-0.012026	8.29589	-0.0430965	9.08719	-0.105885	8.27578	-0.0839929	9.53185	-0.082723	8.2872	-0.00988938	9.17615	0.00532241	9.16384	-0.0299423	8.31726	-0.106309	9.22673	-0.0300667	8.12478	-0.0929225
TRCN0000011279	GCCTCCCTGGCAGCACAGGAA	NM_001840.1-1575s1c1	CNR1	1575	3UTR	7.25663	-0.0378826	7.23609	-0.027328	7.05973	0.0159854	7.3582	0.00762325	7.32499	-0.0638353	7.25376	-0.0966523	8.22829	0.0162116	8.19372	0.00930797	8.26038	-0.0354875	7.17715	-0.0418282	7.58554	0.0152623	8.88813	0.0815336	7.38465	-0.0301013	8.18917	-0.0416931	7.49317	0.0125879	8.47093	0.0499879	7.27416	-0.000682503	8.37473	0.095138	8.7019	-0.00516527	7.68279	-0.0402503	8.35945	0.0178939	7.13765	-0.0288776
TRCN0000011280	CGCAACGTGTTTCTGTTCAAA	NM_001840.1-704s1c1	CNR1	704	CDS	8.69049	0.00831754	8.63774	0.0418405	8.60819	0.0153477	8.60883	0.0310878	8.77133	0.0302528	8.67477	0.0256406	9.37496	0.0153881	9.39204	-0.0400245	9.4751	-0.00890155	8.66472	0.0333488	8.63861	0.0329733	9.40859	-0.01914	8.63389	0.0210451	9.41901	-0.0397172	8.67327	0.0334385	9.62263	-0.0521947	8.64716	0.0353302	9.2607	-0.0167088	9.51289	-0.0544919	8.68293	-0.0133161	9.53483	-0.0365831	8.50478	0.00725117
TRCN0000011281	CCAGGTGAACATTACAGAATT	NM_001840.1-370s1c1	CNR1	370	CDS	8.53999	-0.0404521	8.45065	-0.00512185	8.61579	-0.0399205	8.62539	-0.0447361	8.49767	-0.0244978	8.59645	-0.0153831	9.16489	0.0233587	9.16131	0.0750032	9.21233	0.0280121	8.5878	-0.0113498	8.52603	-0.0344815	9.01073	0.0324587	8.43693	-0.0275514	9.22918	-0.0476572	8.44514	-0.0158715	9.01195	0.0337011	8.41716	-0.0385665	9.296	0.0606155	9.04279	0.0959803	8.49661	-0.0213796	8.99482	-0.00299941	8.44195	0.000552433
TRCN0000011324	CCTGTGATTCTGTCCTTAGAA	NM_006639.2-1197s1c1	CYSLTR1	1197	CDS	7.10409	0.0312098	6.8777	0.05834	7.29589	0.125534	7.08552	0.0244234	7.1453	0.0587723	7.06208	0.0631691	6.3913	-0.0357897	6.26955	-0.0549913	6.76986	-0.0216229	6.76945	0.0929023	7.27253	0.0260546	6.31853	-0.0307219	7.28222	-0.0150479	6.45496	-0.105973	7.20808	0.0081472	6.35425	-0.0226755	6.9974	0.0588924	6.3783	-0.0558633	6.20708	0.147713	7.13247	-0.0678378	6.49275	-0.0808788	7.11832	0.00927611
TRCN0000011325	GCGTGACTTATGTACCCAGAA	NM_006639.2-1347s1c1	CYSLTR1	1347	CDS	8.34498	0.0305108	8.32325	0.0331293	8.11785	0.0321315	8.10839	0.107046	8.26929	0.0182094	8.39732	-0.00124316	8.90438	0.0635068	9.04084	0.0688561	8.68016	0.0199499	8.26485	0.00414507	8.32354	0.0344557	9.16333	0.00887358	8.27635	0.0631269	9.08667	-0.0277262	8.27641	0.023125	9.01739	0.0514258	8.33318	0.00862417	8.76511	0.0687641	8.95215	0.00132251	8.25979	-0.0362	8.79043	0.00725489	8.06395	-0.0349059
TRCN0000011326	CCATGACACTATTGATGACTT	NM_006639.2-442s1c1	CYSLTR1	442	CDS	8.76209	-0.0262104	8.76179	-0.0387805	8.81775	-0.00370391	8.70162	-0.0204696	8.84405	-0.0378182	8.80727	-0.0206456	9.67048	-5.32078e-05	9.6615	0.01818	9.75548	0.0485237	8.89098	-0.0272034	8.77738	-0.0166311	9.5535	-0.0323079	8.84912	-0.00510624	9.67392	-0.0149818	8.77339	-0.0213644	9.52268	-0.00421956	8.7601	-0.0328926	9.75125	0.00670205	9.59204	0.0448724	8.76137	-0.0475972	9.57912	-0.0355347	8.7386	0.00998563
TRCN0000011478	TGCTGACTCCTACCAGAGCAT	NM_170699.1-1237s1c1	GPBAR1	1237	3UTR	8.12266	-0.00134581	8.0195	-0.0093939	8.07628	-0.0312522	8.18722	-0.000815105	8.11866	-0.0357251	8.16846	0.0175658	9.03612	-0.0243086	9.21733	-0.0693549	9.06594	-0.117407	8.26782	-0.0253808	8.08351	0.0477059	9.38898	-0.00436666	8.06674	0.0264278	9.2295	-0.0152253	8.19976	0.034385	9.20952	0.0285072	8.13445	-0.00572748	8.95873	-0.00688204	9.28305	-0.137848	8.12022	0.0168851	9.23047	-0.0522749	8.22716	-0.00330951
TRCN0000011479	CTACCTGTACCTCGAAGTCTA	NM_170699.1-723s1c1	GPBAR1	723	CDS	4.60827	0.000142384	4.60695	7.92e-05	4.60849	-3.30843e-05	4.60994	0.000143954	4.60964	5.23004e-05	4.60826	0.000159974	4.61062	-0.000183277	4.62817	0.00261489	4.60667	0.000118665	4.60992	0.000162752	4.607	-3.57993e-06	4.60784	8.49451e-06	4.60796	0.000147444	4.61454	-0.00015838	4.60914	0.000112445	4.60716	0.000152394	4.60834	6.07224e-05	4.60338	0.000306349	4.607	5.97765e-05	4.60988	3.72805e-05	4.60682	-6.88164e-05	4.60883	0.000114647
TRCN0000011480	CGTCTACTTGGCTCCCAACTT	NM_170699.1-492s1c1	GPBAR1	492	CDS	6.11696	0.00587311	5.79387	0.0306679	5.91132	-0.0228032	5.8852	0.0963942	5.89	-0.0191689	5.57141	-0.0143928	4.98893	0.00476251	5.56736	0.0210787	4.96698	0.00117145	5.77892	-0.0172625	6.29295	0.0105667	5.26882	0.012581	6.09478	0.00236063	4.82252	0.00520913	6.21232	-0.0167642	4.82934	-0.00261135	5.75506	0.0836766	4.70294	0.00390603	4.7841	0.0217484	6.28671	-0.000832786	5.12457	0.020745	5.70144	-0.0145935
TRCN0000011580	GCTTCTATTAGCCAGTCTTTA	NM_004778.1-1884s1c1	GPR44	1884	3UTR	7.54807	-0.0186804	7.50311	-0.00667084	7.78302	-0.0285589	7.51385	0.0482049	7.5706	-0.0363316	7.50084	0.0636753	7.31267	-0.0568549	7.6061	0.0756481	7.36688	-0.0673669	7.58855	0.00074271	7.50142	-0.00438645	8.08488	0.0523024	7.61703	0.0130039	8.05546	-0.0844998	7.63087	-0.0176093	7.28693	-0.0291749	7.63183	0.0209642	8.16043	0.105769	7.58538	0.090917	7.49381	-0.0446468	7.12554	0.0441368	7.86536	-0.0300741
TRCN0000011581	GCGCATTATGTGCTACTACAA	NM_004778.1-646s1c1	GPR44	646	CDS	5.74604	0.017914	5.71102	-0.0123729	5.70379	-0.00494183	5.66877	-0.0431198	5.67518	0.0467113	5.62613	0.0139975	5.15203	0.0546604	5.05717	-0.0207078	4.86403	-0.0345566	5.75903	0.023107	5.62785	-0.0248273	4.94679	-0.028872	5.60797	-0.0169463	4.86972	-0.0336166	5.80573	0.00374658	5.90349	0.0417979	5.74598	-0.00948554	4.90273	0.000592068	6.16251	0.116759	5.60985	-0.023659	4.97648	0.0745868	5.72599	-0.00342546
TRCN0000011582	GCCCTTCTTCACCTACTTCTT	NM_004778.1-364s1c1	GPR44	364	CDS	7.23953	0.0270917	7.18163	0.0402836	7.29612	0.000674943	7.46607	0.0681375	7.29471	-0.0321452	7.22535	0.0294164	7.35858	0.0229683	7.03197	-0.00985784	6.90305	-0.0161768	7.13102	0.0835877	7.31105	0.0549797	7.35212	-0.0370912	7.14139	-0.0352309	7.28233	-0.00632404	7.45258	0.00249594	7.15053	-0.0215898	7.08417	0.0338521	6.64657	0.0312968	7.11692	0.0650979	7.23462	0.056281	7.39579	-0.0218663	7.22193	0.0592846
TRCN0000011675	CCCTGGAAATTCTGCCTTATT	NM_000861.2-2260s1c1	HRH1	2260	3UTR	8.64389	-0.0116957	8.58655	0.0182529	8.45463	0.105368	8.66275	-0.017662	8.63675	0.0145173	8.68348	0.000120601	9.14019	-0.0612556	9.24253	-0.00867006	9.10854	-0.0476434	8.37551	0.101676	8.64694	0.0422101	9.24328	0.0480168	8.66959	-0.0240777	9.13283	-0.0700661	8.71972	-0.00878874	9.41714	-0.0314508	8.62679	-0.0160288	9.06986	-0.0307849	9.13872	-0.050534	8.83569	0.0365681	9.13829	-0.0249956	8.59684	-0.00419405
TRCN0000013988	CCTCCCTTCATGCATGGAAAT	NM_001058.2-1480s1c1	TACR1	1480	3UTR	8.12339	-0.0304475	8.15624	0.0210323	8.2224	-0.0656484	8.19197	-0.0792835	8.04451	-0.038665	8.13854	-0.0147309	8.14369	0.0103222	8.0231	-0.0237711	8.25689	-0.0170093	8.16999	-0.0601747	8.26281	0.0137623	8.00858	-0.0427193	8.08022	0.00591487	8.16231	0.00716639	8.14341	0.0357431	8.12646	-0.0303831	8.14846	-0.0239281	7.90304	0.00300262	8.09021	0.0211873	8.21342	0.0246622	8.08668	-0.00996823	8.17062	0.0128596
TRCN0000013989	CCGAACAAGATTTATGAGAAA	NM_001058.2-772s1c1	TACR1	772	CDS	7.46182	-0.0398996	7.62865	-0.00560881	7.4334	-0.0188173	7.42802	-0.00763233	7.57159	-0.0157074	7.22643	-0.0506641	8.55739	0.00145732	8.54737	-0.0193501	8.51214	0.0354591	7.50298	0.038582	7.316	-0.0141609	8.59046	0.0216921	7.45453	0.00590351	8.56041	-0.0162448	7.4422	0.0248278	8.4179	0.0451132	7.38061	0.000767348	8.45539	-0.0308535	8.55069	-0.00080495	7.59419	-0.00790206	8.46471	-0.0564119	7.41754	-0.0236421
TRCN0000013990	CCCAGATCTCTACCTGAAGAA	NM_001058.2-1032s1c1	TACR1	1032	CDS	8.21972	-0.0611154	8.17039	-0.0246808	8.05135	0.0288281	8.34796	-0.102648	8.32469	-0.0479886	8.20574	-0.0376988	8.47271	0.00502739	8.59028	-0.0552566	8.38389	-0.111911	8.04468	0.0354208	8.27305	-0.0018149	8.63151	-0.00376911	8.3113	-0.0443486	8.48118	-0.227925	8.07741	-0.0108823	8.54875	-0.0112424	8.25115	0.00880555	8.62386	-0.0340616	8.76422	-0.0377341	8.303	0.0511596	8.46992	0.0372152	8.25845	-0.00683454
TRCN0000014053	CCTGAAGAGTTTGACCACTAT	NM_002565.2-751s1c1	P2RY4	751	CDS	8.64566	0.0402714	8.52467	-0.0182469	8.71466	-0.0276148	8.67232	-0.0124882	8.65445	-0.0178054	8.64557	-0.0261947	9.44954	-0.0139641	9.40091	0.0371003	9.31168	0.0736447	8.65555	-0.0142498	8.68474	-0.0609447	9.29146	-0.00626687	8.5468	-0.0387914	9.38364	0.0243621	8.54312	-0.0209692	9.43011	-0.0127653	8.51157	-0.0207751	9.29069	-0.0465387	9.36177	-0.00942976	8.46306	-0.0970381	9.53003	0.0679086	8.54294	-0.00882783
TRCN0000014054	GCCCACCCTCATCTACTATTA	NM_002565.2-444s1c1	P2RY4	444	CDS	8.54216	0.0165728	8.38264	-0.0251943	8.47357	-0.0251503	8.58943	-0.0201637	8.46298	-0.00750963	8.48455	-0.00131253	9.352	0.0182391	9.42279	-0.0171924	9.45353	0.030635	8.47709	-0.00858836	8.48467	0.0146146	9.46036	0.0349973	8.45002	-0.052292	9.53679	-0.0655934	8.28079	0.0515408	9.54326	0.0238079	8.43816	-0.0187002	9.42523	0.0341905	9.32778	0.016341	8.66908	0.0568213	9.47866	0.00165866	8.5028	0.0332719
TRCN0000014055	GCATTGTCAGACACCTTGTAT	NM_002565.2-412s1c1	P2RY4	412	CDS	7.92514	0.0683087	8.11179	-0.0204464	8.23527	-0.00561472	8.00278	0.0280706	8.17785	-0.0234001	8.0276	0.0501849	8.60742	-0.0604232	8.43469	0.00161844	8.42674	-0.0192072	8.21756	0.00591997	7.88317	-0.0193642	8.56729	-0.0354313	8.07317	0.00156422	8.56116	-0.0367197	7.84514	0.0384469	8.40711	-0.000322723	8.01672	0.0612975	8.3873	-0.0325208	8.65553	-0.038592	7.90119	0.0495517	8.73716	-0.124333	8.22981	0.0518738
TRCN0000014113	GCAGATCATGGGTCAAGAGAT	NM_000952.2-1509s1c1	PTAFR	1509	3UTR	6.41267	-0.0101037	6.69778	0.0177841	6.54012	-0.00554869	6.52356	-0.0247119	6.19373	0.0870636	6.31794	0.0175391	7.43857	-0.0319781	7.27934	-0.114118	7.26943	-0.000325022	6.50915	0.0100248	6.50023	-0.0144528	7.01281	-0.0126763	6.15563	0.0397535	7.59521	-0.081948	6.23491	0.013406	7.39506	-0.00943788	6.38274	0.0173998	7.33648	0.0159252	7.1409	-0.179058	6.58825	0.0655201	7.40675	-0.0601517	6.79506	0.0389388
TRCN0000014114	CCCGATTGTTTACAGCATCAT	NM_000952.2-117s1c1	PTAFR	117	CDS	8.33216	0.0100526	8.24373	0.0125057	8.34329	0.00678079	8.32196	-0.00471433	8.39132	0.0229547	8.41601	0.0117405	9.0446	0.00936316	9.01879	-0.00482309	9.01632	-0.0118673	8.39892	-0.0169848	8.36692	-0.0276058	8.98438	-0.0242164	8.25092	0.0091249	9.05033	-0.103263	8.39835	0.0149361	8.93246	-0.00862709	8.4151	-0.00717657	8.94379	-0.036655	9.10912	-0.0320188	8.45198	-0.102079	8.9859	-0.0311446	8.44429	-0.00313249
TRCN0000014115	ACTGTGTCTTAGACCCTGTTA	NM_000952.2-917s1c1	PTAFR	917	CDS	8.56471	0.00909709	8.42895	0.0647498	8.5586	0.0510084	8.72986	0.0324042	8.65874	0.00773991	8.59996	0.00905187	9.34508	-0.0381464	9.30102	0.00379624	9.27528	0.00605364	8.41885	0.0517789	8.55007	0.0234382	9.18451	0.0245475	8.59927	0.0210846	9.30367	-0.0355036	8.49351	-0.0309107	9.17651	0.00595738	8.69391	0.00792681	9.19347	-0.0671617	9.20123	-0.00260718	8.49921	-0.0124862	9.27598	0.00884145	8.56452	-0.00433997
TRCN0000014133	GCTTGTCGGTATCATGGTGGT	NM_000955.2-1012s1c1	PTGER1	1012	CDS	7.38176	-0.0293801	7.50732	-0.0842768	7.47693	-0.0816316	7.59918	-0.0393415	7.37251	-0.0217602	7.50203	-0.0688984	7.89389	-0.0445581	7.93814	0.0367102	7.5542	-0.0927186	7.43718	-0.0298053	7.5944	-0.0590564	8.22268	0.0846145	7.3598	-0.0262931	8.04913	-0.0520738	7.56733	-0.108551	8.3385	0.0154423	7.45415	-0.0227055	8.1916	0.0336544	8.33517	-0.0119001	7.57741	-0.0842713	8.24998	0.023331	7.40061	-0.0682849
TRCN0000014134	CGCGCTGGTGCTGCGTCTGTA	NM_000955.2-394s1c1	PTGER1	394	CDS	6.00725	-0.00769851	6.13151	0.0132967	5.67875	0.0127199	6.28788	0.11634	5.89824	0.0192842	5.91621	-0.0569488	7.16552	-0.0428979	7.32721	-0.0044041	6.87726	-0.135178	5.8691	-0.0062072	6.42971	0.010133	7.337	0.000401952	6.06529	0.0264419	7.4813	-0.00879622	6.42931	0.0199305	7.18585	0.0218481	5.97023	-0.00948144	6.51101	0.0724349	7.66365	-0.0488128	6.49201	-0.00828188	6.94671	-0.069987	5.64908	-0.0152263
TRCN0000014135	GCGCCAACTGCTTCGCCTCTT	NM_000955.2-1195s1c1	PTGER1	1195	CDS	5.89512	-0.0724522	5.96292	-0.0616581	5.71307	-0.0182242	6.19356	0.0314182	5.98232	-0.0957059	5.97565	-0.166	8.98343	-0.00508448	9.17821	-0.0623013	8.93865	-0.102835	5.97762	-0.0771564	6.25866	-0.0953483	9.38315	0.0597766	6.05787	-0.0476744	9.01497	0.0504996	6.62767	0.000295345	9.33165	0.0669475	5.92357	-0.0860885	9.35096	0.106062	9.3807	0.0263849	6.62563	-0.0695307	9.09871	-0.0542221	5.72765	-0.0516885
TRCN0000014174	CGCCCAGACAGTGCTGCGAAA	NM_001060.3-1009s1c1	TBXA2R	1009	CDS	7.13079	-0.00946633	7.22282	-0.0198563	7.12593	-0.0516848	7.05138	0.0694502	7.16595	-0.117341	7.07441	-0.0641287	8.62832	0.0263201	8.44969	-0.0504275	8.48496	-0.169507	7.12042	-0.00149045	7.42346	-0.0594682	8.67466	-0.0250091	7.31379	0.0100738	8.32019	-0.0429611	7.45745	0.00244018	8.95201	0.0114319	7.08067	-0.0266488	8.10459	0.057764	8.78817	-0.106414	7.2384	-0.0527968	8.65191	-0.0643713	6.98009	-0.0492095
TRCN0000014175	CTGCCGTCTCTGTCGCTTCAT	NM_001060.3-517s1c1	TBXA2R	517	CDS	5.109	-0.00251576	5.10321	-0.020819	5.02919	-0.00400158	5.11162	-0.0077599	5.11286	-0.0121057	5.0278	-0.0124969	5.26266	-0.0239628	5.3226	-0.0293057	5.41053	-0.0392505	5.04177	-0.00696055	5.07308	-0.0251042	5.41424	0.00399453	5.15279	-0.00556331	5.64506	0.00439694	5.21649	-0.00323283	5.3663	0.00747625	5.13082	-0.00416165	5.43627	-0.012797	5.70733	0.00233305	5.06813	-0.0204779	5.38641	-0.0123714	5.07641	-0.0123478
TRCN0000014176	GCCCACAAACATTACCCTGGA	NM_001060.3-253s1c1	TBXA2R	253	CDS	7.60412	-0.000632497	7.63091	-0.0163277	7.55345	-0.0160512	7.71086	-0.0087143	7.42728	0.0263928	7.59546	0.00861702	8.64459	-0.00382749	8.66507	-0.0328305	8.71397	-0.0281162	7.48823	0.0104546	7.62781	0.0263016	8.85463	-0.0432535	7.62201	-0.0368621	8.72603	-0.0894415	7.71761	0.0151023	9.27597	-0.00804349	7.57385	-0.00147427	8.6471	0.017581	8.72631	-0.0915061	7.69272	-0.0279664	8.86318	0.0219117	7.44192	0.0286207
TRCN0000014188	GCCCAGTTTCTCTGCACATTT	NM_003301.1-416s1c1	TRHR	416	CDS	7.24459	0.0453692	7.24695	0.00185804	7.0194	0.0663412	7.33043	0.0281527	7.36891	-0.0239935	7.24451	-0.0313869	8.73319	-0.0361844	8.59926	-0.0163701	8.62659	-0.0892435	7.08454	0.0300626	7.33223	-0.0575611	8.85945	0.0460259	7.22854	0.00274459	9.10916	0.106652	7.35484	-0.0325041	8.83102	-0.0153358	7.38495	0.00836519	8.92996	0.00456367	8.82571	-0.0876448	7.62956	-0.0398343	8.80654	-0.0940997	7.26946	-0.0180358
TRCN0000014189	CCCGGTGATTTACAATCTCAT	NM_003301.1-967s1c1	TRHR	967	CDS	6.85799	-0.0311707	6.80156	-0.0749456	6.86324	0.00856786	6.93899	-0.0286711	6.78816	-0.0596983	6.85632	-0.0319856	5.82023	-0.0339401	5.60543	-0.0468002	5.7074	0.0406917	6.80633	0.00542088	6.76272	-0.0364943	5.76269	0.0316113	6.73853	-0.0683552	5.51785	0.0162191	6.89529	-0.0212054	5.80557	0.0375008	6.84041	-0.0458342	5.68399	-0.00366348	5.57933	0.0352689	6.70044	-0.0965688	5.81025	0.0156091	7.03443	-0.0616468
TRCN0000014190	CCTCCAGTATTTGGGAATTAA	NM_003301.1-328s1c1	TRHR	328	CDS	8.51082	0.0678903	8.59205	0.0360984	8.66855	0.069197	8.62246	0.011084	8.62281	0.054717	8.53079	0.0812131	9.26626	-0.0217341	9.21106	-0.00974329	9.19206	-0.027076	8.70678	0.0748969	8.43287	0.0180917	9.0487	0.0158337	8.70064	0.0221259	9.28104	-0.0546736	8.58083	0.060092	9.08671	0.0129155	8.58268	0.0127245	9.27061	-0.04379	9.2488	-0.0566953	8.57501	0.00814332	9.24039	-0.00132086	8.61129	0.0183877
TRCN0000014378	GCGGTGCCTAAGAAGTTATTT	NM_001049.2-3002s1c1	SSTR1	3002	3UTR	8.11281	-0.00964306	8.23782	-0.0201146	8.11058	0.00290497	8.32703	-0.0821019	8.19134	0.00150205	8.29377	0.0321645	8.20885	-0.0367113	8.10068	-0.0163891	7.91325	-0.0721319	8.1066	0.00474783	8.20847	-0.037879	8.03504	0.045994	8.26418	-0.0643094	8.47659	0.0251309	8.25463	-0.0563134	8.07943	0.0228283	8.34304	0.000967815	8.42393	-0.0273945	8.20487	-0.0534654	8.37354	-0.0848243	8.15353	0.0211982	8.44665	-0.0323883
TRCN0000014380	CCACCAACATCTACATCCTAA	NM_001049.2-892s1c1	SSTR1	892	CDS	7.90115	-0.0198734	8.11524	-0.0567128	8.01319	0.00932586	8.04127	-0.0138474	7.93505	-0.0102447	7.91122	-0.00648376	8.62994	-0.0168222	8.66435	-0.0134106	8.97516	0.0311849	8.0031	-0.0144697	8.07204	0.031795	8.50297	-0.016098	7.87217	0.0315727	8.62743	-0.00597351	7.98179	0.0172729	8.50685	0.0216775	7.96537	-0.0164447	8.79073	-0.0430405	8.78697	0.0274988	7.69622	0.0593965	8.67365	-0.0462433	8.04023	-0.0210161
TRCN0000014382	CGCCATCCTGATCTCTTTCAT	NM_001049.2-788s1c1	SSTR1	788	CDS	6.50348	-0.00179349	6.504	-0.0622452	6.8869	-0.139097	6.73628	-0.0668662	6.63523	-0.0152797	6.7043	-0.0458288	7.86369	-0.00101598	7.80537	-0.00681268	7.73616	-0.0551184	6.72342	-0.0127204	6.58797	-0.107579	8.00549	0.00224463	6.49901	0.00144561	7.72858	-0.0285159	6.74148	-0.0633186	7.82367	0.0324918	6.72579	-0.0382162	7.70416	0.0748323	8.0379	-0.0437202	6.65385	-0.160118	7.65745	-0.0183783	6.38011	0.0395636
TRCN0000014449	TCTCAAGTTAAACGAACTGAA	NM_181657.1-2752s1c1	LTB4R	2752	CDS	7.76124	0.0276925	7.73563	0.0429531	7.61152	0.0486193	7.83838	0.0213568	7.74718	0.0951357	7.73249	0.0531487	8.98238	-0.043972	8.92465	-0.0474261	8.93549	0.0234868	7.63901	0.0634704	7.40159	0.0788163	8.78439	-0.0160574	7.59262	0.0503216	8.82194	-0.0213002	7.85653	-0.0673993	8.95556	0.00191202	7.82926	0.00136468	8.91094	-0.0264046	8.93368	-0.0546011	7.89314	-0.0922722	8.98312	-0.0415249	7.74144	0.0306087
TRCN0000014450	CGCACAGTAGTGCCCTGGAAA	NM_181657.1-2183s1c1	LTB4R	2183	CDS	7.53601	0.0574879	7.57395	0.088643	7.3385	0.0603918	7.72632	0.0346469	7.37569	0.0667188	7.41497	0.0398229	8.26726	-0.1036	8.09226	-0.0235195	8.36461	-0.0467619	7.40959	0.034654	7.86159	0.00901822	8.30338	-0.00708119	7.51714	0.0324873	8.22215	-0.0689212	7.61411	0.0363604	8.74336	0.0292343	7.65893	-0.0273866	7.97556	-0.00719492	8.31162	-0.109651	7.61457	0.0942414	8.70025	0.0021564	7.25921	0.0769709
TRCN0000014451	GCGCTCTGTCACTGCCCTGAT	NM_181657.1-1864s1c1	LTB4R	1864	CDS	6.12738	0.0271405	6.2905	0.0368553	5.76241	0.0680103	6.45732	0.237595	6.0818	0.0127778	6.10455	-0.0866252	8.87062	0.0215681	8.71886	-0.152023	8.86882	-0.0447055	6.07741	0.0287742	6.5888	-0.00771204	8.78292	0.0402635	6.27775	0.0184051	9.16502	0.131783	6.6788	-0.00351959	9.20297	0.0815429	6.05605	0.0266853	9.17531	0.102112	9.0546	0.0317294	6.64908	-0.0918953	8.84718	-0.012152	5.68914	0.0334875
TRCN0000014453	GCCCGTACTGTGCGGCCTCAA	NM_000797.2-504s1c1	DRD4	504	CDS	6.46881	-0.0376251	6.47418	-0.0809665	6.18429	-0.0122592	6.66797	0.00201943	6.36694	-0.0401663	6.19123	-0.0362937	7.659	-0.0446999	7.88252	-0.043947	7.45973	-0.0813034	6.11712	-0.0341297	6.52128	-0.0493416	7.93077	0.0472934	6.56291	0.0110972	8.02243	-0.00911238	6.72249	-0.0355791	7.88721	0.042826	6.41014	-0.0913426	7.67483	0.0295386	8.19982	-0.089827	6.5532	-0.0348473	8.2593	0.00294182	6.35183	-0.120311
TRCN0000014454	CACTGTCTTCAACGCCGAGTT	NM_000797.2-1200s1c1	DRD4	1200	CDS	7.79575	0.00208962	7.91436	0.0230462	7.70037	0.0440585	7.97145	-0.0235592	7.93304	-0.0316817	7.85387	-0.00955412	8.99672	-0.036523	8.91767	-0.0763179	8.97295	-0.127978	7.80291	0.000800975	7.88091	0.0346076	9.15823	-0.0360618	7.89471	-0.014386	9.0106	-0.0457469	8.02143	-0.0137112	9.37488	-0.0591529	7.93096	0.00523239	8.90683	0.0126399	9.24361	-0.125937	8.07919	0.000657591	8.93852	-0.0306027	7.7373	0.0340455
TRCN0000014455	GCTGCTCTACTGGGCCACGTT	NM_000797.2-627s1c1	DRD4	627	CDS	6.52559	-0.0507694	6.46339	-0.102817	6.27324	-0.0197498	6.70806	-0.0458052	6.44998	-0.108215	6.30198	-0.0314075	7.69558	0.0300601	7.49173	0.0144574	7.5605	-0.0157713	6.40623	-0.0541835	6.4268	-0.0388111	7.68232	0.00636696	6.54348	0.000381858	7.79373	0.0043933	6.77821	-0.018405	7.41243	-0.00823419	6.5518	-0.0755007	7.26095	0.0644297	8.13027	0.0628543	6.43908	0.0305117	7.55341	-0.0157238	6.36214	0.0225038
TRCN0000017534	CCCGGATCACTCAAGCAATAA	NM_003200.1-1053s1c1	TCF3	1053	CDS	6.14053	-0.000364034	6.35747	-0.0111107	6.19995	-0.0163578	6.24884	-0.00196602	6.1127	0.0167962	6.18673	0.0179913	5.57572	0.108878	5.02089	-0.0169714	5.20504	0.0501665	6.04501	0.00337974	6.32423	0.0158882	5.3519	0.0335849	6.18258	-0.0337897	5.08692	-0.0533321	6.16565	-0.0507359	5.38816	-0.0125945	6.15117	-0.0434526	5.39616	0.12556	5.18725	-0.00177077	6.06104	-0.0517098	5.28176	0.0399012	6.00191	-0.0632753
TRCN0000017535	CAGCCTCTCTTCATCCACATT	NM_003200.1-288s1c1	TCF3	288	CDS	8.15128	0.0258223	8.09954	-0.0207207	8.06409	-0.026195	8.08793	-0.00582492	7.93274	0.0306381	7.97907	0.0287682	7.39166	-0.0257577	7.40146	0.055511	7.67018	-0.0987004	8.16598	-0.0506168	8.05944	-0.0319832	7.27596	0.00505898	8.06125	-0.0448232	7.41478	-0.00537801	7.92082	0.0184767	7.355	-0.00771345	7.94031	0.0573161	7.51481	0.0313623	7.10403	0.0177862	8.06448	-0.0150802	7.45354	0.0198264	8.13582	-0.00993886
TRCN0000017536	GCCTGTTTGAAACGGCGAGAA	NM_003200.1-1876s1c1	TCF3	1876	CDS	7.73754	0.0060186	7.85673	-0.0090173	7.68648	0.0306738	7.86237	-0.0051219	7.64145	0.0321841	7.82026	-0.0194202	8.99689	-0.0174767	8.84943	0.0186727	8.83527	-0.0558581	7.58946	0.0578872	7.94962	-0.0138715	9.26669	0.0275494	7.78053	-0.00596138	9.07044	0.0756889	7.89677	-0.00427618	9.28674	-0.0193731	7.97882	-0.0388685	8.73006	0.0157454	9.15037	-0.0846876	8.07956	-0.0271355	9.22528	0.0291051	7.73075	-0.0232382
TRCN0000017753	GCGCTATCTTAATGAGCTCAA	NM_024827.1-255s1c1	HDAC11	255	CDS	7.6816	-0.0359091	7.68978	-0.0092963	7.54783	-0.0027675	7.53014	0.023122	7.51974	-0.0450292	7.71991	-0.0320985	8.14361	-0.00978264	8.2535	0.0180813	8.35672	-0.0132386	7.6796	-0.101112	7.55102	0.0671992	8.43184	-0.054432	7.48668	0.0676308	8.37162	-0.142871	7.46063	0.0838482	8.45772	-0.0288691	7.66024	-0.00491625	8.13829	0.0202366	8.21829	-0.0616143	7.80626	-0.013131	8.1502	-0.0431805	7.63439	-0.00892385
TRCN0000018331	CATGTACTGCATCCCTTGTGA	NM_000875.x-999s1c1	IGF1R	999	CDS	6.02004	0.0974364	6.04584	-0.0713622	6.22146	-0.0550122	6.10498	-0.0391469	6.56069	0.00168398	6.11032	-0.0353879	7.24694	0.0331758	7.10774	0.179438	7.51449	-0.0143547	6.21319	-0.0943661	6.14224	-0.0604341	6.99477	0.00490603	6.15113	-0.101443	7.09946	0.0286996	6.33563	-0.0269629	7.0948	0.0505554	6.0655	-0.0207795	7.17169	0.0912893	7.38227	0.0334577	6.00143	0.0860967	6.80343	0.05222	6.20774	0.0233269
TRCN0000018855	CCCAGCTTAATGGAGGACATT	NM_133338.1-2355s1c1	RAD17	2355	CDS	8.21754	0.00818182	8.29332	-0.00636152	8.36249	-0.0493117	8.30633	-0.0386819	8.2359	0.0124796	8.27016	0.0164222	8.72371	-0.0122109	8.89246	0.0355946	8.66234	-0.0434778	8.20353	0.000441093	8.25759	0.0264286	8.87658	-0.0187494	8.28257	-0.0126143	8.84546	-0.0539063	8.34807	0.00617065	8.91274	-0.0659958	8.18805	-0.0214013	8.86286	-0.062693	8.85079	0.00875004	8.25372	-0.00432486	8.89266	0.0086606	8.15516	-0.000946425
TRCN0000018858	GCCCTCTCATTTATCAGAATA	NM_133338.1-1762s1c1	RAD17	1762	CDS	8.16839	0.0175477	8.34803	-0.033438	8.40783	-0.0160668	8.33409	-0.0309637	8.18153	0.026417	8.33435	0.0237104	8.96406	0.034145	9.0427	0.00320972	8.96566	0.0083159	8.43073	0.0158226	8.1445	0.00821611	9.07887	0.000151419	8.37252	-0.00674238	9.2234	-0.0868016	8.21079	0.0658657	8.76514	-0.00102465	8.20413	0.0262226	9.24486	0.0515973	9.01157	0.0512241	8.40307	-0.100491	8.89906	0.0290754	8.31503	0.0383801
TRCN0000018859	CGCTCTTTACTCAGGGAATAT	NM_133338.1-1964s1c1	RAD17	1964	CDS	8.64632	0.0194958	8.58183	-0.0128606	8.58929	0.0157078	8.60122	-0.0375938	8.70292	0.0271273	8.65335	0.011324	9.77768	-0.0441978	9.81873	-0.0380201	9.79032	-0.0147131	8.61778	0.0253696	8.61182	-0.0034435	9.71617	0.023233	8.52984	0.0359488	9.80961	-0.0510273	8.66344	-0.007862	9.73315	-0.00562345	8.6199	0.038316	9.84462	-0.0623492	9.7531	-0.0363937	8.69657	-0.0771162	9.78442	-0.0289152	8.53729	-0.0192409
TRCN0000018916	CCAGCCAAGAAGAGTGAAGAA	NM_001556.1-2278s1c1	IKBKB	2278	CDS	6.94073	-0.00743972	6.91198	-0.055051	6.98821	-0.0642256	7.11659	-0.0530316	6.92055	-0.0864035	6.97704	-0.0316796	5.84263	0.0378765	5.6572	0.0565334	5.78016	0.0492638	6.99168	-0.060646	6.92612	-0.0430952	5.7676	0.0177674	6.99192	0.00663339	5.92994	0.0121417	6.98065	-0.0679447	5.74768	0.0143128	6.94951	-0.0434288	5.60518	-0.04764	6.05941	0.074672	6.94678	-0.0871739	5.8549	0.0878088	6.90715	-0.0465741
TRCN0000018917	GCTGGTTCATATCTTGAACAT	NM_001556.1-1107s1c1	IKBKB	1107	CDS	7.68646	0.043794	7.64237	0.031736	7.78208	-0.0612679	7.68477	-0.120301	7.7317	0.0226112	7.67806	0.0561167	7.3601	0.114467	7.17951	0.101335	7.48357	0.0787388	7.58132	-0.0310831	7.60904	0.0561722	7.63697	0.0674668	7.93264	0.00870085	7.44114	-0.136633	7.62507	-0.0615678	7.15315	0.171656	7.5322	-0.0107905	7.1717	0.0301945	7.39338	-0.0299182	8.09021	0.140927	7.08692	-0.054136	7.73315	-0.035735
TRCN0000018918	CGGAAGTACCTGAACCAGTTT	NM_001556.1-490s1c1	IKBKB	490	CDS	7.98687	0.00940183	8.06155	0.0761768	7.91439	0.0109268	8.06912	-0.0845956	8.09769	0.000315008	8.04796	0.00229736	9.34605	-0.0315968	9.40413	-0.033625	9.34417	-0.0415399	8.03453	-0.000593082	8.01426	0.0311613	9.37767	0.0177774	8.18039	0.0737301	9.40316	-0.112428	8.10948	-0.0389437	9.47113	-0.0590145	8.00488	0.00708578	9.27791	-0.0575951	9.26569	-0.0521005	8.13684	0.0291269	9.33475	0.022279	7.92665	0.00687556
TRCN0000019504	CGAAGTGTTTGGCAATGAGAT	NM_000376.1-1372s1c1	VDR	1372	CDS	8.26728	0.0647797	8.53304	0.0247814	8.2003	0.0435807	8.23978	0.0774925	8.31367	0.0110605	8.21583	0.0757413	7.89383	0.0198219	7.69533	0.0317227	7.65977	-0.0376482	8.44508	0.00802893	8.42789	-0.00114745	7.96774	-0.00698486	8.50557	-0.0324307	7.72547	0.0330135	8.58195	-0.0363163	7.89588	0.0522088	8.34621	0.0822631	7.73785	0.0644954	7.73498	0.0781609	8.40461	-0.0539166	7.7381	-0.0288664	8.20151	0.0130954
TRCN0000019505	GTCATCATGTTGCGCTCCAAT	NM_000376.1-923s1c1	VDR	923	CDS	8.11267	0.0268886	8.17957	-0.0269732	7.97917	0.0253013	8.2203	-0.0450394	8.09744	0.04994	8.13526	0.0110416	9.23859	-0.0295662	9.26635	-0.0269718	9.24581	-0.0365472	8.13416	-0.0207138	8.24862	0.00350006	9.41044	-0.0251779	8.15635	0.039632	9.35355	-0.0378172	8.19527	0.0579844	9.46477	-0.0332476	8.25272	-0.0102573	8.95048	0.0333055	9.36741	-0.0930073	8.0547	0.0441459	9.26588	-0.0524794	8.15142	-0.0103269
TRCN0000019506	CCTCCAGTTCGTGTGAATGAT	NM_000376.1-578s1c1	VDR	578	CDS	7.7703	-0.068308	7.76537	-0.0588532	7.82723	-0.0971912	7.73553	-0.060835	7.66386	-0.039668	7.76752	-0.0634365	7.88718	-0.0780523	7.9912	0.0659667	8.1361	0.00633576	7.72179	-0.130157	7.88403	-0.0791945	8.12932	0.0262072	7.8514	-0.0909575	8.27831	-0.0406513	7.66199	-0.0486909	8.22147	-0.0412075	7.70667	-0.0589472	7.92139	0.0238469	8.06293	-0.0205905	7.91853	-0.184908	8.17324	0.00345118	7.79432	-0.0915598
TRCN0000019639	GCACTCTTGTTGCTGCACAAA	NM_006540.1-1193s1c1	NCOA2	1193	CDS	7.59191	0.00458985	7.7487	-0.0636289	7.68981	-0.099262	7.64214	0.0979216	7.694	-0.09161	7.51338	-0.0381897	8.82267	0.0121103	8.88878	-0.0398936	8.65217	-0.192055	7.32335	0.00295525	7.58417	0.0766308	9.11682	-0.0320267	7.71067	0.000566001	8.87639	0.113508	7.62132	-0.00293183	8.88031	-0.0515108	7.73916	-0.0089471	8.58204	0.0803782	8.98001	-0.0469828	7.88054	-0.0687721	8.63065	0.0934064	7.46143	0.0360486
TRCN0000019640	CCAGGAATGATGGGTAATCAA	NM_006540.1-2911s1c1	NCOA2	2911	CDS	8.4449	-0.0394238	8.37856	-0.0212838	8.50741	-0.0559863	8.48257	-0.0048532	8.50983	-0.00504573	8.49598	-0.00540324	8.55597	0.0468616	8.5929	-0.00766906	8.68864	0.0222427	8.52494	-0.0458835	8.3397	0.0228745	8.42052	-0.0255896	8.46992	-0.0194612	8.55848	-0.0238493	8.36866	0.0108232	8.40092	0.028443	8.36743	0.0108026	8.61758	0.0524002	8.47781	0.113562	8.3179	0.00723145	8.52913	-0.00701057	8.46472	0.0357459
TRCN0000019642	GCACAGGAAATAGCCATAGTT	NM_006540.1-1727s1c1	NCOA2	1727	CDS	7.88106	0.0094395	7.98989	-0.0503052	8.14181	-0.0953805	7.9277	0.0365453	8.02243	-0.0114367	8.01418	0.0537614	8.38796	-0.0589884	8.27885	-0.0768731	8.13316	-0.0674809	7.64545	0.0852596	7.85369	-0.0358337	8.30302	0.00153177	7.96504	-0.0510842	8.53183	0.0179942	8.09616	-0.0768239	8.32306	-0.0121416	7.94258	-0.0270815	8.14442	0.0024007	8.34953	0.0237853	8.08652	0.0167701	8.6043	0.025288	7.97137	0.0464036
TRCN0000020370	CCCAAGATGCTAATGAAGATT	NM_000964.1-1225s1c1	RARA	1225	CDS	7.97606	0.0195134	7.78444	0.00770387	7.84026	0.0223856	7.86855	0.00699382	7.83392	0.0454272	7.78937	0.0225423	8.88229	0.0374354	8.88948	0.0335165	8.72345	0.0414929	7.78634	0.0177118	7.9163	-0.0244371	8.65965	-0.00189341	7.94992	0.0086527	8.81081	0.00480858	7.83736	-2.29961e-05	8.74757	0.00365355	7.77705	0.0324914	8.94995	0.00282448	8.85306	0.0146988	7.70738	0.00989264	8.7026	0.00107441	7.89176	0.00759212
TRCN0000020371	GTCTGTGAGAAACGACCGAAA	NM_000964.1-570s1c1	RARA	570	CDS	7.42501	-0.0136175	7.4128	-0.0547342	7.43736	-0.00737967	7.58717	0.00376267	7.6405	-0.0832507	7.53451	-0.0632812	8.62923	-0.0512462	8.30262	-0.0542239	8.31248	-0.100599	7.4616	-0.081805	7.59047	-0.0663981	8.72614	-0.0418844	7.55982	-0.085328	8.92405	0.0203648	7.43154	-0.0713892	8.64895	-0.0844536	7.61703	-0.0810911	8.40384	-0.0148568	8.76078	-0.0666779	7.6295	-0.0658645	8.69424	-0.0293264	7.46414	-0.0497512
TRCN0000020373	CAGCTTCCAGTTAGTGGATAT	NM_000964.1-241s1c1	RARA	241	CDS	7.95446	-0.00424195	7.92796	-0.00526782	8.0673	-0.0581423	7.98786	-0.055578	8.0267	-0.0196402	8.01616	-0.0154751	8.56625	0.0214133	8.46805	0.0566588	8.70755	-0.0104284	8.12395	-0.0476079	7.93077	-0.01438	8.43369	-0.0276701	7.90415	0.0133201	8.43665	0.00179613	7.96692	-0.00843073	8.53733	0.0462758	8.01957	-0.0200726	8.58578	0.0443923	8.78203	0.0814701	7.96089	-0.0548268	8.51343	0.0198669	7.95999	-0.0437357
TRCN0000021194	CCGAGATAAGAACTGTGTTAT	NM_000965.2-822s1c1	RARB	822	CDS	8.4133	-0.012412	8.49255	0.00407502	8.59949	-0.00900992	8.53399	-0.00824867	8.54279	-0.0267527	8.50022	-0.0178411	9.29499	0.00712265	9.33503	0.066255	9.37502	0.02451	8.54751	-0.015108	8.42658	-0.00212412	9.29912	-0.00912242	8.49636	0.02998	9.30548	-0.0837629	8.46225	-0.0290322	9.15221	0.0545324	8.40364	0.0285484	9.45644	-0.0205264	9.35289	0.0177808	8.56055	-0.078981	9.27882	0.0490222	8.66649	-0.0146059
TRCN0000021195	CTGGGTAAATACACCACGAAT	NM_000965.2-1060s1c1	RARB	1060	CDS	7.27439	0.0140907	7.38142	0.0333516	7.30281	0.00741272	7.38036	-0.0184145	7.38081	0.023837	7.45348	0.0233782	7.17913	-0.0211029	7.02829	0.0394073	7.28624	-0.00469778	7.30542	0.00644938	7.30811	0.0299202	6.95216	-0.0424668	7.43275	0.0358685	7.28653	0.0280143	7.44868	-0.000430697	6.84863	-0.0790032	7.4587	0.0224718	7.07684	-0.0477851	7.10484	0.00626423	7.47887	0.0496213	6.96042	-0.0701143	7.38148	0.0141648
TRCN0000021196	GCCACCTCTCATTCAAGAAAT	NM_000965.2-1665s1c1	RARB	1665	CDS	7.66003	0.0147547	7.49734	0.0154509	7.79944	-0.136604	7.64379	-0.0152315	7.59362	-0.0515587	7.68148	-0.0165561	8.97313	0.0121868	9.10061	-0.0510606	8.94749	-0.0687873	7.73951	-0.0801495	7.62723	0.00972768	9.05074	-0.0338967	7.59778	0.0424806	9.09787	-0.047261	7.47902	0.0202019	9.17123	-0.0358883	7.65749	-0.0245183	8.8021	-0.00541907	9.09042	0.00959045	7.74883	0.0428614	9.02969	-0.0318464	7.51742	0.00926535
TRCN0000021467	ATTCCCGTCCGCTGTTACTCA	NM_004935.2-481s1c1	CDK5	481	CDS	7.25286	0.00864283	7.07315	0.0451742	6.90978	0.00257932	7.27905	0.0749052	7.00568	-0.0309253	7.13253	-0.0577378	6.99177	0.0174084	6.82193	0.0196145	7.22443	-0.0226523	6.99635	-0.0110127	7.44529	0.0231891	6.81455	-0.0224413	7.27113	-0.108416	7.14433	-0.011162	7.53143	0.0254045	7.12194	0.00715671	7.18017	-0.0366631	6.96952	0.0612878	7.17362	-0.00698506	7.56942	-0.0547215	6.85234	-0.0185524	6.88914	-0.0130548
TRCN0000021604	GCCTCTGGATACCACTATAAT	NM_005123.1-753s1c1	NR1H4	753	CDS	8.0832	0.00541623	8.19503	0.023212	8.27843	-0.0965979	8.10477	-0.0259334	8.22113	-0.0355338	8.13768	0.0264494	7.24125	-6.84675e-06	6.94066	-0.0608001	6.81748	-0.0567461	8.08168	-0.0298871	8.07929	0.0326253	6.9323	-0.0303842	8.06521	-0.00420194	6.96415	-0.166195	8.29442	0.0707126	6.81993	-0.076281	8.01167	0.0214078	6.52627	-0.00858072	6.95625	0.0278482	8.39643	0.0337085	6.79265	-0.0026972	8.02651	0.0510298
TRCN0000021605	GCCTGACTGAATTACGGACAT	NM_005123.1-1660s1c1	NR1H4	1660	CDS	8.04535	0.0111638	8.0079	0.0042028	7.98318	0.0335114	8.13166	0.00488712	8.09461	-0.00520544	8.03596	-0.00807403	9.33823	0.0399075	9.34001	-0.002534	9.24741	0.0222774	7.98094	0.0133558	8.12876	-0.00164252	9.45372	0.0267333	8.02454	-0.00521958	9.33836	0.0770953	8.06704	0.00745607	9.58036	-0.00767415	8.01256	0.0482349	9.20017	0.0567504	9.33613	-0.00629459	8.00524	-0.0126693	9.4975	0.00860931	8.05473	0.00999395
TRCN0000021606	CCCAAGTTCAACCACAGATTT	NM_005123.1-517s1c1	NR1H4	517	CDS	7.42851	0.0434494	7.61287	0.0496391	7.57051	0.016578	7.51479	-0.114033	7.57923	-0.017063	7.71768	0.0367357	8.27527	-0.0562966	8.26874	0.0135221	8.18641	-0.0500943	7.34225	-0.035938	7.7403	0.0167476	8.20741	-0.0174428	7.33361	0.0556103	8.31693	-0.057082	7.40279	0.030362	8.04101	0.0219308	7.41815	0.00229816	8.16956	-0.0116228	8.23468	-0.056697	7.47377	-0.0757268	8.01032	-0.0910329	7.4374	-0.0532043
TRCN0000021614	CCTGTCACCAACATTTGCCAA	NM_002957.3-858s1c1	RXRA	858	CDS	7.78526	-0.0300281	7.80678	-0.00733926	7.68151	-0.0120884	7.95723	-0.0252044	7.84061	-0.0673725	7.80793	-0.0751879	6.59836	0.00948476	6.63929	0.0198816	6.53109	-0.109124	7.80932	-0.0562952	7.79094	-0.0612878	6.7917	-0.04758	7.7166	-0.0467191	6.75832	-0.0201472	7.75549	-0.0247235	6.82536	-0.000421796	7.72234	-0.0533843	6.45242	-0.0450965	6.88525	0.00276045	7.91613	-0.0768425	6.68509	0.0486102	7.68075	-0.0629055
TRCN0000021617	GCGGGACATGCAGATGGACAA	NM_002957.3-1139s1c1	RXRA	1139	CDS	7.01574	0.0167705	6.99566	0.00272815	6.63183	0.0034311	6.87215	0.0599552	7.039	0.0181196	6.74983	-0.0152497	6.75672	0.0221975	6.70794	-0.12214	6.56583	-0.131364	6.7249	-0.0196527	7.11154	0.0508948	7.3416	-0.00872738	6.85981	-4.10285e-05	6.95917	-0.035321	7.13201	0.00847092	6.81003	-0.00127426	7.06108	0.0124702	6.16894	0.0508189	7.00067	-0.129948	7.29179	-0.0111735	6.80631	-0.0527752	6.80373	0.00261078
TRCN0000021618	CGATTTCTCCACCCAGGTGAA	NM_002957.3-95s1c1	RXRA	95	CDS	8.34139	-0.0081991	8.2953	0.0116052	8.16424	-0.0122712	8.33109	0.0159059	8.30667	-0.00772351	8.31312	0.0161634	9.19921	-0.0168549	8.98364	-0.0645097	9.29618	-0.0599855	8.28814	-0.0125831	8.42902	0.00250091	9.35042	-0.0261386	8.35332	-0.0182416	9.14909	-0.0336369	8.3517	-0.00857664	9.34867	-0.0586654	8.26135	-0.0101641	9.00417	0.0165383	9.47501	-0.100093	8.3774	-0.00582683	9.18344	-0.0500449	8.23129	0.0180491
TRCN0000021619	GCCTTGATCAAGCGGAAGAAA	NM_003889.2-2206s1c1	NR1I2	2206	CDS	6.63333	0.0674453	6.46492	-0.00458304	6.36285	0.0970866	6.73336	-0.0182549	6.59025	0.044435	6.60296	-0.0525011	7.22738	-0.0288835	7.10037	-0.0849897	7.26837	-0.0363806	6.45824	0.0305576	6.80312	-0.0418188	7.44686	-0.0659383	6.56767	0.0253707	7.85074	0.0856013	6.61216	0.0444453	7.4735	-0.042952	6.44071	-0.00321062	7.19636	-0.0301866	7.28348	-0.283669	6.66354	-0.0131908	7.33962	-0.0386323	6.48916	0.00326689
TRCN0000021620	CGAGCTGTGTCAACTGAGATT	NM_003889.2-2682s1c1	NR1I2	2682	CDS	6.69205	0.000576436	6.65184	-0.00132863	6.6719	-0.0362778	6.75579	-0.0645263	6.60508	-0.0183999	6.70212	-0.010337	7.40436	0.0821818	7.07219	0.0353492	7.09753	0.00367936	6.61581	-0.0249345	6.55856	-0.0201123	7.25336	0.00158126	6.71745	-0.0111106	6.85623	-0.0702258	6.73804	0.057181	7.2249	-0.0120131	6.72217	0.052224	7.25317	0.121386	7.19914	0.05722	6.52073	-0.0807208	6.98905	-0.0123686	6.51794	-0.0203216
TRCN0000021621	CGGCATGAAGAAGGAGATGAT	NM_003889.2-2154s1c1	NR1I2	2154	CDS	8.32992	-0.00279935	8.36566	0.0173796	8.46933	-0.0738895	8.37596	0.00528889	8.28258	-0.0093264	8.29728	-0.00219708	7.95785	-0.0486732	8.04137	0.0126331	7.85954	-0.0397931	8.37455	-0.00630641	8.39527	0.0172806	7.80922	0.0224625	8.28499	0.0298576	7.90783	-0.00792996	8.23155	0.00507188	7.78763	0.0423625	8.32677	-0.00595911	7.8826	-0.0467902	7.86177	0.0186757	8.43804	0.00800281	8.01407	0.0369253	8.3193	0.00109899
TRCN0000021624	CGATCCATTGATGTTCGAGAT	NM_021976.3-1338s1c1	RXRB	1338	CDS	8.54394	-0.00310874	8.44355	0.0267126	8.48541	0.0194605	8.68217	-0.0638425	8.5165	0.0199037	8.5916	0.0138475	9.89018	-0.0382239	9.84095	-0.0171467	9.86872	-0.0164786	8.53237	-0.00564384	8.59502	-0.0117178	9.81675	-0.0180262	8.43825	0.0344752	9.693	0.0261374	8.50244	-0.00173748	9.80584	-0.210827	8.53758	-0.0452565	9.79724	-0.0234371	9.80627	-0.0593486	8.46295	-0.0245861	9.84337	-0.0153341	8.46808	-0.042447
TRCN0000021625	CCATCCGCAAAGACCTTACAT	NM_021976.3-874s1c1	RXRB	874	CDS	7.28076	-0.0731894	7.39585	-0.110013	7.35677	0.0203956	7.34633	-0.0151387	7.32262	-0.0624485	7.42126	-0.0239963	7.05845	-0.0807273	7.07227	-0.122506	7.18841	-0.0881882	7.32243	-0.0325627	7.21789	-0.0905616	6.88442	-0.10282	7.2348	-0.0130937	7.24238	0.00554306	7.18292	-0.0372121	7.36965	-0.00787166	7.29724	-0.0469156	6.99381	0.0194609	7.28271	-0.0395102	7.19337	-0.0719332	7.01669	-0.00355561	7.19308	0.0069307
TRCN0000021628	GCGTGACATGAGGATGGACAA	NM_021976.3-1463s1c1	RXRB	1463	CDS	7.80563	-0.0129663	7.90064	0.0221904	7.82727	-0.00653557	7.97765	-0.0152144	7.76868	0.00836182	7.72213	0.0186075	8.36912	-0.0545198	8.28448	-0.0213956	7.94832	-0.110094	7.80022	-0.0387957	7.84615	0.00131576	8.86779	0.0183939	7.88246	-0.047347	8.49242	0.014	8.05974	-0.0146587	8.91431	-0.0235331	7.90973	-0.0243063	8.4988	-0.00509298	8.51808	-0.178042	7.90509	-0.00233889	8.56474	-0.0376537	7.84307	-0.0441173
TRCN0000021634	GCCACAGGCTACCACTTTAAT	NM_005122.2-210s1c1	NR1I3	210	CDS	7.92015	0.0146347	8.0619	-0.0178572	7.89573	0.0646575	8.13783	-0.0437176	7.87165	0.0462684	7.93309	0.0459668	7.60646	-0.0378992	7.65315	-0.0103363	7.69403	-0.0673856	7.8219	0.0781692	8.10708	0.0216373	7.83682	0.0170851	8.03205	0.00345508	7.48089	-0.0626233	8.05754	-0.0183438	7.76911	0.00864343	8.07113	-0.00650101	7.54732	-0.0348814	7.57951	-0.0297954	8.08964	0.0171669	7.68979	-0.0226982	8.14865	-0.0267984
TRCN0000021635	GCAAGTCATCAAGTTTACTAA	NM_005122.2-668s1c1	NR1I3	668	CDS	8.23968	0.0112806	8.27905	0.000732939	8.14659	0.0367483	8.36209	-0.0280344	8.2518	0.0203481	8.22888	0.0333599	9.6316	0.00261049	9.58943	0.0753561	9.53524	0.0348197	8.26339	0.0271507	8.33583	0.00697645	9.51471	0.0262566	8.37473	0.010547	9.58702	-0.0551276	8.1517	0.0137573	9.66601	0.0574464	8.32597	-0.000312764	9.70614	-0.0279699	9.61019	0.0832698	8.11619	0.0647518	9.50284	0.00969117	8.36453	-0.0204378
TRCN0000021637	GACTCTGCAAAGCTACATCAA	NM_005122.2-1028s1c1	NR1I3	1028	CDS	7.73616	-0.0398255	7.63028	-0.0649903	7.61154	-0.0481295	8.01728	-0.0555314	7.45305	0.0190696	7.54736	0.0017711	8.50478	-0.0763491	8.52036	-0.103962	8.3604	-0.0853441	7.55157	-0.0113716	7.90301	-0.00652692	8.51971	-0.0783659	7.50992	0.0464496	8.37959	-0.149731	7.72431	-0.0803126	8.74991	-0.0912108	7.73495	-0.0513937	8.41359	-0.00119925	8.86917	-0.141063	7.7417	-0.0651441	8.57246	-0.0677446	7.49652	-0.0314419
TRCN0000021939	GCGTTTCCAGTCTGTCATCAT	NM_000400.2-1378s1c1	ERCC2	1378	CDS	5.58257	-0.0214223	5.65522	0.0264629	5.62191	-0.0317108	5.76536	-0.0253993	5.68046	-0.030622	5.62668	-0.0111878	4.74329	-0.0187706	4.7822	-0.0169721	4.96456	-0.0116415	5.72596	-0.00707151	5.58094	-0.0397256	4.91161	-0.0121321	5.70391	0.000276779	4.72361	-0.0200765	5.77978	0.00468145	5.09732	0.021176	5.51554	-0.0306911	4.75014	0.0145783	4.88682	-0.00574787	5.83543	-0.0243886	5.01554	0.0116145	5.63939	-0.00801158
TRCN0000021941	CCAGTTCCAGATTCGTGAGAA	NM_000400.2-1957s1c1	ERCC2	1957	CDS	8.27412	0.025214	8.45518	-0.0132631	8.31458	0.0339139	8.43706	-0.0179549	8.42696	-0.00207134	8.3543	-0.000989814	8.65982	0.03308	8.70446	0.0460814	8.67153	-0.00735952	8.38713	-0.00134092	8.45783	-0.0419135	8.99666	0.0198786	8.35165	0.0590278	8.7651	-0.0387724	8.26707	0.0369369	8.86019	0.0319315	8.47452	-0.00296065	8.62273	0.0424682	8.76919	-0.01995	8.32734	-0.115857	8.94663	-0.0354063	8.40915	-0.025059
TRCN0000021942	CCCATACTTCCTTGCTCGATA	NM_000400.2-601s1c1	ERCC2	601	CDS	8.31973	-0.0137729	8.4315	0.00115941	8.37483	0.0126277	8.42241	0.0480706	8.35118	0.0232474	8.35603	0.023435	8.92889	0.00279358	9.03338	-0.0300079	9.08673	-0.00407319	8.53142	-0.0264657	8.45799	-0.06693	9.22669	-0.0154627	8.46658	0.0116272	9.00774	-0.0728766	8.30452	0.0253089	9.2554	-0.00854606	8.39099	-0.0162393	8.93002	0.00457091	8.99092	-0.0481122	8.42874	-0.0340512	9.0713	-0.0139337	8.38446	-0.0177799
TRCN0000022079	GCCATTTCTAAGACTGCTGAA	NM_000122.1-750s1c1	ERCC3	750	CDS	8.18929	-0.0093769	8.2916	-0.051783	8.34189	-0.0545971	8.30899	-0.0253609	8.30736	-0.0163918	8.32596	0.0211458	9.17453	-0.0380918	9.30334	-0.0204752	9.01531	-0.0597039	8.35773	-0.00748091	8.27172	0.00460596	9.31183	-0.0047856	8.33084	-0.0641179	9.23095	-0.141704	8.2281	-0.0395779	9.31593	0.0118584	8.25656	-0.0477951	9.03128	-0.0277966	9.21352	-0.0345401	8.29108	-0.0502976	9.25992	0.0350198	8.33923	0.001649
TRCN0000022080	CCGGAAGCAAATGTCCTCATT	NM_000122.1-1947s1c1	ERCC3	1947	CDS	7.43022	-0.0143386	7.3843	-0.0294581	7.43891	-0.0658976	7.48573	0.0248765	7.38718	-0.0301835	7.50548	-0.0391276	7.59163	0.0495083	7.39854	0.0517484	7.66996	0.039372	7.27479	0.0327586	7.35481	0.00537948	7.36796	0.0189669	7.38916	0.00757723	7.33457	-0.00460934	7.47099	-0.012846	7.38898	0.00548851	7.46112	0.0160904	7.24448	0.0710854	7.50234	0.00647567	7.63337	-0.066008	7.55643	0.0160567	7.4864	-0.0503574
TRCN0000022081	GCCCTAAAGGAATATGCCATT	NM_000122.1-1794s1c1	ERCC3	1794	CDS	6.31837	0.0691101	6.50834	-0.050754	6.23279	0.0715751	6.16903	0.0317831	6.31599	-0.000364768	6.48542	0.0444374	7.35967	-0.0294844	7.52042	0.00259699	7.5082	-0.0419061	6.50865	0.0424502	6.24261	0.00775931	7.10516	-0.0415006	6.44988	-0.0303471	7.24986	-0.0101446	6.3031	-0.0917866	7.47151	0.00532097	6.3817	0.0175897	7.63413	-0.0176269	7.93023	0.0249269	6.5569	-0.0504586	7.37972	0.0333705	6.34075	0.058789
TRCN0000026415	GCCAAATCATTCCTTGGAATT	NM_000689.3-544s1c1	ALDH1A1	544	CDS	7.85544	-0.0362403	7.74133	-0.0118357	7.78718	0.024069	7.77542	0.00154175	7.77116	-0.00890032	7.75084	-0.00443664	8.92878	0.0092948	8.85743	0.0546283	8.67954	0.0060854	7.81588	-0.00227692	7.77686	-0.0125415	8.77456	0.0181262	7.81434	-0.0234553	9.04353	-0.103452	7.88056	-0.0471578	9.01676	0.0812054	7.85374	-0.00689629	8.9086	-0.0253346	8.7515	0.0685503	7.73205	-0.0301333	8.78653	-0.0713307	7.84362	-0.0149431
TRCN0000026482	CACCGATTTGAAGATTCAATA	NM_000689.3-92s1c1	ALDH1A1	92	CDS	8.65212	-0.0332077	8.64294	-0.0179035	8.66062	0.0126126	8.71362	-0.00955721	8.79741	-0.00780273	8.52881	0.0124664	9.52859	0.0315901	9.3965	-0.0154971	9.44233	-0.0410655	8.5927	0.00392616	8.57576	-0.0071035	9.15345	0.0291153	8.65056	0.00976741	9.47728	-0.080195	8.63097	-0.0950439	9.16616	-0.00490198	8.59971	-0.042059	9.34097	0.0225071	9.1739	0.0484852	8.44124	-0.0251672	9.4202	0.0557929	8.69678	-0.0168951
TRCN0000026498	GCTGATTTAATCGAAAGAGAT	NM_000689.3-330s1c1	ALDH1A1	330	CDS	7.73344	0.0414369	7.73037	0.0583245	7.78587	0.0851388	7.8248	0.0327766	7.96748	0.0514156	7.76593	0.0625654	8.73039	-0.00520423	8.8007	-0.0419358	8.75385	-0.0400991	7.79909	0.0311408	7.76513	-0.0224411	8.78531	0.0208421	7.74048	0.0339069	8.66613	0.0246597	7.64697	0.0287999	8.69618	0.0601363	7.77576	0.097866	8.7958	-0.00127956	8.91741	0.00136315	7.48502	0.0604403	8.8103	0.0338955	7.76542	0.0269614
TRCN0000026530	CCAGGATTCATAGACTTCATA	NM_183243.1-348s1c1	IMPDH1	348	CDS	7.68568	-0.0243659	7.6621	0.0287028	7.94251	-0.0845079	7.74549	-0.0145031	7.81469	-0.0588977	7.90923	0.00529067	8.28347	-0.0649431	8.205	-0.00922921	8.28977	-0.0506874	7.87209	-0.0175062	7.46222	-0.00243912	8.07159	-0.0207904	7.63281	0.0456024	9.07937	0.161444	7.72399	-0.0259932	8.08221	-0.0796506	7.63467	0.0180331	8.31304	-0.12447	8.33013	-0.0946496	7.86562	-0.0341613	8.08887	-0.0962213	7.71878	-0.0203178
TRCN0000026547	CGGAAGGTCAAGAAGTTTGAA	NM_183243.1-546s1c1	IMPDH1	546	CDS	7.48996	0.0764319	7.23525	0.0516905	7.38346	0.00621829	7.05319	0.103697	7.41241	0.00133858	7.55	0.0941165	7.31821	0.0359353	7.45593	0.0432206	7.45423	0.00742553	7.53998	0.0312937	7.43016	-0.0794942	7.08932	0.00316197	7.46919	0.0450609	7.54425	0.042904	7.32512	0.00381016	7.33176	0.0362051	7.32657	0.00205496	7.35001	0.00425645	7.26686	-0.107193	7.53625	-0.0471037	7.4367	0.0287504	7.46568	-0.0236509
TRCN0000026570	CCTGAAGAAGAACCGAGACTA	NM_183243.1-911s1c1	IMPDH1	911	CDS	7.42025	0.061795	7.24495	0.0866268	7.48503	-0.000670154	7.28603	0.0777334	7.5171	0.0635665	7.32681	0.0426648	8.11087	-0.0209124	8.20007	-0.03006	8.10913	-0.0319836	7.57612	0.030032	7.42029	0.0931592	8.00555	0.00798852	7.2719	0.0414792	8.33159	-0.0133189	7.26549	0.0316779	8.07007	0.00797924	7.35135	0.0446848	7.92947	0.0210951	8.13421	-0.0273595	7.57127	-0.00954478	8.16927	-0.000666494	7.26105	0.0432056
TRCN0000027181	GATAAAGAGATAGATGCCTTT	NM_018397.1-1682s1c1	CHDH	1682	CDS	8.05759	0.0288288	8.1226	0.033898	8.13871	0.0630811	8.19565	-0.017741	8.11752	0.00139589	8.17606	0.0328523	9.66829	0.0588038	9.64322	0.0477504	9.66255	0.0292321	8.10632	0.0517109	7.90239	0.0293354	9.48486	0.0211204	8.14087	0.0311702	9.68085	0.00802029	8.12906	0.00357349	9.51401	0.00854617	8.18173	0.0161663	9.76689	-0.00512888	9.60437	0.030181	7.82957	-0.0342468	9.51355	0.0165965	8.1379	-0.0309665
TRCN0000027205	CAGAAACTGATATTGAGGATT	NM_018397.1-1563s1c1	CHDH	1563	CDS	8.43709	0.0138464	8.2649	0.0161383	8.50175	0.00490413	8.28154	0.0260986	8.33802	0.033295	8.46495	0.0228946	9.2974	0.0500476	9.23504	-0.033715	9.24112	0.0617055	8.30253	0.0393136	8.22138	0.00673352	9.12628	0.0151512	8.49723	-0.0179389	9.3251	0.0183325	8.32275	0.0206029	9.26359	0.00412659	8.37082	0.030262	9.32121	-0.0157552	9.24577	0.0367494	8.33049	-0.0235823	9.24013	-0.00784564	8.42564	0.0191905
TRCN0000027206	CCCAACTACTTGTCAACAGAA	NM_018397.1-1547s1c1	CHDH	1547	CDS	8.48239	0.0182497	8.43338	0.0108703	8.42732	0.000441848	8.38595	0.0288922	8.50658	-0.0259528	8.46151	-0.0177348	8.47797	-0.0159837	8.63663	0.0250598	8.54765	0.0206165	8.47784	-0.0345808	8.46352	0.0136387	8.52207	-0.025315	8.3422	0.0453362	8.8307	-0.042601	8.45774	0.0410741	8.55555	0.027716	8.49908	-0.00938652	8.45087	0.0348231	8.72813	0.0529501	8.58267	-0.0345817	8.75608	0.0662014	8.52248	-0.0130923
TRCN0000028064	GCACACAGGTAATAACGTGAA	NM_000379.2-3936s1c1	XDH	3936	CDS	7.54329	0.0139113	7.73667	-0.000679284	7.64981	0.0339902	7.68118	0.0379819	7.5017	0.103946	7.46105	0.053128	8.40538	-0.0978516	8.49685	-0.0113393	8.49117	-0.0886655	7.48884	0.0855135	7.54502	0.0571414	8.5699	-0.000430583	7.52103	0.0140656	8.72096	-0.0350381	7.55726	-0.00249683	8.62426	0.078178	7.44866	0.0487742	8.43935	-0.0899752	8.47464	-0.00204645	7.78313	-0.0598236	8.43102	-0.0449587	7.4996	0.0244975
TRCN0000028076	CGGTTGTTGATGTCAATGAAT	NM_003359.1-176s1c1	UGDH	176	CDS	7.55705	-0.00421935	7.58747	-0.0230138	7.45538	0.00593071	7.59631	-0.0128569	7.49703	0.0703927	7.59421	0.0317677	7.39524	-0.0530058	7.4529	-0.0154213	7.88648	0.0620709	7.54285	0.0279087	7.5623	-0.0348856	7.50435	-0.0103879	7.54479	0.0123473	7.68373	0.0404988	7.60271	-0.0358977	7.38536	0.00765852	7.7066	-0.032034	7.45697	-0.0483807	7.28851	-0.034048	7.43874	0.0134692	7.37654	-0.0466689	7.60599	-0.0494118
TRCN0000028089	GCTATAAAGAACAACTCCTTT	NM_000379.2-2185s1c1	XDH	2185	CDS	8.4621	0.0146197	8.37518	0.0107912	8.45296	0.00345112	8.45485	-0.0340056	8.37434	0.0414089	8.39787	0.0364539	9.51175	0.00506895	9.53852	-0.00562813	9.57613	0.0134349	8.42353	0.0195981	8.30189	0.0319017	9.54433	0.0129377	8.36844	0.0274679	9.5491	-0.0256492	8.32055	-0.0424186	9.37442	0.0355675	8.4627	0.0272605	9.60235	-0.0253687	9.55302	0.0060717	8.31196	-0.0149693	9.53128	-0.0334156	8.37427	0.010525
TRCN0000028098	GCAACTTTACTGTTTCAGAAA	NM_000379.2-1717s1c1	XDH	1717	CDS	8.1015	-0.027452	8.14135	-0.062344	8.07887	-0.00316432	8.16828	-0.0105301	8.13506	-0.0226712	8.10711	-0.00768528	9.0269	-0.0115132	9.10737	-0.0326713	8.98837	-0.0160378	8.16944	-0.0429833	8.15662	-0.062309	9.10816	0.00645292	8.15317	-0.0619418	9.1943	0.0623036	8.11383	-0.0587415	9.15203	-0.0609931	8.19851	0.00369994	9.07661	-0.0581788	9.16936	0.0332761	8.31925	-0.089557	9.0116	-0.0700012	8.25152	-0.0379048
TRCN0000028108	CCGAAGTTTAGTCTTCAAGAT	NM_003359.1-1516s1c1	UGDH	1516	CDS	8.2723	0.0127481	8.24292	0.085161	8.55688	-0.126804	8.41851	0.00969217	8.46453	-0.091413	8.57457	-0.0440339	8.86471	0.0406661	8.9987	0.0190697	9.04224	-0.00591303	8.41721	-0.0759132	8.19958	-0.0183863	8.98481	-0.049919	8.43484	-0.0167689	9.1634	-0.178414	8.29912	-0.00410562	9.07984	-0.011504	8.19502	-0.00278045	8.91988	0.14833	8.86037	0.0651481	8.59462	-0.0858366	9.00142	-0.0226681	8.49487	-0.0166325
TRCN0000028112	GCCATCAAAGAAGCTGATCTT	NM_003359.1-310s1c1	UGDH	310	CDS	7.96082	0.0416368	7.98882	-0.0036826	7.89017	0.00500559	7.87113	-0.0602014	7.87081	0.003792	7.95606	0.0494193	8.65455	-0.0889721	8.65	-0.0319322	8.6172	0.0178665	7.99239	-0.025631	7.95295	-0.058606	8.66318	-0.0493106	7.92594	0.0265608	8.70058	-0.0251594	7.88562	0.0108858	8.82098	-0.0187903	8.07504	-0.0383107	8.58133	-0.0317933	8.63473	-0.153475	7.95091	-0.0312958	8.82579	-0.075431	7.87038	-0.0327994
TRCN0000029371	CGGCTTCATTCCCAAGAACTA	NM_002086.3-492s1c1	GRB2	492	CDS	5.26777	0.0129239	5.17096	-0.0108849	5.50817	-0.0145936	5.3275	0.00527043	5.53617	-0.00570387	5.20436	-0.0113416	4.71485	-0.0629205	4.73738	-0.0601376	4.9583	0.065362	5.45934	-0.0127914	5.24486	-0.00142215	4.68282	-0.0562724	5.16253	0.0341688	6.24401	0.155706	5.63103	0.00194108	4.70889	-0.0379368	5.41273	0.00820992	4.40591	0.112107	4.74799	-0.0549988	5.35424	-0.0129576	4.73075	0.0488367	5.13783	-0.0109753
TRCN0000029372	GATCTACATCTGTCTCCAGAA	NM_002086.3-764s1c1	GRB2	764	CDS	7.9312	-0.0621546	8.04635	-0.114902	7.94958	-0.0206059	7.95417	-0.0538788	7.98327	-0.0571209	7.93294	-0.0779215	9.1254	-0.0141825	9.1906	-0.0519875	8.95173	-0.0601026	7.98165	-0.0602749	7.84889	-0.0954571	9.20246	-0.00562183	7.93299	-0.114608	9.10426	-0.143749	8.0258	-0.0891543	8.9999	0.0124937	7.78667	0.000238828	9.21564	0.0554009	9.22209	0.0472855	7.9232	-0.129877	9.06798	-0.10798	7.6363	-0.0615575
TRCN0000029373	CAGATATTCCTGCGGGACATA	NM_002086.3-790s1c1	GRB2	790	CDS	7.79327	0.0322024	7.92848	-0.0691663	7.85044	0.03032	7.99996	0.00503389	7.80569	0.0105236	7.83692	0.00501887	8.3442	-0.0106957	8.27511	-0.0481509	8.09463	-0.0180671	7.79495	-0.00204622	7.71248	0.0562186	8.16511	-0.00372598	7.8449	0.000721905	8.2805	-0.0305641	7.75686	0.0889644	8.47785	-0.0780478	7.84628	0.0253122	8.46728	0.00259088	8.23091	-0.164282	7.73837	-0.0169642	8.38897	0.00558541	8.00911	-0.0574437
TRCN0000033260	GAGGGCTTTCTTTGTGTATTT	NM_033360.2-407s1c1	KRAS	407	CDS	7.64185	0.0364487	7.5688	0.0210677	7.57201	-0.0878903	7.46134	-0.0311479	7.66067	-0.0541597	7.55351	0.0117376	7.60447	0.0301752	7.9358	-0.112565	7.68596	0.0310749	7.76241	-0.0680554	7.49172	-0.0962139	7.76729	-0.0216597	7.67956	-0.0901333	7.96715	-0.149002	7.60727	-0.000112336	7.67675	-0.0829504	7.65092	0.00897468	7.65082	0.0942503	7.60349	0.09735	7.93642	-0.110496	7.47674	-0.00598979	7.74807	0.0158211
TRCN0000033262	CCTATGGTCCTAGTAGGAAAT	NM_033360.2-509s1c1	KRAS	509	CDS	7.97632	-0.013064	7.89566	-0.00148587	8.1675	-0.0898821	7.93592	0.0117357	7.96495	0.0191455	8.13117	0.0179633	8.97785	0.0425163	9.10676	-0.0294468	8.87103	0.00126833	8.04199	-0.0264459	8.04751	-0.0386286	8.96238	-0.0361805	8.01134	-0.0818352	8.99274	0.020994	8.01583	0.00235459	9.12279	-0.0315415	8.03424	0.0146393	9.03747	0.0775759	9.01069	0.0270415	7.93925	-0.0770221	8.97076	-0.0118029	7.93154	-0.0265806
TRCN0000033464	CCTGTTTGAGAGTGGCATCAA	NM_001188.2-562s1c1	BAK1	562	CDS	6.44342	-0.00394302	6.42135	-0.0557617	6.34765	-0.0324278	6.39752	0.00679003	6.45926	-0.0085687	6.57754	-0.000900864	6.39546	-0.0325184	6.54581	-0.0979421	6.34389	-0.0868255	6.62941	5.34193e-05	6.31563	-0.00119289	6.65978	-0.0156811	6.33624	0.0382333	6.6974	0.00902155	6.543	0.011051	6.60465	-0.0766478	6.45645	0.00647341	6.65724	-0.0345003	6.58308	-0.0535169	6.60743	-0.0348547	6.53217	-0.00774358	6.63376	-0.026163
TRCN0000033465	CCGACGCTATGACTCAGAGTT	NM_001188.2-469s1c1	BAK1	469	CDS	8.01856	-0.0603624	8.0937	-0.000496819	7.95694	-0.0242192	8.02246	-0.00141379	7.9765	-0.0206237	8.02092	-0.00893719	8.62667	-0.0410484	8.4856	-0.0669204	8.55479	-0.0395741	8.05412	-0.0673692	8.13516	-0.0105233	8.61099	-0.0300307	7.99399	-0.0525515	8.34335	-0.139811	8.00918	-0.000636528	8.63766	-0.0482767	8.12185	-0.0357737	8.49965	-0.0595785	8.77137	-0.0669364	8.01737	-0.0569844	8.70194	-0.0186386	7.9509	0.00839334
TRCN0000033466	TGGTACGAAGATTCTTCAAAT	NM_001188.2-822s1c1	BAK1	822	CDS	7.29474	-0.0503138	7.12979	0.045547	7.39069	-0.101074	7.1023	-0.0226688	7.36371	-0.0691745	7.18376	-0.0213969	8.96436	0.0587566	9.0046	-0.00899238	9.09687	0.0249944	7.31057	0.0063153	7.13439	-0.0837783	8.98443	-0.0155689	7.31428	-0.0946322	8.97689	0.0134741	7.23166	-0.0966874	9.00611	0.0100872	7.1879	-0.00903719	8.79209	0.043125	8.79681	0.0448523	7.17755	-0.142395	8.88493	-0.0322793	7.06392	-0.0348726
TRCN0000033470	GCCCACCAGCTCTGAGCAGAT	NM_004324.3-105s1c1	BAX	105	CDS	7.64389	0.00151515	7.69036	0.00524494	7.54032	-0.0305597	7.7682	0.0934363	7.60779	-0.0334729	7.5043	-0.0269037	9.40649	0.0137518	9.09509	-0.0230189	9.41342	-0.0348687	7.54769	-0.0614816	7.9076	0.0491386	9.47038	-0.0129617	7.62806	0.0423399	9.62466	0.0702061	7.88892	0.0240542	9.3599	-0.0844581	7.70494	0.00978416	9.10598	0.0337546	9.56093	-0.0833194	7.83138	0.0682465	9.35265	0.0296474	7.46872	0.00626919
TRCN0000033471	GCCGGAACTGATCAGAACCAT	NM_004324.3-456s1c1	BAX	456	CDS	7.10457	-0.0461353	7.01687	-0.0835061	7.10841	-0.133761	7.366	-0.0176874	7.00714	0.00331442	6.93933	-0.0440947	7.67234	-0.0411054	7.88362	-0.014704	7.4363	-0.106931	7.07035	-0.0840104	7.09402	-0.0237015	7.40142	-0.0710433	7.05072	0.00157246	7.70717	-0.102233	7.32128	-0.0744807	8.20107	-0.0496338	7.17223	-0.0445188	7.44163	0.0175646	8.05011	-0.16117	7.25899	-0.109021	7.76943	-0.0093518	7.076	-0.042716
TRCN0000033473	GCCTCAGGATGCGTCCACCAA	NM_004324.3-219s1c1	BAX	219	CDS	6.65206	-0.0438086	6.71449	0.0101809	6.52099	-0.0450378	6.92591	0.0337342	6.7239	-0.158433	6.6196	-0.0691455	7.85707	-0.0314833	8.07301	-0.0268117	8.15657	-0.0447352	6.6095	-0.0112548	6.96356	-0.0281198	8.54057	0.0399471	6.74123	0.0272274	7.98579	-0.0756212	6.97833	-0.0316186	8.17976	-0.0600203	6.70578	-0.105224	7.9274	0.0286198	8.64387	-0.0352997	7.18725	-0.0625242	8.03808	-0.014815	6.52654	-0.052485
TRCN0000033484	CCCTAGATGATGATGACCTAA	NM_030766.1-233s1c1	BCL2L14	233	CDS	8.30148	0.0202278	8.37016	0.0298212	8.46277	-0.0250401	8.2827	0.0662123	8.37791	0.0255771	8.2307	0.0460942	9.18788	0.0137999	9.2589	0.0502567	9.24952	-0.0205391	8.35853	0.00421278	8.24784	-0.00929903	9.21285	0.00920597	8.2451	0.0158313	9.27345	0.0238911	8.23787	0.014079	9.15656	0.00151442	8.35339	-0.0211549	9.16575	0.0113092	9.18413	-2.00621e-05	8.22151	0.0214119	9.26314	-0.0185657	8.42843	0.0238958
TRCN0000033485	GCCATAAACCTTGGCAAGAAA	NM_030766.1-442s1c1	BCL2L14	442	CDS	8.15735	-0.0303505	8.25736	-0.0292905	8.12478	-0.0319507	8.2277	0.0205687	8.09119	0.00967451	8.17856	-0.0144428	8.3681	0.0146243	8.50956	-0.0439483	8.25673	0.0466855	8.16808	-0.0280346	8.12194	-0.074448	8.77869	0.0124641	8.15057	-0.0617873	8.44226	-0.0731984	8.22939	-0.0430132	8.70904	-0.0980673	8.10808	-0.0288099	8.07718	-0.0219757	8.5889	-0.001678	8.17136	-0.0468499	8.44124	0.0194238	8.14607	-0.0208615
TRCN0000033486	GCTGCTGAGAACAAGAAGTTT	NM_030766.1-333s1c1	BCL2L14	333	CDS	7.887	-0.00932921	7.76023	-0.02081	8.10714	-0.049517	8.02177	-0.027056	8.16043	-0.0139578	7.97911	0.0511149	8.31479	-0.051363	8.54637	-0.0426017	8.27743	-0.0462217	8.15756	-0.033889	8.04554	-0.0233775	8.73616	0.0104492	7.93845	-0.0169444	8.8795	-0.0366023	7.88986	-0.0184964	8.62959	0.0104142	7.99125	-0.00538788	8.26285	0.0339536	8.4169	-0.134426	8.1416	-0.00304098	8.43636	0.0255305	7.945	0.00609789
TRCN0000033499	GCTCACTCTTCAGTCGGAAAT	NM_001191.2-857s1c1	BCL2L1	857	CDS	7.34875	-0.056668	7.17312	-0.00431936	7.46254	-0.182885	7.37508	-0.0847464	7.34737	-0.101534	7.33103	-0.024423	8.06218	-0.0265741	8.12352	0.0577682	7.73897	-0.0285018	7.41357	-0.102163	7.26179	-0.0955431	8.75427	0.0145375	7.31484	-0.0607774	8.19136	0.19543	7.2293	-0.10429	8.5119	-0.138769	7.51456	-0.036564	8.47619	-0.0188959	7.94633	-0.140974	7.07181	-0.000421016	8.11429	0.101358	7.46201	-0.00950507
TRCN0000033500	GTGGAACTCTATGGGAACAAT	NM_001191.2-751s1c1	BCL2L1	751	CDS	7.09969	-0.0346687	7.11653	-0.00250392	7.4178	0.0304622	7.21636	-0.160104	7.46415	-0.0110022	7.12233	0.0572435	7.75432	0.102304	7.87787	0.0274452	8.06066	-0.0170059	7.48107	-0.0133727	7.23983	-0.114643	8.48649	0.029041	6.89411	-0.0576058	7.53218	-0.0441113	7.03059	-0.104434	8.02279	0.0215562	7.24437	-0.0169683	8.95585	-0.0167823	7.90762	-0.231253	6.5842	0.0901344	7.54267	0.00926597	7.19628	-0.0190619
TRCN0000033501	GTTTAGTGATGTGGAAGAGAA	NM_001191.2-444s1c1	BCL2L1	444	CDS	6.94509	-0.0126774	6.96157	0.00158089	7.19951	-0.0770268	6.90895	-0.107496	6.92286	-0.0378623	7.12338	-0.0265162	8.24319	-0.0742876	8.30643	-0.00953939	8.42722	-0.0100964	7.07408	-0.10153	6.99955	-0.161543	8.40634	-0.0844802	7.08523	-0.118592	8.16503	-0.045586	6.92518	-0.0272154	8.46628	0.0171057	6.94859	-0.0424418	8.14928	0.0372444	8.23392	-0.0164614	6.88909	-0.0326613	8.38752	-0.0121278	6.92316	-0.0652109
TRCN0000033504	TGGCAGACTTTGTAGGTTATA	NM_004050.2-217s1c1	BCL2L2	217	CDS	8.31102	-0.0108567	8.34746	-0.0328173	8.47515	-0.0397419	8.27814	-0.0694335	8.27234	-0.00530447	8.2794	-0.0126469	8.43028	-0.0479661	8.47465	-0.0206551	8.56072	-0.0017424	8.31515	-0.0244679	8.15594	0.0117925	8.19835	-0.0191429	8.44419	-0.0753124	8.33624	-0.0329676	8.34541	0.00868406	8.29322	0.0534446	8.31852	-0.00655511	8.38853	0.0186747	8.44659	0.0476344	8.24354	-0.0425114	8.3613	0.0248907	8.33765	0.0263914
TRCN0000033505	GTCAACAAGGAGATGGAACCA	NM_004050.2-507s1c1	BCL2L2	507	CDS	8.17052	0.00213083	8.26822	-0.0364074	8.30063	-0.0291524	8.14641	-0.0246705	8.29634	-0.0105777	8.21209	-0.000922451	8.63227	-0.00204567	8.40793	-0.0295572	8.53535	0.0546107	8.25785	0.00862996	8.3277	-0.0162997	8.75643	-0.00402541	8.22558	-0.0127254	8.64382	-0.0240894	8.30519	-0.0262191	8.61147	0.0159552	8.32051	0.0179944	8.50777	0.00810957	8.73683	0.0232344	8.39383	0.00597442	8.57453	0.00343381	8.41456	0.00761103
TRCN0000033506	TGGGCGGAGTTCACAGCTCTA	NM_004050.2-606s1c1	BCL2L2	606	CDS	7.2192	-0.0374205	7.31805	-0.012671	7.11886	-0.00568264	7.26958	-0.0111489	7.21109	-0.0308181	7.24614	-0.0390552	7.92236	0.0111694	7.77174	-0.00816879	7.99261	-0.0166794	7.15499	-0.0151616	7.34362	-0.0308998	8.06775	-0.0179973	7.19869	-0.0344709	8.06803	-0.0207632	7.26667	0.0214509	7.95645	-0.0512905	7.30795	-0.0325475	7.55851	0.00324559	7.93399	-0.0729215	7.33389	-0.0890059	7.67684	-0.0224037	7.21338	-0.0405213
TRCN0000033539	CGCCTACATTTCTAGGCACAT	NM_032515.3-2295s1c1	BOK	2295	3UTR	8.57649	-0.00186084	8.51995	0.01362	8.35776	0.0669072	8.47081	0.0367198	8.50396	0.0324099	8.38149	0.0141012	8.85475	0.0466671	8.81893	0.0667483	8.79224	-0.0244757	8.56712	0.018813	8.49256	0.0223893	9.08841	0.0564958	8.52774	0.0108312	8.96014	0.0564359	8.46589	0.0299077	9.0788	0.0219895	8.54225	0.0631474	8.80867	0.0634475	9.06825	-0.0035838	8.68152	0.000841246	8.89328	0.076708	8.59138	-0.000807097
TRCN0000033540	GCCGAGATCATGGACGCCTTT	NM_032515.3-280s1c1	BOK	280	CDS	7.153	-0.00756994	7.14882	0.00366137	7.17056	-0.0350596	7.56552	0.025433	7.12382	-0.0224754	7.26103	-0.0178495	8.78696	-0.0410027	8.96939	-0.0176795	8.81942	-0.0939348	7.21317	-0.0585471	7.43874	-0.0507011	9.01649	0.0236099	7.37984	-0.0366999	9.10662	-0.0415241	7.47505	-0.00949257	9.09977	-0.0118732	7.26567	-0.0182049	8.63027	0.0520864	9.14915	-0.0640379	7.37365	-0.123302	8.87739	-0.029332	7.18228	-0.0352606
TRCN0000033541	CGGATGGACTGATGTCCTCAA	NM_032515.3-753s1c1	BOK	753	CDS	8.34339	0.00725426	8.41917	0.0308976	8.24622	0.0366208	8.37352	-0.0203366	8.28047	-0.0218347	8.41556	0.00328118	8.06506	0.0411773	8.10533	0.0282204	8.24546	-0.0378879	8.39678	-0.0641628	8.43257	0.00052274	7.92953	-0.00567426	8.3495	0.0653882	8.30244	0.0568251	8.46157	-0.00718407	8.01596	-0.0328343	8.37141	-0.0294918	8.04436	0.0860789	7.98245	0.00629578	8.5369	-0.105274	8.15445	0.0335196	8.28324	-0.00699654
TRCN0000033594	CATTTATCTCTGGACACGATT	NM_020396.2-637s1c1	BCL2L10	637	CDS	8.65974	0.0148455	8.68844	-0.00270136	8.76758	0.0156602	8.5861	0.00535255	8.6752	0.00671758	8.70191	0.00826034	9.75825	0.000880145	9.83126	0.0238077	9.73701	0.0143711	8.69674	-0.0364751	8.74607	0.0159495	9.6751	-0.000356256	8.61818	0.0160505	9.68777	0.0126901	8.59503	0.0235151	9.75082	0.0268143	8.626	0.0232945	9.62391	0.0102407	9.65553	-0.00849029	8.58298	0.0179187	9.75946	-0.0122722	8.6833	-0.0294159
TRCN0000033595	CGGCAGATTCACCGGTCCTTT	NM_020396.2-218s1c1	BCL2L10	218	CDS	6.95878	0.00488367	6.96685	-0.0386597	6.73861	-0.00816973	6.89445	0.0659648	6.89115	-0.0744461	6.91874	-0.0323854	6.34411	-0.0140443	6.19455	-0.00755589	6.23229	-0.109169	6.81768	-0.0326473	7.04939	-0.0536158	6.23878	-0.0243417	7.04482	-0.0723574	6.91799	0.0101472	7.08112	-0.0295295	6.4887	-0.0329333	6.97973	-0.0173643	6.05937	-0.013236	6.27006	-0.0826872	6.96501	-0.0943232	6.09562	-0.0572001	6.8087	-0.0433539
TRCN0000033596	CTTGTTAACAACAGCCTTCAT	NM_020396.2-619s1c1	BCL2L10	619	CDS	7.34239	0.016681	7.45197	0.0684763	7.53867	-0.0042559	7.3538	0.0239531	7.29821	0.015177	7.4994	0.0183021	6.80163	0.0749951	6.78589	-0.0384426	6.79257	0.0597263	7.56542	0.0215894	7.37449	0.0122466	6.53525	0.0223194	7.47525	0.0177822	6.16606	0.112123	7.55651	0.0269587	6.60976	-0.186978	7.42663	0.021444	6.50142	0.0867039	6.86811	0.0998514	7.55471	0.016056	6.96321	0.0504476	7.4159	0.071031
TRCN0000033600	GCAGAGTACATCATTCAGCAA	NM_015367.2-789s1c1	BCL2L13	789	CDS	8.21148	-0.08237	8.20712	-0.0177814	8.35624	-0.13702	8.16688	-0.131595	8.2111	-0.0790875	8.22273	-0.0454746	9.05451	0.00274893	9.15434	-0.0751731	9.13023	-0.144619	8.35046	-0.121547	8.17223	-0.0876157	9.21103	-0.00435941	8.1977	-0.133231	9.44575	0.082659	8.19531	-0.152221	9.24121	-0.0578298	8.08606	-0.0479546	9.17258	0.00427396	9.00707	-0.013027	8.2836	-0.127511	9.13821	-0.0728673	8.18073	-0.103143
TRCN0000033601	GCTGAGTGAGAAGGAGATAAA	NM_015367.2-1442s1c1	BCL2L13	1442	CDS	8.11667	-0.00971922	8.26604	-0.0796921	8.26478	-0.0796517	8.27265	-0.0363783	8.24991	-0.0582799	8.22005	-0.00440725	8.98066	-0.0604802	9.07865	0.014881	8.73616	0.0130969	8.20122	-0.0317395	8.08571	0.0363261	8.8214	0.02508	8.08248	-0.0546629	9.04492	-0.0230154	8.09596	-0.0117124	8.80323	0.0276277	8.06687	-0.0216679	9.05326	-0.0215036	8.80509	0.0127807	8.18052	-0.0231157	8.84051	-0.0205943	8.2241	-0.0315948
TRCN0000033602	GAGTGAGAACAACTCCTCTAA	NM_015367.2-1109s1c1	BCL2L13	1109	CDS	7.04623	0.0328849	7.00098	0.0910448	6.83054	0.0934497	6.83588	0.0296651	7.16896	0.118563	6.88139	0.10749	7.79292	-0.0657919	7.85366	0.026586	8.09387	0.0445008	7.02515	0.0823062	6.89245	0.0829938	7.8569	-0.0101331	7.16249	0.0840038	7.98104	-0.0201287	6.91029	0.0368338	7.67562	0.0103548	7.02038	0.0452182	7.79408	-0.0212384	7.9618	-0.0506717	6.92	0.125176	8.11045	-0.133689	6.81267	-0.00207093
TRCN0000033609	CGTGAAGAGCAAATGAGCCAA	NM_014417.2-1318s1c1	BBC3	1318	3UTR	8.01104	-0.0325807	7.91499	-0.00971216	8.02125	-0.0442087	7.93837	0.0593528	7.90999	-0.0111996	7.90689	-0.0019364	8.19947	0.0165329	8.21	-0.0560282	8.06603	0.0523049	7.93269	0.00107135	7.99138	-0.125603	8.45087	-0.00390701	7.99828	0.000883056	8.22908	0.00812379	7.95295	-0.0334701	8.49094	-0.0410785	8.03696	-0.0190864	7.99678	0.0364662	8.41154	-0.0847401	7.88752	-0.00540614	8.27608	0.0156959	7.98415	-0.00816813
TRCN0000033610	GTACAATCTCATCATGGGACT	NM_014417.2-794s1c1	BBC3	794	CDS	8.51361	0.0259056	8.56238	0.0151401	8.61738	-0.00271621	8.57922	-0.00307766	8.44744	0.0307626	8.56073	0.0331608	9.53214	0.0224048	9.45062	0.00833489	9.53262	0.038517	8.58894	0.0213252	8.62529	-0.0482934	9.43287	-0.0154701	8.50269	0.0290135	9.45844	-0.0276741	8.41438	0.00756744	9.39876	-0.020678	8.48235	0.0245999	9.59865	-0.046554	9.38808	0.00872425	8.46609	0.0333979	9.52731	-0.00682451	8.51502	0.0464691
TRCN0000033611	CGACCTCAACGCACAGTACGA	NM_014417.2-719s1c1	BBC3	719	CDS	7.26148	-0.0847468	6.96509	0.0537146	6.90736	-0.0647594	7.18436	-0.0833528	7.00153	-0.148685	6.81076	0.0193117	7.20622	-0.108509	7.16416	-0.014694	7.14799	-0.0610797	6.90111	-0.0423542	7.05926	-0.0425073	7.15082	0.0414179	6.92322	0.0124349	7.84381	0.00600261	7.29644	-0.039672	7.64074	0.00707127	7.15294	-0.0427725	6.80441	-0.0697955	7.54359	-0.0734447	7.42426	-0.076686	7.17507	-0.0270023	6.92609	-0.0743526
TRCN0000034814	CGTCTTGTAGAAGGAACTATT	NM_000373.1-423s1c1	UMPS	423	CDS	8.20566	0.0386134	8.35052	-0.0567096	8.49064	-0.027435	8.35288	-0.0523387	8.25865	0.0620889	8.27245	0.0257746	9.02605	-0.0529017	9.04309	0.0401026	8.95458	-0.0181637	8.20382	0.0410598	8.31646	-0.0440768	8.90799	-0.0401823	8.2517	-0.0426052	8.97531	0.0217636	8.28319	-0.039606	8.93669	-0.0419788	8.30018	-0.00014019	9.08169	-0.0477916	8.79453	0.0793013	8.08083	0.0114032	8.87091	0.0481209	8.37021	-0.0373074
TRCN0000034817	GCCTTATACAGCTTTGCCATT	NM_000373.1-326s1c1	UMPS	326	CDS	7.8167	0.0221992	7.85159	0.0209885	7.9534	0.00123359	7.78523	0.0538884	7.88675	-0.00541729	7.85914	-0.00931524	8.82209	-0.0199504	8.97382	0.00077053	8.68049	-0.0406518	7.8981	-0.000889802	7.8543	0.000310955	8.78999	-0.0162539	7.73152	0.069685	8.81009	-0.0922131	7.77004	0.0326998	9.02272	-0.0249953	7.90986	0.0325662	9.01943	-0.0111113	8.85381	-0.0217121	8.0631	0.0443262	8.87945	0.0144619	7.75172	0.0558123
TRCN0000034818	CAGTACAATAGCCCACAAGAA	NM_000373.1-1395s1c1	UMPS	1395	CDS	7.76435	-0.0440051	7.91742	-0.0353116	7.9187	-0.0205018	7.9468	-0.15792	8.03839	-0.0663304	7.82379	-0.0829776	6.76873	0.0844662	6.78315	0.158168	7.80144	0.127012	7.823	-0.0751797	7.81147	-0.0021346	6.31769	0.0278187	8.03289	0.00485137	7.09329	0.0758799	7.76116	-0.0627771	6.68421	0.0878593	7.91556	-0.0617337	7.08016	0.138102	7.06606	0.0723966	7.96166	-0.0324115	6.71656	0.00217945	7.7707	-0.0671137
TRCN0000034849	CCCAACCAGTTACGATGGTTT	NM_000274.1-624s1c1	OAT	624	CDS	7.98516	-0.0259879	8.10447	0.00602701	8.19935	-0.0769409	7.94602	-0.0349395	8.11291	-0.0171366	8.12675	-0.0652939	8.55928	-0.00290933	8.64077	0.00909444	8.50701	-0.038779	8.08442	-0.0484604	7.98027	-0.0508453	8.76382	-0.0245549	8.04246	-0.0618784	8.56746	-0.0513017	8.10223	-0.0472123	8.94412	-0.0220144	8.06609	-0.0183282	8.60331	0.0606558	8.53907	0.0162398	8.0273	0.042075	8.66457	0.0210099	8.13563	-0.0247584
TRCN0000034852	GCTACATCTGTTGCAACTAAA	NM_000274.1-127s1c1	OAT	127	CDS	8.6425	0.0299951	8.5638	-7.97e-06	8.52554	0.0622363	8.59058	0.00978983	8.49569	0.0544681	8.55789	0.0387049	9.30851	0.0369972	9.1708	0.0628672	9.09171	-0.029041	8.59461	0.0176105	8.54165	-0.000411387	9.15701	0.0261793	8.49646	0.0374563	9.32224	-0.154049	8.66473	0.0399806	9.13637	0.0246643	8.48948	0.0507942	9.16207	0.0511708	9.27742	-0.0135073	8.48699	0.00826155	9.23193	0.0371772	8.60831	0.0396647
TRCN0000034853	CGACTTCGAGATAATGGACTT	NM_000274.1-1240s1c1	OAT	1240	CDS	7.86477	-0.00882972	7.94042	0.0454983	7.90963	0.0527365	8.0238	-0.0654642	8.04881	0.00574847	7.92626	-4.58612e-05	8.63448	-0.0155325	8.58508	-0.00257641	8.47144	0.0540678	8.00184	-0.000528292	7.90912	0.00994989	8.71102	0.0147066	7.91303	0.0257409	8.58428	-0.0268183	7.96449	0.0553432	8.6193	-0.00558231	8.1461	-0.01408	8.51516	0.00367666	8.55333	-0.0409227	8.08972	-0.0651036	8.59977	0.00347145	7.96399	0.00413118
TRCN0000034909	CCACAATGTTAGGAGGGTATT	NM_000015.1-364s1c1	NAT2	364	CDS	6.32988	-0.0294858	6.42392	-0.0340026	6.53803	-0.0114944	6.47689	0.0045225	6.30504	-0.0203652	6.2086	-0.0420353	6.68147	-0.0861907	6.66922	0.0109053	7.31359	0.023388	5.94873	0.0360852	6.45142	-0.0965087	6.78836	-0.0326459	6.23538	-0.0413321	6.97819	-0.178827	6.50632	0.0397961	6.55024	0.02621	6.29255	-0.00630966	7.15599	0.0246337	6.48367	0.0502097	6.12036	-0.141503	6.48521	-0.0401592	6.41088	0.0359038
TRCN0000034911	AGTTGGGCTTAGAGGCTATTT	NM_000015.1-253s1c1	NAT2	253	CDS	8.33183	0.00416715	8.47596	-0.0181661	8.33221	0.0283099	8.45579	-0.0137637	8.43206	0.00958686	8.38559	0.0270475	8.35587	0.0207586	8.73135	0.0242137	8.35139	0.0136532	8.27378	0.02516	8.27938	0.0350578	8.36638	0.0317061	8.36469	0.0165757	8.56786	-0.0150638	8.3947	0.0769207	8.23311	0.0411852	8.35677	0.0350275	8.04022	0.0327923	8.4054	0.0165785	8.63902	0.0132612	8.59744	-0.0624662	8.4575	-0.00441665
TRCN0000034912	CTGGTGATGGATCCCTTACTA	NM_000015.1-955s1c1	NAT2	955	CDS	7.79325	0.00115416	7.77653	-0.00679674	7.87271	-0.0370653	7.86474	-0.0479768	7.93568	-0.0780253	7.89997	-0.0293213	8.03433	-0.036094	8.0228	0.0197489	8.03796	-0.0401686	7.94472	-0.0472476	7.86618	-0.0121324	7.90073	-0.00595502	7.93917	-0.0261135	8.09643	0.0708937	7.81765	-0.102093	7.86846	0.0256819	7.86525	-0.0457647	7.77686	-0.064675	7.95239	0.0200264	7.92944	-0.0900141	7.97251	-0.0104331	7.87999	-0.0596933
TRCN0000035049	GCTATTGTAATGACCAGTCAA	NM_000194.1-396s1c1	HPRT1	396	CDS	7.8764	0.0422776	8.06069	-0.0298414	8.16812	-0.0356782	7.79024	0.0376401	8.04613	-0.0240287	8.02432	-0.0411053	9.07353	0.0185052	9.17315	-0.0382095	9.07938	0.00257992	8.22289	-0.0352231	8.1368	-0.0380332	9.19505	0.0579864	7.91191	0.00600682	9.19587	0.092472	8.07565	-0.0368324	9.07919	0.00827665	7.79624	0.0421235	9.13276	-0.0420325	8.93265	0.0169423	8.15794	-0.120059	9.14729	0.0737523	7.95976	0.0133365
TRCN0000035050	CCAGGTTATGACCTTGATTTA	NM_000194.1-128s1c1	HPRT1	128	CDS	8.37029	0.0142578	8.40951	-0.0553946	8.4005	0.0458988	8.3203	0.0498726	8.37003	0.014518	8.32509	0.0207574	8.67582	-0.00795895	8.8202	-0.0407955	8.95113	0.0300253	8.46032	0.0197089	8.36426	-0.0242123	8.55762	0.0211667	8.37509	0.0375639	8.54889	0.0461443	8.31864	0.00951166	8.56866	0.0170155	8.40613	0.0114722	8.74978	-0.0206945	8.83907	0.0427109	8.25636	0.0047622	8.63684	-0.0483824	8.51263	-0.0020783
TRCN0000035051	CCAGACTTTGTTGGATTTGAA	NM_000194.1-611s1c1	HPRT1	611	CDS	8.23302	0.0180377	8.32342	0.0196992	8.41487	0.0279236	8.04751	0.152244	8.31448	0.015488	8.37896	-0.0109474	7.94577	-0.00459646	8.02986	-0.013887	7.79684	0.0474413	8.27293	0.020923	8.1914	0.00866491	7.78742	0.0301009	8.23176	-0.0327282	7.84478	-0.0440444	8.18527	0.0146271	7.85148	0.0198242	8.2775	-0.0039119	7.87762	0.00171896	7.87007	0.0189058	8.18653	0.0913104	7.87774	0.0431105	8.32383	0.0183935
TRCN0000035294	CCCGAGATGTTCATGGATGAA	NM_020549.2-2095s1c1	CHAT	2095	CDS	8.24101	0.0105228	8.21488	0.0460976	8.26907	0.0275499	8.37221	-0.0357421	8.19114	0.0377123	8.33822	-0.022139	7.69819	-0.0365027	7.85149	0.0501579	7.86077	0.0404734	8.14376	0.000483103	8.39307	0.0622168	7.67556	-0.0263187	8.27466	0.0603423	7.74917	-0.249403	8.38409	0.0966551	7.99876	-0.046929	8.36794	-0.0174028	7.60624	0.00789875	7.89384	-0.061648	8.42711	0.109495	7.9315	-0.00858573	8.3205	0.0250981
TRCN0000035295	CCTTTGCATGAAGCAATACTA	NM_020549.2-981s1c1	CHAT	981	CDS	8.58579	-0.0122853	8.72003	-0.02114	8.5038	0.0520718	8.61248	-0.0120767	8.61848	0.0182224	8.58987	-0.0119828	9.4063	-0.00153866	9.49876	0.0180922	9.50365	-0.028977	8.59482	0.0348559	8.5587	0.00766095	9.4464	0.0571729	8.6086	0.0430147	9.41468	0.0623045	8.72948	-0.0301428	9.44707	0.0353037	8.59772	-0.0136829	9.47076	-0.0309727	9.5368	0.0954144	8.72024	0.0644822	9.58535	0.00356551	8.71816	0.00331187
TRCN0000035296	GCTGTGGAAGAAAGCCTCATT	NM_020549.2-2308s1c1	CHAT	2308	CDS	7.49218	-0.030977	7.60542	-0.101195	7.46699	-0.0484179	7.70076	-0.0707098	7.72012	-0.0478494	7.5881	0.00758044	7.20396	-0.0516191	7.17777	-0.0677823	6.95174	-0.0200152	7.58242	-0.0568426	7.71691	-0.084726	7.52756	-0.0264408	7.83091	-0.0988558	6.84456	-0.110842	7.79048	-0.0185763	7.40804	-0.0513919	7.68447	-0.0818328	7.16787	-0.0433103	7.45941	0.0552813	7.86356	0.00653277	7.45058	-0.0403495	7.70338	-0.0129404
TRCN0000035469	GCAGATTTATTGGAGTCCTTT	NM_022787.2-612s1c1	NMNAT1	612	CDS	8.39829	-0.0218393	8.37743	-0.0149302	8.49815	0.000629222	8.38623	0.00256024	8.39772	-0.0012563	8.45824	-0.00276822	9.26685	-0.0276316	9.29455	-0.0126125	9.20792	-0.0235312	8.41733	0.0117764	8.37479	-0.00607598	9.23522	0.0131235	8.43824	-0.0471985	9.21571	-0.0228613	8.49696	-0.044519	9.2784	0.0318355	8.45506	-0.0040557	9.34347	-0.0479071	9.22017	0.047189	8.47362	-0.00794046	9.14521	0.0233911	8.46719	0.00722277
TRCN0000035470	GAAACACAAGATTCTAGTCAA	NM_022787.2-534s1c1	NMNAT1	534	CDS	7.68394	-0.0310196	7.69722	-0.0332073	7.8252	0.0289637	7.68369	0.0264178	7.74385	0.00616842	7.77065	0.0116473	8.91701	0.00982251	8.9374	-0.025934	9.03533	-0.0335474	7.77359	0.00169673	7.82158	-0.0014056	8.97919	-0.015067	7.8043	-0.0562286	8.96948	-0.0773142	7.72493	0.0006688	8.85463	0.0480809	7.78046	0.0024652	8.83533	-0.0050971	9.00935	0.0255212	7.59479	-0.00860902	8.95825	0.00271534	7.90117	0.0182751
TRCN0000035471	GTGGAAGTTGATACATGGGAA	NM_022787.2-381s1c1	NMNAT1	381	CDS	8.27408	-0.0440925	8.16817	0.0437248	8.26447	0.0559337	8.286	0.0268255	8.2579	0.0086185	8.29609	0.0193005	8.83394	0.0106235	8.91924	0.0220217	8.99041	0.0293664	8.3174	0.00445764	8.29365	0.0235658	8.93925	0.0322478	8.1178	0.043575	9.03635	-0.000545072	8.26537	0.0240903	8.72981	0.0158217	8.32316	0.0209329	8.91923	-0.0688934	9.01726	-0.0107337	8.12843	0.0511396	8.87586	0.000143467	8.32478	0.0138211
TRCN0000036144	GCAACAGTTAGAGGTCTTTAT	NM_001713.1-452s1c1	BHMT	452	CDS	8.05962	-0.0302896	8.12661	0.0119425	8.08045	-0.0694065	8.09098	-0.0661802	7.9961	-0.0184	8.16543	-0.0452772	9.40184	0.0319791	9.51052	-0.0630808	9.4333	0.0542471	8.1033	-0.0676038	8.00972	-0.0975329	9.44838	-0.0181114	8.13634	-0.0959942	9.45072	-0.0737686	8.04272	-0.0349594	9.37467	-0.0472083	8.18021	-0.0534242	9.31534	0.0562735	9.56061	-0.0279669	7.93704	-0.166437	9.4197	-0.0308422	8.08049	-0.0347292
TRCN0000036145	CAGCTGAAAGAGCTCTTTGAA	NM_001713.1-1203s1c1	BHMT	1203	CDS	7.78697	-0.00121042	7.74042	0.00243031	7.46314	0.0925044	7.83028	0.0183086	7.83438	-0.0162438	7.71719	0.0447357	7.21087	0.0172996	7.30817	0.010325	7.39829	0.0445264	7.705	0.0471814	7.82715	-0.0254425	7.11445	0.0694248	7.75904	0.0590908	7.64613	0.173365	7.76091	0.0237034	7.13149	0.0869061	7.82852	-0.001072	7.20987	0.116966	7.21015	0.00782997	7.75543	-0.0387152	7.29382	0.0265845	7.8226	0.00394665
TRCN0000036146	GTTTGTCTTTGCACTGGAGAA	NM_001713.1-110s1c1	BHMT	110	CDS	8.30409	0.0275581	8.27643	-0.0127522	7.97034	0.114277	8.32866	-0.0679725	8.35492	0.0298628	8.15545	0.0268738	9.06551	-0.0286757	8.83927	-0.0659062	8.83329	0.0149501	8.28018	0.0388042	8.26462	0.0407657	9.26335	0.0182281	8.19568	0.031605	9.06599	-0.142333	8.35578	0.0209549	8.91221	-0.0185163	8.05115	0.0713057	8.7869	-0.0636801	9.03744	-0.0401191	8.35122	0.00235461	8.95965	0.00471936	8.19708	-0.0166561
TRCN0000036174	GCGCTACTTAACATACGGTTT	NM_001073.1-493s1c1	UGT2B11	493	CDS	8.50764	-0.00326447	8.48645	0.0126959	8.35794	0.0323599	8.20245	0.0668974	8.44688	0.0065112	8.41056	-0.0321852	9.40269	0.0245117	9.39922	0.0237425	9.27904	-0.00668085	8.50193	-0.0209308	8.46952	0.00664725	9.47915	-0.00324432	8.36119	0.0666296	9.40558	-0.0680492	8.4619	0.03082	9.45333	0.0115658	8.42371	-0.0175862	9.1308	0.0187373	9.25159	-0.00187035	8.48308	-0.0235215	9.37358	0.0358435	8.38224	0.000320702
TRCN0000036175	CGCAGAATACAGCCATTGGAT	NM_001073.1-99s1c1	UGT2B11	99	CDS	7.88293	0.00607674	7.91554	-0.00737486	8.19418	-0.113149	7.89776	-0.00866299	8.02212	-0.0516681	7.98154	-0.0519015	8.74957	-0.00727473	8.64912	-0.015893	8.47166	-0.111306	8.01764	-0.0485977	8.03604	-0.036115	8.753	-0.0044664	8.05609	-0.064674	8.9086	0.110771	8.02757	-0.0405081	8.70383	-0.0789578	8.09937	-0.0872992	8.60933	0.00499727	8.64125	-0.0737684	8.06787	-0.0664401	8.82902	0.0577737	7.83511	-0.0308782
TRCN0000036176	CCTAAGGAAATGGAGGAGTTT	NM_001073.1-874s1c1	UGT2B11	874	CDS	8.52535	0.0144514	8.59315	-0.00743952	8.42927	0.0386514	8.46061	0.00637624	8.60438	0.0119671	8.51975	-0.0229298	9.26477	0.0252011	9.40866	0.0367105	9.16037	-0.00811655	8.42377	-0.005668	8.45869	-0.0098697	9.27504	0.0145588	8.37924	0.0380439	9.23583	0.00562032	8.49357	-0.0567103	9.33751	0.0346412	8.53291	-0.00326842	9.23129	-0.069109	9.28362	-0.0116858	8.60671	0.0348586	9.17779	-0.00309907	8.54189	-0.00196722
TRCN0000036239	CTACCAATCGTTCCTGGAATA	NM_000754.2-931s1c1	COMT	931	CDS	8.9167	0.0198064	8.92329	0.00837807	8.83913	0.0436288	8.71719	0.0158933	8.94611	0.0386466	8.94981	0.0338826	8.63785	0.042882	8.53348	0.0787138	8.52196	-0.0849426	9.01803	-0.00277454	8.88825	0.0525262	8.33937	-0.0260101	8.87955	0.0285886	8.8043	0.0340401	8.98713	0.0577618	8.3784	-0.00876309	8.96082	0.0190239	8.46033	0.00856923	8.4512	-0.0200895	9.22512	0.108187	8.55651	0.0157607	8.91154	0.0435994
TRCN0000036241	GCTGAAGAAGAAGTATGATGT	NM_000754.2-727s1c1	COMT	727	CDS	6.85246	0.044946	6.43553	0.0831434	6.92834	0.0765881	6.83638	-0.0111392	6.64505	0.0299592	6.89786	0.0573043	7.49788	-0.0957229	7.25778	-0.0253476	7.49998	0.0641578	6.90863	-0.0255993	6.89846	0.0503955	6.63031	0.0437793	6.93809	0.0272914	7.51331	-0.108731	6.86076	0.0146248	7.42078	-0.0575025	6.59609	-0.00498304	7.49105	-0.0841514	7.85644	0.0179002	6.72712	0.0500647	7.73527	-0.0994571	6.92549	0.0819867
TRCN0000036243	CTGCTTTGAGTGCACACACTA	NM_000754.2-913s1c1	COMT	913	CDS	7.18599	0.00694998	7.16708	0.00681207	7.33707	-0.0484155	7.41463	-0.0814791	7.32206	-0.0269698	7.17415	-0.0337217	5.61984	0.0309982	5.3742	0.014307	6.11744	0.0581095	7.0625	-0.0179545	7.1018	-0.00861709	5.31665	-0.0017194	7.23303	-0.144439	5.44024	-0.0438566	7.29316	-0.0450515	5.96437	0.0667975	7.18704	0.0711898	5.75495	0.0223694	5.76293	0.0269811	7.45702	0.00376476	5.56436	0.0885329	7.32512	0.01132
TRCN0000036294	CCCAGAGATAGGAGATGCTAT	NM_002004.2-311s1c1	FDPS	311	CDS	7.85722	-0.0384909	7.7988	-0.055164	7.98979	-0.0880955	7.8824	-0.167097	7.841	-0.0220452	7.76302	-0.00975615	8.17709	-0.0232963	8.00281	-0.0574688	8.03772	-0.0195341	7.87634	-0.0884606	7.73657	-0.0352955	8.06053	-0.00890083	7.73624	-0.0173509	8.18964	0.0363606	7.8369	-0.0346096	7.90178	0.0439968	7.77966	-0.122765	8.16939	-0.00755748	8.15426	-0.00443835	7.68899	0.00113412	8.14909	-0.0672855	7.91267	-0.0905804
TRCN0000036296	GTCCTGGAGTACAATGCCATT	NM_002004.2-348s1c1	FDPS	348	CDS	7.30424	-0.0112737	7.30344	-0.0391473	7.34344	-0.0873043	7.1292	0.00024966	7.26727	0.00784414	7.38381	-0.0261397	8.44421	-0.0308547	8.54179	-0.0454368	8.50134	-0.0115108	7.31264	0.00294349	7.1701	-0.00232365	8.69238	-0.00404543	7.32345	-0.048309	8.51527	-0.0300405	7.52061	-0.0600064	8.58862	-0.00402737	7.42175	-0.0785359	8.01713	0.0259052	8.82149	-0.0423026	7.24353	-0.00697808	8.52949	-0.00417223	7.28663	-0.0431286
TRCN0000036297	CCAGCAGTGTTCTTGCAATAT	NM_002004.2-1137s1c1	FDPS	1137	CDS	8.34405	-0.0119164	8.23932	-0.00268448	8.29706	-0.0116055	8.52881	-0.0911088	8.33265	-0.0332006	8.3502	-0.0570568	7.84306	-0.0356724	7.92408	0.00474478	8.20198	0.0555808	8.41223	-0.106863	8.33872	-0.307761	7.76472	-0.0189776	8.41558	-0.0328529	8.02867	-0.0163355	8.37029	-0.207845	7.79462	0.0301853	8.1831	0.0545178	7.84146	-0.0533904	8.01342	0.0651384	8.4731	-0.0781304	7.66837	-0.066817	8.47521	-0.0422002
TRCN0000036324	CGCAACGCAGTGTGCATATTT	NM_004462.2-287s1c1	FDFT1	287	CDS	7.31641	0.0743153	7.70723	-0.0333832	7.66743	-0.0121154	7.47188	0.0910795	7.67319	0.0381227	7.66007	0.0840961	7.21255	-0.0925378	7.17685	-0.0719535	7.10966	-0.0277735	7.71036	0.0545879	7.7134	0.00230547	7.12332	0.0163675	7.4725	-0.0383477	7.35775	0.0259418	7.70301	-1.79041e-05	6.97235	-0.0970373	7.76678	-0.00924969	8.20732	-0.0103239	7.50394	-0.0579804	7.86095	-0.0418728	7.37683	0.0494251	7.62381	-0.0160391
TRCN0000036325	CCTACCTTTCGAGACTCAGAA	NM_004462.2-915s1c1	FDFT1	915	CDS	8.48042	-0.0117768	8.60476	-0.0492018	8.54924	-0.018027	8.61817	0.00945481	8.3573	0.0481493	8.38291	0.019472	8.30115	-0.0561943	8.31722	-0.0754073	8.45677	0.0131689	8.39977	0.0193612	8.38711	0.00190029	8.59665	-0.030583	8.442	-0.00702575	8.57871	-0.0212936	8.4061	-0.00515984	8.75638	-0.0283484	8.46327	-0.00600108	8.60094	-0.00293905	8.65361	-0.0653336	8.62948	0.0349941	8.54701	0.0391446	8.46722	0.0223782
TRCN0000036327	ACTTGCTACAAGTATCTCAAT	NM_004462.2-215s1c1	FDFT1	215	CDS	8.36782	0.0772832	8.5534	-0.000602452	8.69099	-0.000621078	8.52478	0.000895061	8.53286	-0.040193	8.57268	0.0105518	9.59621	0.00328511	9.7012	-0.0332798	9.51524	-0.126127	8.41295	0.0525458	8.61823	-0.0806068	9.73168	0.005742	8.42517	-0.0203693	9.79903	0.11277	8.42509	-0.0556992	9.81347	0.00401411	8.37844	0.0319787	9.69105	-0.0702544	9.57636	0.0228526	8.3796	0.0260836	9.698	0.0810611	8.49356	-0.0365651
TRCN0000036366	GAAGAACCAATCACCGAAATT	NM_000367.1-390s1c1	TPMT	390	CDS	8.62997	0.0081429	8.61344	0.0247876	8.56297	0.0201851	8.74003	0.00352651	8.68084	0.0388398	8.70547	0.0404902	9.6867	-0.0254524	9.8394	-0.0125892	9.77494	-0.0105911	8.65403	0.0283142	8.67461	-0.0199049	9.82591	-0.0243945	8.68244	0.00132777	9.66952	-0.00451593	8.66942	0.046043	9.95755	0.0116314	8.60653	-0.00745283	9.78785	0.0180103	9.69983	0.00331172	8.6013	0.0343594	9.71489	0.0179397	8.54768	0.0201678
TRCN0000036367	CTGTGTGTTCTTTCTTATGAT	NM_000367.1-609s1c1	TPMT	609	CDS	8.11322	-0.0066039	8.22124	-0.00785232	8.17718	0.0123514	8.23043	-0.039072	8.18173	-0.00516087	8.20631	0.0370891	8.83957	0.0303842	8.78573	-0.00955116	9.11742	0.0384722	8.16722	-0.00300475	8.1553	-0.0313429	8.52119	-0.00309456	8.12975	-0.0274058	8.65635	-0.0149896	8.02791	0.0031618	8.55182	0.0189375	8.12405	-0.0217555	8.89785	-0.0195094	8.73258	0.0696345	8.03139	-0.0773496	8.7729	-0.0100703	8.11342	0.00214406
TRCN0000036368	CATCAGCTATTAAAGAAGCAT	NM_000367.1-201s1c1	TPMT	201	CDS	8.20235	0.0171616	8.11214	0.0157248	8.14384	0.0193844	8.27832	-0.0250328	8.26579	-0.00745952	8.23333	-0.00477614	9.32794	0.0159377	9.08037	0.0681548	9.29658	0.00456217	8.20166	0.0119609	8.2381	-0.00583604	8.73698	0.0475037	8.37054	-0.0152305	9.13356	-0.0923907	8.18764	-0.0208938	8.9645	-0.00152542	8.16538	0.00765365	9.25907	0.0229275	9.13091	0.0560096	7.94448	0.00286072	9.07999	-0.00247479	8.05836	0.0326021
TRCN0000036544	GCCACCAAATTGGCAATTGAA	NM_001353.4-128s1c1	AKR1C1	128	CDS	6.70524	-0.0334268	6.59633	-0.0581093	6.61136	-0.0395565	6.58558	0.071738	6.60178	-0.0191088	6.8177	-0.0381296	6.40499	-0.0661285	6.94043	-0.0879244	6.64104	-0.114754	6.58432	-0.0536027	6.89408	-0.0027968	7.13158	0.00414426	6.55262	-0.0318564	6.45012	-0.0522603	6.76527	0.0447578	7.20581	0.0307646	6.47968	0.0370999	6.54316	-0.00948521	6.68448	-0.0307846	6.63482	0.00259224	6.66436	-0.0157815	6.61085	-0.00897359
TRCN0000036545	GCGATATTTGACCCTTGATAT	NM_001353.4-928s1c1	AKR1C1	928	CDS	8.16133	-0.00235987	8.23029	0.00025805	8.29977	-0.0168307	8.00004	0.0638875	8.15388	-0.0310463	8.27124	0.00788907	9.31324	-0.025191	9.39022	0.0162454	9.24926	-0.0335296	7.98652	0.0615315	8.1804	-0.0879171	9.31577	0.0277044	8.18881	-0.0716891	9.29031	-0.0110953	8.30391	-0.0767533	9.12303	0.0402216	8.15985	-0.0368861	9.57028	-0.0287348	9.40675	0.0559404	8.2177	-0.0992468	9.27195	-0.0470144	8.12914	-0.018562
TRCN0000036546	GCTGGATTTCTGCAAGTCAAA	NM_001353.4-625s1c1	AKR1C1	625	CDS	7.682	-0.00236454	7.78337	-0.0540716	7.86648	-0.0603665	7.73451	0.0130534	7.8789	-0.0158401	7.728	-0.0314022	9.48727	-0.0771542	9.43386	-0.0969951	9.25903	-0.212736	7.55083	0.0286177	7.80825	-0.0586709	9.66153	-0.0100626	7.71443	-0.125563	9.64498	0.0627397	7.76177	-0.11946	9.63873	-0.0638934	7.78311	-0.0254614	9.48447	-0.117693	9.53868	-0.235259	7.75837	-0.105981	9.36978	-0.0207358	7.72172	-0.0798958
TRCN0000037411	CCCAATTAGAAGCCATCTCAT	NM_014006.2-2487s1c1	SMG1	2487	CDS	8.49267	-0.0175653	8.47509	0.00378202	8.47808	-0.0268498	8.51091	-0.0476499	8.56649	0.00918583	8.51276	-0.00295214	8.49475	-0.00462389	8.44699	0.00887685	8.47567	-0.0743244	8.62356	0.0112126	8.41269	-0.00905848	8.30389	-0.0169386	8.55921	-0.00723895	8.33106	-0.00380681	8.51061	-0.0394586	8.56877	-0.0110273	8.43466	-0.0391188	8.31168	0.0160955	8.28771	-0.0184981	8.56037	0.0474494	8.4789	-0.0148336	8.5456	-0.0161121
TRCN0000037412	CGGCAAATCATATTTCCAGAA	NM_014006.2-6826s1c1	SMG1	6826	CDS	6.77885	-0.0122146	6.60037	-0.0126539	6.86403	0.00232682	6.63048	-0.0572112	6.75649	-0.0608337	6.75938	-0.011831	6.20811	-0.0134034	6.06749	-0.0576783	6.55775	0.0141276	6.78688	-0.0696183	6.69792	-0.108329	5.89227	-0.0316576	6.77174	-0.051716	5.93568	0.0288336	6.75775	-0.0366486	6.02787	0.0628485	6.86878	-0.0339299	6.10599	0.00862119	6.09227	0.063006	6.78077	-0.0298102	6.09851	-0.0244214	6.71369	0.00437444
TRCN0000037413	GCACTGTAACTACGGCTACAA	NM_014006.2-332s1c1	SMG1	332	CDS	8.17515	-0.0241345	8.19076	-0.0403291	8.36438	-0.0426805	8.0853	-0.0292629	8.16989	-0.0280232	8.24245	-0.044999	8.11663	-0.00269044	8.40418	0.0959058	8.15404	0.0175146	8.19224	-0.0134411	8.30059	-0.0464725	8.24577	-0.00719621	8.2658	-0.0470696	8.14814	-0.0342972	8.17564	-0.0293347	8.50021	0.018065	8.17289	-0.0892841	8.32752	0.0337848	8.24415	-0.00510796	8.30338	-0.149764	8.3999	0.0389879	8.19673	-0.0464981
TRCN0000038150	GACAGACCTGTCCTTCAAGAA	NM_198291.1-648s1c1	SRC	648	CDS	7.22877	-0.014514	7.42403	-0.00334896	7.43496	-0.0770498	7.16151	0.0479233	7.27778	0.0419141	7.06363	0.0854135	7.54396	-0.125867	7.43987	-0.0626894	7.44783	-0.0268554	7.35872	0.0184862	7.21805	-0.0483178	8.00116	0.00340395	7.08629	-0.0356199	7.75507	0.0286882	7.51981	-0.0452553	7.62698	-0.0337673	7.29675	-0.0590808	7.77488	-0.0867577	7.76976	-0.134166	7.44117	-0.0411709	7.8872	-0.0723009	7.38094	0.0462223
TRCN0000038309	GCCCTGCTATTGGCTATGTAT	NM_180991.4-1117s1c1	SLCO4C1	1117	CDS	7.9125	-0.00211226	7.92906	0.0168581	8.03559	0.0329686	7.92808	0.0267316	7.98586	0.00787807	7.88535	0.035854	8.88893	-0.0394301	8.9715	-3.41043e-05	8.75749	-0.0719553	7.9349	0.00356313	7.91853	-0.0208591	9.14954	-0.0218621	7.87977	0.00176288	9.02458	-0.0635071	7.98463	0.0223002	9.10972	0.00666603	7.93817	-0.000450682	8.94195	-0.00558018	9.10015	-0.0646161	7.97058	-0.0396792	8.94969	-0.0380756	7.96854	0.00499032
TRCN0000038310	CCTTCGATTATTAGGGACAAT	NM_180991.4-2150s1c1	SLCO4C1	2150	CDS	7.67791	-0.0075174	7.67744	0.00877482	7.74611	0.0020811	7.6688	-0.00591669	7.86794	-0.008171	7.76314	0.0263054	8.71928	0.0331303	8.91942	-0.0574941	8.90483	0.0101915	7.71903	0.0267749	7.64471	0.00208829	8.74984	0.00590166	7.70589	-0.0138945	8.75891	0.0345478	7.57009	0.0232046	8.849	0.0108054	7.60831	0.00287016	8.84379	0.00577826	8.93335	-0.0175821	7.65539	-0.0424424	8.81583	-0.00485392	7.84153	-0.0170173
TRCN0000038311	GCTACGATATTTCATTCTGTT	NM_180991.4-736s1c1	SLCO4C1	736	CDS	8.30916	0.0184937	8.30878	-0.00807127	8.51604	-0.0240548	8.29167	0.0229549	8.41631	-0.00132238	8.4414	0.00766285	9.59496	-0.0250271	9.72276	-0.0240561	9.6316	-0.0695599	8.40688	0.00767397	8.43254	-0.122367	9.79582	-0.018393	8.57169	-0.0548341	9.61941	0.0617927	8.33922	-0.0952556	9.5395	-0.0231772	8.34763	-0.00471054	9.90786	0.0280222	9.70486	-0.0353169	8.40028	-0.00863822	9.6589	-0.0680848	8.50807	0.0377964
TRCN0000038955	CCAAGACTATGCTGAACCGAA	NM_016286.2-605s1c1	DCXR	605	CDS	8.33756	0.0458232	8.36549	0.0243413	8.34779	0.0219353	8.40204	0.0241711	8.37717	0.0690303	8.3908	0.0454942	9.10895	-0.0158488	9.13487	-0.0405717	9.13568	0.00298284	8.32285	0.0696306	8.35332	0.045633	9.19646	0.00769287	8.37092	-0.00103114	9.10719	-0.0068931	8.33167	0.0147741	9.34218	-0.0200433	8.35487	0.081651	9.06325	-0.0450859	9.1559	-0.0730937	8.38071	0.0349069	9.20543	0.00875602	8.46857	0.0596938
TRCN0000038956	AGCGGGCAGTAACTAACCATA	NM_016286.2-434s1c1	DCXR	434	CDS	7.90412	-0.00865769	8.03932	0.0471982	7.69175	0.0815064	7.87683	0.0987405	7.92008	0.010735	7.83587	0.0251859	6.96147	0.0362755	7.06503	-0.0419029	7.11726	-0.0181401	7.9164	0.0377261	7.90685	0.0509702	6.87396	0.00974947	7.91362	0.00470031	7.59073	-0.0922611	7.85078	0.0724086	7.78397	-0.00796226	7.85375	0.0139458	6.80307	0.0647989	7.22031	0.108433	8.05181	-0.0490943	7.70103	-0.0207717	7.82266	0.0704417
TRCN0000038958	GATCCGAGTGAATGCAGTAAA	NM_016286.2-528s1c1	DCXR	528	CDS	8.43497	-0.0803011	8.48938	-0.084764	8.54632	-0.0477893	8.54505	-0.0328843	8.4549	-0.043767	8.49838	-0.0381687	9.04087	-0.0198547	9.1393	0.014607	8.95955	0.00203262	8.51013	-0.0452618	8.48471	-0.0122274	9.14424	0.0071377	8.5252	-0.0475024	9.09569	-0.122127	8.5474	-0.0427834	9.20533	-0.0295185	8.49704	-0.0579075	9.29206	0.00451785	9.03984	0.0268158	8.60766	-0.00689674	9.14995	0.0167123	8.53013	-0.0219633
TRCN0000038969	CCCTGGTGTCTCTCGCTGGTT	NM_206824.1-445s1c1	VKORC1	445	CDS	8.12744	-0.0016383	8.06436	-0.0132094	7.8828	0.0139094	8.1898	0.0540983	8.01179	0.0210806	7.92565	-0.0100828	8.90562	0.0440829	8.73415	0.0197743	8.78187	-0.038269	7.92167	0.0281281	8.13411	0.0265029	8.95977	0.0282657	7.96835	-0.0181788	8.85323	0.0308342	8.21158	0.0186505	9.12694	0.0200313	8.00276	0.0121829	8.7154	0.0962773	9.03624	-0.029989	8.09951	-0.0333612	8.8873	0.0849454	7.95041	0.0154433
TRCN0000038972	GCTCTCGCTCTACGCGCTGCA	NM_206824.1-289s1c1	VKORC1	289	CDS	5.87615	-0.0102241	5.85847	-0.0402782	5.36429	0.0105498	6.26539	0.173009	5.77439	-0.0104045	5.86896	-0.165185	9.52301	-0.151397	9.91697	-0.353803	9.60943	-0.189813	5.79835	-0.0431812	6.2094	-0.13005	9.73176	0.0285554	6.09327	-0.0509505	9.34537	0.00494711	6.53933	-0.0452076	9.60091	-0.115567	5.77553	-0.0882736	9.52458	-0.00727891	9.75037	-0.146791	6.14365	-0.0026009	9.65923	-0.116834	5.67678	-0.0673843
TRCN0000038973	CTGGATCCTGTTCTTCGTGCT	NM_206824.1-479s1c1	VKORC1	479	CDS	7.74532	0.0148857	7.84904	0.0145772	7.77865	0.0285986	7.42077	0.113558	7.85658	0.0244492	7.79238	0.0208443	7.7553	0.0217211	7.7377	-0.0400857	8.11876	-0.0407114	7.63583	0.0674818	7.83164	0.0105347	7.84295	-0.00196331	7.70848	0.0657279	8.16263	0.0481681	7.74597	-0.0111946	7.95057	-0.0516693	7.72645	0.0529998	7.70895	0.0231849	7.86076	-0.09003	7.72015	0.0178397	7.94325	-0.0564693	7.91092	0.033271
TRCN0000039000	CCTGAGAAGAATCGACCTTTA	NM_000791.2-663s1c1	DHFR	663	CDS	8.34141	-0.0139168	8.31266	-0.0446241	8.42481	-0.0114092	8.01627	0.0447438	8.32624	-0.0133656	8.22239	0.0248875	8.97133	-0.0357164	8.96367	-0.0459307	8.85544	0.012237	8.3174	-0.00264927	8.35479	-0.00850999	8.81016	-0.0217804	8.32334	0.00891703	8.86975	0.0174783	8.30039	0.0307479	9.00418	0.0327011	8.31661	-0.0107657	8.92222	-0.0139701	8.9117	0.00335681	8.38573	0.0245752	8.91478	0.0117764	8.28852	0.0177088
TRCN0000039001	CCAGGCCATCTTAAACTATTT	NM_000791.2-864s1c1	DHFR	864	CDS	8.24883	0.0238917	8.38303	0.0248116	8.46831	-0.0481024	8.31569	-0.134976	8.40291	-0.0284512	8.25928	-0.00687203	8.98328	-0.0845067	8.96957	-0.038216	9.00647	-0.00416376	8.31737	-0.0128475	8.26335	-0.10159	8.91036	-0.074261	8.36297	-0.00927585	8.96506	-0.10433	8.2146	-0.0598769	8.81781	0.0189687	8.28305	-0.0265386	9.11896	-0.0547535	9.02793	-0.0437577	8.19125	0.0468791	9.0003	-0.079884	8.16685	0.0248375
TRCN0000039003	CTTTCCAGAAGTCTAGATGAT	NM_000791.2-747s1c1	DHFR	747	CDS	7.60892	0.00718297	7.44116	0.0501774	7.68933	-0.0833377	7.77045	0.0431516	7.5535	-0.0369786	7.49042	-0.0620388	6.85424	0.0545716	6.91486	0.136574	7.61131	0.119952	7.72301	-0.0399611	7.41541	-0.0211772	6.73844	0.0223125	7.70163	-0.0605718	7.2976	0.128538	7.64287	-0.0451267	6.59899	0.104938	7.49201	-0.0382193	6.74791	0.118693	7.22543	0.121119	7.52298	-0.116626	6.96202	0.103088	7.69097	0.000728661
TRCN0000039613	CTGTGGTTGTATCTGTTCAAT	NM_001184.2-8099s1c1	ATR	8099	3UTR	7.9142	0.0728417	7.88294	0.0870748	8.25984	-0.0116393	8.11301	-0.0169318	7.75075	0.0484628	8.12604	0.0667715	7.99223	0.000560509	7.9634	-0.0187152	8.22756	-0.0371514	8.15479	0.0946382	8.10947	-0.0377294	7.65909	-0.047143	8.1756	0.0763147	8.02799	0.0795506	7.70582	0.0594156	7.48623	-0.140171	7.94075	0.0408214	7.9544	0.042525	8.1065	-0.00270993	7.92938	-0.0340127	7.89045	0.00170465	8.07217	0.0903211
TRCN0000039634	GCTGGATGATAGACGCAGATA	NM_005228.3-3095s1c1	EGFR	3095	CDS	6.55768	0.0190669	6.6778	-0.025306	6.56563	0.00964527	6.39306	0.0152037	6.76141	0.0979867	6.51444	0.0742994	6.38951	-0.0530256	6.56228	0.0509402	6.5163	-0.0240549	6.33455	0.0515219	6.46162	0.0530519	6.60421	-0.00135594	6.82007	0.0725699	6.10657	-0.0720677	6.60792	0.0274304	6.76754	-0.00869066	6.46195	0.0368746	6.12632	-0.0216115	5.99907	-0.130022	6.84732	0.0518804	6.37849	-0.0363449	6.49253	0.0257693
TRCN0000039691	GCCGAGGATGAGTATGTGAAT	NM_005235.1-3625s1c1	ERBB4	3625	CDS	8.0816	0.0422059	8.19338	-0.0494345	8.30769	-0.0856677	8.13185	0.0410508	8.16262	-0.0653533	8.05598	-0.00741295	8.53652	-0.0531921	8.8702	-0.0162557	8.47423	-0.0896398	8.20408	-0.0202806	8.03259	-0.0289431	8.90839	-0.0623917	8.12339	0.0253321	8.7984	-0.0155234	8.14076	-0.0354968	8.63727	-0.0241266	7.99987	-0.0256836	8.64794	-0.0106208	8.67083	-0.000461636	8.26009	-0.12284	8.55529	-0.046536	8.10967	-0.0150562
TRCN0000039746	CTTCTGAAGTGTTTGACATTT	NM_001259.3-1222s1c1	CDK6	1222	CDS	8.63945	0.00959619	8.64822	0.0262924	8.64989	-0.0267857	8.5894	0.0311447	8.66861	-0.0112381	8.6897	-0.0110702	8.95672	-0.0117916	9.05299	0.0189384	9.21557	0.0448772	8.65917	-0.0151748	8.62354	0.0553059	8.83973	-0.0249697	8.6873	-0.0315424	9.01529	0.0328704	8.62522	0.0485062	8.88261	-0.00992697	8.56861	0.0342353	8.82519	0.0270873	8.86186	0.0663535	8.61333	0.0455311	9.07383	0.0139581	8.59837	0.0463568
TRCN0000039747	CGTGGAAGTTCAGATGTTGAT	NM_001259.3-1051s1c1	CDK6	1051	CDS	4.86852	-0.00619578	4.85921	-0.00419974	4.81171	-0.00996398	4.85799	-0.00292155	4.83749	-0.0100073	4.84398	-0.0108521	5.11724	0.0349242	5.07458	0.00509185	4.97807	-0.0117939	4.88518	-0.0116978	4.84084	-0.00961914	5.03204	-0.0185067	4.86055	-0.0114691	4.91341	-0.0371837	4.91107	0.00819618	5.02324	0.00893792	4.86259	-0.00734428	5.05199	0.00517071	5.50056	0.0575231	4.88453	-0.0118622	5.07775	-0.0188968	4.86951	-0.00732987
TRCN0000039748	CGCACATTCATGTGGGCATTT	NM_058197.1-1335s1c1	CDKN2A	1335	3UTR	7.05246	-0.0267569	6.95699	0.0390625	6.91405	-0.0639341	6.88889	0.063053	6.74404	0.00637243	6.8568	0.0318177	6.93121	-0.0379066	7.28239	0.00579055	7.39273	-0.0715373	6.93121	0.015843	6.87892	0.0339478	7.69045	0.0915674	6.74714	-0.0924899	7.4568	-0.0467042	6.95514	0.0487622	7.62291	0.00972616	6.94952	-0.0347438	7.42553	0.00928657	7.59135	-0.0553224	6.93812	0.0231815	7.03607	-0.0161043	7.10245	-0.00887236
TRCN0000039749	GCGACTCTGGAGGACGAAGTT	NM_058197.1-484s1c1	CDKN2A	484	CDS	7.06977	-0.0282296	7.01585	-0.0254487	7.02552	-0.0922154	7.11669	-0.0265061	6.92087	-0.0527465	6.93814	-0.100313	8.39315	-0.039083	8.42156	-0.0482035	8.11944	-0.157729	6.90216	-0.0705691	7.17159	-0.0495632	8.30336	0.0668469	7.14929	-0.0863895	8.43127	0.0106135	7.35497	-0.0268843	8.58763	0.0120758	7.10836	-0.088816	8.59561	0.0180258	8.48056	-0.108408	7.25001	-0.0436238	8.40239	-0.0259399	6.89306	-0.0731885
TRCN0000039750	TGGGAAACCAAGGAAGAGGAA	NM_058197.1-623s1c1	CDKN2A	623	CDS	8.27705	-0.00854347	8.36368	0.00335579	8.24523	0.017629	8.18032	-0.0121526	8.21525	0.037157	8.21749	0.00894366	8.81773	0.0416472	9.02067	0.0231623	9.05606	0.0257187	8.17424	0.0313746	8.15668	0.0507906	8.85308	0.0055173	8.28219	-0.0159865	8.9657	-0.0464848	7.98959	0.012924	8.77615	-0.0212396	8.19311	-0.00256797	8.67109	0.0207977	8.86661	0.00606477	8.23692	0.00555842	8.8575	0.0289349	8.26192	0.0325404
TRCN0000039878	TGTCAGTATCCAGGCTTTGTA	NM_004448.1-4355s1c1	ERBB2	4355	3UTR	8.27706	0.0219021	8.34714	0.003086	8.30079	0.0251359	8.21708	0.0209263	8.29029	0.0239648	8.38193	0.019846	8.55708	-0.0125167	8.34869	0.0319774	8.40441	-0.0134988	8.28157	0.0245812	8.35193	0.0375496	8.8099	0.0420326	8.30587	-0.0243987	8.53401	-0.0314994	8.28795	0.0232529	8.48276	0.0386517	8.40346	-0.0407675	8.25625	0.0482174	8.44957	-0.0233785	8.27732	0.00173937	8.96473	-0.0384751	8.45731	0.0370987
TRCN0000039882	GAATATGTGAACCAGCCAGAT	NM_004448.1-3562s1c1	ERBB2	3562	CDS	7.87585	0.00347026	7.86209	-0.0725093	7.9731	-0.096851	7.90305	0.00185397	7.80168	-0.0560319	7.89847	-0.0660464	8.61422	-0.00169612	8.92517	-0.027614	8.72482	0.0124613	7.92929	-0.0307363	7.85324	-0.0054616	8.94642	0.00691545	8.00585	-0.0437723	8.53764	-0.031066	7.87	-0.057271	8.75981	-0.0497695	7.75104	-0.0111175	8.22813	0.0379501	8.70587	0.00592642	7.88131	-0.0407908	8.73395	0.0586998	7.84446	-0.0544588
TRCN0000039914	CCAAAGTGGAATAGTGTATTT	NM_003010.2-991s1c1	MAP2K4	991	CDS	7.90612	-0.00838725	7.92195	-0.0705955	7.85203	-0.0077882	7.92374	-0.0880237	7.79667	-0.00416602	7.89867	0.00429047	8.50978	-0.0152487	8.33808	0.0704091	8.56936	0.0131081	7.81037	0.0318157	7.82508	-0.00443833	8.22258	0.0327529	7.89779	-0.0217317	8.48834	-0.166692	7.80062	0.0187222	7.99053	0.057265	7.81866	-0.0306366	8.5993	-0.0470494	8.4987	0.0316378	7.80226	0.078596	8.2023	0.000379081	7.96148	0.0174701
TRCN0000039916	CCCAATCCTACAGGAGTTCAA	NM_003010.2-256s1c1	MAP2K4	256	CDS	7.33601	-0.0837965	7.41621	-0.0453317	7.51235	-0.128021	7.52354	-0.0296235	7.40472	0.00859898	7.45127	-0.033672	7.29313	0.143555	6.98974	0.20632	7.41193	-0.0526404	7.56242	-0.0404984	7.31336	-0.0226204	7.24648	0.163915	7.37811	-0.00515221	7.39962	0.123785	7.44068	-0.012732	7.29575	0.187636	7.52044	-0.0232743	6.83278	-0.0195582	7.03088	0.0492461	7.59946	-0.112275	7.26067	0.0395011	7.51318	-0.0408462
TRCN0000039948	CCTTTCATTCAGCCTTTAGAA	NM_000051.2-9380s1c1	ATM	9380	3UTR	8.31959	0.00774443	8.53876	-0.035835	8.58568	0.0451185	8.48826	0.0342071	8.61135	-0.0474134	8.37551	0.0108937	8.44589	-0.0223848	8.26346	-0.0498826	8.14877	-0.0171907	8.27288	0.0740829	8.37069	0.0498001	8.56718	0.00303354	8.36047	0.0475928	8.69548	0.0249313	8.37447	0.0197416	8.44426	-0.00391071	8.38633	0.00169189	8.39982	-0.0270856	8.5002	0.0171696	8.62013	0.0865571	8.68416	0.031307	8.49475	0.027977
TRCN0000040038	GCCAGGATGATAAGTTCCTTT	NM_053056.1-2322s1c1	CCND1	2322	3UTR	7.14238	-0.0318228	7.15419	-0.0125287	7.27435	-0.0349373	7.16704	-0.105634	7.13652	-0.00133567	6.87471	0.0041183	7.90835	0.0419905	7.86493	-0.00363572	7.86874	-0.00437341	7.12002	-0.0426294	7.00205	-0.0527429	8.13281	-0.00449309	6.95388	-0.0110524	8.301	0.0264232	7.06931	-0.070726	8.02728	0.0603846	7.07929	-0.0688373	7.3684	0.092727	8.09777	0.0658545	7.00599	-0.121419	7.92686	-0.0310671	6.86647	-0.0188464
TRCN0000040042	GAACAAACAGATCATCCGCAA	NM_053056.1-728s1c1	CCND1	728	CDS	8.69715	0.0116498	8.63109	0.0140837	8.8288	-0.0187027	8.70637	-0.0210637	8.63517	0.0381975	8.59601	0.0171752	9.64592	-0.00665383	9.65017	-0.0143441	9.65301	0.00452919	8.80624	0.0106634	8.5892	0.00859192	9.65211	-0.0234589	8.62343	0.0378173	9.73381	-0.0679981	8.57244	0.0257474	9.66551	-0.023015	8.61534	0.00016993	9.57198	0.0479951	9.53654	-0.0267061	8.56346	-0.0760827	9.68095	0.013093	8.63765	0.000475236
TRCN0000040063	GCAGCTAACAATGTCTGGTTA	NM_024426.2-1962s1c1	WT1	1962	3UTR	8.27526	-0.0354302	8.23239	0.0111137	8.43275	-0.129045	8.25588	0.0185068	8.36365	-0.0307801	8.33547	-0.0211974	8.85438	-0.0146217	9.00451	0.0499868	8.95767	0.00445043	8.43522	-0.0773847	8.40489	0.0160759	9.00618	-0.048815	8.40706	-0.042081	9.11543	-0.031809	8.35999	-0.0190604	8.76	-0.0804587	8.31423	0.0132039	8.91876	0.00357335	8.70959	0.0685466	8.29096	-0.00231111	8.88362	0.00597577	8.32094	-0.0162552
TRCN0000040067	GCATCTGAGACCAGTGAGAAA	NM_024426.2-1330s1c1	WT1	1330	CDS	7.90991	-0.091738	7.88586	0.00856076	7.91115	-0.0430445	7.8695	0.074704	7.99193	-0.0396608	8.00153	-0.0195957	8.79698	-0.097826	8.90901	-0.0354666	8.59797	-0.0104729	7.87044	-0.0309471	7.97659	-0.031286	8.89228	-0.000306916	7.6879	0.0206635	8.96145	0.101997	8.01686	-0.0785927	9.17863	-0.040517	8.02591	-0.0394411	8.6087	0.00424076	9.09474	-0.131501	8.02867	-0.111463	8.67732	-0.151473	7.6041	0.0465157
TRCN0000040069	CCGGGAGATAGTGATGAAGTA	NM_000633.1-64s1c1	BCL2	64	CDS	7.6869	0.00750945	7.84147	-0.012633	7.87643	-0.00650214	7.49488	0.0941671	7.81491	-0.0022771	7.81577	0.0218779	7.21681	-0.0158742	7.15627	-0.00711817	7.53509	0.0741073	7.75154	0.0710429	7.63876	-0.0252918	6.9236	0.0828633	7.63605	0.0322617	7.20483	0.0587515	7.90948	-0.0681491	6.87691	0.0202008	7.66074	0.0291925	7.17871	-0.010113	7.18481	0.142369	7.69593	-0.0402144	7.14119	0.0207013	7.60342	0.0131481
TRCN0000040071	GTGATGAAGTACATCCATTAT	NM_000633.1-74s1c1	BCL2	74	CDS	9.18862	0.000719038	9.12717	-0.0089138	9.11313	-0.0308862	9.02292	0.0336904	9.09647	-0.0352642	9.12075	-0.0246469	9.14749	0.048607	9.13843	0.105622	9.19652	-0.020636	9.20538	-0.0264458	9.04177	-0.00731539	9.10565	-0.0108912	9.27192	-0.0584904	9.14165	-0.0412741	9.1068	-0.00884274	9.14385	0.0124606	8.97765	0.00692939	9.43358	0.0286508	9.30804	0.0480451	9.09559	-0.126886	9.06595	0.0169319	9.02126	-0.00442049
TRCN0000040093	GCTGTGAAATTCACAGTAATA	NM_000038.2-9031s1c1	APC	9031	3UTR	8.23354	-0.00427989	8.0883	-0.00964384	7.62027	0.0708568	8.05976	0.0468497	8.18848	-0.0496533	8.10656	0.0133288	7.9602	-0.0147632	7.93811	0.151553	8.29753	-0.0290888	8.40544	-0.0188175	8.16788	-0.0315771	7.45619	0.0693775	8.19568	-0.0686143	7.92691	0.111369	8.20732	-0.0205513	8.20747	0.00584566	8.29529	-0.0747422	8.44533	0.0744794	8.10412	-0.0247624	8.30547	0.037603	7.69325	-0.0454942	8.35972	-0.0966571
TRCN0000040097	CCCAGTTTGTTTCTCAAGAAA	NM_000038.2-6089s1c1	APC	6089	CDS	8.27645	0.00546009	8.23706	0.00587667	8.31549	0.00884891	8.36362	-0.00635662	8.35819	-0.0272862	8.24917	0.00531027	8.78206	-0.0181888	8.7223	0.0153227	8.73256	-0.049267	8.31381	0.0303201	8.23038	-0.025906	8.61276	0.000911217	8.24918	-0.016607	8.79927	-0.0265443	8.31866	-0.0356523	8.83533	-0.0225515	8.14088	0.0104977	8.82083	-0.0408233	8.87119	-0.0647662	8.19776	0.00660564	8.88641	0.00903476	8.27004	0.0367081
TRCN0000040123	CGCTCTACATCTTCTGCCTTA	NM_000389.2-640s1c1	CDKN1A	640	3UTR	8.55299	-0.0276993	8.48917	0.0143918	8.20312	0.107327	8.67226	0.0255139	8.55881	0.0471653	8.56734	-0.000204068	9.65513	-0.00508484	9.66901	-0.0522161	9.84372	0.0165917	8.36508	0.0653233	8.71735	0.0173263	9.94282	0.0173222	8.53998	-0.00130329	9.6516	-0.047309	8.64511	0.0237729	9.77031	-0.0312044	8.59246	0.031667	9.51195	0.000315599	9.85779	-0.0658955	8.60646	0.0240713	9.79934	0.020643	8.44889	0.0128622
TRCN0000040124	GCTGATCTTCTCCAAGAGGAA	NM_000389.2-562s1c1	CDKN1A	562	CDS	7.32944	0.0183467	7.34813	0.0163882	7.37584	0.00752985	7.24677	0.0420814	7.4802	-0.013195	7.33083	-0.0661139	8.13189	0.00257793	8.10899	-0.0484431	8.04013	-0.0623997	7.32573	-0.0170667	7.12583	0.0950286	8.21941	0.0021057	7.23476	-0.00178137	8.30288	-0.0571433	7.22264	-0.042538	8.18094	-0.0294783	7.26208	0.00876003	8.01288	-0.0308373	8.22053	-0.0401066	7.18812	-0.0461699	7.98344	-0.0458374	7.24451	-0.0440126
TRCN0000040126	GACAGATTTCTACCACTCCAA	NM_000389.2-535s1c1	CDKN1A	535	CDS	7.8588	0.0362093	7.91014	-0.0623038	8.08185	-0.0764711	7.56963	0.0715314	7.68542	-0.0168554	7.96115	-0.0129881	7.3981	0.0852412	7.84559	0.0389878	7.50949	0.0718382	7.88375	-0.0103918	7.87246	0.0132514	7.41068	0.0268692	7.94737	-0.0670377	7.73416	-0.0511795	7.53829	-0.0116245	7.53734	0.134502	7.79687	-0.0319815	7.78648	0.0416563	7.1786	0.0993433	7.88595	-0.0466576	7.90722	0.0197614	7.73075	-0.0047474
TRCN0000040163	CCACATTATTTCTAGTCCAAA	NM_000321.1-4075s1c1	RB1	4075	3UTR	8.16488	0.0251746	8.04076	0.0158064	8.18412	0.0279654	8.15297	0.0511074	8.2001	0.0279625	8.20255	0.0268827	9.23861	0.01398	9.17249	-0.0249414	9.24598	0.0487074	8.13399	-0.00354601	8.09403	-0.0174617	8.90956	0.0227137	8.20358	-0.0160642	9.12574	-0.00373782	7.96666	0.0198099	8.98075	0.0153799	8.24777	-0.0105225	9.21227	0.0130666	9.16107	0.0185399	8.20324	-0.0144885	9.09719	0.0024736	8.06358	0.0280697
TRCN0000040195	GCGTTTCTAAACATTGCATAA	NM_000059.1-7859s1c1	BRCA2	7859	CDS	8.28764	0.0168838	8.42136	-0.0396123	8.42479	-0.0287391	8.31649	-0.0454352	8.32929	0.000848974	8.36861	-0.046364	9.11634	-0.0183482	9.2641	-0.0467033	8.90796	0.0205863	8.35057	-0.035794	8.39976	-0.0956132	9.21499	0.035159	8.29496	-0.0629195	9.18975	-0.0337656	8.25527	-0.0258628	9.14978	-0.0404077	8.24274	0.00653249	9.09288	0.0218119	9.09666	0.00626984	8.38781	-0.113857	8.99725	0.0139872	8.27312	-0.0320606
TRCN0000042944	GCTCTCTACATGGCATGGTTA	NM_001046.2-3705s1c1	SLC12A2	3705	CDS	7.92106	0.00145495	7.7523	0.0247071	7.91994	-0.0711838	7.49853	0.0864404	7.85212	0.0185924	7.80979	0.00157008	8.90462	-0.0191625	9.16126	0.00678069	9.02536	-0.0906021	7.91553	-0.0754762	8.00677	-0.0572435	9.25839	0.0271207	7.83103	0.0284339	9.25058	-0.0677588	7.89758	-0.0178072	9.27594	-0.0103588	7.92716	-0.0198655	8.71372	0.0837457	9.22311	-0.0778121	8.0546	-0.0591245	8.94349	-0.0159702	7.7431	0.0291431
TRCN0000042945	GCCAAATATCAGCGATGGCTT	NM_001046.2-2682s1c1	SLC12A2	2682	CDS	8.30517	-0.00686827	8.27208	-0.000263601	8.14162	0.0309826	8.41469	-0.0213911	8.29798	-0.0113038	8.23855	-0.0128898	9.4553	-0.0164229	9.34511	-0.0252108	9.37872	-0.0423827	8.17914	0.0189251	8.40186	-0.0150804	9.68393	-0.0152909	8.3442	-0.0327943	9.59715	-0.0889608	8.41066	-0.0300125	9.62035	-0.0372802	8.35493	0.0071844	9.32324	-0.0511086	9.58788	-0.109757	8.20324	0.0215092	9.38672	0.00748795	8.18402	0.0127063
TRCN0000042946	GCCACTCTTTCTTCAGCATTA	NM_001046.2-1992s1c1	SLC12A2	1992	CDS	7.80472	-0.048933	7.56019	-0.0595913	7.81668	-0.0622026	7.7298	-0.0295073	7.63125	0.00748174	7.81088	0.00385515	8.36015	-0.170009	8.32937	0.0754632	8.11367	-0.096399	7.77729	-0.0331892	7.83369	-0.0519759	8.60693	-0.0372312	7.67341	-0.0825228	8.38621	-0.0731544	7.675	-0.0279441	8.39964	-0.031728	7.58505	-0.0168035	8.33227	-0.0937085	8.53988	-0.104701	7.72009	-0.026465	8.16284	-0.115628	7.63175	0.0163445
TRCN0000043083	GCTTGTAGAAACAGGAGCTAT	NM_005075.2-801s1c1	SLCO1A2	801	CDS	6.9169	0.00301901	7.1287	-0.0243536	7.23412	-0.0525383	7.16049	-0.0905222	7.25057	-0.0576038	6.91748	-0.0154663	8.15825	-0.0329261	8.0812	0.015498	7.75654	-0.0960059	7.10432	-0.016379	7.19784	-0.0686919	8.21209	0.0045977	7.01333	-0.0113459	7.85261	0.0363214	7.13242	-0.073736	8.10922	-0.0697721	7.17282	-0.0368857	7.60291	0.0196801	7.99382	-0.0543226	7.18546	-0.129481	7.61384	0.0410182	7.13481	0.049582
TRCN0000043084	GCAATCTTTCTAATGGGTATT	NM_005075.2-1270s1c1	SLCO1A2	1270	CDS	7.57925	-0.0370013	7.59769	-0.0219733	7.74539	-0.0493143	7.75286	-0.0483217	7.63548	-0.0284997	7.7836	-0.0380877	8.52232	-0.0136663	8.50689	-0.0398562	8.63934	-0.017309	7.61636	0.0114933	7.6169	-0.00171701	8.54603	-0.00294484	7.86346	-0.0395978	8.61862	0.0297661	7.49415	-0.0337668	8.543	0.0216603	7.70735	-0.0556238	8.58058	0.0500462	8.17846	0.118583	7.86921	-0.0375461	8.07739	-0.00208462	7.74485	0.0182753
TRCN0000043085	GCTTTGAGATTGGAAATCTTT	NM_005075.2-401s1c1	SLCO1A2	401	CDS	7.05602	-0.0269526	6.66762	0.0422484	6.65402	0.134498	6.85815	-0.0343763	6.92264	-0.00720431	6.86427	-0.000411044	7.40837	-0.0159956	7.5003	0.0756378	6.96021	-0.109439	6.80587	0.0121445	6.84663	-0.0477818	7.80432	0.0337926	6.83967	0.0504045	7.51737	-0.0882218	6.94118	0.0186145	8.12275	0.032652	6.891	-0.0279256	6.75744	-0.0991135	7.41903	0.0135717	6.94864	-0.0976086	7.0576	-0.0501208	6.70898	0.0504295
TRCN0000043129	CGACGGTGTTCAGAATGTGAA	NM_003056.2-2293s1c1	SLC19A1	2293	CDS	8.01189	0.0202734	7.95863	0.00579557	8.16484	-0.0712445	8.06132	-0.0418721	7.98024	0.0141581	8.01696	0.00568843	7.7827	0.0182582	8.00449	-0.0203317	7.9462	-0.11124	8.00897	-0.0161563	7.87857	-0.0139455	7.99597	0.00848584	7.89993	0.0196236	7.93154	-0.110185	8.04516	-0.0831236	8.1855	-0.0165472	8.03491	0.0338373	7.79122	-0.0386662	7.88165	-0.172393	8.0668	-0.0535286	8.1918	0.02584	8.01694	-0.0462059
TRCN0000043130	GATTGCATCTTCTCTGTCTAA	NM_003056.2-1702s1c1	SLC19A1	1702	CDS	8.41972	0.0648527	8.40205	0.103975	8.64902	-0.00664938	8.1275	0.131068	8.325	0.0422983	8.26058	0.118243	9.09655	-0.015025	8.99409	-0.0555406	9.02838	0.000690447	8.618	0.0319836	8.48178	0.00843859	8.90306	-0.00597343	8.58227	0.0822073	8.92941	0.044745	8.28091	0.0799497	9.1507	-0.0196289	8.34779	0.0628637	8.9687	0.00576523	8.97369	0.05899	8.30358	0.0230534	9.07318	-0.0331046	8.22746	0.106699
TRCN0000043131	CCGCAAGCAGTTCCAGTTATA	NM_003056.2-1828s1c1	SLC19A1	1828	CDS	8.1475	0.0409281	8.11833	0.0283733	8.18001	0.0184647	8.15032	-0.0107497	8.14538	-0.00194767	8.16215	0.0191095	8.8256	0.0323463	8.79508	-0.0364395	8.92027	0.00111884	8.0562	-0.00767092	8.09275	-0.00280351	8.82113	0.000624893	8.14167	-0.0185976	8.70927	-0.0621674	8.31689	-0.0141228	8.95742	-0.0547767	8.13368	0.030635	8.71511	0.0722332	8.69041	-0.104286	8.18493	-0.0678465	8.9013	0.0196462	8.11219	0.0341435
TRCN0000043203	GCCTTCATCTAAGGCTAACAT	NM_006446.2-1241s1c1	SLCO1B1	1241	CDS	8.33576	-0.0225147	8.26822	-0.0543383	8.40011	-0.0692333	8.35988	-0.0720226	8.31666	-0.0304204	8.27364	-0.0123221	9.05273	0.00579688	9.12458	0.0840361	8.74406	-0.0800917	8.44171	-0.0335952	8.29719	-0.0154654	8.95357	-0.0125087	8.37372	-0.0999306	9.00627	-0.0535336	8.30384	-0.0365867	8.96136	0.0108662	8.23748	-0.00285935	9.0725	0.00120015	8.98057	0.00451263	8.33145	-0.060534	8.95458	-0.034917	8.38648	-0.0396035
TRCN0000043204	CGGTTGTTTCATTATGGGAAT	NM_006446.2-431s1c1	SLCO1B1	431	CDS	8.05635	0.0230115	8.09306	0.0599202	8.19312	0.0106174	8.20324	-0.0427607	8.07592	0.0359302	8.06085	0.0183635	8.76692	0.00353701	8.64934	-0.0273156	8.87558	0.0016423	8.05789	0.0100847	7.94637	0.0481273	8.43454	-0.0170109	7.94352	0.0698512	8.36303	-0.122138	7.91521	0.0554464	8.48303	0.00676657	8.06846	0.0516283	8.59157	-0.0347233	8.52221	0.00960319	8.00799	-0.0165359	8.69443	0.00127401	8.02407	0.0544025
TRCN0000043205	GCTAAGACACTAGGTGCAATT	NM_006446.2-252s1c1	SLCO1B1	252	CDS	7.93352	-0.018751	7.92274	0.0311128	7.97773	0.00962844	7.88508	-0.0430169	7.75603	0.0189024	7.86448	0.0310567	8.88312	-0.0395758	9.00831	-0.0743557	8.82328	-0.136203	8.11932	-0.00842115	7.66405	-0.0447386	8.97473	-0.00982035	7.6358	0.0498602	8.85655	0.0457063	7.78623	0.0207529	8.97818	-0.0559407	7.88188	0.00939354	8.81304	-0.0364356	8.847	-0.0331658	7.91743	-0.0774154	9.0301	-0.045183	7.80007	-0.0025964
TRCN0000043239	GCACTTCAACTTGTCAGAGAA	NM_016354.3-1914s1c1	SLCO4A1	1914	CDS	8.11757	0.00539457	8.11849	-0.0176673	8.14021	-0.000816519	7.99497	0.00543513	8.15008	-0.0228568	8.11415	0.014354	9.16425	-0.0164841	9.30087	-0.0240417	9.06136	-0.0464734	8.15353	0.034568	8.23772	-0.035682	9.40605	-0.0061291	8.13042	-0.0401821	9.14299	-0.0116157	8.08841	0.00931595	9.35459	-0.0214903	8.18012	0.0139165	9.22106	0.0294597	9.3083	-0.032439	8.16008	-0.0819871	9.3526	-0.00199411	8.10363	-0.02234
TRCN0000043241	TGGCTTCATCAACACAGTCAT	NM_016354.3-568s1c1	SLCO4A1	568	CDS	8.72061	0.00740446	8.68571	0.0182726	8.67007	-0.0411443	8.7119	0.0395906	8.8111	-0.0560598	8.77407	0.0048523	8.87518	0.0569776	8.89146	0.00707931	8.82896	-0.0675594	8.96056	-0.091381	8.75163	-0.0278249	8.81423	-0.028723	8.59907	0.0311991	8.93691	-0.0261395	8.65727	0.0171861	9.085	0.00892111	8.79396	0.013321	8.65072	0.0250104	9.0581	-0.0206727	8.54318	0.0166611	9.00363	-0.0296235	8.7822	-0.00396421
TRCN0000043242	TGTAGCTGTATCCCTCAGAAT	NM_016354.3-1856s1c1	SLCO4A1	1856	CDS	8.44475	0.0515579	8.44752	-0.0572253	8.51537	-0.0379686	8.12714	0.0754621	8.53326	-0.00910425	8.41462	0.000685137	8.08357	-0.0721839	8.12626	0.0479218	8.16353	-0.0494331	8.55403	0.0454704	8.54454	0.00330632	7.76512	-0.00716014	8.44799	0.021858	8.06807	0.0563092	8.46175	0.00799669	7.99623	0.0537581	8.51118	-0.0758707	8.13794	-0.0488362	8.04984	0.0367788	8.56698	-0.0703324	8.30837	-0.0668848	8.53983	-0.0181079
TRCN0000043253	GCAGGGATATATCCCAGGAAA	NM_004790.3-1895s1c1	SLC22A6	1895	CDS	6.98867	-0.0317322	7.01631	-0.0651547	7.01036	-0.0380849	6.74861	-0.0593664	7.01821	0.0231259	6.91047	-0.0261293	7.47306	-0.0173409	7.6041	0.0123743	7.44718	-0.0193605	6.95563	-0.0295908	7.05347	-0.0653303	7.66919	-0.0444451	7.00353	-0.0893337	7.65266	-0.00386848	7.07391	-0.0446917	7.66967	-0.0333637	6.77939	0.0161669	7.62914	-0.0364271	7.41172	0.0980911	7.02869	-0.0442433	7.632	0.00938409	6.97994	-0.0372921
TRCN0000043254	CCCTTTCTCAATGGCACAGAA	NM_004790.3-572s1c1	SLC22A6	572	CDS	8.09646	0.0153346	8.06537	-0.0182182	8.05062	0.0181227	8.0285	0.0543816	8.09387	0.0662434	7.99302	-0.0018393	8.78797	-0.00902538	8.82044	-0.0494148	8.90161	-0.00484515	8.10591	0.0179217	8.16859	-0.0489001	8.91179	-0.0473775	8.22415	-0.0638443	9.03525	0.00612814	8.12055	0.0435794	8.87272	-0.119092	8.23191	0.0290429	8.84283	-0.00568119	8.90019	-0.132443	8.23202	-0.0960426	8.88875	-0.054957	8.17176	-0.0852095
TRCN0000043255	GCCACTAGCTTTGCATACTAT	NM_004790.3-1349s1c1	SLC22A6	1349	CDS	8.04027	0.0271511	8.16852	0.0026911	8.20323	-0.0721951	7.90514	0.0247615	8.17748	-0.0144674	8.06613	-0.0261913	8.76144	-0.049065	8.81695	-0.0437019	8.38763	-0.0547906	8.08638	-0.0215752	8.14685	-0.0456683	8.89996	0.00469162	8.16691	-0.0726876	8.88993	0.0780095	8.22244	-0.0471758	8.9092	-0.0483668	8.09391	0.00173442	8.67518	-0.0236564	8.3691	0.0606371	8.11725	-0.0544209	8.6816	0.044702	7.97466	-0.0347856
TRCN0000043273	CCCTCTAATCTGCGAAAGCAA	NM_019844.1-1322s1c1	SLCO1B3	1322	CDS	4.60827	0.000142384	4.60695	7.92e-05	4.60849	-3.30843e-05	4.60994	0.000143954	4.60964	5.23004e-05	4.60826	0.000159974	4.61062	-0.000183277	4.62817	0.00261489	4.60667	0.000118665	4.60992	0.000162752	4.607	-3.57993e-06	4.60784	8.49451e-06	4.60796	0.000147444	4.61454	-0.00015838	4.60914	0.000112445	4.60716	0.000152394	4.60834	6.07224e-05	4.60338	0.000306349	4.607	5.97765e-05	4.60988	3.72805e-05	4.60682	-6.88164e-05	4.60883	0.000114647
TRCN0000043275	GTAGTTTGAATGCAATAGGAA	NM_019844.1-673s1c1	SLCO1B3	673	CDS	8.205	-0.00831331	8.47994	-0.0837688	8.39262	-0.0381171	8.13746	0.0986185	8.31297	-0.00233056	8.44282	-0.00492424	7.43922	-0.00872529	7.3388	0.0357668	7.50149	-0.0045496	8.39573	-0.0271007	8.35889	-0.0106508	7.29649	-0.0646731	8.26577	0.035421	8.10341	0.128876	8.25471	-0.017804	7.26693	-0.0264031	8.28074	0.0017194	7.62101	-0.00270191	7.27728	0.119156	8.34857	-0.00666137	7.52883	0.00620017	8.35895	0.00903691
TRCN0000043276	CCAAGGCATCGGACAATGAAA	NM_019844.1-2011s1c1	SLCO1B3	2011	CDS	8.73711	0.00381245	8.73976	0.0118226	8.72919	-0.0617929	8.75672	-0.0356837	8.75326	-0.0231209	8.75215	-0.00997353	9.20836	0.0227958	9.3166	0.0187445	9.19614	-0.0490341	8.72177	-0.021179	8.73268	0.00508066	9.37485	-0.0177369	8.64019	0.0322056	9.23326	-0.0712471	8.66525	-0.00143163	9.56657	-0.018858	8.7075	0.0164616	9.13781	0.0383751	9.35725	0.00161245	8.73156	-0.0160562	9.33857	0.0421927	8.72337	-0.0187374
TRCN0000043298	GCGGCTCATCTCCCAAATTAA	NM_005073.1-869s1c1	SLC15A1	869	CDS	6.7395	0.0421185	6.79577	0.0852604	6.74759	-0.0476675	6.9363	-0.0660645	6.89201	-0.0183662	6.86383	0.0283515	7.27847	0.0178435	7.23255	0.0173672	7.05562	0.00439396	6.86788	-0.0607688	7.13492	0.0327472	6.98284	-0.0343592	6.82903	-0.0568778	6.90315	-0.203894	6.77521	0.0503194	7.56283	-0.0526045	6.93479	-0.0223145	7.27466	0.0732189	7.601	-0.0143639	6.80664	-0.0187243	6.93187	0.0169289	6.78207	-0.0131032
TRCN0000043299	GCGGAGATCGAAGCTCAATTT	NM_005073.1-2082s1c1	SLC15A1	2082	CDS	6.86304	-0.0494522	6.86337	-0.0117242	6.74724	-0.0308087	6.87425	-0.00601351	6.94217	-0.00341252	6.94568	-0.055517	7.17388	0.0994511	6.81851	0.112376	6.85161	-0.103845	6.6596	0.0106156	7.09035	-0.116804	6.76007	-0.0321893	6.99981	-0.0858956	6.85125	-0.0869516	7.05877	-0.113469	8.35706	0.0632827	6.98031	-0.0271065	6.34492	0.0264131	7.61616	-0.0458817	7.0006	-0.0942613	7.15407	0.0156166	6.79692	-0.00873239
TRCN0000043300	GCTGGGAAAGTTCAAGACCAT	NM_005073.1-287s1c1	SLC15A1	287	CDS	7.42633	-0.0675661	7.37018	-0.0627984	7.48269	-0.0532076	7.45537	-0.0511826	7.39394	-0.0585068	7.49192	-0.0372957	8.35875	-0.0346715	8.48788	0.00486803	8.26134	-0.0874474	7.48474	-0.0257145	7.4014	-0.0195577	8.37113	-0.0108332	7.45897	-0.0413517	8.72154	-0.16374	7.46049	0.00109538	8.42129	-0.0648873	7.50483	-0.0113519	8.40175	-0.00648602	8.60689	-0.132013	7.52285	-0.115711	8.64527	-0.0654941	7.2973	-0.0796293
TRCN0000043548	CGCCTGAAGTACATATCCCTA	NM_005660.1-104s1c1	SLC35A2	104	CDS	8.46286	-0.025543	8.44749	0.00871233	8.64952	-0.132803	8.35668	0.0192687	8.56356	-0.0581309	8.50422	-0.0341635	9.15804	0.0423818	9.21236	0.0783707	9.15995	0.0314398	8.56675	-0.0689603	8.38933	-0.0287011	9.28285	-0.0199439	8.50246	-0.0672258	9.0443	-0.00290791	8.39091	-0.0238422	9.12853	0.0565373	8.48766	-0.0353586	9.00763	0.0482008	8.95011	0.048485	8.51934	-0.0451663	9.06243	0.00153383	8.42848	-0.000851313
TRCN0000043549	CGCAGGTGTCTACTTTGAGAA	NM_005660.1-649s1c1	SLC35A2	649	CDS	8.29268	-0.00563599	8.41393	0.0566947	8.21724	0.0161865	8.26763	-0.016755	8.29045	-0.032948	8.30889	0.000215147	9.08992	0.0333051	9.14325	0.00316811	9.15699	-0.020816	8.17354	0.0211003	8.33527	0.0439576	9.32747	0.0352669	8.32701	0.00239257	9.02848	-0.0224595	8.32769	0.0175586	9.25893	-0.0607034	8.27226	0.017641	9.07883	0.0340044	9.09559	-0.0376972	8.32539	-0.0115309	9.11605	-0.0370291	8.34865	-0.0144018
TRCN0000043550	GTTGTCAAGTACGCTGACAAT	NM_005660.1-866s1c1	SLC35A2	866	CDS	8.17995	0.0380156	8.24409	0.0317127	8.169	-0.0168913	8.14347	0.0841549	8.13105	0.0173109	8.2059	0.00943281	8.99459	-0.0210195	9.05099	-0.00795403	9.00998	0.0134018	8.22392	0.00873315	8.06984	0.0569906	9.07329	-0.015895	8.28587	0.0532466	9.02231	0.0583372	8.17626	0.0499867	9.01965	-0.0130254	8.22383	0.065781	8.88582	0.0198697	8.8577	-0.0330461	8.10027	0.0116038	8.99206	-0.0250357	8.02826	0.0796498
TRCN0000043643	GCTGTTATTCACCTACCTCAA	NM_004955.1-454s1c1	SLC29A1	454	CDS	6.3942	0.00758792	6.43111	0.100144	6.63973	0.00203154	6.27611	0.148562	6.58978	0.091123	6.40031	0.0332945	6.98815	-0.0142832	6.74248	-0.0601662	6.48732	-0.00869808	6.50634	0.0544948	6.62468	-0.00403474	6.70729	0.00111156	6.46972	0.0446965	6.78272	-0.197932	6.48685	0.0156565	7.68758	0.186031	6.63055	0.0785413	7.01779	-0.00537832	6.86487	0.0194645	6.31294	0.0229784	7.1721	0.0343267	6.47754	0.0676696
TRCN0000043644	CCACCAATGAAAGCCACTCTA	NM_004955.1-1002s1c1	SLC29A1	1002	CDS	7.52042	-0.0304666	7.66715	-0.0710276	7.64463	-0.0803618	7.70498	-0.100888	7.49118	-0.0218061	7.62344	0.0108435	7.38767	-0.0163405	7.57487	0.00345081	7.37734	-0.0926244	7.62216	-0.0638058	7.61856	0.00271619	7.54302	-0.0489354	7.75162	-0.0208396	7.38303	-0.0736766	7.6396	-0.0115262	7.23405	-0.062103	7.65482	-0.0536182	7.49287	0.00789962	7.43587	0.0102303	7.81082	-0.119255	7.43727	0.0421427	7.5136	0.00109384
TRCN0000043645	CGATGCCTGGTTCATCTTCTT	NM_004955.1-1354s1c1	SLC29A1	1354	CDS	7.87988	0.00625237	7.95772	0.0380547	7.89134	-0.0800805	7.88595	0.00986165	7.84141	-0.0640972	8.06822	-0.0254852	7.74898	0.0545266	7.94638	0.0340565	7.77175	-0.00506188	7.89941	-0.0535152	7.95648	0.0127851	8.02389	0.0232685	7.9617	0.0523917	7.93012	-0.0578828	7.92098	0.0678766	7.7558	0.057467	7.80744	-0.00312474	7.54728	0.0885479	8.1371	0.0670127	7.99119	0.00630988	7.88635	0.0753566	8.08678	0.0894516
TRCN0000043743	GCTACTTCATTGGTACAGATA	NM_000069.1-902s1c1	CACNA1S	902	CDS	8.56903	0.0305186	8.65416	0.0178596	8.79166	-0.0254524	8.86609	-0.0629792	8.73165	0.0640127	8.52522	0.0585965	8.59561	-0.119395	8.70974	-0.074799	8.6208	-0.0643666	8.65694	0.00657694	8.6647	-0.0289426	8.60214	-0.0570146	8.76899	0.0388779	8.44701	-0.00908899	8.56814	0.00559735	8.45946	0.0191572	8.68339	-0.0348864	8.73109	-0.00881595	8.71732	-0.103283	8.83264	0.0201187	8.57338	-0.135474	8.66683	0.0314207
TRCN0000043744	CGGGCTGATTCCATGAGAAAT	NM_000069.1-2692s1c1	CACNA1S	2692	CDS	4.83717	-0.0195104	4.82809	-0.013986	4.88505	-0.0143651	4.84396	0.0104469	4.86223	-0.0109246	4.80811	-0.00974893	5.06909	-0.00208764	5.02146	-0.0119417	5.12827	0.0364274	4.84022	-0.0117174	4.87583	-0.0131879	5.07694	-0.0233028	4.82237	-0.0202047	5.10543	-0.0503872	4.941	0.00477286	5.00729	-0.0196826	4.83539	-0.015146	5.22566	0.0886279	5.31562	0.0254753	4.81693	-0.0155902	5.00227	-0.0113924	4.80976	-0.0140513
TRCN0000043745	CCATAGCAACAGCCATGTGTT	NM_000069.1-5247s1c1	CACNA1S	5247	CDS	7.61477	0.0152446	7.77713	-0.0195343	7.467	0.081294	7.62381	-0.0680187	7.51823	0.0455578	7.55699	0.0245297	8.32632	0.0123949	8.33632	-0.00733493	8.28401	-0.0158563	7.56903	0.0788387	7.67309	0.0689252	8.40174	0.0188676	7.49297	0.00378356	8.24843	-0.146337	7.63557	0.0697069	8.39005	0.0609516	7.57108	0.0433655	8.18407	0.0394906	8.52634	0.002224	7.1582	0.111644	8.4611	0.0347344	7.47071	0.10731
TRCN0000043768	CCCATCATGTAACGCGGATTT	NM_000722.1-2080s1c1	CACNA2D1	2080	CDS	8.24499	0.0140131	8.20462	-0.00838124	8.29254	-0.0297615	7.94388	0.0668292	8.23305	-0.00551079	8.25563	0.0115008	8.78955	0.0134802	8.8739	0.00159276	8.86359	-0.026127	8.27853	-0.00162998	8.1522	0.0264439	8.83648	-0.0370376	8.24288	-0.0140757	9.01827	0.0382789	8.22685	0.0210658	9.09217	-0.0520229	8.11722	0.0371217	8.8947	0.0320353	8.91585	-0.087932	8.23091	0.0596353	8.94192	0.0199949	8.10624	0.0183603
TRCN0000043769	CCCAGGAGATATTTAACAAAT	NM_000722.1-1140s1c1	CACNA2D1	1140	CDS	7.73431	-0.00680647	7.85601	-0.0371751	7.89743	0.0225968	8.00851	-0.0849316	7.74374	0.0048816	7.79707	0.0192652	8.46444	-0.0609029	8.47103	-0.0197904	8.71718	-0.00112313	7.73907	0.0176554	7.83948	-0.0536696	8.37576	-0.00140333	7.7278	0.0119458	8.43233	-0.0471431	7.70134	0.0251343	8.44904	0.0211368	7.82554	-0.0183704	8.53809	-0.0197735	8.51624	0.0411478	7.67846	0.0848533	8.35096	-0.0311014	7.63173	0.0244394
TRCN0000043770	GCCAGGGATATTGAGAAACTT	NM_000722.1-281s1c1	CACNA2D1	281	CDS	8.48092	-0.0251846	8.3456	0.0225035	8.36716	0.00100286	8.43874	-0.0312816	8.461	0.0116512	8.36161	-0.00451363	8.62764	-0.0706998	8.72344	-0.0249921	8.39466	-0.0450329	8.51526	-0.0159438	8.30716	0.0115981	8.42041	-0.0921218	8.58713	0.0223934	8.45945	-0.1456	8.4479	0.0344716	8.25335	0.0487336	8.51968	-0.0145248	8.28832	0.0263223	8.53339	-0.00656174	8.52272	-0.0437843	8.48643	-0.0403177	8.37943	0.0117677
TRCN0000044138	CCGCTTATTGACACAGAATTT	NM_000087.1-2026s1c1	CNGA1	2026	CDS	7.54251	-0.0408684	7.22343	-0.0367468	7.55268	-0.0704614	7.51796	-0.0402751	7.63955	0.0310844	7.51102	-0.0196449	6.6005	-0.027715	7.20529	-0.015866	6.82104	-0.0402664	7.5689	-0.086497	7.11856	0.113766	6.75293	-0.0170734	7.78052	-0.0150334	7.40848	-0.000358803	7.59416	0.0558063	6.78511	0.0351431	7.67192	-0.0178928	6.41223	-0.0456556	6.666	-0.0643168	7.20583	0.0653138	6.72673	0.000631167	7.56786	-0.0140731
TRCN0000044139	CGTTGGTAACATAGGTTCTAT	NM_000087.1-1200s1c1	CNGA1	1200	CDS	8.20052	-0.0466137	8.33622	-0.0248944	8.34666	-0.0352003	8.24526	-0.0610297	8.20537	-0.0155787	8.22351	0.00984834	8.89179	0.00218759	8.75966	0.0304422	8.74911	0.0238867	8.49673	-0.0298378	8.25708	0.00198633	8.67777	-0.00407486	8.30677	-0.0105799	8.85184	-0.13418	8.22624	0.0198075	8.87899	-0.0415692	8.20258	-0.0387229	8.67983	-0.0202272	8.77029	0.000693967	8.16887	-0.0297058	8.77642	-0.071966	8.34442	-0.0334429
TRCN0000044140	CCCAATGTGATTGTACCAGAT	NM_000087.1-82s1c1	CNGA1	82	CDS	5.25508	-0.00531188	4.99202	-0.034967	4.76241	0.116119	4.99778	-0.0292062	5.25731	0.0587748	5.12831	-0.0287829	4.5564	-0.0458129	4.5438	-0.0427596	4.62182	-0.0305017	5.09806	-0.0376319	5.10626	-0.038602	4.55803	-0.0330776	5.15851	-0.0346351	4.60379	-0.00310704	5.03496	-0.0364819	4.54451	-0.046228	5.11133	-0.0356693	4.7837	-0.0150904	4.90424	-0.0440754	5.31978	-0.0357883	5.22377	0.00997743	5.035	-0.0356685
TRCN0000044163	CCTAGAGAAGTGTAACGTCAA	NM_002234.2-1975s1c1	KCNA5	1975	CDS	6.63882	-0.111722	6.51774	-0.0164081	6.67816	-0.0340589	6.69499	-0.0453779	6.47221	-0.0290376	6.5999	-0.0330209	7.2388	-0.0699724	7.24603	0.0935879	7.43538	-0.0394398	6.34502	0.0294181	6.56168	-0.0549455	7.20797	0.00857963	6.6423	-0.0172407	7.59434	0.0182927	6.65187	-0.0406865	7.02271	0.0415091	6.58281	-0.0837109	6.98605	-0.0366366	7.11388	0.071994	6.73974	-0.0828969	6.95807	0.00205857	6.53498	0.0410564
TRCN0000044164	GTGTGGCTTATCTTCGAGTAT	NM_002234.2-935s1c1	KCNA5	935	CDS	7.72793	-0.0682696	7.53211	-0.0224555	7.72101	-0.0858466	7.81664	-0.121819	7.6072	-0.0114771	7.61705	-0.0448039	7.78576	-0.016891	7.79486	-0.0256847	7.84441	0.0160126	7.60121	-0.0612013	7.54024	-0.00639033	7.66458	-0.0364175	7.60684	-0.0627301	7.67859	-0.000566865	7.57206	-0.060786	7.68411	-0.119444	7.70717	-0.0240373	7.69739	0.072582	7.63863	-0.0054955	7.4155	-0.0401172	7.97167	-0.0083495	7.54138	0.0176968
TRCN0000044166	GCTGACAACCAGGGAACCCAT	NM_002234.2-1598s1c1	KCNA5	1598	CDS	7.9092	0.00905976	7.92888	-0.00542976	7.37479	0.100991	8.01935	0.0271757	7.76099	0.0139698	7.75556	0.00439025	8.97648	-0.0839922	8.91674	-0.0817391	8.86429	-0.095733	7.63769	0.0307542	7.85269	0.0290834	9.29838	0.0050673	7.81822	-0.0113892	8.86302	-0.0846336	7.98118	-0.0307495	9.38398	-0.0124586	7.80243	-0.00973456	8.96754	-0.0283876	9.11401	-0.140162	7.90556	-0.0588523	9.14449	-0.023317	7.76686	0.0228866
TRCN0000044238	GCCATCAACTTTGACAACATT	NM_018896.3-1372s1c1	CACNA1G	1372	CDS	8.53653	0.0106484	8.60115	-0.0576171	8.62211	-0.0288376	8.51639	0.0439111	8.57027	-0.0395664	8.57503	-0.0156716	9.57451	-0.0138754	9.62377	0.0189466	9.48862	0.0112253	8.59882	-0.0311002	8.6162	-0.0500395	9.6343	0.002098	8.60647	-0.0457913	9.62623	0.00358373	8.55557	-0.0602849	9.83474	-0.0072227	8.60824	-0.00493767	9.63457	-0.0938534	9.66288	-0.0421664	8.5095	-0.00982038	9.58182	0.0510537	8.60137	-0.00960453
TRCN0000044239	CGCCCTAGAAATCAGCAACAT	NM_018896.3-2691s1c1	CACNA1G	2691	CDS	7.79107	0.0445185	7.76197	0.0212196	7.86587	-0.0526848	7.77656	0.0631374	8.04878	-0.0546079	7.76123	0.0502908	8.05622	-0.00760143	8.52878	-0.00610218	8.20978	-0.0104688	7.82535	-0.0272164	7.86465	-0.0165141	8.21222	0.0560291	7.85222	-0.0521893	8.33311	0.0455785	7.90287	-0.0756724	8.627	0.0141955	7.99944	-0.0263621	8.41168	-0.0247829	8.273	0.0320214	8.11353	-0.118208	8.13803	-0.0657715	7.93486	-0.030087
TRCN0000044240	GCCTTTGATGACTTCATCTTT	NM_018896.3-727s1c1	CACNA1G	727	CDS	8.35643	-0.00386213	8.40318	0.0174251	8.53879	-0.0490749	8.40795	-0.0227235	8.28393	-0.00519604	8.35769	-0.00874786	9.48099	0.00728503	9.56408	-0.0198369	9.46236	0.0132367	8.4748	-0.0325139	8.31271	-0.00991228	9.52202	-0.033281	8.4204	0.00333265	9.57641	-0.05931	8.38328	0.0153363	9.51381	0.0176454	8.43514	-0.0180343	9.479	-0.0113693	9.56401	-0.0884685	8.53848	0.0496676	9.39888	-0.0808662	8.46157	-0.00512366
TRCN0000044318	GCCATGTGCATCTCTGTGAAA	NM_145068.2-1802s1c1	TRPV3	1802	CDS	8.0324	0.0250175	8.05117	-0.0169781	7.926	0.0491981	8.12385	0.0488268	8.04815	-0.00490391	7.9983	0.0237516	8.86109	0.0268169	8.98853	0.0198808	8.69855	-0.0252416	8.17191	0.00541371	7.8964	0.0602347	9.05915	-0.0239905	7.98255	-0.00242927	9.05097	-0.0454915	8.15129	0.0604493	8.94582	-0.0705309	8.04946	0.0200742	8.66311	0.000228934	9.02376	-0.0369953	8.01142	0.00724995	9.06117	0.0374352	8.00146	0.0396313
TRCN0000044319	GCACACTTCTTCCTGGAGATA	NM_145068.2-443s1c1	TRPV3	443	CDS	8.7634	0.0141042	8.81147	0.0317752	8.85514	-0.0420004	8.75215	-0.0396048	8.79124	0.00138922	8.75085	-0.0089281	9.47787	0.0309346	9.46291	0.0408977	9.24273	-0.0861553	8.91131	-0.0474784	8.75123	0.0575067	9.60257	-0.0356874	8.86675	0.030854	9.5227	0.00712736	8.72918	0.0707721	9.41165	-0.0271132	8.75647	0.00280413	9.39368	-0.0334316	9.43589	-0.0238914	8.9744	0.105877	9.5546	0.0334806	8.78289	0.0115664
TRCN0000044320	GCTGCATATGAAGTGGAAGAA	NM_145068.2-1606s1c1	TRPV3	1606	CDS	8.07818	-0.00786262	8.07974	0.0243965	8.2674	-0.146941	8.25935	-0.108349	8.23734	-0.0910226	8.28017	-0.048087	8.85098	-0.00822613	8.88732	-0.0584491	8.69872	-0.0351978	8.26046	-0.0873887	8.16927	-0.0810848	8.95425	-0.0347249	8.15674	-0.104543	8.71615	-0.0672017	8.2848	-0.050495	9.0302	-0.0471334	8.09044	-0.000438915	8.90462	0.0546025	9.09042	-0.0686751	8.3853	-0.143171	8.6061	-0.0956566	8.19157	-0.0194306
TRCN0000044383	GCTGCTAAAGTGGGTTGCATA	NM_021007.1-3876s1c1	SCN2A	3876	CDS	7.99857	-0.0653251	7.9756	-0.0488932	7.80335	-0.0218576	7.98775	-0.0381629	8.00743	-0.0827493	7.98527	-0.0369964	8.20591	-0.00655532	7.85554	-0.0362251	8.11215	-0.0477753	7.99385	-0.116507	7.91493	-0.0605754	8.2739	-0.000735499	7.97689	-0.0556218	8.70663	0.00416687	8.01475	-0.0640427	8.8167	-0.00222546	7.99979	-0.0395382	8.67238	0.083496	8.42829	-0.0255713	8.08948	-0.14363	8.32749	0.00460717	7.86278	-0.00597327
TRCN0000044384	GCTGCTATTGAACAACGCATT	NM_021007.1-172s1c1	SCN2A	172	CDS	8.11554	0.022035	8.19848	-0.0169676	8.2161	-0.0300915	8.14387	0.0639678	8.24341	0.0140869	8.24579	-0.00348405	8.31301	0.0367467	8.53896	-0.0428634	8.43538	-0.0542261	8.26939	-0.0371187	8.24645	-0.0354634	8.66694	-0.0400243	8.12553	0.0107685	8.33546	-0.0620375	8.12236	-0.0155409	8.47792	-0.104061	8.09653	0.0359372	8.40083	0.0817576	8.55285	-0.00393292	8.28364	-0.0848441	8.61823	-0.0456838	8.0186	0.0629986
TRCN0000044385	GCTCTCATTGAGAGCAATCAA	NM_021007.1-4267s1c1	SCN2A	4267	CDS	6.56334	0.0218343	6.50964	-0.0259622	6.77988	-0.104923	6.78939	-0.08051	6.63177	-0.083344	6.64172	-0.0102456	7.08934	-0.0190981	6.94175	-0.110743	6.92162	-0.0729499	6.7417	-0.0523985	6.7562	-0.0582134	6.87694	0.00472973	6.52383	-0.0269655	7.04481	-0.0217903	6.70045	-0.0782239	7.23043	-0.0107647	6.70171	-0.0801224	7.6874	-0.00296965	7.4916	-0.0040739	6.65019	-0.114182	7.30648	-0.0678177	6.4318	0.024592
TRCN0000044753	GCGTACCTAGTGGAATAGCAT	NM_003053.1-551s1c1	SLC18A1	551	CDS	5.49917	0.0271198	5.54193	-0.0416982	5.53632	-0.0298728	5.43506	-0.0600477	5.49901	-0.0417118	5.44413	-0.0252316	4.61062	-0.000183277	4.6595	0.00673571	4.6625	0.00897632	5.43287	-0.0413283	5.71255	-0.0316814	4.72603	0.00250744	5.56456	-0.0131717	4.64401	0.00113309	5.38116	-0.0484408	5.02167	0.029062	5.43425	-0.0385192	4.73089	0.00484689	4.61546	0.000431072	5.41612	-0.0246726	4.60682	-6.88164e-05	5.36881	-0.0409105
TRCN0000044754	CCATTGTAAAGGCCATCGGTT	NM_003053.1-1616s1c1	SLC18A1	1616	CDS	8.49669	0.0387817	8.63198	-0.0104733	8.4377	0.0293234	8.40807	0.0366	8.49986	0.0712244	8.49188	0.0164627	9.06402	0.000114135	9.14569	-0.0355957	8.91441	-0.0324589	8.47113	0.0290308	8.39052	0.025699	9.10857	-0.000582483	8.52505	0.0552151	9.08037	-0.0492808	8.41228	0.0379451	9.20662	0.0135438	8.46725	0.010887	9.16462	-0.0408737	9.14939	-0.0756096	8.47566	0.0421322	9.08517	-0.0345878	8.5975	0.0253256
TRCN0000044755	GCTGGCTTTGTTATCATGTTT	NM_003053.1-781s1c1	SLC18A1	781	CDS	8.36685	0.00421488	8.39498	0.0160218	8.35825	0.00487555	8.4975	-0.0277875	8.30959	0.0186256	8.32758	0.0205971	9.06566	-0.0686554	9.18034	-0.00256565	8.86778	-0.048837	8.40284	0.00889484	8.23854	0.0253336	9.13494	0.0103647	8.24545	-0.00480996	9.08523	-0.118995	8.26755	0.0164364	9.04756	0.042919	8.38126	-0.0490778	8.92709	-0.0259346	9.00046	-0.00345721	8.31088	-0.00416784	8.99313	0.0540899	8.28634	0.0205492
TRCN0000044823	GCTCTCAATTATGAGACAATT	NM_001094.4-1505s1c1	ACCN1	1505	CDS	8.05909	0.00850431	8.12416	-0.0355944	8.08656	-0.0311944	7.96227	0.0232806	8.06672	-0.0518633	8.21859	-0.0181282	9.225	-0.0212036	9.18481	-0.0361687	9.06063	0.0479789	8.02375	-0.013356	7.98627	-0.0981893	9.21357	-0.0185939	8.20862	-0.0354827	9.17401	0.0167471	8.09779	-0.0547887	9.2312	-0.0369468	8.08203	0.00979862	9.4767	-0.0949745	9.16753	0.0636191	8.16614	-0.160616	9.30924	-0.0208805	8.11605	0.00129543
TRCN0000044824	GCTGCCTTACTTGGTGATATT	NM_001094.4-1550s1c1	ACCN1	1550	CDS	7.70387	-0.0149639	7.79858	-0.0134956	7.78541	-0.00143967	7.70414	-0.00613665	7.76854	0.0114866	7.65833	0.0451146	8.00459	-0.00690424	7.97878	-0.0309335	7.90328	0.0265078	7.9046	-0.0276765	7.66203	-0.107778	8.16443	-0.0150569	7.78686	-0.0490001	7.98907	0.101143	7.70007	-0.0515578	8.17305	0.0217646	7.70547	-0.0454951	8.39868	-0.0145254	7.80541	-0.0132254	7.72904	-0.116574	7.97522	-0.0700691	7.62825	0.0203678
TRCN0000044825	CCAAGACTTCACCACAGTGTT	NM_001094.4-814s1c1	ACCN1	814	CDS	7.72873	-0.0354077	7.5992	-0.0357948	7.77223	-0.043717	7.70207	0.0159082	7.63097	-0.0424494	7.53422	0.0103697	8.75501	-0.028851	8.78446	-0.0591878	8.85021	-0.0437271	7.65046	-0.0297583	7.63504	-0.106369	8.97299	-0.00214146	7.52655	-0.0573683	8.88376	0.0493098	7.7841	-0.0143855	8.86702	-0.0274954	7.59413	-0.0189981	8.68625	0.00870395	8.80163	-0.137498	7.62589	-0.126835	8.77402	-0.071405	7.62736	-0.0417176
TRCN0000044918	GCACTACTACAAGCAGAAGAA	NM_002558.2-1521s1c1	P2RX1	1521	CDS	8.02797	0.0297372	7.84015	0.0634038	8.21287	-0.0193381	7.86684	0.00375857	7.91043	0.0580457	7.92953	0.0480381	8.91654	-0.0212969	8.75346	-0.109065	8.72186	-0.0880954	7.85148	0.0815736	7.98018	-0.0825369	8.84984	-0.000598517	8.00184	-0.0277089	8.70286	0.0532474	8.09778	-0.116826	8.65731	-0.00316028	8.04176	-0.0453563	8.68657	0.0435312	8.75149	-0.0168257	8.21471	-0.0906	8.66197	-0.0169495	8.20776	0.0557984
TRCN0000044919	CGTAATAAGAAGGTGGGCGTT	NM_002558.2-514s1c1	P2RX1	514	CDS	8.41467	-0.018116	8.31971	0.00804041	8.45556	0.00349504	8.38039	0.00872205	8.38738	0.0069957	8.32212	0.0373146	9.25184	0.00606324	9.36667	-0.0239684	9.28695	0.00607192	8.34513	0.0404565	8.48314	0.05264	9.37967	-0.000334738	8.39151	0.0394037	9.33313	-0.0657582	8.42226	-0.000780344	9.3465	-0.028901	8.42811	-0.000948512	9.13015	0.00202	9.34937	-0.0901712	8.46912	0.0402755	9.33757	0.00066097	8.28359	0.00304937
TRCN0000044921	CGTGGTCATGACCAATTTCAT	NM_002558.2-741s1c1	P2RX1	741	CDS	6.96001	-0.00182696	6.91285	-0.0218759	7.00543	-0.0452736	6.93916	-0.0924752	6.87321	-0.0469549	6.89871	-0.00319011	6.78149	-0.0200973	6.85325	0.0162725	6.6253	-0.115239	6.91891	-0.0231142	6.66697	-0.0644346	7.73163	0.0848308	6.79948	-0.0526652	6.94758	-0.0309476	6.9458	-0.0455765	6.54869	0.0847029	6.80498	-0.0464721	7.31819	0.00759218	6.48835	0.0104765	6.93107	-0.0586521	6.48962	0.0394472	6.94827	-0.0094881
TRCN0000045019	CCCTGTTATCTGTACGAACCT	NM_004980.3-1967s1c1	KCND3	1967	CDS	8.46631	0.0127313	8.4626	0.00592883	8.46407	-0.0441979	8.47217	-0.0460448	8.57453	-0.0216559	8.54712	-0.0140903	8.5138	0.034456	8.59955	0.0469344	8.40095	-0.0490576	8.5345	-0.0241324	8.48434	-0.0585744	8.55119	0.02388	8.43204	-0.0116604	8.59394	-0.0224018	8.47366	-0.0293717	8.53806	-0.0227019	8.41211	0.00229157	8.58518	0.0893759	8.58497	-0.0151694	8.56655	-0.103303	8.76329	0.0523715	8.5212	0.00334481
TRCN0000045021	CGTCGTAGTAAGAAGACCACA	NM_004980.3-2125s1c1	KCND3	2125	CDS	7.65231	0.0313683	7.93447	-0.0153821	7.75502	-0.0725249	7.75099	-0.0247708	7.72808	-0.0153772	7.78217	-0.0327543	8.13971	0.0850808	8.28767	0.0139354	8.05598	-0.0111812	7.77194	-0.0389649	7.59842	0.0118806	8.36394	0.040094	7.67064	-0.00155035	8.4297	-0.123438	7.63286	0.0397338	8.20495	-0.0175724	7.65914	0.0496917	8.08619	0.0176543	8.19428	0.0237308	7.81536	0.0344025	8.24159	0.0865982	7.74982	0.00460557
TRCN0000045022	CGACAACGACTCGGAGAACAA	NM_004980.3-927s1c1	KCND3	927	CDS	8.61807	0.0144143	8.6219	0.0250642	8.40276	-0.0380599	8.7204	-0.0660092	8.52806	-0.0221612	8.49921	-0.0190822	9.09222	-0.0430677	9.03339	-0.0052478	9.36886	0.00572649	8.54786	-0.0344393	8.6645	0.0113775	9.22456	-0.0214019	8.60481	0.0659775	9.00511	-0.185143	8.65682	-0.00478701	9.34814	-0.0303943	8.66284	-0.0565313	8.90692	-0.0284562	9.24272	-0.0832704	8.63538	-0.0221175	9.40879	0.0685624	8.53783	0.00129508
TRCN0000045293	CGACTTTAAGTTTGCCATGTA	NM_001759.2-839s1c1	CCND2	839	CDS	7.222	-0.029442	7.2137	0.0157047	7.04649	-0.0223328	7.27335	-0.079888	7.20756	-0.0033456	7.26719	0.0209904	7.64083	0.00329441	7.9152	0.0707329	7.58552	-0.010825	7.0567	-0.00509725	7.377	0.0353489	7.47823	-0.0258175	7.24055	0.0783793	7.37692	-0.0767538	7.3601	0.0737587	7.58035	-0.0314517	7.13136	0.00880679	7.77759	-0.0814461	7.37975	-0.0434175	7.4744	0.0549238	7.80875	-0.00116602	7.28559	0.0081488
TRCN0000045294	TCACCAACACAGACGTGGATT	NM_001759.2-973s1c1	CCND2	973	CDS	6.62171	0.00013967	6.5976	0.0261312	6.69762	0.00216531	6.73569	0.050475	6.69745	0.00664246	6.68401	-0.019391	7.73263	-0.0481128	7.72726	-0.0762966	7.46208	-0.0828431	6.8141	-0.0445355	6.66496	0.0142959	8.04782	-0.024546	6.85328	0.0420877	7.60443	-0.173128	6.57838	0.073007	7.78399	-0.0933308	6.83688	-0.0283596	7.72223	-0.00455494	7.43572	-0.192691	6.80046	0.0802294	7.64246	-0.0525797	6.63454	-0.0385895
TRCN0000045295	GAAGGACATCCAACCCTACAT	NM_001759.2-413s1c1	CCND2	413	CDS	8.23502	0.0100457	8.20079	0.0647957	8.22849	0.0166129	8.21745	0.00368641	8.04832	0.0929056	8.19068	0.0259478	8.50016	0.0210439	8.84155	0.038024	8.54128	0.0567003	8.29776	0.0154338	8.27357	0.0671373	8.68359	0.0565168	8.20359	0.022238	8.82164	-0.0897806	8.11881	-0.0197307	8.69529	0.0730835	8.23431	0.026713	8.87436	0.0395039	8.76882	0.0411698	8.23156	-0.0473404	8.72072	0.043882	8.32496	-0.0315832
TRCN0000045333	CCAGAGCAATCACATGGATAT	NM_006441.1-268s1c1	MTHFS	268	CDS	8.31097	-0.0624031	8.40094	-0.0243287	8.32515	-0.0869228	8.25879	-0.0435457	8.22805	-0.0748981	8.11322	-0.00687574	8.32193	0.0732513	8.31265	0.05164	8.35103	-0.0115965	8.26787	-0.0614661	8.20032	-0.0325203	8.02834	-0.0215637	8.16137	0.0196327	8.2308	-0.0720646	8.21409	-0.00193619	8.09828	0.0891066	8.21078	0.000189247	8.22935	0.0972526	8.42645	0.0351224	8.27156	0.0189567	8.40167	0.039301	8.25235	-0.0137201
TRCN0000045334	CGAAGACTCGTCAACAGCTTA	NM_006441.1-604s1c1	MTHFS	604	CDS	8.21697	0.0218533	8.37822	-0.0597958	8.45712	-0.0793689	8.32363	0.0640701	8.31008	0.00559149	8.40896	-0.0200664	8.3051	0.0606949	8.16458	0.0264482	7.97987	0.016621	8.23214	-0.0250677	8.40088	-0.0204802	8.18411	-0.0365721	8.44483	-0.0625435	8.40812	-0.0714953	8.39945	-0.031762	8.66109	-0.0234175	8.30558	0.0366055	8.16122	0.0944247	8.5459	0.0612134	8.3206	-0.0134849	8.53043	0.143359	8.23297	0.0721203
TRCN0000045336	CTACTATGATGCCTATCTGAA	NM_006441.1-466s1c1	MTHFS	466	CDS	7.21076	0.0147911	7.34683	-0.0867582	7.39122	-0.0112177	7.41692	-0.0944797	7.19466	0.0742549	7.14091	0.038841	6.74418	-0.0765695	6.57996	-0.0842254	7.33199	-0.00182511	7.27872	-0.0143868	7.18488	-0.0403755	6.43556	-0.0990999	7.5639	-0.0330423	6.42608	-0.0634736	7.53102	-0.00685165	6.21316	-0.0924555	7.21182	0.028722	7.1539	0.00936513	6.86155	0.0601583	7.24182	-0.0832439	6.68785	-0.0631654	7.25182	-0.0228464
TRCN0000045479	CCGGAACATTCTTCACAAGAA	NM_001001438.1-560s1c1	LSS	560	CDS	8.34788	-0.0214478	8.32972	-0.0544333	8.45529	0.0195031	8.39213	-0.0321737	8.26956	0.0059808	8.31719	-0.0663148	8.65541	0.00596256	8.68475	-0.0287228	8.70304	0.026093	8.2248	0.0226059	8.21562	-0.0372203	8.55103	0.0286592	8.40887	-0.0665812	8.76631	0.0975381	8.34126	-0.0761046	8.53574	-0.0247994	8.31499	-0.0139	8.73093	-0.0423276	8.63817	0.0461079	8.18567	-0.0517177	8.50144	-0.0671251	8.33	-0.0868137
TRCN0000045481	GCAGAAGCTGTATGAACACAT	NM_001001438.1-980s1c1	LSS	980	CDS	8.7885	-0.010431	8.83599	0.00427373	8.7997	-0.00116118	8.67537	0.0739618	8.91581	-0.00237089	8.81968	0.0147229	9.58326	-0.0919751	9.6909	-0.086753	9.71693	-0.0201547	8.84093	0.00495011	8.7542	-0.0501001	9.70662	-0.015632	8.78368	-0.0171238	9.71569	0.0174191	8.79377	-0.0563124	9.67323	-0.0467796	8.81488	-0.00456847	9.6783	-0.0833175	9.67483	-0.0477656	8.79961	0.0325717	9.6479	-0.0290405	8.89623	0.0500838
TRCN0000045482	CACGAGCTACAGGAACATCTT	NM_001001438.1-2144s1c1	LSS	2144	CDS	8.55872	0.0079511	8.51414	0.0159302	8.59723	0.00927347	8.63463	-0.0270576	8.63064	0.0355943	8.59548	-0.0224075	9.50181	-0.100589	9.50134	-0.0978376	9.3258	-0.12367	8.34839	0.0966184	8.60561	-0.0120408	9.58355	-0.00549312	8.46973	-0.015482	10.024	0.133602	8.71859	-0.124984	9.66383	-0.00673544	8.57619	0.0265434	9.55962	-0.286909	9.59515	-0.0183308	8.75749	0.110357	9.47477	-0.0242563	8.42943	-0.00231059
TRCN0000045533	GCTGAATTTAACACCCTCTAT	NM_000963.1-1227s1c1	PTGS2	1227	CDS	8.60007	-0.00280967	8.63382	-0.00297555	8.5882	0.0428758	8.51026	0.0540683	8.67783	-0.0171755	8.67099	-0.00386591	9.63349	0.0322977	9.61453	0.0314498	9.3334	0.0435543	8.58416	0.0205303	8.56522	0.0273659	9.50047	-0.00414091	8.57003	0.0178668	9.51354	-0.049451	8.59835	-0.00304519	9.50149	0.0416093	8.61293	0.0132149	9.74274	0.0133949	9.49302	0.05033	8.53841	-0.0272161	9.48938	0.0210439	8.68901	0.00470592
TRCN0000045534	GCAGATGAAATACCAGTCTTT	NM_000963.1-1460s1c1	PTGS2	1460	CDS	8.1584	-0.0153927	8.08519	-0.0264005	8.4234	-0.0849653	7.97561	-0.0123863	8.25217	-0.0527169	8.19042	-0.0302876	8.85911	-0.00200993	9.05609	0.041876	8.99702	0.0245917	8.2353	-0.0951736	8.0104	-0.00602951	9.0058	0.00957689	8.14859	-0.0271817	9.16421	0.034812	8.06791	-0.084482	8.78978	0.0385535	8.0833	-0.0362365	9.0632	0.0272854	8.94322	0.0624397	8.11985	-0.0421461	8.89883	0.0072944	7.9768	-0.0013971
TRCN0000045537	CCATTCTCCTTGAAAGGACTT	NM_000963.1-1674s1c1	PTGS2	1674	CDS	8.97443	0.00981102	8.99859	0.00674352	9.0185	-0.00242806	9.069	-0.00177005	8.97953	0.00831443	8.96045	-0.0170021	9.50425	0.0431244	9.41216	0.0128737	9.66372	0.00395368	9.08622	-0.0502258	9.06573	-0.0257907	9.29503	-0.0075131	8.97264	-0.00259885	9.59131	0.05799	8.94675	-0.0107416	9.38311	0.0440738	9.02083	-0.018744	9.48365	-0.0085813	9.4287	0.0823238	8.84853	-0.025814	9.36984	0.026858	8.95325	0.0126389
TRCN0000045628	GCACACCTGTAAACGGATAAT	NM_002065.3-802s1c1	GLUL	802	CDS	8.62035	-0.00465331	8.7301	-0.00233546	8.61008	-0.00317871	8.62604	-0.060191	8.6743	-0.0170377	8.64379	-0.0132043	9.69541	0.0456873	9.81938	0.0206256	9.77173	-0.0263333	8.67126	-0.0257677	8.71033	-0.00259343	9.93217	-0.00268555	8.64016	0.0189011	9.93038	0.0456506	8.64158	-0.0132324	9.64111	0.0319895	8.62402	0.00874714	9.76687	-0.0162751	9.78736	0.0414348	8.62747	-0.0562641	9.65143	0.0422538	8.63742	-0.0185588
TRCN0000045630	GCATCGTGTGTGTGAAGACTT	NM_002065.3-1135s1c1	GLUL	1135	CDS	8.48933	0.00777424	8.59077	-0.00898719	8.46812	-0.029028	8.55776	-0.00872693	8.48613	-0.00322105	8.557	-0.0203754	8.56278	-0.00571371	8.59544	0.0286181	8.45198	-0.0287775	8.51028	0.0201338	8.54296	0.00902809	8.61041	0.0147073	8.57332	-0.0304286	8.68951	0.0551958	8.51889	0.0216152	8.5746	-0.0519596	8.46349	-0.0108401	8.41323	0.0117493	8.6677	-0.0286526	8.54416	-0.0389938	8.66246	0.0133469	8.52432	0.0304939
TRCN0000045631	CCAGGAGAAGAAGGGTTACTT	NM_002065.3-1450s1c1	GLUL	1450	CDS	8.43304	-0.0169123	8.67513	0.034068	8.64428	-0.087386	8.42286	0.00767061	8.56418	-0.0637152	8.67911	-0.00936568	8.88975	0.00959316	9.01289	0.0190527	8.96802	0.0027351	8.73423	-0.0682624	8.57088	0.00881397	8.84845	-0.0476736	8.6211	0.0226124	8.93082	-0.170369	8.62501	-0.0399013	8.74727	0.0550822	8.46547	0.0035029	8.93029	0.049677	8.96869	0.0514547	8.48979	0.0266522	8.78666	-0.0360986	8.52606	0.00248148
TRCN0000045663	CCCTGACGACAGAAGAATCAT	NM_001071.1-618s1c1	TYMS	618	CDS	8.18013	0.0349236	8.27136	-0.0362781	8.30903	-0.0355941	8.34939	-0.0275921	8.27423	-0.0235033	8.15217	0.00899615	8.00168	-0.106396	8.06429	-0.0434244	8.00949	-0.144916	8.27882	-0.0231467	8.22631	0.0698214	8.11699	-0.0136092	8.3266	-0.0155286	8.15662	-0.131429	8.1789	0.0169366	8.68135	-0.032763	8.20628	0.00434225	7.92137	-0.0197975	8.25458	0.0175919	8.26484	0.0411404	7.91131	0.00114836	8.37121	0.0482368
TRCN0000045664	CAGGTGACTTTATACACACTT	NM_001071.1-839s1c1	TYMS	839	CDS	4.74746	-0.00162607	4.74564	-0.00430197	4.81782	-0.00486626	4.8266	-0.00414292	4.8011	-0.00439812	4.79055	0.000391444	4.88199	-0.0019621	4.86486	0.00924504	4.88891	0.0166467	4.80028	-0.00584701	4.78068	-0.0071923	4.82451	0.0111461	4.81931	-0.00223337	5.17114	0.0559994	4.76084	-0.00205617	4.70149	0.0678167	4.74927	-0.0061787	4.86345	0.00354041	4.7488	0.0225642	4.74999	-0.00544116	4.98314	0.0232237	4.84829	-0.000298597
TRCN0000045665	GCTGACAACCAAACGTGTGTT	NM_001071.1-324s1c1	TYMS	324	CDS	7.99015	-0.00918979	8.06232	-0.0524808	8.04169	-0.0962734	8.1189	-0.0151245	8.03062	-0.0379246	7.92244	-0.017236	9.01854	-0.099507	9.11111	-0.0657767	8.92145	-0.118899	7.90894	-0.0191402	8.24956	-0.104228	9.27965	-0.00966269	7.84726	-0.0472335	9.03938	-0.0150049	8.05204	-0.0695036	9.12156	-0.127545	8.0944	-0.0690788	9.12036	-0.0561076	9.3811	-0.0820548	8.2162	-0.0877433	9.43822	0.0430643	7.88266	-0.0156761
TRCN0000045928	CCAGTTTGACTATGCCGTCTT	NM_004957.2-1297s1c1	FPGS	1297	3UTR	8.68811	-0.00805006	8.60005	0.0119851	8.5068	0.0285253	8.63162	0.0323247	8.57899	0.0273256	8.58315	0.0136135	9.25433	0.00377613	9.2297	-0.0293122	9.126	-0.01846	8.48404	0.0361978	8.63508	0.0392195	9.18598	-0.00459379	8.60594	0.0192675	9.21569	-0.0518157	8.56093	0.0202417	9.28802	-0.0401793	8.63378	0.021192	9.02314	0.00819365	9.14567	-0.0532853	8.62957	0.0557442	9.25852	-0.0229693	8.5433	-0.00568312
TRCN0000045929	CTGTGCCTTCACGGAATGTAT	NM_004957.2-353s1c1	FPGS	353	CDS	5.95829	-0.0604164	5.95769	-0.0609065	5.95288	-0.0930097	6.13514	-0.0253325	5.85134	-0.0878225	5.86627	-0.0653891	4.80859	-0.019189	4.97385	-0.0180215	4.78273	-0.0325574	6.04047	-0.0788743	5.80707	-0.0598141	4.7718	-0.0310536	6.04975	-0.0660518	4.95669	-0.0259888	5.73849	-0.0988061	4.75943	-0.0324509	5.80762	-0.0744247	4.84406	-0.0209018	5.14003	0.0690419	5.9914	-0.0768395	4.90266	-0.0239033	5.94395	-0.0550904
TRCN0000045930	TCAGACACAGTTGGAAGCCAT	NM_004957.2-239s1c1	FPGS	239	CDS	8.64667	0.0230464	8.72731	0.0234649	8.50639	0.0296009	8.66417	-0.0192307	8.66895	0.00204988	8.6688	-0.00826251	9.55953	-0.0363334	9.47222	-0.0747809	9.50294	-0.0156208	8.44931	0.0459536	8.45296	0.0776636	9.73165	0.00158645	8.62006	0.0149185	9.61848	0.0663568	8.56603	-0.0763231	9.6214	-0.0851908	8.56741	0.0179386	9.37254	-0.0761008	9.35115	-0.114269	8.58965	0.0569569	9.53248	-0.059727	8.55038	0.0232388
TRCN0000045968	CGAGAGGGAAAGAACTCCTTT	NM_000547.3-155s1c1	TPO	155	CDS	8.51473	-0.00968597	8.4687	0.00794626	8.54125	-0.0886408	8.31595	0.0077639	8.50835	-0.0668314	8.57197	-0.0490121	8.70946	0.0945104	8.68831	0.0574346	8.63543	-0.0203999	8.64362	-0.0868453	8.41899	-0.00203893	8.6554	-0.0572628	8.55792	-0.0230066	8.81694	0.0976584	8.48322	-0.00727966	8.62192	0.00707639	8.43723	-0.0528401	8.62289	0.0563756	8.61016	0.094265	8.39048	-0.0679659	8.63105	0.0298496	8.4498	-0.0194887
TRCN0000045969	CGACAAGATCCTGGACTTGTA	NM_000547.3-1941s1c1	TPO	1941	CDS	8.84816	-0.00985037	8.87691	-0.0113021	8.68007	0.0985199	8.95559	-0.0734316	8.86312	0.00792034	8.80527	0.0188192	9.23793	-0.0474474	9.28177	0.0230666	9.36174	0.017912	8.65635	0.0567558	8.81814	0.0822491	9.38136	0.00318541	8.81291	0.0822938	9.3677	0.0448866	8.90565	0.0121121	9.3489	0.00239246	8.99076	-0.0207564	9.00859	-0.044211	9.36539	-0.0889554	8.84314	0.0574625	9.55816	0.0705726	8.80868	-0.0688192
TRCN0000045970	GCTGAGCATCATTGCAAACAT	NM_000547.3-453s1c1	TPO	453	CDS	8.4416	-0.0456168	8.50848	-0.0791417	8.36329	-0.0237124	8.38422	-3.19766e-05	8.47066	-0.0491803	8.35032	-0.0354757	8.55676	0.0306197	8.54166	0.0462153	8.44075	-0.00879514	8.44779	-0.0636841	8.5411	-0.0430266	8.48086	0.0161241	8.43243	-0.0332024	8.72324	-0.196203	8.46201	0.0258641	8.76062	0.016686	8.33012	0.00173263	8.79374	0.0528702	8.58739	-0.0268571	8.59094	-0.114094	8.51865	-0.00980614	8.41429	-0.0243332
TRCN0000045989	CCAAGGGACATCAGATTTCTT	NM_002317.3-1086s1c1	LOX	1086	CDS	8.26849	-0.0135948	8.29489	0.0130621	8.42995	-0.0389979	8.34099	-0.013125	8.37331	0.0191436	8.34082	0.027091	8.92423	0.00825841	8.98683	0.00290855	9.14057	0.0492719	8.52521	0.0170768	8.27894	-0.00308968	8.92438	0.00234515	8.3804	-0.0128738	8.83008	-0.0158014	8.34672	-0.00401007	8.95166	-0.0227754	8.35244	-0.00610949	8.93355	-0.0130428	8.77275	-0.0104338	8.25305	0.0401414	9.08171	0.00719069	8.22976	0.0110585
TRCN0000045990	CTGCACAATTTCACCGTATTA	NM_002317.3-1506s1c1	LOX	1506	CDS	8.02876	0.0332342	7.95879	0.0166675	8.0761	0.0662617	7.79388	0.0614817	8.14733	0.0105653	8.07742	0.0269757	8.23114	-0.0239442	8.33422	-0.0276249	8.41957	-0.0173372	8.07925	0.049001	8.05534	-0.0571981	8.05313	-0.0151422	7.96002	-0.0546441	8.55289	0.0375692	8.12768	-0.0302279	8.2643	-0.017805	8.07341	0.0199447	8.25224	-0.056161	8.40128	0.0335244	8.03593	-0.102436	8.32864	-0.0164131	8.06834	0.0470716
TRCN0000045991	CGACAACCCTTATTACAACTA	NM_002317.3-810s1c1	LOX	810	CDS	7.88485	0.0504272	7.83493	0.0157258	7.99079	-0.0791573	7.65801	0.0499007	7.9284	-0.050797	7.83472	0.020445	8.22016	0.011484	8.25117	0.107817	8.32809	-0.0730096	7.92172	0.0278854	7.817	0.0823998	8.14994	0.0286929	7.91951	0.0280523	8.38419	-0.152091	7.84996	0.0422685	7.91346	0.0748288	7.87115	-0.000259738	8.31774	-0.03393	8.00689	0.11447	7.90416	-0.0611591	8.11854	-0.0160774	7.76707	0.0264048
TRCN0000046018	CCATGAGATGTATGAGGCTAA	NM_000898.3-889s1c1	MAOB	889	CDS	8.33936	0.019002	8.25557	0.0460139	8.44839	-0.00351417	8.445	-0.0261816	8.20181	0.0344468	8.28461	0.0301182	9.22204	0.0462891	9.23025	0.0385534	9.42186	0.0517352	8.48469	-0.00400601	8.23412	0.0244631	9.07749	-0.0154361	8.29809	0.0181419	9.28665	-0.026742	8.2792	0.0552377	9.15726	-0.0172637	8.33365	0.0212141	9.19574	0.023926	9.24029	0.0393818	8.16297	0.0595139	9.21476	-0.0140127	8.17949	0.0195703
TRCN0000046019	CCCAGAATCGTATCTTGAGAT	NM_000898.3-327s1c1	MAOB	327	CDS	7.63182	0.0114257	7.60586	0.00413459	7.78913	0.0467096	7.75108	-0.0503844	7.60902	-0.00602763	7.64947	-0.00153953	8.43527	0.00293695	8.4074	-0.0463015	8.44008	-0.0125233	7.69482	0.000740867	7.56728	-0.0375323	8.44899	-0.0422681	7.64946	-0.0080602	8.59777	-0.0562976	7.6117	-0.0326181	8.55459	0.0150096	7.63659	0.0241377	8.50605	-0.015205	8.37355	0.0035775	7.92487	0.0517697	8.55281	-0.0215792	7.66241	0.0187788
TRCN0000046020	GCCAGTGGACAGGATTTACTT	NM_000898.3-1384s1c1	MAOB	1384	CDS	7.4835	0.00329122	7.16865	0.12177	7.60791	-0.0677029	7.51319	-0.0676642	7.68219	-0.0403012	7.51497	-0.0184138	7.72866	-0.0602454	7.63928	-0.00216129	7.83523	0.00919185	7.44002	-0.0587366	7.37012	-0.0506737	7.92039	-0.0288032	7.60413	-0.0830897	7.53636	-0.0274204	7.60005	-0.0494455	7.68513	-0.0136082	7.51895	-0.0861236	7.58587	-0.075149	7.68566	-0.108781	7.48543	-0.0234913	7.65288	-0.0776142	7.59696	-0.0622542
TRCN0000046153	GCTCAGGCTCTTTATGAATTA	NM_003129.2-1622s1c1	SQLE	1622	CDS	8.38798	-0.00869983	8.38719	0.00554576	8.38397	0.0463491	8.47803	-0.0152142	8.38226	0.0125952	8.37426	0.019208	9.51412	-0.0184827	9.52943	-0.0401025	9.46033	0.00202835	8.4499	0.0206392	8.40436	0.00596071	9.61156	0.0180205	8.50601	0.00590246	9.49997	0.0166076	8.47963	0.00786145	9.50804	-0.0257979	8.43678	0.0203946	9.32154	-0.00492072	9.47604	-0.0797807	8.36426	0.0174722	9.41044	-0.159816	8.40748	0.0167651
TRCN0000046155	GCAGAGCCCAATGCAAAGTTT	NM_003129.2-929s1c1	SQLE	929	CDS	8.26757	0.0659755	8.38054	-0.00219877	8.44793	-0.0064218	8.28061	0.0781782	8.3872	0.0306576	8.26121	0.040258	8.15955	0.0783424	8.04892	0.0797018	8.20605	0.0685929	8.61801	-0.0846752	8.54852	-0.0349554	8.78672	0.0823282	8.37518	-0.0564597	9.01337	-0.107532	8.5478	0.0200196	7.83959	0.00489245	8.54999	0.0362366	7.71508	0.122446	8.33332	0.063592	8.38832	-0.0263718	8.31057	0.0446062	8.58523	0.0137167
TRCN0000046157	GCACCACAGTTTAAAGCAAAT	NM_003129.2-1154s1c1	SQLE	1154	CDS	7.59037	0.0297994	7.74721	-0.0288405	7.81398	-0.045082	7.34591	0.0931341	7.70433	-0.013588	7.59445	0.0375736	8.0303	0.00211215	8.24375	0.0342122	8.07329	-0.0759816	7.75245	-0.0588706	7.60953	-0.0466905	8.09849	-0.0200439	7.66411	-0.00568177	7.93355	0.0696308	7.63316	-0.0804442	8.49753	-0.031848	7.70096	-0.00443084	8.04785	0.0281995	8.17331	0.0257401	7.56534	-0.0342312	8.07385	-0.000753114	7.74085	0.00546073
TRCN0000046163	GCGGACAACTTCAACTGTCTA	NM_001091.1-1427s1c1	ABP1	1427	CDS	7.95809	0.0196959	8.06395	0.0484471	7.89167	-0.0165995	8.09569	-0.0365098	8.19481	-0.0695835	8.05769	-0.0301063	8.53227	-0.0231247	8.71532	-0.0276285	8.52564	-0.0227077	8.02924	-0.0513113	8.10284	-0.00483515	8.68805	0.0642816	7.83605	-0.0315263	8.39209	0.0178963	8.07918	0.00516176	8.60522	0.0317043	8.0019	-0.00518481	8.02138	0.0210435	8.653	-0.0612453	8.05179	0.099762	8.68235	-0.00521373	7.99314	-0.00135103
TRCN0000046165	CGCTATGTAGAAGGCTACTTT	NM_001091.1-684s1c1	ABP1	684	CDS	8.17847	-0.0253743	8.27225	-0.0181271	8.25914	-0.0710934	8.25172	0.0446227	8.26714	-0.0450847	8.30734	-0.0132023	8.72037	0.0416904	8.73028	0.0437732	8.66805	-0.0198204	8.38631	-0.10941	8.34006	-0.0382376	8.74521	-0.000416749	8.33043	-0.0859274	8.86937	0.065416	8.23275	-0.0358906	8.77724	0.0348356	8.28002	0.0061268	8.97833	0.00712743	8.54484	0.0219881	8.16387	0.0205359	8.93347	0.0684975	8.31847	0.0100665
TRCN0000046166	CCTAAGCAACCAAGAGCTGAA	NM_001091.1-176s1c1	ABP1	176	CDS	8.02578	0.00320918	7.86386	0.0282632	8.04992	-0.0589974	8.01951	0.00944112	7.92817	-0.000821343	7.90053	-0.0135586	8.76615	0.00184575	8.7507	-0.053678	8.88489	-0.00765687	7.93234	-0.0208398	7.897	-0.0203439	8.85414	-0.0379458	8.0705	-0.0383398	8.66337	-0.0405775	8.1166	0.00990644	8.95224	-0.0673925	7.89291	0.0577285	8.65877	0.0361895	8.96666	-0.0300142	7.91964	-0.0285911	8.78128	-0.057176	7.95613	-0.00237878
TRCN0000046408	CCAGGTGGAGATGATCTTAAA	NM_001628.2-569s1c1	AKR1B1	569	CDS	8.61236	-0.0135153	8.62495	-0.0698495	8.53098	0.0247359	8.63041	-0.0822257	8.5326	0.00674028	8.59353	-0.0484427	8.48462	-0.0667158	8.36379	0.0233153	8.46192	0.0319342	8.45545	0.0237521	8.56286	-0.00137723	8.18344	0.0568849	8.56139	-0.0236874	8.46159	-0.0203443	8.47792	-0.00253703	8.29177	0.0015971	8.59712	-0.0384579	8.45517	-0.0101834	8.35232	0.0401974	8.57631	-0.017056	8.36746	-0.0297992	8.65777	-0.0392799
TRCN0000046411	TGCTGAGAACTTTAAGGTCTT	NM_001628.2-884s1c1	AKR1B1	884	CDS	8.53805	0.0091345	8.45836	-0.0256218	8.45559	0.0677717	8.5239	-0.0133234	8.47261	0.0292089	8.49991	-0.0114486	9.77379	0.00349361	9.7399	0.0178107	9.66484	0.0190984	8.57752	0.0193988	8.45857	0.0424626	9.71372	0.00357704	8.51018	0.00970888	9.78472	-0.0890291	8.45316	-0.0151101	9.6093	0.0180832	8.52208	-0.0063677	9.69695	-0.0174936	9.72643	-0.0124749	8.37441	0.0106593	9.70843	0.00557157	8.46255	0.000853317
TRCN0000046412	CCATTGGATGAGTCGGGCAAT	NM_001628.2-444s1c1	AKR1B1	444	CDS	8.43094	0.0256069	8.54027	0.014052	8.45685	-0.0790965	8.49903	-0.0135558	8.33486	0.0314278	8.39872	-0.0173406	9.03784	0.0323652	8.98541	-0.0145333	8.92999	-0.0347079	8.54925	-0.0798835	8.43325	-0.00494095	8.99501	-0.0293528	8.42984	-0.0155435	9.21171	0.0387724	8.51744	-0.0210988	8.94084	-0.0221753	8.51268	-0.042369	8.77027	-0.0167306	9.06305	-0.0352991	8.3084	-0.015835	9.13418	0.0468462	8.47509	-0.0151356
TRCN0000046419	GCCACATTGATTGTGCTGCTA	NM_153326.1-461s1c1	AKR1A1	461	CDS	6.13146	0.0195015	6.47074	-0.0491118	6.39645	-0.0645317	6.49782	0.00668891	6.21913	-0.0143262	6.50514	0.0442908	5.88896	0.0198864	5.83535	0.0673226	5.21354	0.0500584	6.0832	0.00397561	6.47687	-0.0340304	7.02865	0.117849	6.34783	-0.0497682	6.05277	0.0455312	6.24686	0.0390905	5.14101	0.0225375	6.39745	-0.0404117	5.05044	0.0512841	4.90852	-0.00602879	6.7775	-0.0114561	6.21804	0.0644272	6.27139	-0.00692607
TRCN0000046420	GCAGCTGTTAAGTATGCCCTT	NM_153326.1-427s1c1	AKR1A1	427	CDS	8.16971	-0.00989403	8.23336	-0.00111612	8.1712	-0.0396394	8.23996	-0.0600827	8.23613	-0.0449556	8.26456	-0.00986402	8.56575	-0.0145993	8.68388	-0.00499399	8.64199	-0.00174086	8.17999	-0.0363398	8.18744	0.0190417	8.79068	-0.0165469	8.19088	-0.0425914	8.82374	0.00739957	8.09435	-0.0136606	8.72789	-0.055385	8.08858	0.00422635	8.5939	0.0369467	8.78764	-0.0040654	8.27292	-0.0351697	8.78229	0.0111505	8.2397	-0.0341466
TRCN0000046421	CCTTCAGAACATCAAGGTGTT	NM_153326.1-1146s1c1	AKR1A1	1146	CDS	6.2546	-0.0632685	6.42104	-0.0652796	6.19983	-0.147854	6.09913	0.0287134	6.55886	0.00198545	6.21092	-0.0138872	6.73712	-0.0151426	6.81637	0.0758736	6.92863	0.0157066	6.45943	-0.124233	6.3987	-0.115071	7.20997	-0.00762507	6.3075	-0.102043	7.28433	-0.0743902	6.44687	-0.0723844	6.60164	0.0227397	6.42293	0.0152448	7.3368	0.0781645	7.45956	0.0627188	6.61427	0.0355892	7.13833	-0.0193949	6.13325	-0.00799486
TRCN0000046424	CACTGATGATACGGCATGATA	NM_000637.1-748s1c1	GSR	748	CDS	8.29265	-0.0163345	8.34501	0.0227626	8.51189	-0.0427108	7.72546	0.0876329	8.24765	0.0472856	8.37896	-0.00266888	8.57946	-0.0881744	8.59545	0.0184661	8.51807	-0.0356091	8.57055	-0.0118011	8.34647	-0.0657834	8.3509	-0.0487443	8.40879	-0.0448777	8.48176	0.0274897	8.3941	-0.0306739	8.65352	0.0508694	8.36767	-0.0539205	8.68249	0.0153897	8.70569	-0.0719801	8.25617	0.0305275	8.33769	0.0423693	8.54407	-0.0686223
TRCN0000046425	CGCCTGAATGCCATCTATCAA	NM_000637.1-432s1c1	GSR	432	CDS	7.71548	-0.0100342	7.52535	0.00940792	7.55989	0.0105209	7.58675	-0.00277258	7.71665	6.72803e-05	7.40221	0.0499941	7.55883	-0.0366053	7.80555	0.0624976	7.66298	-0.149593	7.73359	-0.00381264	7.89707	-0.041292	7.62354	0.0716182	7.65433	-0.0214668	7.77411	-0.195013	7.7921	-0.0215295	7.51748	0.0171522	7.67977	0.0314765	8.10349	-0.00262069	7.61042	-0.0324252	7.94091	-0.00557022	7.64272	-0.0601486	7.52897	0.0528417
TRCN0000046427	AGACCTATTCAACGAGCTTTA	NM_000637.1-1297s1c1	GSR	1297	CDS	8.48684	0.0298751	7.86561	0.124493	8.56049	0.0169825	8.53985	-0.0380528	8.44955	0.021665	8.43133	0.02491	8.14582	-0.0449577	8.30638	-0.0605585	8.41834	-0.09055	8.6103	0.0424359	8.53536	-0.0864305	8.06826	-0.0318818	8.48443	0.00700819	8.21815	0.019216	8.41598	-0.0209346	8.68044	0.0141215	8.44802	0.0324426	8.52687	0.0478773	8.11126	-0.00373337	8.48268	-0.105625	8.2977	0.012598	8.53406	0.00648376
TRCN0000046448	GCAGTGATAAAGGAGGCATTT	NM_000859.1-1896s1c1	HMGCR	1896	CDS	8.80615	0.0390658	8.90888	0.0273953	8.80444	0.0820812	8.8088	0.0997938	8.92375	0.0345709	8.93594	0.0499347	8.48346	-0.0485391	8.83752	-0.0506806	8.43418	0.0100976	8.92284	0.0349554	8.89018	0.0325718	8.73168	-0.0492763	8.92441	-0.0270803	8.58481	-0.0337623	8.83456	0.0267229	8.66902	0.0175302	8.94812	-0.036388	8.98372	-0.0307726	8.75195	-0.0127386	9.05882	0.0362965	8.56101	-0.0511989	8.97784	0.0508484
TRCN0000046451	CCCTCGATGCTCTTGTTGAAT	NM_000859.1-556s1c1	HMGCR	556	CDS	8.01918	-0.00127145	7.70864	0.0501329	7.91251	-0.0624613	7.95334	0.0107233	7.91666	0.0155185	7.98085	-3.35048e-05	8.78536	-0.00618547	8.77954	-0.0537688	8.88422	-0.0338578	7.86315	0.00721564	8.07105	0.000994626	9.11507	-0.00571468	7.88722	-0.00308149	9.08568	0.0718568	7.9745	-0.0305369	8.96477	-0.0334087	8.11854	0.0278081	8.56189	0.00658396	9.02185	-0.0684026	8.0236	-0.0673679	8.85359	-0.0361868	7.97866	0.00287272
TRCN0000046452	CCTGCTGCTATAAATTGGATA	NM_000859.1-2127s1c1	HMGCR	2127	CDS	7.861	0.019849	7.94685	0.0453356	7.97591	0.0176362	7.95285	-0.0483182	7.88405	0.0174314	7.84502	0.0161444	7.41598	0.0148027	7.41932	0.0486759	7.51419	0.00186082	7.96118	0.0262725	7.90835	0.0112158	7.43792	0.00560427	7.83278	0.0515768	7.37326	-0.0367804	7.92493	0.0251267	7.28482	0.0409093	7.97996	0.00710026	7.42426	-0.0340082	7.40059	0.0729574	7.90423	0.0163685	7.47103	0.023871	7.95816	0.0141066
TRCN0000046614	CGTGCCTTACATCAGGTACTT	NM_000789.2-3388s1c1	ACE	3388	CDS	8.17156	0.0255912	8.1275	-0.0293293	8.24859	0.0474716	7.93396	0.0290686	8.07319	0.00525521	8.17324	0.0460045	8.24756	-0.00112357	8.09226	0.0257657	7.97095	0.0367224	8.11414	0.0421962	8.13328	-0.0180695	8.50502	0.0384658	8.11889	0.00547564	8.29059	-0.0209356	8.11589	-0.0275689	8.39439	0.034824	8.18582	-0.0248366	8.11118	-0.0285022	8.25598	-0.0350424	8.09258	-0.0328801	8.22279	-0.0220208	8.15924	-0.00972872
TRCN0000046615	CCAGCAAGTTTGTGGAGGAAT	NM_000789.2-1968s1c1	ACE	1968	CDS	8.3011	-0.0269035	8.3102	-0.00894836	8.25317	-0.0333324	8.36084	-0.0354426	8.23719	-0.0145731	8.32263	-0.0173674	8.49256	0.0122332	8.4454	-0.0278956	8.75876	0.0242988	8.27554	-0.0129771	8.44381	-0.0472006	8.60099	-0.0140779	8.2308	0.00759726	8.26351	0.0529715	8.30532	-0.00916415	8.56924	-0.0465244	8.28011	-0.0196343	8.26238	-0.0153583	8.53288	-0.0379798	8.35976	0.0492882	8.45496	-0.0201279	8.18674	-0.00184359
TRCN0000046616	GCTAAGTTTCATGTTCCAAAT	NM_000789.2-1571s1c1	ACE	1571	CDS	8.42725	0.00275798	8.50239	-0.0158085	8.5942	-0.0387295	8.43079	0.0172372	8.44742	0.00139492	8.39057	0.00904417	9.8629	0.019922	9.78562	-0.0183462	9.63894	0.0238467	8.51743	-0.0020228	8.44338	-0.00260441	9.80606	0.00669289	8.56672	-0.0459402	9.80805	0.0656164	8.37223	-8.41377e-05	9.80881	0.0233604	8.48096	0.0102219	9.82178	0.0232776	9.75769	0.0726069	8.27283	-0.00882196	9.87607	0.013474	8.48085	-0.0133174
TRCN0000046623	GCAGGGAAACTGGATCTTGAT	NM_032857.2-577s1c1	LACTB	577	CDS	8.48561	-0.0164882	8.45432	-0.104143	8.41331	-0.00805582	8.37807	0.0621536	8.44493	-0.00405095	8.39374	-0.0100403	8.50961	-0.0397627	8.44677	-0.028483	8.02175	-0.0399511	8.30819	0.0259843	8.29214	-0.0218023	8.34703	0.0435054	8.54328	-0.0737127	9.00223	0.105776	8.55477	-0.0787155	8.31794	0.0547574	8.40837	-0.00355549	8.8253	-0.0351074	8.77479	-0.079992	8.53125	0.0409772	8.2716	0.0237091	8.482	-0.0067922
TRCN0000046626	CCGGGCATAGTGGTTGGAGTT	NM_032857.2-412s1c1	LACTB	412	CDS	7.39375	-0.0025049	7.19472	-0.0439169	7.16266	-0.059634	7.08781	0.0117514	7.22053	-0.0327251	7.12496	0.015203	6.38995	-0.0320447	6.4633	-0.0585472	6.33102	-0.103039	7.24201	-0.0331419	7.3543	-0.0629946	6.68966	-0.00808949	7.35657	-0.0814214	6.99912	0.0703373	7.38017	-0.03359	6.65186	-0.0396469	7.40354	-0.0524821	6.53033	0.00270213	6.48003	-0.067389	7.4297	-0.0970306	6.52974	-0.0112418	7.20881	-0.058317
TRCN0000046627	CAAACCAGAAACAATGGTTAT	NM_032857.2-1344s1c1	LACTB	1344	CDS	8.75823	-0.0124202	8.77533	-0.0365727	8.78455	0.0202542	8.73532	-0.0625743	8.80199	0.00584637	8.74104	0.00879778	9.39592	-0.0114871	9.44421	0.00899039	9.51963	-0.0339237	8.59298	0.00983011	8.64014	-0.034046	9.37805	-0.00189899	8.58567	-0.00378556	9.33114	-0.0169332	8.58849	-0.048824	9.36809	0.0452627	8.57797	0.03797	9.4337	-0.0136202	9.41382	-0.00470836	8.76782	-0.0720161	9.36195	-0.0231132	8.6939	0.00478624
TRCN0000046743	CAAGATGTTTATGGCCTATAA	NM_001385.1-603s1c1	DPYS	603	CDS	8.60822	0.0160011	8.5184	0.0197366	8.64259	0.0129855	8.62093	-0.00676366	8.5931	0.013664	8.467	0.0275011	9.98888	0.0225939	9.81026	0.00945466	9.9175	0.0451009	8.69361	-0.0041239	8.59261	0.0388406	9.6812	0.0433914	8.59036	0.01039	9.72234	-0.0108711	8.43947	-0.0166471	9.71813	0.0441689	8.45596	0.0254266	10.0113	-0.0121144	9.80086	0.0387885	8.62892	0.0289903	9.85144	0.0331705	8.61753	0.019362
TRCN0000046744	CTAATGATGATCTAACCACAA	NM_001385.1-1076s1c1	DPYS	1076	CDS	8.09089	-0.0144676	8.16836	-0.0516238	8.32637	-0.0376426	8.16734	-0.12099	8.17151	-0.0400231	8.16594	-0.0209223	7.05631	-0.0256809	7.00182	0.0885629	8.07288	0.0861623	8.21921	-0.0648745	7.83192	-0.0105589	6.75122	0.030452	7.94531	-0.0392505	7.34801	-0.0838844	7.99489	-0.0226924	7.55305	0.00997426	7.99663	-0.0215271	7.55284	0.108284	7.40599	0.18483	8.07786	-0.0610057	7.25714	-0.0227966	8.15935	0.0307034
TRCN0000046745	CACCACCATGATTATTGATTT	NM_001385.1-411s1c1	DPYS	411	CDS	8.33099	-0.0137439	8.44574	0.00284278	8.39804	0.00259482	8.46727	-0.0471664	8.35812	-0.0114356	8.52714	0.0108934	9.50818	0.0429609	9.42896	0.0323857	9.51044	0.0578581	8.48015	0.0100264	8.53351	0.0101951	9.26907	0.00949219	8.41571	0.00562893	9.54765	-0.0831171	8.26337	0.000733341	9.21831	0.00923282	8.38207	0.00549712	9.4876	0.0157039	9.31609	0.0939033	8.35832	-0.0141813	9.41789	0.0155043	8.41892	-0.0126352
TRCN0000046823	CCAGGCAATTTCAGGATTATT	NM_000902.2-2238s1c1	MME	2238	CDS	7.52063	0.0122213	7.66803	-0.00791994	7.69178	-0.0795545	7.5322	-0.0604934	7.62871	-0.043255	7.65273	-0.00728932	7.36163	-0.0344692	7.3667	0.0418914	7.49827	0.00952188	7.69758	-0.0488038	7.55343	-0.0935712	7.22898	-0.0158771	7.53272	-0.0129146	7.38135	-0.0973959	7.54399	-0.0306847	7.25184	0.0129194	7.58694	-0.0333893	7.44799	-0.0413823	7.43511	-0.0397998	7.62549	-0.134192	7.37998	-0.0241588	7.6182	-0.0202238
TRCN0000046824	GCCAGATTGATTCGTCAGGAA	NM_000902.2-855s1c1	MME	855	CDS	7.94699	-0.001923	7.92709	0.000501168	7.99514	-0.0132917	7.99462	-0.0181104	7.95273	-0.0166251	7.91824	-0.0364232	9.40974	0.0233466	9.38855	0.00735171	9.26234	-0.0594141	7.8561	-0.00890279	7.98072	0.0226065	9.56526	-0.00312056	7.79113	0.0111974	9.34676	-0.021089	7.92732	-0.0367774	9.65857	-0.0118655	7.99052	-0.00223677	9.25111	0.00255954	9.62034	-0.05055	8.02746	-0.0439632	9.38271	0.0121168	7.86155	-0.0288413
TRCN0000046826	GCATGGTCATAGGACACGAAA	NM_000902.2-1834s1c1	MME	1834	CDS	8.43134	0.0290826	8.42094	-0.0193246	8.36851	0.0249447	8.29332	-0.0130737	8.38685	-0.00411372	8.41488	0.00405216	8.76983	0.0588132	8.87844	0.0628909	8.71883	-0.00410639	8.44807	0.0125786	8.4236	0.0288765	8.99978	0.00105322	8.51963	0.0392541	9.03377	0.0819129	8.37621	0.0358454	8.99359	0.0110086	8.45197	0.0601143	8.95566	0.0416957	8.95472	0.00110785	8.53649	0.039628	9.00828	0.0357228	8.3505	-0.0097196
TRCN0000046853	CCCAGGCTTCAGCAAAGACAA	NM_000665.2-1216s1c1	ACHE	1216	CDS	7.93293	0.0471776	7.86579	-0.0191649	7.66957	-0.0229622	7.88744	0.0729273	7.69361	0.0180724	7.72013	-0.00641011	8.21888	-0.0503661	8.15684	-0.0485863	8.08923	-0.106266	7.80962	-0.0130557	7.88078	-0.0135947	8.34368	-0.034503	7.74222	0.0212077	8.17395	-0.0971493	7.99632	0.0300202	8.41724	-0.0541897	7.97475	-0.00381603	8.39743	-0.011715	8.38807	-0.214438	8.05248	-0.0452664	8.36546	-0.056929	7.82574	-0.0251233
TRCN0000046855	GAAGAACCAGTTCGACCACTA	NM_000665.2-1888s1c1	ACHE	1888	CDS	7.92105	0.0421016	7.89233	0.0641976	7.93821	0.0115483	7.91829	0.0813398	7.91376	0.0093109	8.10333	-0.0520216	8.57524	-0.0509346	8.56152	0.0254324	8.50818	-0.0423612	7.94015	-0.0200955	8.04991	-0.0590907	8.81575	-0.00930307	7.88283	0.0546944	8.72007	0.0881951	7.8624	-0.00921977	8.56022	-0.0736637	8.08442	-0.0206817	8.56364	-0.0176364	8.32801	-0.179873	8.22302	-0.0527745	8.74145	0.0566893	7.94259	0.024614
TRCN0000046856	ACGTCTTTGAACACCGTGCTT	NM_000665.2-1470s1c1	ACHE	1470	CDS	5.99974	0.00321608	5.99714	-0.00223938	5.43041	0.0653324	6.00196	0.101692	6.10033	-0.0340283	5.90548	0.0196973	6.8566	-0.058544	7.03021	-0.0665922	6.91068	-0.140659	6.03024	-0.0518707	6.11453	0.0309448	7.85567	0.0242496	5.82809	0.0551953	7.6592	0.095166	6.04809	0.0665467	6.99477	-0.0981267	6.01812	6.11526e-05	7.37076	-0.0261389	7.3917	-0.135505	6.26448	-0.0154547	6.88039	-0.00813653	5.65855	0.0233569
TRCN0000046963	CCCTGTGTACTTCTACGAGTT	NM_003869.4-2485s1c1	CES2	2485	CDS	7.88622	0.0143954	8.09716	-0.0454342	7.99536	0.00853893	8.01447	-0.0255348	7.87019	0.00999966	7.97389	-0.00165537	8.39447	-0.0270075	8.61058	0.0147926	8.46305	0.0309563	7.86461	0.0251538	8.02105	0.0310697	8.5344	0.0248032	7.8769	-0.00018143	8.7972	-0.0583072	7.97605	0.00833115	8.84479	0.0447462	7.908	-0.0140382	8.10024	0.0410786	8.68061	0.0198169	8.02969	-0.0206916	8.43082	-0.00387123	8.05436	0.0354643
TRCN0000046965	TGGGCCAACTTTGCGAGAAAT	NM_003869.4-2663s1c1	CES2	2663	CDS	7.69538	0.017403	7.61884	0.0408618	7.44983	0.0204379	7.67271	0.00301253	7.61548	0.031117	7.6501	0.0144085	7.6986	-0.0146827	7.59896	-0.0749105	7.73752	-0.0118438	7.61872	-0.0265146	7.51817	-0.00153586	7.73719	-0.0313964	7.60182	-0.00963011	7.85474	0.0216807	7.56547	0.0299903	7.85944	-0.0186031	7.608	0.0618845	7.59651	0.0375239	7.71263	-0.0666722	7.58533	-0.0526376	7.6967	0.00367235	7.48333	-0.0254485
TRCN0000046967	CCGCACATGAAGGCAGACCAT	NM_003869.4-2543s1c1	CES2	2543	CDS	7.74496	-0.0280649	7.65153	0.00579318	7.76683	-0.136394	7.78988	0.0399568	7.65102	-0.0779287	7.64669	-0.0851875	7.21977	0.00292698	6.99346	-0.046814	7.38037	-0.0546004	7.57822	-0.068342	7.91718	-0.0106323	7.41921	0.044254	7.7519	-0.0556959	7.51552	-0.0345673	7.78029	0.00433286	7.51404	-0.0132382	7.69321	-0.00747829	7.17673	0.0631801	7.70726	0.0581741	7.84345	-0.0983467	7.29984	0.0209741	7.58519	-0.0544676
TRCN0000047003	CCCAGCAGTATCTCCTATGTA	NM_020361.2-424s1c1	CPA6	424	CDS	7.72145	-0.00233532	7.88318	0.00957405	7.8247	-0.0550738	7.71998	-0.0924004	7.59841	-0.00608785	7.66763	0.0468107	7.92476	-0.0219991	8.02748	-0.0334155	8.03931	0.0313392	7.92523	-0.0566894	7.82922	-0.0917254	7.89612	-0.0169754	7.67505	-0.0654552	7.87152	-0.0532211	7.74657	-0.0247618	7.67453	-0.00881133	7.76833	0.0427204	8.0603	0.0585514	8.07007	0.0413305	7.9452	-0.147515	7.99949	-0.013735	7.63819	0.033857
TRCN0000047004	CCACCTTTATAACAACCGCTA	NM_020361.2-306s1c1	CPA6	306	CDS	7.74365	0.036633	7.78136	0.0367961	7.74142	0.0681914	7.757	0.0330107	7.93253	0.0411841	7.74609	0.0744596	8.84647	-0.0147181	8.78845	0.0198659	8.91615	0.0138717	7.78952	0.0353426	7.70673	0.0544531	8.71968	-0.0646192	7.73631	0.00652305	8.66664	-0.0250297	7.73493	0.0139824	8.62199	0.0323788	7.59972	0.0485425	8.67446	-0.0564095	8.86319	-0.0844914	7.49291	0.0856484	8.69049	-0.0363468	7.59374	0.132944
TRCN0000047005	GCTCTGGTAGCTCAATGGATT	NM_020361.2-1349s1c1	CPA6	1349	CDS	6.64766	0.0351961	6.71835	0.0771629	6.14395	0.12127	6.69209	0.002357	6.64717	0.0785479	6.42129	0.0587284	8.29378	-0.0169094	8.39763	-0.0312665	8.35809	-0.0606384	6.52943	0.0728745	6.50838	0.0783148	8.49528	-0.0207255	6.61552	0.0876046	8.39936	-0.110767	6.83678	0.153346	8.54025	-0.06057	6.8241	0.01684	8.191	-0.00767041	8.44783	-0.169627	6.59084	0.102858	8.23256	-0.0824513	6.12974	0.0620378
TRCN0000047354	GAACTGCTATCGCATGGTCAT	NM_016084.3-278s1c1	RASD1	278	CDS	5.26994	0.05405	5.57167	-0.0289196	5.61249	0.00962008	5.66342	-0.0131258	5.47427	0.0279065	5.68531	0.0156289	6.03859	0.105034	5.78879	0.0162905	5.40364	0.0202115	5.23195	0.0751133	5.72917	0.0314286	6.62944	0.0674403	5.61277	-0.0312709	4.90759	-0.0127934	5.53777	-0.0017909	4.97363	0.0316804	5.85589	0.0358735	5.10473	0.0583997	6.3882	0.229872	6.10583	0.0244543	5.62029	0.0317001	5.4534	-0.0275986
TRCN0000047355	CCTCATGTACATCCGCGAGAA	NM_016084.3-986s1c1	RASD1	986	CDS	8.30526	-0.00177773	8.36553	-0.0144985	8.4534	-0.0708785	8.37106	-0.0453139	8.31666	0.0182484	8.30144	0.0120204	9.13817	0.00214018	9.025	-0.0149461	9.15168	-0.0474074	8.33872	-0.0149539	8.34016	-0.00354529	9.40669	0.000749937	8.29927	0.00552188	9.23831	-0.0325803	8.48787	0.00735242	9.17972	-0.0525709	8.45358	-0.00876726	8.9855	-0.0123884	9.1633	-0.0967342	8.28096	0.0354783	9.20279	-0.000394367	8.24858	0.0120639
TRCN0000047356	CGACACCAAGTCTTGCCTCAA	NM_016084.3-578s1c1	RASD1	578	CDS	6.35672	-0.0810363	6.13974	-0.0296891	6.27001	-0.0530215	6.02614	0.0453587	6.41327	-0.110401	6.33403	-0.0355204	5.86942	-0.0764952	6.20974	0.060294	6.15074	-0.112892	6.30923	-0.020589	6.25518	-0.102645	6.87721	-0.0150057	6.31719	-0.079013	7.08431	0.066034	6.26294	-0.131141	6.61251	-0.0134919	6.38007	-0.0269572	7.40905	0.000347183	6.619	-0.0309767	6.21512	-0.0596415	6.61533	-0.0089872	6.26077	-0.0877016
TRCN0000047479	CCACTCAAATGCAAAGGCTTA	NM_015313.1-2799s1c1	ARHGEF12	2799	CDS	8.36197	-0.0380732	8.35916	-0.0679261	8.3694	-0.0572911	8.22554	-0.0212247	8.27938	-0.0172143	8.16965	0.0122227	8.67371	-0.00861621	8.636	0.0283727	8.47305	-0.0691438	8.36209	-0.0476259	8.43352	-0.0392535	8.44074	-0.014777	8.25185	-0.0884438	8.48592	-0.0370506	8.33894	-0.0590725	8.63375	0.00263562	8.27607	-0.0375127	8.50101	-0.0373543	8.53072	-0.038531	8.29821	-0.104315	8.71765	0.0519757	8.42133	-0.031371
TRCN0000047480	GCGTTGCGTAATCATCCAGAA	NM_015313.1-217s1c1	ARHGEF12	217	CDS	8.36236	-0.0235966	8.24633	-0.0672006	8.20135	-0.00358277	8.33753	-0.0512414	8.30535	-0.0204565	8.24948	0.00165562	9.46113	-0.0132844	9.41858	-0.0414986	9.44641	-0.00801414	8.22085	0.0048965	8.27011	0.00574188	9.52606	-0.0110663	8.3223	-0.00728766	9.37529	-0.0665071	8.35954	0.00553661	9.60703	-0.0288709	8.33294	-0.0283696	9.39876	0.00833284	9.52181	-0.135528	8.33425	-0.0384521	9.38844	-0.00374558	8.18561	-0.0143472
TRCN0000047482	GCGAGTATCCAGAGAAGGAAT	NM_015313.1-2452s1c1	ARHGEF12	2452	CDS	8.10392	-0.014084	8.11587	-0.018422	8.27778	-0.0155955	8.06268	-0.00609786	8.16962	-0.0216448	8.23332	-0.0140452	8.64094	-0.0124031	8.58715	0.0310975	8.34471	0.00294501	8.16435	-0.0651202	8.31422	-0.0218194	8.73619	-0.0560907	8.13578	0.00524707	8.67914	-0.0962266	8.09112	0.03212	8.4992	-0.0433193	8.10866	-0.0548176	8.33342	0.0185322	8.71359	0.00617414	8.21128	-0.0641804	8.56428	0.0682025	8.11058	0.0103067
TRCN0000047818	CCATAACTCATTCCTGAACTT	NM_004310.2-910s1c1	RHOH	910	CDS	8.74067	0.00558277	8.79721	0.029371	8.73248	0.0402778	8.74836	-0.0302297	8.68484	0.0310045	8.75539	0.0154192	9.8344	0.00924913	9.83964	-0.0272265	9.82393	0.0791389	8.80504	-0.0245817	8.77952	0.0351698	9.68189	0.0158663	8.88729	-0.00935611	9.75071	-0.048309	8.58474	0.0404146	9.70329	0.0336257	8.80088	-0.0216496	9.82152	0.0225586	9.75449	0.0346522	8.61263	0.0333679	9.70266	-0.030201	8.65896	0.0312291
TRCN0000047819	CTTCTCCATCAATGAGTGCAA	NM_004310.2-1195s1c1	RHOH	1195	CDS	8.23487	0.0145761	8.23337	-0.00603329	8.38149	-0.0641206	8.11823	0.0533104	8.29568	-0.0118188	8.29017	-0.0262806	7.90601	0.0589094	8.07393	0.0621014	8.29691	0.00380218	8.28472	-0.0694029	8.3715	-0.021499	7.90735	-0.00245426	8.27281	-0.0278904	8.10023	-0.03709	8.28747	-0.0183687	7.97948	0.0143361	8.24731	-0.0263511	7.96805	0.068586	8.34016	0.0572062	8.35484	-0.0601354	8.09431	0.0114897	8.32603	-0.0346438
TRCN0000047820	ACAAGTGGATTGGTGAAATTA	NM_004310.2-936s1c1	RHOH	936	CDS	7.1721	-0.0199548	7.30439	-0.0450826	7.32553	-0.0201343	7.34264	-0.125209	7.30721	-0.0337535	7.37448	-0.0563717	6.53563	0.0419055	6.41904	0.104985	7.06034	0.0860327	7.45981	-0.0762181	7.23514	-0.0677906	6.30107	0.0168186	7.23406	-0.0805235	6.33276	0.0100661	7.35455	-0.0174657	6.01758	0.0122229	7.32918	-0.0444792	6.68326	0.000165122	7.04188	0.15384	7.26714	-0.0863846	5.98241	0.0267647	7.16728	-0.0511048
TRCN0000048748	CCACATAAATAACAGCTGTAA	NM_001003683.1-1839s1c1	PDE1A	1839	3UTR	8.86042	-0.00326845	8.81021	0.0138138	9.02335	-0.0434728	8.90775	-0.0292403	8.89389	-0.0243958	8.87984	-0.0139299	9.88163	0.0209306	9.90578	0.0500009	10.0095	0.0101871	8.98765	-0.0453352	8.79001	-0.00785979	9.7973	0.0116291	8.9607	-0.0241385	9.76397	-0.0354871	8.82866	-0.00456958	9.76318	0.043147	8.79776	-8.72847e-05	10.012	-0.0101284	9.93517	0.0291475	8.7924	-0.000693718	9.8686	-0.00201106	8.95505	-0.0432278
TRCN0000048749	CCATGAGTGATGGGTCCTATT	NM_001003683.1-1523s1c1	PDE1A	1523	CDS	8.78055	0.0123538	8.70003	-0.0140688	8.74545	0.00300262	8.70194	-0.00281131	8.75622	0.00461491	8.82234	0.0252159	9.0546	0.0118408	9.04643	0.0292723	9.22263	0.00808416	8.88184	0.00814488	8.68852	-0.00982935	9.07222	-0.00909545	8.77469	-0.030545	9.15177	-0.0272054	8.66982	-0.0409302	9.11673	0.0200988	8.76155	-0.0367819	8.97419	0.0169974	9.08508	0.026866	8.51508	0.0147999	8.97312	-0.019672	8.80148	0.00688945
TRCN0000048750	GCCTGAAAGGAATACTAAGAT	NM_001003683.1-173s1c1	PDE1A	173	CDS	8.1389	-0.0114077	7.97781	-0.0876265	8.10228	-0.0209859	7.62683	0.05422	8.01094	0.0532741	7.93397	0.0302248	8.03925	-0.0232024	7.89797	0.0661801	8.1055	0.0522869	8.03368	0.00104616	8.05682	-0.0473679	7.91649	0.0323159	8.00018	-0.0593317	8.32056	-0.0155693	7.90904	-0.0174903	7.71499	0.0860387	7.93824	0.00312769	7.58171	0.10589	7.79433	0.0833376	8.0984	-0.0652506	7.92286	-0.0318964	8.14287	-0.0427322
TRCN0000048783	GCTCCACAATTTAGTAACATT	NM_000921.2-3768s1c1	PDE3A	3768	3UTR	8.14148	0.00287006	8.24556	-0.0166086	8.08974	0.0222206	8.15854	0.0543435	8.0407	-0.0425633	8.1021	0.0121199	8.79043	-0.00104977	9.10996	0.0394209	8.83661	-0.00418959	8.16226	-0.00218062	8.11604	0.0193758	8.89465	-0.00343972	7.94382	0.0295778	9.05457	-0.00651572	8.04461	-0.000575335	8.81445	0.0817435	8.06997	-0.0334404	8.95014	-0.00745218	9.05382	0.0577208	8.2005	0.0261651	8.96637	-0.00389322	8.13522	-0.0154602
TRCN0000048784	GCCGTATTCTTAGTCAGGTAT	NM_000921.2-2123s1c1	PDE3A	2123	CDS	7.99999	0.0433805	8.16028	-0.0316766	7.91339	0.0634334	8.07565	0.0251686	8.08012	0.0600526	8.10322	0.0432173	8.90965	0.0265057	8.91408	0.0362823	8.64029	0.00872972	8.06236	0.0558769	7.94892	0.0628814	8.63965	0.0265612	7.98206	-0.00788256	8.69369	0.0584129	8.06936	-0.0133221	8.79229	0.0406435	8.08566	0.0208926	8.74209	0.01106	8.8817	-0.0289319	7.94605	-0.0114183	8.88489	0.0118684	8.08316	-0.0148174
TRCN0000048785	CCTCTGATTATGAAACCAATA	NM_000921.2-1865s1c1	PDE3A	1865	CDS	8.54675	0.0163362	8.51196	0.0144476	8.4938	0.0471877	8.48682	0.0310107	8.55814	-0.0321832	8.58814	-0.0199881	9.59806	-0.00780278	9.54566	-0.048417	9.54312	-0.017987	8.58824	-0.0215714	8.47721	-0.0221912	9.44588	0.0115341	8.57932	0.0152062	9.44592	-0.0153135	8.56046	-0.0360685	9.54753	-0.104754	8.53324	0.0384805	9.5189	0.00134193	9.40345	0.0430051	8.53155	-0.00127289	9.27886	-0.0551859	8.56833	0.0106101
TRCN0000048878	CTCCTGCTGCTATGCCTGTGA	NM_006702.2-4310s1c1	PNPLA6	4310	3UTR	7.75798	-0.0324651	7.74198	0.0057861	7.44685	0.0230551	7.98465	0.0381683	7.60605	-0.0021445	7.62352	-0.0859744	8.64831	-0.0123534	8.4717	0.00833381	8.94014	-0.0641069	7.58667	0.0323875	7.91019	0.0224729	8.72609	0.0166951	7.86346	-0.0172986	8.62497	-0.0451717	7.92835	0.00611279	8.76973	-0.0385952	7.74312	0.00180913	8.56139	0.0524778	8.61438	-0.0554383	7.77295	0.0417604	8.81091	0.0664768	7.52309	0.0429066
TRCN0000048881	GCCCTCTGAAGTGCTTTATAT	NM_006702.2-648s1c1	PNPLA6	648	CDS	7.52552	-0.0152654	7.63131	0.0173269	7.87045	-0.056278	7.37129	-0.0117676	7.66036	-0.0420242	7.70149	-0.00339389	7.16806	0.0374964	7.48591	0.0391387	7.09458	0.0218948	7.75273	-0.0181628	7.6684	-0.0247819	7.16071	0.028071	7.52771	-0.0197984	7.31384	-0.0625342	7.61466	0.0217039	7.36309	0.0408308	7.7113	-0.0875176	7.12827	0.0265238	7.24905	0.0137186	7.7198	-0.0580176	7.24418	0.0156036	7.69176	0.0135116
TRCN0000048882	GCAGAGATTGTGTCCCGGATT	NM_006702.2-3985s1c1	PNPLA6	3985	CDS	8.45305	-0.00631902	8.41346	-0.0053114	8.39462	-0.0640967	8.34386	0.0640285	8.40716	-0.0415668	8.47966	-0.0576965	9.04568	0.0486309	9.23358	-0.00419729	9.16897	0.00510105	8.38518	-0.0830648	8.32886	-0.00163792	9.49652	0.0115287	8.33813	-0.0308921	9.35177	0.0824379	8.38439	-0.0425962	9.38503	-0.0439498	8.3109	0.0303977	8.88561	0.0559881	9.25128	0.0164623	8.48395	-0.0167784	9.24271	0.0826044	8.31947	-0.00711092
TRCN0000048923	CGCTGTACTTTGAGAGGAGAA	NM_016953.2-2651s1c1	PDE11A	2651	CDS	8.28146	0.0133497	8.26615	-0.0207412	8.2171	0.0698095	8.25553	0.0512353	8.27078	0.0389312	8.25977	0.026854	8.65198	-0.0301317	8.73942	-0.0116343	8.55169	-0.124128	8.19512	0.0163409	8.28221	0.041866	8.93119	0.0484722	8.26921	-0.0160077	8.87799	-0.0236715	8.28251	-0.0421218	9.04735	0.00062997	8.24116	0.0378546	8.94904	-0.0191003	9.05726	-0.0702201	8.36497	0.0519942	8.7672	0.0709497	8.19839	0.0342918
TRCN0000048924	GCGTCAGTTCTTTCTGGAATT	NM_016953.2-921s1c1	PDE11A	921	CDS	8.46255	-0.0225293	8.49301	0.00856794	8.48831	-0.0357247	8.45678	-0.0960471	8.41811	-0.0229596	8.40864	0.00172398	9.28363	-0.0621015	9.32737	-0.0171108	9.15865	-0.0225768	8.50673	-0.0101812	8.50903	0.0131516	9.24183	0.0127328	8.46132	-0.0251007	9.16609	-0.0127673	8.4784	-0.0116343	9.53896	-0.0348534	8.45325	-0.00408744	9.19333	-0.046857	9.374	-0.0457483	8.43268	0.013104	9.27943	0.0370194	8.47399	0.00422179
TRCN0000048925	GCATGGAGAAACGGTCAACAT	NM_016953.2-1194s1c1	PDE11A	1194	CDS	7.98489	-0.0207616	8.00567	0.034208	8.18446	-0.0499557	8.08097	-0.00222235	8.00381	0.00728734	8.02815	0.021097	8.74896	-0.0796449	8.82455	-0.00120325	8.54648	-0.0205448	7.96499	0.0173666	7.87766	-0.0426204	8.74508	0.015375	8.12903	-0.0761732	8.9616	0.131223	8.12328	-0.0309007	8.63259	0.0069233	8.01457	0.023807	8.55291	-0.0804341	9.11537	-0.0979752	8.00252	-0.0410266	8.85302	-0.021093	8.04597	-0.00256626
TRCN0000049172	CTGGAGAGAAAGGATTTGGTT	XM_371409.2-167s1c1	PPIA	167	CDS	6.63897	-0.00394622	6.67268	-0.00602632	6.67113	0.0089815	6.72183	-0.0287083	6.66988	-0.0339253	6.62561	0.0428649	6.07353	0.00797217	6.0828	0.0341819	5.93048	0.045765	6.64709	0.0127116	6.76326	-0.00806374	5.80033	0.0279309	6.57371	-0.0171935	6.17919	0.0413499	6.68875	0.0161629	5.97784	0.0154996	6.77472	-0.0306881	5.98607	-0.0139808	6.20347	0.0118426	6.35396	0.0989348	5.97514	0.00912156	6.59253	-0.00295184
TRCN0000049228	CTGACTGTGGACAACTCGAAT	NM_021130.2-548s1c1	PPIA	548	CDS	8.356	0.0203308	8.23008	0.000134104	8.30287	0.00250963	8.33371	0.0191132	8.21112	0.0300318	8.28899	0.0675796	7.79765	-0.0281861	8.01193	0.0634019	8.15718	0.0270714	8.32501	0.0298892	8.23932	0.0187578	7.77247	0.0199157	8.17473	-0.0085733	7.8352	-0.055508	8.21447	0.0073216	8.02255	0.039983	8.24354	-0.0198914	7.84391	0.00141909	7.7937	0.011652	8.09499	-0.0162564	7.87417	-0.0178098	8.20821	0.0145309
TRCN0000049232	GTTCCTGCTTTCACAGAATTA	NM_021130.2-221s1c1	PPIA	221	CDS	8.14657	0.0803476	8.13923	0.0563528	8.41611	-0.00309568	8.2095	-0.0285374	8.11029	0.0364154	8.12546	0.0371074	8.65389	-0.0352348	8.7377	0.0157171	8.5327	0.0496179	8.34853	-0.0127359	8.38116	0.0360733	8.59468	-0.0311371	8.26488	0.0942878	8.69101	-0.209383	8.22819	0.0632247	8.68037	0.064389	8.12855	0.0363181	8.35409	0.0163786	8.84929	-0.0422099	8.38618	-0.0276059	8.58617	0.0144008	8.13178	0.017513
TRCN0000049278	GCCCAAGTGTTCTTTAGCTTT	NM_001067.2-4862s1c1	TOP2A	4862	3UTR	8.19188	-0.00849749	8.2173	0.00685915	7.7208	0.176814	7.85242	0.0709328	8.16571	0.0398905	8.29328	0.014702	8.8686	-0.0107916	8.8531	-0.0077332	8.83161	0.0028067	7.81526	0.147981	8.08893	0.0489327	8.89153	0.0797195	8.22957	0.00110778	8.91122	0.0139712	8.19101	0.00523842	8.84287	-0.0626013	8.23705	0.00781888	8.81158	-0.0322805	8.87365	-0.0929647	8.22225	-0.0144694	8.77673	-0.012707	8.24761	0.00920337
TRCN0000049279	GCCTGATTTGTCTAAGTTTAA	NM_001067.2-786s1c1	TOP2A	786	CDS	6.79425	0.0622562	6.89995	0.00194413	6.38679	0.193502	7.10482	-0.0206611	6.98131	-0.00851628	6.77415	0.00446234	7.83117	0.0376178	7.63356	0.0211251	7.90324	0.00447331	7.01327	0.11223	7.01556	-0.0169968	7.52641	0.0400665	7.01853	0.00922756	8.14523	-0.0670331	6.77158	0.0138903	7.84723	0.0217848	6.86206	-0.0323723	7.73357	-0.0309422	7.76723	0.0647783	6.79409	0.00600446	7.97223	-0.0527715	6.97128	0.0560389
TRCN0000049280	GCTCCAAATCAATATGTGATT	NM_001067.2-2833s1c1	TOP2A	2833	CDS	8.39339	-0.0143743	8.29773	-0.00937348	8.05513	0.104822	8.24573	-0.00796869	8.20416	-0.0137552	8.22904	-0.00377439	9.36236	-0.0196241	9.51429	-0.00724353	9.32211	0.0184035	8.08396	0.0942369	8.30375	-0.00276559	9.39602	0.0617552	8.29812	-0.00152976	9.23121	0.0423642	8.30847	0.00347383	9.47246	-0.0513519	8.20059	-0.0342651	9.46127	-0.0168675	9.23134	0.0196898	8.24921	0.0153999	9.33785	-0.0383596	8.41878	-0.0132745
TRCN0000049283	CCTGAATTTGACGAATGGAAA	NM_001068.2-1825s1c1	TOP2B	1825	CDS	8.27311	0.00101442	8.33593	-0.0253776	8.29137	0.0327384	8.32839	-0.0775277	8.16098	0.0365477	8.25341	0.0241613	8.9237	-0.0101996	9.06638	0.00759612	9.05431	0.0362316	8.30279	0.00341702	8.36284	-0.0429821	8.94127	0.0102658	8.25904	-0.00418004	9.08607	-0.000642364	8.26063	0.0278087	9.02738	-0.0352787	8.29109	-0.0152347	9.12914	0.0161411	9.08116	-0.0619219	8.2764	-0.0863783	9.04961	-0.0109199	8.1765	0.0333878
TRCN0000049284	GCAGCCTCTAATTGTGGCATT	NM_001068.2-1249s1c1	TOP2B	1249	CDS	7.94102	-0.04045	8.0046	-0.0411376	7.65567	0.0574798	7.82718	-0.0276266	7.94507	0.00613058	7.96373	-0.0377753	8.62591	-0.0422013	8.72523	-0.0165861	8.706	-0.0126995	7.88946	0.0136214	8.09132	-0.0631783	8.73448	-0.0364274	7.8471	-0.0959796	8.76417	-0.0467957	8.04616	-0.0150416	8.82206	-0.0154121	7.96213	-0.0107787	8.54633	0.00719272	8.86304	-0.117671	7.83381	-0.0913387	8.60394	-0.0227704	8.0505	-0.00921448
TRCN0000049285	CCAACTATGATGCTAGGGAAA	NM_001068.2-2642s1c1	TOP2B	2642	CDS	5.90548	-0.146461	6.09466	-0.121828	6.25531	-0.0761367	5.94344	-0.103215	6.04548	-0.143559	6.27751	-0.0356359	7.24508	-0.0254201	7.1812	-0.0320039	7.32909	-0.110558	6.20423	-0.117593	6.16518	-0.135188	7.27695	-0.0106916	5.93332	-0.105687	7.18128	0.0797904	5.96008	-0.154809	7.35507	-0.14666	6.02315	-0.0449381	7.09412	0.00638966	6.61575	0.159403	6.16096	-0.150397	7.11812	-0.182849	6.12099	-0.137905
TRCN0000049393	GCACCTAAGACTGGACAACTT	NM_006579.1-153s1c1	EBP	153	CDS	8.57019	0.00932943	8.63722	-0.0778203	8.59192	-0.0726275	8.7301	-0.0702038	8.49815	-0.117682	8.41286	0.0077784	8.09986	-0.075145	8.14931	-0.0987672	7.9731	-0.138687	8.57376	-0.050554	8.63352	0.0434341	8.32198	-0.0309007	8.49752	-0.0251031	8.06159	0.031003	8.67741	-0.0265464	8.27429	0.00784951	8.53558	0.00121863	8.2315	-0.163271	8.20277	-0.160433	8.55247	0.0118033	8.25424	0.0351857	8.69176	-0.0965122
TRCN0000049395	CACCCTCTCTACTTCTGGTTT	NM_006579.1-652s1c1	EBP	652	CDS	8.14646	0.0135156	8.11454	0.0173921	8.27165	-0.061985	8.19635	-0.0531816	8.26309	0.027336	8.07437	0.0188898	9.00566	0.0148085	9.16124	0.00161501	9.05201	-0.0374256	8.21464	0.00157764	8.30114	-0.0458282	9.18734	-0.0644131	8.15846	-0.0421338	9.33535	-0.111384	8.27951	-0.0642706	9.20689	-0.0535316	8.08402	0.0124609	9.27122	-0.0136229	9.04264	-0.00139894	8.12173	-0.0879064	9.20322	-0.0915791	8.38103	-0.0342131
TRCN0000049397	CTGGACAACTTTGTACCTAAT	NM_006579.1-163s1c1	EBP	163	CDS	7.79048	-0.0514177	7.74983	0.0023697	7.76897	-0.00891009	7.72864	-0.0253606	7.58814	-0.0100223	7.59775	-0.0118731	7.53807	-0.0210372	7.62728	-0.014725	7.85518	0.0515819	7.65498	-0.0730497	7.65486	-0.0862891	7.40078	0.0208165	7.73018	0.00825138	7.60616	-0.0209055	7.66647	-0.0303442	7.47563	0.00854397	7.62534	-0.0287678	7.62577	-0.0583581	7.61501	0.0143828	7.74042	-0.024977	7.57152	0.0227329	7.667	-0.0112103
TRCN0000049573	CCACGTTTGTAATCATAGAAT	NM_004668.1-5938s1c1	MGAM	5938	3UTR	8.0792	0.0243309	8.18108	-0.0516248	7.71078	0.0883928	7.95039	0.0406781	7.89917	0.0785067	8.02564	0.0354403	7.99876	-0.0341877	7.91727	-0.00213758	8.34347	-0.0267274	8.11578	0.0815501	7.61329	0.0483854	7.5657	0.0307712	7.92977	-0.0128971	8.37258	-0.00489584	8.0014	0.0197686	7.90045	-0.0295155	7.95364	0.00945432	8.18362	0.0705675	8.10072	-0.00341948	7.9851	-0.0620604	7.94062	-0.000347275	8.13467	0.0170045
TRCN0000049574	CCAGCCAGAATACGATGCAAA	NM_004668.1-5372s1c1	MGAM	5372	CDS	5.40489	0.00814619	5.45121	-0.0147401	5.4617	-0.00481163	5.43333	0.0216984	5.44403	0.00564792	5.44307	0.0137947	5.29271	0.0238966	5.23382	0.0208994	5.35837	0.0349797	5.46715	0.00611475	5.44669	0.00026149	5.12813	0.00810214	5.40694	-0.00561018	5.49335	0.00730393	5.38009	0.0169666	5.35408	-0.0188525	5.41534	0.00926667	5.33099	0.0253221	5.44657	0.0351471	5.47558	-0.00509794	5.29434	0.00644784	5.47742	-0.00299388
TRCN0000049576	GCTGCTTCTTTGACCTACCAA	NM_004668.1-682s1c1	MGAM	682	CDS	6.60157	-0.0079447	6.61162	-0.00398178	6.51916	0.0124705	6.68272	-0.0372522	6.49491	-0.0101613	6.55149	0.00814651	6.39707	0.023637	5.84816	0.0340331	5.97947	-0.0260909	6.46278	-0.0133235	6.74452	-0.00446348	6.80684	0.0718691	6.41911	0.00865837	6.13709	-0.0484587	6.63709	-0.00610346	6.19199	0.0716597	6.4504	0.0625613	6.52583	0.0852688	6.81894	0.145643	6.67565	-0.0432785	6.23754	0.0552625	6.37235	-0.0146536
TRCN0000049914	CGTCAGAACTTGGTGTTACAT	NM_032043.1-2012s1c1	BRIP1	2012	CDS	8.21286	-0.045351	7.93713	-0.00318133	8.0695	-0.0203415	8.19537	-0.0607555	8.0579	0.0241344	8.06853	-0.0208247	8.93252	-0.00865011	9.03869	-0.0370637	8.87947	-0.036988	8.14117	-0.0331195	8.12397	-0.0512891	8.89666	-0.0166163	8.26225	-0.064688	8.90107	-0.0153007	8.20402	-0.0304118	9.05275	-0.0373881	8.18035	-0.0516966	8.8489	0.0110059	9.03161	-0.0977902	8.11752	-0.058147	8.93067	-0.0573381	8.14028	-0.0741545
TRCN0000049915	GCTCTTATTCTAGTGGATGAT	NM_032043.1-2662s1c1	BRIP1	2662	CDS	7.89814	0.00967422	7.91027	-0.054649	7.78371	-0.0801082	8.00592	-0.0766059	7.89559	-0.106773	7.88307	-0.0663404	8.54071	-0.00215937	8.75306	0.0182423	8.60523	-0.0598129	7.83482	-0.0795798	7.86807	-0.0833241	8.80938	-0.0481015	7.91312	-0.0722919	8.75019	-0.157057	7.76378	-0.0467456	8.91213	-0.0672652	7.83114	-0.065622	8.5805	0.101882	8.68229	-0.0664117	7.84417	-0.10096	8.63804	0.00279354	7.71928	0.0312799
TRCN0000049916	CCAAGGAACTTCACGTCATTT	NM_032043.1-444s1c1	BRIP1	444	CDS	8.64208	0.00391648	8.60717	0.0279272	8.56724	0.0511874	8.57737	0.0019988	8.60874	0.00283196	8.53792	-0.0117692	8.90341	-0.0146883	8.94325	-0.0383029	8.7387	-0.0392514	8.62003	0.00359476	8.54296	0.0335123	8.81289	0.0101812	8.53203	0.0463346	8.92964	-0.0412862	8.48838	0.02542	9.12492	-0.0295085	8.53981	0.0390146	8.68378	0.0297469	8.83741	-0.0174002	8.74054	0.00893047	9.04675	0.000139118	8.48768	0.0343881
TRCN0000049963	GCGGACTATGTATTTCAGGAA	NM_000537.2-1086s1c1	REN	1086	CDS	7.71225	-0.0154129	7.66839	0.0124217	7.6378	-0.0331401	7.68397	-0.0336685	7.79734	-0.0636932	7.67895	-0.0523087	7.65855	0.0108851	7.35882	-0.0291099	7.45343	0.0244567	7.83103	-0.0347582	7.77828	-0.0551541	7.56942	-0.0398422	7.78626	-0.059104	7.37829	-0.136109	7.69698	-0.0438127	7.33168	-0.011528	7.67314	-0.00591072	7.95651	-0.0643834	7.72885	0.0509169	7.74871	-0.0919049	7.65763	-0.0659029	7.7333	-0.0974722
TRCN0000049964	CCCAGCATTACGAAGGGAATT	NM_000537.2-790s1c1	REN	790	CDS	7.63853	-0.0126608	7.55316	0.000376928	7.67021	-0.0482958	7.40176	0.0274038	7.706	-0.0239015	7.63408	-0.0742725	8.19405	-0.0366082	8.15046	-0.0482337	8.12128	-0.0822137	7.43307	-0.0154398	7.51176	0.00620341	8.20518	0.0066475	7.35491	-0.00192942	8.20169	-0.0733907	7.55746	0.0162337	8.16687	0.000129689	7.50696	-0.00499264	8.04038	0.010717	8.16689	-0.12748	7.407	0.124226	8.27373	0.0124602	7.48658	0.00146502
TRCN0000049965	CCTCAAGAGAATGCCCTCAAT	NM_000537.2-149s1c1	REN	149	CDS	8.16565	-0.0270495	8.17106	-0.0386219	8.11318	-0.000942675	8.06273	0.0177199	8.1041	-0.0214509	8.13958	-0.0290869	8.83708	0.0587934	8.80281	0.0195883	8.98339	0.0421889	8.102	-0.00942472	8.10077	-0.0544769	8.75761	0.00509554	8.07326	0.00713763	8.65413	-0.0307919	8.07272	-0.020084	8.78412	-0.00101993	8.16197	-0.0174409	8.59229	-0.000357029	8.69448	-0.0127138	8.12221	-0.0563119	8.7973	0.00661477	8.11671	0.000286216
TRCN0000050358	GCTCATAAGATTCATGTGTAT	NM_000446.3-781s1c1	PON1	781	CDS	8.53441	0.0448474	8.4702	0.0142097	8.49363	0.0149321	8.55338	-0.0180379	8.43707	0.0377067	8.53098	0.020291	9.71761	0.00554345	9.584	0.0254748	9.69965	0.0645534	8.53739	0.00450608	8.45391	-0.005024	9.4625	0.00465369	8.5286	-0.0268954	9.65441	0.00331198	8.4773	0.0198108	9.41032	0.0481026	8.50142	0.0357043	9.65645	-0.0377762	9.73137	0.0570331	8.48577	-0.0169074	9.66192	-0.0327964	8.54463	0.0121675
TRCN0000050359	GCTTTCATTAGCTCTGGATTA	NM_000446.3-244s1c1	PON1	244	CDS	7.82213	0.0108986	7.80958	0.0103963	7.8858	0.0264454	7.83072	0.00636259	7.73754	0.0141803	7.8961	-9.56642e-05	8.6149	0.00588126	8.48399	-0.0456094	8.26131	-0.0239991	7.98833	-0.0399672	7.90335	0.00887552	8.71319	0.0173339	7.98699	-0.00869641	8.83853	0.116365	7.80364	0.0335495	8.78597	0.0256701	7.9171	0.0387007	8.5483	-0.00613951	8.60912	0.0331135	7.82266	0.0819549	8.49924	-0.017939	7.77477	-0.0163733
TRCN0000050360	CCCGATGGCAAGTATGTCTAT	NM_000446.3-745s1c1	PON1	745	CDS	8.3565	-0.0265586	8.12462	0.00286414	8.33467	-0.0480292	8.27869	-0.0491016	8.21256	-0.0313591	8.29876	-0.0334849	7.72491	0.00899194	7.79088	-0.0268286	7.72875	0.020766	8.36779	-0.029345	8.31461	-0.0914126	7.73422	0.00814842	8.24498	-0.0325561	7.96151	0.0239762	8.22653	-0.0630456	7.74563	0.0446908	8.30289	-0.0578764	7.66115	0.0200417	7.68051	-0.0942621	8.3225	0.043497	7.60009	0.00538251	8.26498	0.0516176
TRCN0000050453	CCCTGATTTCAGCCAGATCAA	NM_003713.3-1057s1c1	PPAP2B	1057	CDS	5.3563	0.00966612	5.27628	-0.00841635	5.11899	-0.00202601	5.17204	0.00513598	5.07436	0.0226941	5.29987	0.0121213	5.54272	0.0621354	5.42352	-0.0421335	5.61227	-0.0194157	5.20972	-0.0118243	5.04933	-0.0133476	6.60462	0.0340461	5.28534	0.0243344	5.63469	-0.0321967	5.11551	-0.0189094	5.37057	-0.0333518	5.38929	0.0267615	5.23821	0.0143127	5.31868	-0.118305	5.54877	0.00902471	5.46452	-0.0261517	4.95474	0.0516432
TRCN0000050455	GACATTATTGACAGGAACAAT	NM_003713.3-1466s1c1	PPAP2B	1466	CDS	6.48094	0.0393127	6.44549	0.0483683	6.64927	0.0167576	6.48138	0.0370354	6.62744	0.0798019	6.15654	0.0139816	6.15933	0.00955892	5.56861	0.0306213	7.54668	0.129534	6.5888	-0.0409867	6.45292	-0.0262066	5.75882	-0.0700718	6.46578	-0.051947	6.83802	0.177986	6.90963	-0.0500473	5.79427	-0.0739532	6.33404	0.0793395	6.63117	0.0334371	5.87883	-0.0167813	6.94505	0.0553778	6.18967	0.110285	6.4361	-0.0364438
TRCN0000050457	CCTTCCTCATCATCGAGACAA	NM_003713.3-717s1c1	PPAP2B	717	CDS	8.2506	-0.00823736	8.14299	-0.0061171	8.24839	-0.0332618	8.10843	-0.00533112	8.21871	-0.0164856	8.20744	-0.0369194	8.78803	-0.022202	8.86832	-0.0618976	9.0199	-0.0187491	8.04459	0.0286923	8.07376	0.0232473	8.9246	-0.0427651	8.14517	0.0148836	9.09179	0.0516192	8.16447	-0.00272729	9.00579	-0.0818932	8.26424	-0.0113679	8.78143	0.00882968	9.04396	-0.0815916	8.16776	-0.0238555	8.9925	-0.0352153	8.14418	0.0241641
TRCN0000050773	GCCCAATTTAACGACACAGAA	NM_001935.2-786s1c1	DPP4	786	CDS	6.52333	-0.077451	6.57234	-0.0723042	6.58937	-0.0156867	6.52243	0.0330272	6.63775	-0.101928	6.67266	-0.0655203	6.58462	-0.0448017	6.68716	-0.0810511	6.63979	-0.0717218	6.76458	-0.0792014	6.62916	-0.102988	6.96525	-0.0421611	6.73156	0.0125469	6.90522	0.0221659	6.75371	-0.0515427	6.45438	-0.0403658	6.69572	-0.0485846	6.67577	-0.0734371	6.77886	-0.0486591	6.74276	-0.0458276	6.81376	0.0394741	6.4174	-0.0793139
TRCN0000050774	CCAGAAGACAACCTTGACCAT	NM_001935.2-2136s1c1	DPP4	2136	CDS	7.67545	0.0271418	7.6552	-0.00834239	7.70749	0.02111	7.56415	0.0531736	7.73574	0.0390528	7.76202	0.0467856	7.64651	-0.054416	7.59375	0.00768877	7.62228	-0.00714579	7.48287	0.0919334	7.58368	0.00130152	7.62372	0.0414267	7.63814	0.0424258	7.60264	0.0374894	7.61704	-0.00535052	7.50252	-0.0283977	7.7355	0.00445395	7.36669	-0.0327192	7.46927	-0.0987501	7.53887	0.0576433	7.78943	-0.0117737	7.85583	-0.0124087
TRCN0000050775	CCAATGCAACTTCCATACAAA	NM_001935.2-949s1c1	DPP4	949	CDS	8.31103	-0.0408343	8.45785	-0.0047515	8.27642	0.041251	8.43849	-0.00264252	8.3143	0.0127395	8.37566	-0.0104882	8.72157	0.0066172	8.67136	-0.0162006	8.79165	0.0361798	8.42989	-0.00390475	8.38051	-0.0158038	8.47464	0.0333711	8.26523	0.0475406	8.70489	-0.0405254	8.43076	-0.000584261	8.39726	0.043947	8.48311	-0.00481442	8.61459	0.00507934	8.81793	0.011805	8.33617	0.00340037	8.62214	-0.0119966	8.33876	-0.0158148
TRCN0000050809	CGCCTGGTTTAGGATGAAATA	NM_005040.2-668s1c1	PRCP	668	CDS	7.55901	-0.0522938	7.6877	-0.00957451	7.75969	-0.0964152	7.67274	-0.00485513	7.87605	-0.0776201	7.76235	-0.0563463	7.53023	-0.0201575	7.99148	0.0110914	7.65133	-0.00673122	7.76699	-0.0841417	7.77528	-0.090686	7.79677	0.0320687	7.60333	-0.0117343	7.83993	0.0727615	7.61016	-0.0240078	7.76133	-0.0148467	7.60713	-0.0803166	7.79867	-0.0699022	7.97208	-0.119339	7.73313	-0.0836934	7.83238	-0.0470934	7.69913	-0.0621401
TRCN0000050811	GCTCCTTGGAAGTTAGACATA	NM_005040.2-1534s1c1	PRCP	1534	CDS	7.76567	-0.0902629	7.68326	-0.0400217	7.69999	-0.0906191	7.74532	-0.055993	7.75669	-0.059299	7.71319	-0.0240004	8.09032	-0.0898081	8.02862	-0.013515	7.97777	-0.0807396	7.79807	-0.087065	7.82294	-0.0326409	8.31732	-0.0429233	7.75277	-0.0843206	7.90293	-0.0393287	7.77935	-0.0256593	7.99624	0.0218583	7.61041	-0.0277576	7.68893	-0.0512098	8.16636	0.0206345	7.92691	-0.0892416	7.97111	-0.00692578	7.62707	-0.00668613
TRCN0000050812	CGGTACCTAGTAGCTGATAAA	NM_005040.2-324s1c1	PRCP	324	CDS	7.85426	-0.0219623	7.83518	0.0364519	7.87324	0.0232821	7.71353	0.0329342	7.84789	-0.0211528	7.82863	-0.0161938	8.13211	-0.00489252	8.02191	0.00655748	8.41001	0.0273875	7.76822	-0.0142472	7.71923	0.0334666	7.75073	0.00896599	7.8286	0.0186045	8.26466	0.0678215	7.81863	-0.0167302	7.87263	0.0421217	7.76805	-0.0238632	8.17006	0.00246639	8.06262	0.0633019	8.24232	0.0863746	8.03255	-0.0155	7.78704	-0.0369988
TRCN0000050828	CCCACCGATGAGATTACCTTT	NM_000351.2-554s1c1	STS	554	CDS	8.32609	-0.00595832	8.28695	0.0417898	8.32517	-0.0174248	8.35999	-0.0426401	8.36474	-0.0020594	8.31158	-0.0305558	9.0504	0.026466	9.04935	-0.00872836	8.91527	-0.0428393	8.37112	0.00874643	8.36215	0.0355764	9.14243	-0.0300687	8.32083	-0.0379171	9.15295	-0.0394683	8.31551	-0.0286157	9.10123	0.0280782	8.44254	-0.0259059	8.91837	-0.0318579	8.97783	-0.0350394	8.28794	0.0108267	8.96459	0.0211787	8.19907	0.0412091
TRCN0000050829	CCTTTACATCACGGCTTCAAT	NM_000351.2-671s1c1	STS	671	CDS	5.93686	-0.0174296	6.1903	0.0212375	6.03524	0.0041988	6.42345	-0.0360414	5.80932	0.0201131	6.16518	0.0111698	6.17513	-0.0243075	6.40706	-0.00183708	6.25732	-0.0720101	6.09534	-0.00193898	5.7864	-0.044773	6.30243	0.0329205	5.65982	-0.0281452	6.50432	-0.0190569	5.78563	-0.029152	6.83391	-0.0352629	5.74097	-0.00240187	5.90076	-0.0571808	6.93373	0.0602329	5.88143	-0.0858591	6.07639	0.0611909	5.98008	-0.0579418
TRCN0000050832	GAGCTGAGATTGGCTAATGAT	NM_000351.2-1202s1c1	STS	1202	CDS	7.93768	0.00105167	8.02751	0.0560248	8.25472	-0.0976225	8.21299	-0.110827	8.17869	-0.0737845	8.04786	-0.0100392	8.6649	0.0565004	8.70472	0.0627845	8.54353	-0.174757	8.15599	-0.0963533	8.02532	-0.0692434	8.67169	-0.0317159	7.95997	-0.0433173	8.65584	-0.079242	8.096	-0.0682775	8.79238	-0.023562	8.14733	-0.0519834	8.60041	-0.00424076	8.72651	0.0134567	8.23972	-0.148998	8.79001	-0.091941	8.11279	-0.033081
TRCN0000050865	CCCTGCTACCTGATTGCTTTA	NM_000895.1-663s1c1	LTA4H	663	CDS	7.82307	0.0359504	7.8874	0.0208249	7.79	-0.0042406	7.81713	0.0421566	7.82913	-0.0241939	7.83793	-0.0210063	8.47087	-0.021582	8.63216	0.019221	8.57949	-0.0533723	7.78946	0.00908955	7.88969	-0.0327082	8.58087	-0.0329236	7.77846	0.036978	8.58231	-0.126259	7.82509	-0.0132335	8.68416	-0.0470347	7.81901	4.98008e-05	8.72332	0.0269092	8.86861	-0.0529261	7.85991	-0.0490833	8.81034	-0.0221746	7.76831	0.00557841
TRCN0000050866	CCTTCTGTGAAATTAACCTAT	NM_000895.1-519s1c1	LTA4H	519	CDS	8.28842	-0.0251227	8.30572	-0.0160798	8.45888	-0.0138313	8.35458	-0.0148562	8.34224	-0.000114384	8.29029	0.0022512	9.56096	-0.0124185	9.59899	-0.0290425	9.67302	0.0313203	8.27035	0.011365	8.36844	-0.0175203	9.38397	0.0271394	8.33787	0.00586439	9.52607	0.0419635	8.29169	-0.0429461	9.49843	0.0330527	8.31258	-0.0165059	9.65013	-0.00214818	9.5337	0.0413825	8.2596	-0.0486504	9.60188	-0.0226919	8.36445	0.014546
TRCN0000050867	CGCAATTCCTTTGGCGCTAAA	NM_000895.1-1718s1c1	LTA4H	1718	CDS	7.4329	0.0278373	7.63314	0.047739	7.37772	0.0402194	7.60226	0.0558214	7.42306	0.0510681	7.54433	-0.00645895	8.51228	0.00254795	8.45085	0.00456551	8.50011	-0.0608725	7.25553	0.0790257	7.50939	0.0559915	8.67944	-0.0347194	7.50985	0.0899181	8.54157	-0.0256789	7.5619	0.0178991	8.76086	-0.0568257	7.65349	0.0486559	8.37918	-0.0030309	8.54234	-0.150497	7.61034	-0.00801634	8.49978	-0.0266401	7.45802	0.0308978
TRCN0000051138	CCAGCCACAATCGACTTCATT	NM_004190.1-495s1c1	LIPF	495	CDS	6.58692	-0.0128098	6.78404	0.00498221	6.61755	-0.0387696	6.63507	-0.0136319	6.6643	-0.0260842	6.70201	-0.0516806	6.83153	0.066268	6.44015	0.0325262	6.79112	0.0120387	6.72882	-0.11779	6.64645	-0.0340326	6.2967	-0.060155	6.43841	-0.022061	7.17757	0.107078	6.61462	-0.047509	6.3679	-0.0672975	6.532	-0.0350987	6.23244	0.0485718	6.3952	-0.00260522	6.64933	-0.0693652	6.2327	-0.0308612	6.65059	-0.0113743
TRCN0000051140	TGGATGTGTATCTATCACATA	NM_004190.1-868s1c1	LIPF	868	CDS	7.90674	0.0121195	7.96623	0.00883827	8.02375	-0.0478726	7.95832	-0.0667939	7.90304	0.0463893	7.73666	0.06562	7.56297	-0.143625	7.70846	-0.0616451	8.15198	-0.059349	7.98897	-0.0105361	7.8651	0.00167647	7.80111	-0.0772051	8.01909	-0.0832518	7.81368	-0.26891	7.75379	0.0119832	7.33206	-0.0651527	7.97651	-0.0522067	7.64558	-0.0530661	7.76265	-0.0898186	7.92587	-0.0282684	7.73369	-0.109851	7.96934	0.0315067
TRCN0000051141	CCAGAAGAAACTTGTACTATT	NM_004190.1-415s1c1	LIPF	415	CDS	7.79336	-0.0347159	7.86124	-0.0152903	7.98	-0.0183209	7.95266	-0.0760649	7.94329	-0.0410828	7.84718	0.00055946	8.95271	0.00676018	8.98589	-0.0256084	8.99685	0.0331758	7.93226	-0.0488765	7.78687	-0.106505	8.87842	-0.0359097	7.84399	-0.0292538	8.82553	-0.108887	7.71313	-0.0608873	8.95382	-0.105058	7.92182	-0.0502524	9.09475	-0.0228081	9.03592	-0.0499688	7.88575	-0.0857253	8.8922	-0.0315688	7.9232	-0.0648617
TRCN0000051168	CGGCTCAACATGAAGCAGAAA	NM_004260.1-1063s1c1	RECQL4	1063	CDS	5.76865	-0.0184088	5.73068	0.0100019	5.64813	-0.0229011	5.73649	-0.0658089	5.74149	-0.0332114	5.76292	-0.0269167	5.58957	-0.0448732	5.71116	-0.00162905	5.45128	-0.136715	5.59884	-0.0386931	5.77495	-0.029789	5.75299	-0.0145771	5.59862	-0.0219208	5.51358	-0.125841	5.70375	-0.0387047	5.79759	-0.0612657	5.75434	-0.0304602	5.48668	-0.0981223	5.83268	-0.0507124	5.68356	-0.0302263	5.59311	-0.00958285	5.59892	-0.0382475
TRCN0000051169	CCTCGATTCCATTATCATTTA	NM_004260.1-2097s1c1	RECQL4	2097	CDS	8.23001	0.0362026	8.18622	-0.0351004	8.08402	0.0207322	8.12361	-0.0292105	7.95638	0.0236124	8.12873	0.00175832	9.21015	0.0122893	9.17107	-0.0053733	9.2067	-0.039981	8.27374	-0.0353595	8.09511	-0.0564827	9.15699	-0.00425613	8.20678	-0.0084327	9.2497	-0.0805837	8.01558	-0.00975166	8.97645	0.0185959	8.23395	0.02278	9.26842	0.0129414	9.25823	0.0513666	8.00242	-0.0606712	9.10869	-0.00245274	8.15435	-0.0198388
TRCN0000051170	CAGATATGTGACTTCCTCTAT	NM_004260.1-3148s1c1	RECQL4	3148	CDS	8.6594	0.0229052	8.76207	0.0233306	8.64816	0.0116303	8.33407	0.0548309	8.84459	-0.0370429	8.63276	0.00434773	9.85548	-0.06714	9.84052	-0.00439092	9.86636	-0.000693396	8.65171	0.0341853	8.56744	0.0189957	9.85052	0.0242935	8.75983	0.0802674	9.81228	-0.00706213	8.68852	-0.0308273	9.62917	0.0283399	8.71827	-0.0169908	9.92965	-0.0767256	9.88791	-0.0260347	8.56773	-0.0351857	9.82095	0.0561832	8.60995	0.0208732
TRCN0000051243	CCGATTGCTTTCTGATGAGAA	NM_000047.1-819s1c1	ARSE	819	CDS	7.73957	0.0561708	7.86204	0.0030086	7.87988	0.0438679	7.88043	0.0300636	7.81794	0.0280075	7.92439	0.0494344	8.35794	-0.0541766	8.47585	0.0118781	8.41078	-0.0138532	7.84816	0.065463	7.51388	0.0806971	8.5192	-0.0106814	7.89928	-0.0305519	8.46774	0.0163338	8.0492	-0.00643236	8.52199	-0.0273682	7.87858	0.0134597	8.55599	-0.00695443	8.50521	-0.0427998	7.89126	0.0647796	8.48364	-0.0488067	7.65446	0.0271622
TRCN0000051244	GCTCGCTGTACTGCTAAGTTT	NM_000047.1-121s1c1	ARSE	121	CDS	5.87085	-0.00495175	5.77932	-0.0486087	5.57972	-0.00915902	5.80485	-0.0575549	5.79928	-0.047082	5.66466	-0.0278319	5.89099	-0.0399722	5.92051	-0.0710379	5.84791	-0.027538	5.69745	-0.0427362	5.90664	-0.0417003	6.04588	0.034654	5.67745	-0.0356697	6.22692	-0.0888901	5.92547	0.00804804	6.77105	-0.0509705	5.82596	-0.0187295	6.14342	-0.000535111	6.6939	-0.109738	6.00333	-0.0413259	6.1749	-0.0668091	6.00871	0.00234895
TRCN0000051245	CCTAGAGAATCAACTTGGAAA	NM_000047.1-1138s1c1	ARSE	1138	CDS	8.55955	-0.00832353	8.64535	-0.00635411	8.51683	0.0541583	8.58894	-0.00802081	8.61253	-0.00284074	8.61941	0.000851478	9.54511	-0.00765634	9.49256	-0.0128426	9.45018	-0.00249549	8.54406	0.0174189	8.53556	-0.0122627	9.2959	0.0398346	8.67427	-0.0500825	9.4452	0.00412455	8.55246	0.0125754	9.39543	0.0017193	8.52613	-0.00469517	9.48525	-0.0528322	9.43124	0.0481556	8.58108	-0.0459445	9.50173	-0.0149025	8.63955	-0.0050826
TRCN0000051258	GCTCGAAATCTTACGCAAATA	NM_030621.2-1322s1c1	DICER1	1322	CDS	7.51139	0.0489037	7.65807	-0.0192367	7.57856	0.00581277	7.46235	0.0776279	7.59769	-0.000845956	7.67315	-0.00900371	8.79979	0.0681702	8.79598	-0.00498897	8.5477	-0.00531897	7.61933	0.0356663	7.56946	-0.01851	8.83472	0.00151185	7.60472	-0.0196029	8.76895	-0.0301578	7.44144	0.042703	8.8756	-0.0478992	7.58	0.0268802	8.42843	0.0430589	8.8003	0.00948556	7.62186	-0.0609269	8.8313	0.0362484	7.41969	0.0170262
TRCN0000051260	CCACACATCTTCAAGACTTAA	NM_030621.2-3155s1c1	DICER1	3155	CDS	8.25317	0.0302621	8.2648	-0.0135544	8.4407	-0.0346948	8.35067	-0.0181782	8.39006	-0.0227277	8.25809	-0.0062681	8.64249	0.110021	8.55325	0.116767	8.53966	-0.0102719	8.46906	-0.0370575	8.25678	0.0249164	8.49972	-0.0140872	8.47419	-0.00856671	8.84689	0.0279735	8.01448	0.0361102	8.51884	0.0544596	8.30473	0.083781	8.6408	0.0347636	8.51714	0.122824	8.38644	-0.0304385	8.42024	0.0243363	8.43885	-0.0120134
TRCN0000051261	GCCAAGGAAATCAGCTAAATT	NM_030621.2-3772s1c1	DICER1	3772	CDS	7.25964	-0.00682996	7.37456	-0.00262899	7.49599	-0.065966	7.23518	-0.0599506	7.28817	-0.0933221	7.26864	-0.0858809	8.66785	0.0519457	8.65001	0.0643275	8.46573	-0.0410184	7.41936	-0.140934	6.99251	-0.00900188	8.77052	-0.0274746	7.38532	-0.0694296	8.77727	-0.0363166	7.2562	-0.00935034	8.70718	0.0270462	7.36629	-0.0646542	8.52022	-0.029468	8.51635	0.0428076	7.3607	-0.185896	8.7264	0.0459405	6.98789	-0.0230242
TRCN0000051340	CCATGCACCTAATGCTGTGAA	NM_003878.1-836s1c1	GGH	836	CDS	7.9108	0.0431665	7.7896	0.0657254	8.09065	-0.0361164	7.90003	0.0334211	8.09605	0.0423389	7.95849	-0.0015977	7.9608	0.0263176	8.06709	0.0265185	8.25392	0.0266911	8.33115	-0.0638309	7.82522	0.0164208	8.14037	-0.0177624	8.03319	0.00924969	7.9571	-0.0796189	8.01852	-0.0131209	8.13913	0.0264157	7.97707	0.0167389	8.0957	0.0397461	8.13571	-0.0224919	8.1306	0.0132028	8.05013	-0.0290984	8.1196	0.0337589
TRCN0000051341	GATGGCAAGATTGAGTTTATT	NM_003878.1-723s1c1	GGH	723	CDS	7.83403	0.0804285	7.97266	0.0799063	7.90613	0.057567	7.78917	0.144112	7.74671	0.0507203	7.80126	0.0533294	8.69113	0.0161184	8.57346	0.08035	8.83468	0.0777937	7.83695	0.0996753	7.91444	0.0679582	8.72586	0.00550961	8.09366	-0.00802684	8.65695	-0.126873	7.77823	0.0684571	8.64514	0.058474	7.7234	0.113311	8.72721	0.100741	8.69902	0.0908929	7.72744	0.0130725	8.63728	-0.00500897	7.78788	0.112867
TRCN0000051342	GTGCGAGAGTTGTACCAGTAA	NM_003878.1-262s1c1	GGH	262	CDS	6.01968	0.0052327	6.19391	-0.0310541	6.26518	-0.0524625	5.92629	-0.0464004	6.04735	0.0103365	6.03122	-0.021415	5.85768	0.00643039	6.10592	0.0336239	5.56569	0.0172843	6.3084	-0.0337161	5.92896	-0.0518148	6.86809	0.0747922	6.01353	-0.051485	5.40268	-0.01674	6.00906	-0.0100081	5.57483	0.110506	6.15911	-0.0329377	8.14756	0.133586	5.5565	0.0795332	6.29396	-0.0539783	5.87705	0.0347804	6.27153	-0.043053
TRCN0000051623	CCGATGTAACTCCTCTGAATT	NM_002427.2-465s1c1	MMP13	465	CDS	7.08238	0.016614	7.22594	0.0542471	7.12818	0.0640641	7.64839	0.0205188	7.37751	0.0603403	7.32713	0.0293128	8.14863	0.0155901	7.76494	-0.0340205	8.1147	0.0298823	7.23597	0.0622619	7.33311	0.0280771	7.91182	-0.00291803	7.44827	-0.0318362	8.12527	0.0344919	7.16981	0.0514323	7.70172	-0.00478768	7.28799	0.00451233	8.14078	-0.0637889	8.04721	0.00982566	7.25714	0.047592	7.95593	0.0128183	7.20732	0.121416
TRCN0000051624	CCGAGGAGAAACAATGATCTT	NM_002427.2-916s1c1	MMP13	916	CDS	8.29729	0.0274463	8.28675	0.0684574	8.43622	-0.0196451	8.43241	-0.0870931	8.19763	0.0483112	8.45222	0.0222536	9.25014	-0.0353425	9.14565	-0.0453106	9.13694	0.0373429	8.2947	0.000460239	8.19993	-0.0401282	9.06294	-0.0851161	8.32592	0.0532712	9.29208	0.0458434	8.31821	-0.000243409	9.09606	-0.0119688	8.42949	0.0247911	9.1598	0.0686615	9.11461	-0.0118253	8.5057	-0.108242	9.05047	-0.0429706	8.26573	0.0236664
TRCN0000051625	CGAACTCTTAAATGGTCCAAA	NM_002427.2-353s1c1	MMP13	353	CDS	8.32043	0.00158945	8.33062	0.0156815	8.33629	0.00155236	8.33377	0.0139743	8.45554	-0.0245951	8.23146	-0.000931707	8.78373	0.00599742	8.75798	-0.0444631	8.61825	-0.0185558	8.50812	-0.0134167	8.35634	-0.0259623	8.65731	0.032925	8.35124	-0.0592263	8.73558	0.0232881	8.21745	-0.00773071	8.66093	-0.0476587	8.3567	-0.0490578	8.62516	-0.00391703	8.83229	0.0391461	8.45913	-0.0296875	8.82832	-0.0059039	8.32738	-0.0232838
TRCN0000051843	CGTCATAGAAATAATGCAGAA	NM_002423.2-278s1c1	MMP7	278	CDS	7.85497	0.0112031	7.89097	-0.0393033	8.03779	0.0275699	7.66721	0.0422678	7.85041	0.0235598	7.98275	0.0226597	9.01839	-0.032929	8.95336	0.00875439	8.97898	0.0553544	7.91471	0.00154549	7.73077	0.0335501	8.864	0.0299054	7.88389	0.0315741	8.86701	-0.0204674	7.87097	0.0102456	8.752	0.0333026	7.8981	0.0201512	9.01581	0.0194601	8.83575	0.0172807	7.82325	-0.0257625	9.00767	0.017587	7.8424	-0.00492164
TRCN0000051844	CCTACCTATAACTGGAATGTT	NM_002423.2-248s1c1	MMP7	248	CDS	8.49835	0.0280233	8.52363	0.0138884	8.37692	-0.038498	8.44718	-0.124212	8.51515	-0.0215862	8.35596	0.0120602	9.06004	0.00204458	9.26613	-0.0715201	9.2121	-0.0400742	8.49046	-0.0502905	8.27128	0.0298258	8.90519	-0.0397993	8.40674	0.00978146	9.21751	-0.00118225	8.38584	-0.0358185	8.83266	0.0438381	8.38878	0.016536	9.18904	-0.042407	9.21668	-0.00782271	8.31009	0.0271591	8.96079	-0.00176119	8.55392	-0.038235
TRCN0000051846	CGTATCATATACTCGAGACTT	NM_002423.2-386s1c1	MMP7	386	CDS	8.2794	0.000793352	8.38098	-0.072119	8.45241	-0.0375977	8.28083	-0.103906	8.34431	-0.0184022	8.32432	-0.0200107	9.34111	0.0162382	9.40835	0.0609486	9.33492	0.0201098	8.45727	-0.0415709	8.31909	-0.0465673	9.29613	-0.024597	8.4399	0.00672426	9.4391	-0.210372	8.25564	0.00644851	9.10287	0.0305678	8.3726	-0.000758967	9.4388	-0.00178662	9.29767	0.0360949	8.29445	-0.0883259	9.27304	0.0187684	8.37537	0.000592701
TRCN0000052118	CGACAGGAAGACTCTGAACAA	NM_002769.2-303s1c1	PRSS1	303	CDS	8.43701	0.0114445	8.48306	-0.0328688	8.51412	-0.0130035	8.42168	0.0325298	8.50422	-0.0559679	8.45337	-0.0223155	8.21423	-0.018902	8.43973	0.0313866	8.15715	0.09076	8.55109	-0.0386734	8.40711	-0.0198478	8.56764	0.0467923	8.53161	-0.0616957	8.82956	0.0910645	8.43863	-0.047355	8.47059	0.0303955	8.48211	-0.0182207	8.18688	-0.0261645	8.30633	0.0253086	8.27273	0.122918	8.16876	0.0261707	8.44102	-0.0041017
TRCN0000052119	CTGAACAATGACATCATGTTA	NM_002769.2-316s1c1	PRSS1	316	CDS	9.06335	-0.0283725	9.14648	-0.0328266	9.05979	0.0268679	8.99209	-0.00160065	9.02046	-0.00464481	9.08788	-0.00840567	9.96598	0.0195007	9.91721	0.0361304	10.1414	0.0137202	9.07332	-0.00903284	9.05296	-0.0124314	9.70416	0.00874675	9.13289	-0.0265006	9.78859	-0.0319215	8.98297	0.0130774	9.73709	0.0514649	9.02113	-0.0266379	10.0149	-0.00216326	9.88574	0.063342	9.1044	0.0577307	9.88162	0.0219935	9.1504	0.00653965
TRCN0000052120	CCCTGGAAAGATTACCAGCAA	NM_002769.2-531s1c1	PRSS1	531	CDS	8.28275	0.00690397	8.18517	-0.0147224	8.02268	0.0556391	8.21752	-0.000711016	8.24781	0.00971264	8.24448	0.0162972	9.04484	-0.0280232	9.00549	-0.0390156	8.80802	-0.0536053	8.24012	0.0147857	8.17398	-0.0161917	9.12671	0.00657522	8.21892	-0.0116513	8.95241	0.00536707	8.16661	0.019612	9.12324	-0.0685827	8.17838	0.0384845	8.92755	-0.0411784	8.82363	-0.10251	8.34906	-0.0250974	8.95784	0.000149154	8.07499	0.0147248
TRCN0000052168	CCAGCAGCATTCGGTAAGAAA	NM_003183.3-314s1c1	ADAM17	314	CDS	7.85084	0.00606098	7.74851	0.0207019	7.88078	-0.0139746	7.87815	-0.0214849	7.90083	0.0010809	7.77015	-0.00850286	7.473	0.0470833	7.41466	-0.0199772	7.69462	0.00761405	7.87027	-0.0610856	7.86371	0.00655792	7.46457	0.000599273	7.82467	-0.0506955	7.76491	0.0663893	7.87015	-0.0198625	7.45327	-0.0649557	7.92884	-0.00387728	7.50654	0.0687811	7.54885	0.0181232	7.81818	-0.00885888	7.68488	0.0797892	7.67613	0.0125299
TRCN0000052171	CCTGGTTACAACTCATGAATT	NM_003183.3-1364s1c1	ADAM17	1364	CDS	8.57418	-0.0242184	8.56488	0.0351359	8.77183	-0.0790907	8.59155	-0.0410136	8.72462	-0.0507432	8.55217	0.0243173	7.8246	0.0144004	7.88528	0.0136521	7.94375	0.0325353	8.70111	-0.0246538	8.70735	0.0246761	7.62749	-0.0414162	8.63857	-0.00507273	7.74366	-0.00633221	8.53138	0.0339336	7.53509	0.0208578	8.42576	0.027337	7.856	0.00688271	7.70362	0.0839278	8.58196	0.0891099	7.93326	-0.00612117	8.51759	0.0206972
TRCN0000052172	CCTATGTCGATGCTGAACAAA	NM_003183.3-2002s1c1	ADAM17	2002	CDS	8.68473	-0.00611355	8.76704	-0.0238582	8.63709	0.0655909	8.81357	-0.0227893	8.68457	0.0383325	8.63067	0.0446908	9.55908	-0.0208455	9.55854	-0.0522088	9.70572	0.031214	8.61224	0.0693179	8.72864	0.00430603	9.4837	-0.00376733	8.70155	-0.0368023	9.62897	0.01997	8.77962	0.0121574	9.68663	-0.0298961	8.71499	0.0165727	9.45609	-0.0233496	9.63416	-0.112502	8.58892	0.0250139	9.59585	-0.0221898	8.70779	0.0290616
TRCN0000052463	CGCTGAAGTAAACCAGGATTA	NM_000143.2-341s1c1	FH	341	CDS	8.8216	0.0269433	8.75043	0.0370862	8.83055	0.0129379	8.68608	0.00114019	8.8415	-0.0224516	8.78303	-0.0198733	9.64491	0.01622	9.65488	0.0259256	9.43166	0.00570972	8.90589	-0.0297891	8.87371	0.0129691	9.64266	0.00391791	8.82724	0.0307754	9.58301	0.000596424	8.721	0.0109074	9.76319	0.00488827	8.79663	0.00272037	9.58305	-0.0272538	9.66571	-0.0534091	8.78128	0.00970301	9.56596	-0.0410241	8.83058	-0.0134504
TRCN0000052465	CCCAACGATCATGTTAATAAA	NM_000143.2-561s1c1	FH	561	CDS	8.6421	0.0573022	8.49332	0.0101925	8.77096	0.0372407	8.69426	0.0253402	8.64052	0.0200621	8.60757	0.0679914	9.61862	0.061235	9.59415	0.060494	9.59283	-0.0230442	8.80712	0.0462519	8.59161	0.0219091	9.46965	0.0022414	8.69703	-0.0415585	9.53095	-0.0512364	8.74954	0.0057837	9.62728	0.0360508	8.70087	0.00558899	9.78728	0.0175651	9.49503	0.0149042	8.54983	-0.0234851	9.49967	0.0131731	8.6501	-0.0107106
TRCN0000052466	GTGGTTATGTTCAACAAGTAA	NM_000143.2-778s1c1	FH	778	CDS	8.88131	0.02432	8.8663	0.000923259	8.75821	0.0422148	8.68785	0.0474832	8.81638	0.000544918	8.85633	0.0183797	10.4702	0.000273398	10.3405	-0.0199059	10.4095	0.0737874	8.6821	0.0614718	8.73237	-0.0283508	10.1847	0.0311134	8.96674	-0.0859751	10.3227	-0.128821	8.83712	-0.0855644	10.231	0.0714047	8.75016	0.0386697	10.4809	-0.00461017	10.1548	0.0739003	8.77472	-0.124202	10.3239	-0.00578796	8.75003	-0.0224647
TRCN0000053008	GCTTATTTCAATGGCTCGATT	NM_006502.1-746s1c1	POLH	746	CDS	8.70425	-0.00655445	8.59322	0.0127939	8.65991	0.00702567	8.70345	-0.0500973	8.67119	-0.00192684	8.64556	0.0174591	9.29846	-0.010866	9.46256	-0.0165655	9.27968	-0.0155912	8.64722	0.0514029	8.67113	0.0395497	9.46943	0.0133727	8.70545	0.0261414	9.39875	-0.131532	8.65622	-0.0126956	9.50457	-0.035351	8.67082	-0.00691251	9.26349	0.0288111	9.51042	-0.055375	8.80789	0.0502839	9.45929	0.0316484	8.70296	0.0460523
TRCN0000053009	GCCGTATCTCATCAAGGCAAA	NM_006502.1-2263s1c1	POLH	2263	CDS	7.61868	0.0165883	7.64445	-0.0377051	7.58709	0.0245874	7.57304	0.0801933	7.76615	0.0377429	7.76322	-0.00240759	8.45001	-0.0373593	8.48746	-0.0105466	8.21544	-0.0194898	7.55316	0.0343527	7.69621	-0.0221656	8.42489	0.00986729	7.71266	-0.00911455	8.67585	0.0881122	7.56463	0.0315972	8.76304	-0.00113996	7.59042	0.0286915	8.44308	-0.0217639	8.38316	-0.020284	7.68556	-0.0033845	8.6066	0.0338625	7.7481	0.0251918
TRCN0000053010	CCCTTCATCTTCTACAGACAT	NM_006502.1-1536s1c1	POLH	1536	CDS	8.62595	0.0127775	8.7573	-0.0252819	8.66428	0.044328	8.77942	-0.0293709	8.62168	0.0424123	8.61848	0.0538236	9.55489	-0.00539521	9.56384	-0.0319987	9.57409	-0.00732187	8.71957	0.0369634	8.63733	-0.0150563	9.59864	0.0491254	8.63105	0.0129716	9.58298	-0.0204846	8.74596	-0.0129557	9.54729	0.0561868	8.66767	0.0075289	9.66392	-0.00498018	9.62215	-0.0188462	8.74478	-0.0911112	9.55739	-0.0378433	8.63662	0.0157136
TRCN0000053294	CCGGGAATTTCTGCACAACAA	NM_000540.1-10777s1c1	RYR1	10777	CDS	7.74594	-0.0609	7.77755	-0.107882	7.6318	-0.0389675	7.778	-0.0227876	7.78044	-0.0860822	7.77949	-0.0419313	6.40012	0.0636061	5.88251	-0.032762	6.01186	-0.0396791	7.50567	0.018988	7.74197	-0.106946	6.15794	-0.0102657	7.73817	-0.105315	6.55509	0.0038681	7.6223	-0.0255613	6.13592	-0.0538982	7.69978	-0.0254263	6.11389	0.109601	6.10194	-0.046215	7.97845	-0.157359	6.15982	0.00974077	7.6658	-0.0533928
TRCN0000053295	GCTTCTCTAATCCGTGGCAAT	NM_000540.1-1706s1c1	RYR1	1706	CDS	8.02581	-0.00303983	7.8703	-0.0334648	7.96146	-0.00914076	8.20924	-0.046261	8.01708	-0.0423926	7.93747	-0.0327233	8.91401	-0.0604365	9.14171	-0.0484458	8.8924	-0.125326	7.82635	-0.01695	7.98521	-0.00451426	9.25901	0.00492632	8.03322	-0.00862346	9.20472	0.0318231	8.12817	0.0153733	9.09661	-0.0694195	8.0247	-0.0449979	9.05792	-0.0171634	9.16265	-0.146446	8.1402	-0.0444427	9.1298	0.00494952	7.88127	0.00348968
TRCN0000053296	GCCTCTAACAAGGAGAAGGAA	NM_000540.1-9221s1c1	RYR1	9221	CDS	8.31843	0.0162712	8.3961	0.00511808	8.37995	-0.0287326	8.37183	-0.0195589	8.39442	-0.0614834	8.39108	-0.00964852	8.93172	-0.0595816	9.00884	-0.00733391	8.66603	-0.0690393	8.47678	-0.0226975	8.45244	0.0017405	8.89971	-0.0536457	8.30811	0.0364859	8.90979	-0.0237745	8.39655	-0.0199862	9.07416	-0.049142	8.34519	-0.0468014	9.04018	-0.115197	9.21181	-0.144527	8.27941	0.132427	8.9447	-0.054647	8.40124	0.0117302
TRCN0000053949	GACTCGGAGCTCAAGTTCAAT	XM_371380.1-565s1c1	S100A13	565	CDS	6.19991	-0.0215558	6.57141	-0.0168587	6.55882	-0.0397087	6.36593	-0.0193842	6.3033	-0.0442181	6.16047	0.0124366	6.8307	0.0489583	7.02149	-0.0566192	6.65179	-0.13064	6.16069	0.0362928	6.36698	-0.0235661	7.30193	0.00123399	6.18476	0.0203156	7.0162	0.0459594	6.52588	-0.00978222	7.64645	0.0659531	6.24412	0.101561	6.32819	0.0930195	7.31195	-0.0358896	6.46345	-0.0686963	6.60011	-0.00301312	6.23563	-0.0382405
TRCN0000053950	ACCACCTTCTTCACCTTTGCA	XM_371380.1-415s1c1	S100A13	415	CDS	7.67586	-0.0583369	7.72056	-0.0482852	7.54834	-0.0922682	7.64954	-0.0546671	7.7351	-0.0759183	7.75294	-0.0604864	7.27863	0.0430065	7.16927	0.0570883	6.72418	-0.0249614	7.6847	-0.0674032	7.65054	-0.111916	6.88388	0.0301141	7.72987	-0.119933	7.63723	0.0557437	7.86187	-0.0369048	7.36663	0.0487838	7.71899	-0.058879	7.89802	0.121456	7.72625	0.129317	8.11523	-0.10464	7.10438	0.0729368	7.79861	-0.0271273
TRCN0000053951	CAACGAGTTCAAAGAGCTGGT	XM_371380.1-468s1c1	S100A13	468	CDS	5.27828	-0.0123434	5.18943	-0.0219024	5.44324	0.00933035	5.19719	0.103323	5.27433	-0.00902354	5.28418	0.0645793	5.14759	0.0503635	5.18078	-0.0517484	5.58895	0.0266235	5.33553	0.0583171	5.21715	-0.0115106	5.35374	0.0142035	5.01206	-0.0260354	5.53823	-0.00537408	5.53522	0.0789551	5.09303	-0.0195975	5.4351	0.00656413	4.98925	-0.00591123	5.16494	-0.0211548	5.92708	0.0673287	5.44553	-0.0232521	5.57544	0.115818
TRCN0000053993	CAACTCCATCAGAACTCGCAA	NM_006272.1-915s1c1	S100B	915	3UTR	6.90064	0.00244938	6.86684	-0.0607222	7.07634	-0.104205	6.89156	0.0402748	7.15964	0.0707856	6.8257	-0.011633	7.68668	0.0109659	7.82829	-0.0158438	7.71793	-0.0353852	6.94979	-0.0100598	7.04367	-0.120804	7.70322	-0.035492	7.01957	-0.057871	8.39642	0.236585	6.93107	-0.0430623	8.34904	-0.00237835	6.91242	-0.00777595	8.03362	0.112998	8.1919	0.0601093	6.91331	-0.0625237	8.13464	-0.0463805	7.03957	0.0195606
TRCN0000053995	GACAATGATGGAGACGGCGAA	NM_006272.1-256s1c1	S100B	256	CDS	7.88359	0.0108262	8.01745	0.00545763	7.81363	0.0262308	7.97091	0.00200742	7.93248	0.016118	7.94781	-0.017095	9.16027	0.0137473	9.28654	-0.0211728	9.24817	-0.0232108	7.81633	0.00327703	8.08137	-0.0575811	9.33914	0.00464067	7.87818	0.0245149	9.16853	-0.015626	8.01138	-0.0540116	9.23745	-0.144115	7.86401	-0.0114957	8.99416	-0.00706847	9.21834	-0.0247107	7.99956	-0.0345312	9.19725	0.030573	7.62493	0.00728545
TRCN0000053996	ACACTGGACAATGATGGAGAC	NM_006272.1-250s1c1	S100B	250	CDS	8.70009	-0.0516868	8.75996	-0.0232133	8.76965	-0.00410124	8.68634	0.00050543	8.74486	-0.00865463	8.80217	-0.0192987	9.28017	-0.0689726	9.40241	-0.0357298	9.24905	-0.00573244	8.68783	0.00112536	8.87247	0.00234137	9.13983	-0.017443	8.77155	-0.0473245	9.34568	-0.0101338	8.7909	0.00737308	9.22625	-0.0122805	8.71671	-0.0524977	9.26599	-0.0217099	9.31016	-0.102501	8.79406	-0.0380221	9.27158	-0.0439367	8.72525	-0.0113557
TRCN0000055426	CGTTCACTACCTGCACTCTAA	NM_001348.x-471s1c2	DAPK3	471	CDS	7.91264	-0.00560984	7.91357	-0.063407	7.64485	0.0964457	8.0883	-0.0417869	7.99036	0.00360309	8.00025	0.00740448	8.7625	-0.0494484	8.63936	0.0525546	8.65372	-0.0320393	7.78539	0.0199274	8.05006	-0.0111304	8.87655	0.0498878	7.91906	-0.0380146	8.79071	0.0524421	7.8963	-0.0208505	8.97002	0.00989425	7.94963	-0.0036862	8.75635	-0.0492091	8.91416	-0.0339397	7.97323	0.0808366	8.64704	-0.00869487	7.97962	0.0156686
TRCN0000055427	GTATATCCACTCCAAGAACTT	NM_001894.x-462s1c2	CSNK1E	462	CDS	7.47151	0.0295984	7.37816	0.0704239	7.44555	0.0526362	7.32958	0.0218209	7.49965	-0.0654232	7.31054	0.0495396	6.95675	-0.0112962	6.7158	-0.0291099	7.29018	0.0250134	7.10479	0.046485	7.39988	0.0248835	6.91512	-0.062564	7.64293	0.0446197	7.05594	-0.0480875	7.00691	0.0995349	7.06563	-0.0014649	7.29743	0.0345996	7.43164	-0.0644642	6.83272	0.0211972	7.21364	0.20044	6.85453	-0.101387	7.53882	0.0475754
TRCN0000056563	GCATCGAGAGAAGGAACTGAA	NM_000697.1-411s1c1	ALOX12	411	CDS	5.69006	0.00669202	5.84903	-0.0317144	5.5241	-0.0117325	5.62756	0.0341236	5.92893	-0.00612268	5.67129	-0.0084662	6.51026	0.0206213	6.03992	0.07505	6.19802	-0.0960333	5.44488	-0.00148356	5.6265	0.0196198	5.97915	0.060135	5.7277	-0.0693792	6.63177	-0.0575943	5.71931	-0.00301734	6.21669	0.0345965	5.79533	-0.0393657	6.163	-0.0330221	7.1954	0.0808604	5.44533	0.0304668	6.29295	0.0856895	5.41237	0.0760802
TRCN0000056564	CCCAAAGCTGTGCTAAACCAA	NM_000697.1-1891s1c1	ALOX12	1891	CDS	5.79744	0.0192319	5.65351	-0.00235044	5.89777	0.0650189	5.73059	0.0317494	5.80082	0.0152829	5.85072	0.0354646	6.06579	-0.0461849	6.06888	-0.0690174	6.06191	-0.166831	5.87611	0.0115261	5.75688	0.00164274	6.20471	-0.0981637	5.71937	0.0665981	6.39248	-0.116927	6.0607	0.00851709	6.05457	-0.0935741	5.786	0.039279	6.15355	-0.125296	6.19696	-0.143186	5.96319	-0.00269644	6.31541	-0.146016	5.52695	0.0254054
TRCN0000056565	CCTCCAAATATGAGATTCCAT	NM_000697.1-514s1c1	ALOX12	514	CDS	8.41405	0.0158548	8.32604	0.00984642	8.32808	0.0150094	8.32995	-0.0218205	8.55084	0.00848941	8.40559	0.0308442	9.28871	0.00318703	9.30124	-0.0146238	9.29859	0.00185623	8.30092	0.0476364	8.43124	-0.0386628	9.04789	-0.00489634	8.24683	-0.0118262	9.13142	4.64638e-05	8.38673	-0.0250437	9.24171	0.00025478	8.38967	-0.001709	9.3056	0.0135686	9.20392	-0.0262468	8.28315	-0.00247449	9.15555	-0.0944574	8.36871	-0.00575866
TRCN0000056568	CCTGTTCATCAACCGCTTCAT	NM_000698.1-608s1c1	ALOX5	608	CDS	8.21266	-0.0544811	8.12208	-0.0170293	8.27047	-0.0296871	8.29398	-0.0486177	8.2815	-0.0388709	8.15297	-0.0533515	8.67402	0.0239707	8.71442	0.0249096	8.6479	-0.0452427	8.17558	-0.0684261	8.1074	0.0286729	8.98656	-0.00895194	8.26143	0.00986377	8.97834	-0.169962	8.29714	0.0100607	8.83095	-0.0543849	8.11223	0.00178497	8.52439	0.0310889	8.83358	-0.00950251	8.20898	-0.0699682	8.89474	-0.0006773	8.11029	-0.0218262
TRCN0000056569	CGGGAGATGAGAACCCTATTT	NM_000698.1-1039s1c1	ALOX5	1039	CDS	5.04015	0.00547121	4.98385	-0.00505524	5.05197	-0.00597522	5.1044	-0.00700346	5.09268	0.00978339	4.97812	-0.00246322	5.73727	-0.00403588	5.57565	-0.0171124	5.19428	0.0425273	5.21882	0.0134606	5.08125	0.00462277	5.57067	0.0248614	5.10519	-0.00385211	5.65277	-0.0253311	4.99519	-0.00474864	5.61945	0.00657159	4.96696	-0.00215691	5.52712	0.0102561	5.86186	0.0328141	4.99494	-0.00497417	5.563	0.00118759	5.00137	0.000822221
TRCN0000056570	CGAGATGACCAAATTCACATT	NM_000698.1-405s1c1	ALOX5	405	CDS	8.45703	-0.0425896	8.47115	0.00571148	8.69904	-0.112406	8.46465	0.00727578	8.49953	-0.0447563	8.44106	0.019338	8.94687	0.000627251	8.93914	-0.0424492	8.89803	-0.0547782	8.54353	0.00501056	8.43663	-0.0429928	8.71494	-0.0397499	8.59293	-0.0748252	8.89999	-0.0349233	8.51344	-0.0808719	8.78839	-0.0382719	8.41849	-0.00402775	8.92091	-0.00163456	8.92414	0.0905976	8.52861	-0.0706677	8.79167	-0.0521162	8.44207	0.0476794
TRCN0000056578	GCTATCAAAGACTCTCTAAAT	NM_001140.3-570s1c1	ALOX15	570	CDS	8.60519	0.00847505	8.72563	0.0383604	8.7242	0.00761028	8.47162	0.0263309	8.73966	-0.0370714	8.65148	0.0184154	9.41401	-0.0053778	9.44476	-0.0489074	9.28571	0.00744599	8.72016	0.0382467	8.71098	0.00511332	9.37104	0.00700934	8.63601	0.0166547	9.29364	0.00902126	8.65564	-0.015034	9.33326	0.0571927	8.70454	0.00192828	9.28242	0.0141923	9.35162	0.0104226	8.47017	-0.00937873	9.42827	0.0663253	8.80558	-0.00280713
TRCN0000056580	CCAGTTTCTTAATGGCGCCAA	NM_001140.3-704s1c1	ALOX15	704	CDS	7.70795	-0.010753	7.68336	-0.00115747	7.32351	0.0356863	7.912	0.0645755	7.60819	-0.0330636	7.58719	-0.0813867	8.5429	-0.0405708	8.41119	-0.0609801	8.78257	-0.128425	7.54064	-0.00663592	7.92245	-0.0394149	8.69821	0.000237484	7.9111	0.00840927	8.72252	-0.0751143	8.11749	0.0195324	8.59146	-0.0490291	7.57422	-0.0229424	8.54957	-0.0236574	8.71412	-0.071098	7.73706	0.0162064	8.37189	-0.0673689	7.46821	-0.0206235
TRCN0000056581	TGGGAAATCATCTATCGGTAT	NM_001140.3-1416s1c1	ALOX15	1416	CDS	9.01173	-0.0283692	9.00324	6.49e-05	9.01058	0.0217551	9.03154	-0.0696758	8.97392	0.0263682	8.99609	-0.00865146	10.0442	0.0366731	10.0515	0.00750187	10.3149	0.0851278	9.06093	0.00158255	9.04863	-0.0162296	9.95009	0.0160992	9.04521	0.0311488	10.0482	-0.0586305	8.96588	-0.000422191	9.94477	0.0354359	9.08848	-0.00703998	10.1087	0.0867686	9.92787	0.137395	9.10311	-0.020933	10.0237	0.0334601	9.1082	0.0010296
TRCN0000056618	GTGAAGGTGTTTGAGACGTTT	NM_000360.2-317s1c1	TH	317	CDS	8.03609	0.0415837	7.92079	0.0652152	8.26906	-0.0579246	8.08656	0.0131527	8.39927	-0.0240307	8.22773	0.0182075	8.07697	-0.0942119	8.35261	-0.0393292	8.05366	-0.0556503	8.24241	-0.0300328	8.23848	-0.0425518	8.10532	-0.0674033	8.22027	-0.0763065	8.23732	-0.0116732	8.26798	-0.0707352	8.49806	-0.0645657	8.26663	-0.00160745	8.05136	-0.0620421	8.22058	0.00977775	8.12996	-0.0425682	8.32825	-0.0525931	7.98577	0.0207984
TRCN0000056619	GACGTACCAGTCAGTCTACTT	NM_000360.2-1294s1c1	TH	1294	CDS	6.0622	-0.00165475	6.2908	0.00281237	6.25407	-0.000585517	6.08011	0.017349	6.12907	-0.0307989	6.5977	-0.00773862	6.06424	0.0731963	5.96178	0.169384	6.18995	0.0436526	6.51411	0.0609578	6.60827	0.0559713	5.56643	0.053119	6.17114	0.0508234	6.69525	0.0903631	6.36642	0.0251731	5.48796	0.0790906	6.19109	-0.0237053	6.92437	0.113017	6.93315	0.100418	6.68171	-0.00618921	6.27947	0.0293138	6.32109	0.046852
TRCN0000056620	CGAGGAGATTGCCACCTGGAA	NM_000360.2-697s1c1	TH	697	CDS	7.43626	-0.0296104	7.3226	-0.0700576	7.2954	-0.0100625	7.38173	-0.0392238	7.54561	0.00125046	7.38008	0.00534778	5.49833	-0.00630246	5.74121	0.0407244	5.62426	-0.042583	7.32701	-0.0173449	7.46112	0.0242693	6.16618	0.0632254	7.29953	0.0320714	6.38165	0.101848	7.28007	-0.034397	6.10719	0.0315583	7.40495	-0.0399426	5.80936	-0.000361768	5.75704	-0.0544161	7.33425	0.00283254	6.07847	0.0336177	7.21586	-0.0137064
TRCN0000056848	CCTTACACATACTCAACCTAA	NM_003265.2-1324s1c1	TLR3	1324	CDS	4.54267	0.124925	4.68165	-0.00396366	4.87004	-0.00450718	5.03163	0.00975711	4.75616	0.106414	5.03227	0.0276184	5.18224	0.0544995	4.96722	-0.0389413	5.77563	0.0378288	4.8085	0.0050145	4.64972	0.131448	5.16193	-0.00251748	4.79044	-0.00296005	5.61203	0.0676314	5.08058	0.088484	5.22806	0.059816	4.93366	0.0148388	8.1196	0.105286	5.28205	0.0258829	4.94874	0.248433	4.94615	-0.0348327	4.68545	-0.00329847
TRCN0000056849	CCAGTTCAGAAAGAACGGATA	NM_003265.2-2739s1c1	TLR3	2739	CDS	7.99904	0.022529	7.8893	0.058662	8.10473	0.00507279	7.94119	0.0298664	7.94461	0.0455577	7.94858	0.015927	8.68557	-0.0108801	8.76084	0.0286277	8.68478	-0.0185291	7.94875	0.0678299	8.04197	0.0312776	8.56391	0.00423165	7.91813	-0.00218085	8.83637	-0.0700316	7.70673	0.0451188	8.72055	-0.0163848	7.88373	0.0419198	8.63453	-0.0580084	8.7905	0.0062407	7.84916	0.0181108	8.64385	-0.00795463	8.03333	0.0215058
TRCN0000056851	CCTCTTCGTAACTTGACCATT	NM_003265.2-1611s1c1	TLR3	1611	CDS	7.91874	0.000825268	7.93891	-0.0100428	7.93668	0.0463221	7.8924	-0.0214824	7.89817	0.0565095	7.84528	-0.00119668	8.56927	0.0229056	8.64575	0.0384612	8.63145	0.0712363	7.79935	0.00439154	8.00638	0.061644	8.76066	0.0198352	7.98996	0.0516044	8.61528	-0.0315206	7.82283	0.0212053	8.64097	0.0172703	7.78102	0.0341277	8.53107	-0.0224062	8.68882	0.000700894	8.15108	0.0676855	8.53938	0.0193908	7.93304	0.0290761
TRCN0000056974	CCTGTGAGTTAGATCTGACTA	NM_016562.2-2630s1c1	TLR7	2630	CDS	8.7674	0.0354221	8.69637	0.00274272	8.84869	0.0500299	8.73365	0.00754575	8.71831	0.0388724	8.78911	-0.0127169	8.91002	0.0357727	8.87126	0.00473358	8.83461	-0.0172668	8.69686	0.0500744	8.76658	-0.00742807	8.68749	0.0256918	8.82923	-0.0513315	8.98217	-0.0203414	8.70328	-0.0167688	8.69391	0.0271054	8.78456	0.019437	8.85881	-0.0259578	8.82621	0.1163	8.73049	0.013423	8.86833	0.0479427	8.86249	-0.011697
TRCN0000056975	GCTCTCCCTGAAAGATAACAA	NM_016562.2-759s1c1	TLR7	759	CDS	7.90155	0.0172329	8.05422	0.0442451	8.06458	-0.0588079	7.99446	-0.0218163	8.00697	-0.0251704	8.04502	0.00790142	8.48489	0.0849364	8.41716	0.0729518	8.26474	-0.0825821	8.15165	-0.0729895	7.95676	0.00279194	8.50595	-0.00530441	8.16404	0.00908362	8.80304	0.127099	8.09291	-0.0423457	8.53938	0.00646749	7.92698	0.0213245	8.30466	0.0227619	8.4574	-0.0018119	7.95259	-0.0114004	8.69578	0.113155	7.99476	0.0537196
TRCN0000056977	CCAGAGCATACAGCTTAGCAA	NM_016562.2-2967s1c1	TLR7	2967	CDS	8.74083	0.0050181	8.79441	0.0519117	8.96652	-0.0940901	8.88979	-0.151139	8.83636	-0.0932758	8.89502	-0.0723265	8.49019	0.0302873	8.55732	0.0447416	8.64645	-0.0554016	8.90235	-0.10509	8.91132	-0.0643276	8.56562	-0.023272	8.88019	0.00788145	8.46052	-0.0795282	8.72335	-0.062991	8.46826	0.0101722	8.74132	-0.0472168	8.35901	-0.0843261	8.36387	-0.00846945	8.94856	-0.0519771	8.57814	0.0111398	8.81928	-0.0570896
TRCN0000057563	GCCCTATTAGTGATTTCCAAA	NM_000610.3-3735s1c1	CD44	3735	3UTR	8.43823	-0.00039737	8.44111	-0.029426	8.5126	-0.0868376	8.35488	-0.00977129	8.48971	-0.0615223	8.51718	-0.0386281	9.34633	0.0250308	9.40672	-0.00273837	9.32927	0.0264391	8.51906	-0.0437217	8.42602	-0.0771559	9.50815	-0.0179332	8.42103	-0.106907	9.57414	-0.0383263	8.39244	0.0234131	9.45163	0.049337	8.43356	-0.0173225	9.59768	0.0598452	9.40766	0.0780249	8.40492	-0.0756525	9.31399	0.0372583	8.43301	0.00905611
TRCN0000057564	CCTCCCAGTATGACACATATT	NM_000610.3-766s1c1	CD44	766	CDS	8.54951	-0.0311372	8.61526	0.0125964	8.70814	-0.0247128	8.47233	0.117711	8.54077	0.0650388	8.67099	-0.00783469	7.99371	-0.062869	8.06396	-0.0280636	8.29898	-0.00621407	8.67689	-0.0114397	8.69525	-0.0017341	7.85795	-0.0355234	8.6619	0.063348	8.31094	0.111507	8.57256	-0.00503246	7.65413	0.0305397	8.64625	-0.0182026	8.19758	-0.0356363	7.96234	-0.0033169	8.77965	0.050852	7.8408	-0.0900165	8.56227	-0.0178119
TRCN0000057567	CGCTATGTCCAGAAAGGAGAA	NM_000610.3-894s1c1	CD44	894	CDS	7.05269	-0.0169832	7.18155	-0.125227	7.14319	0.00147137	7.11221	-0.157983	7.18944	-0.10547	7.14812	-0.0562916	8.12749	0.00849431	8.19271	0.0820236	8.16044	-0.0295601	7.26211	-0.00353745	6.87566	-0.0134487	8.50106	0.0645604	7.1423	-0.0358356	8.35241	0.0805734	6.98837	-0.0471401	8.23516	0.0372558	7.20765	0.0049627	8.17033	0.00606684	8.38912	-0.0943008	7.28369	-0.167025	8.11987	0.0882746	7.04652	0.014731
TRCN0000057673	CCCACGCAGATTTATTCCAGT	NM_013230.1-117s1c1	CD24	117	CDS	8.56054	-0.00505149	8.53974	-0.0130345	8.54731	0.015622	8.58056	-0.0332196	8.56428	0.0247728	8.58378	0.00343606	9.36928	-0.0100171	9.37154	-0.0530653	9.39543	-0.0150149	8.57752	-0.0382604	8.46728	-0.0127767	9.41329	-0.0026105	8.5635	0.00430898	9.35883	-0.0152788	8.49603	0.0204565	9.5794	-0.033801	8.56148	0.00812309	9.37621	-0.02683	9.35393	-0.0688952	8.57259	-0.00319669	9.4622	-0.0391119	8.51227	-0.00894106
TRCN0000057674	TCCAACTAATGCCACCACCAA	NM_013230.1-203s1c1	CD24	203	CDS	7.66193	0.0740857	7.95072	0.00897663	7.82786	0.0377798	7.7251	0.0345443	7.62033	0.0693403	7.77888	0.0984358	7.78165	-0.042419	7.44618	0.0432285	7.57703	-0.0642352	8.0096	0.0169049	7.78107	0.00712233	7.66658	-0.0159332	7.8384	0.029437	8.09597	0.0376898	8.06094	0.0737949	8.49967	-0.0408775	7.84702	0.065423	7.29092	0.00249824	7.88198	-0.0621923	8.01112	-0.0572106	8.06332	-0.00476529	7.50607	0.103859
TRCN0000057675	TCTTCTGCATCTCTACTCTTA	NM_013230.1-278s1c1	CD24	278	CDS	8.98433	-0.0451299	9.01113	-0.0132832	9.05589	-0.0782706	8.96281	-0.0550218	9.01475	-0.0659383	8.99404	-0.0510787	9.60116	0.026104	9.69517	-0.044548	9.7399	-0.0262356	9.05695	-0.0505361	8.98686	0.0253589	9.6795	-0.00701787	9.02789	-0.0193992	9.76535	-0.0408373	8.98049	0.0111174	9.87382	-0.0309105	8.98498	-0.0209839	9.47664	0.0575946	9.54976	0.108175	9.07697	0.0152531	9.71034	0.0609284	9.04685	0.0204371
TRCN0000057758	CCTCAGAAGCTATCCCTAAAT	NM_000419.2-1620s1c1	ITGA2B	1620	CDS	7.38413	-0.0276071	7.33556	0.00277679	7.32299	-0.0270312	7.13834	0.0863232	7.38242	0.00581348	7.35369	0.0070162	8.44944	0.00363481	8.33773	0.0262131	8.35479	-0.0662188	7.44229	-0.00362285	7.32231	-0.00121451	8.44163	0.0181127	7.43988	-0.0236217	8.18737	-0.0215217	7.43035	-0.0100979	8.37585	0.0124224	7.49173	0.0170701	8.31976	-0.0209231	8.27684	-0.0735658	7.30705	-0.0274511	8.46613	0.043144	7.5172	-0.0922917
TRCN0000057760	CTGCTCTACATCCTGGATATA	NM_000419.2-2559s1c1	ITGA2B	2559	CDS	6.94363	0.00357754	6.93934	-0.0105187	7.07605	0.049323	6.87628	-0.0506219	6.97765	-0.0250548	6.89656	-0.0269624	6.58479	-0.0919055	6.75143	-0.0275805	7.11642	-0.0568453	6.97808	-0.0104422	6.91714	-0.0235834	6.36506	-0.0484875	6.91477	-0.0382496	6.93392	-0.101672	6.7705	0.0549834	6.26056	0.0109712	7.01893	-0.042845	7.03638	-0.0449956	6.74481	-0.0506466	7.20213	-0.0573824	6.51977	0.0126759	7.28454	0.0158716
TRCN0000057762	CTGGTGCAAGATTCACTGAAT	NM_000419.2-1506s1c1	ITGA2B	1506	CDS	5.3734	0.00522068	5.47489	-0.0142572	5.65897	-0.0221861	5.6132	0.0414512	5.73006	0.0186718	5.46171	-0.00656634	5.33961	0.0123249	5.64161	-0.052039	5.72713	-0.0166893	5.74032	-0.00349978	5.57465	0.00979173	5.47827	0.0589282	5.52461	0.0195175	5.56378	0.054789	5.66081	0.00958642	5.71866	-0.0588999	5.18723	0.0628972	5.60373	0.0111478	5.38183	0.0274511	5.55596	0.0152298	5.46294	-0.0144279	5.56363	0.0199887
TRCN0000058468	GCTAGAACTGAACTGGAACAA	NM_000206.1-521s1c1	IL2RG	521	CDS	8.47113	-0.0430021	8.55255	-0.0477093	8.49725	-0.0583836	8.58456	-0.120934	8.47438	-0.0573666	8.41458	0.0242463	9.18121	-0.0580033	8.97118	-0.0286073	8.71032	-0.0438683	8.59257	-0.0632423	8.45434	-0.00672589	9.17237	-0.0259585	8.26806	0.0164272	9.10622	-0.0927477	8.55887	-0.0202172	9.11122	-0.0160465	8.53521	0.0211341	9.107	-0.0653388	9.16778	-0.109625	8.49288	-0.04421	9.06799	-0.0505323	8.42534	-0.105601
TRCN0000058469	GACTGAACAATCAGTGGATTA	NM_000206.1-605s1c1	IL2RG	605	CDS	8.46806	0.0357486	8.36156	0.0162762	8.49209	0.0051818	8.38047	0.00576434	8.54387	-0.0274063	8.39755	0.00761367	9.3202	-0.00160834	9.34957	-0.0936199	9.28395	0.00421599	8.44946	-0.00193933	8.41393	-0.0686996	9.2038	-0.0714217	8.47584	-0.0426836	9.26056	-0.123144	8.3463	0.0291063	9.2102	-0.0283837	8.50562	0.022473	9.42247	0.0616538	9.31346	0.0142069	8.29408	-0.0452599	9.32318	-0.0121549	8.36003	-0.0204492
TRCN0000058470	ACGACAATTCTGACGCCCAAT	NM_000206.1-87s1c1	IL2RG	87	CDS	7.83107	0.0281814	7.69334	0.027271	7.70989	0.0532109	7.65413	0.0598528	7.80897	0.0248875	7.77439	0.00192624	9.09874	-0.0301337	9.12075	-0.0254173	9.17589	-0.0848422	7.54996	0.0709248	7.9543	0.0519926	9.36411	-0.0409461	7.7537	0.0698423	9.1562	0.00778525	7.83724	0.0250445	9.24645	-0.0658834	7.90319	0.00361134	9.10791	-0.075248	9.21132	-0.140631	7.87168	0.0225223	9.13045	-0.0331934	7.6891	0.0326687
TRCN0000058753	CCAGTTCACATGCTTCTACAA	NM_000878.2-227s1c1	IL2RB	227	CDS	6.0106	-0.0146544	6.36054	0.0654039	6.19709	-0.0477669	6.20575	0.110776	6.18423	0.0380637	5.8853	0.105214	5.99397	0.0955208	5.39447	0.128264	5.32444	-0.0454073	6.23244	0.0309827	6.20537	0.0342076	5.50819	0.0281083	6.09849	0.0497601	6.48871	0.163533	6.30576	-0.0471061	5.4363	-0.00188554	6.41395	0.0181161	5.77556	0.0399095	5.96287	0.0979623	6.35536	0.0169126	6.24419	0.119821	5.77911	0.0475205
TRCN0000058754	CTTCATCATCTTAGTGTACTT	NM_000878.2-899s1c1	IL2RB	899	CDS	6.91726	-0.0307163	6.8489	-0.0121202	6.72607	-0.0058735	6.81196	-0.0257863	7.03061	-0.000235283	6.84685	0.00416761	7.95869	-0.0422347	7.91302	-0.0401983	8.18335	-0.0166053	6.8282	-0.0117503	7.08362	-0.0793949	7.80661	-0.0741641	6.67401	-0.0356747	8.19088	-0.114593	7.17198	-0.0962242	7.76614	0.0249727	6.9216	-0.0489799	8.06399	-0.0689949	7.99434	-0.0345956	6.88695	-0.1581	8.09375	-0.0138144	6.92478	-0.0279018
TRCN0000058755	CCAGGGTTACTTCTTCTTCCA	NM_000878.2-1214s1c1	IL2RB	1214	CDS	5.85733	0.0299786	6.2165	-0.0567555	6.58955	0.0224138	6.31605	-0.0724411	6.34716	-0.0169576	5.84771	0.0249638	6.60552	0.00201039	6.64573	-0.0631397	6.9114	0.00701804	6.11399	0.0411729	6.11143	-0.00221511	6.61698	0.0197861	6.42052	-0.00224758	6.46341	-0.114562	6.34527	-0.0669846	6.68543	-0.11992	6.33594	0.0609308	6.68376	0.00956444	6.82308	0.00372054	6.23846	0.0249965	6.85257	-0.0425981	5.98546	0.0675087
TRCN0000059053	GTGGTCAACATGAAGGGCAAT	NM_002567.2-410s1c1	PEBP1	410	CDS	6.31764	0.029475	5.57863	0.0246091	5.83508	-0.059584	5.82154	-0.0246276	5.78596	0.00668129	5.60196	-0.0316603	6.27107	0.0406739	6.57367	-0.0127999	6.73056	0.0268787	5.56771	0.080194	5.88739	-0.0215684	6.5545	0.0489057	5.988	0.00391222	6.45712	-0.101691	5.85241	0.00792134	6.618	0.0902944	5.66488	-0.0413744	6.98572	0.0777528	7.0172	0.0469516	5.95366	-0.00351438	6.5378	0.0411148	6.11282	-0.0256049
TRCN0000059054	TGGGATGACTATGTGCCCAAA	NM_002567.2-662s1c1	PEBP1	662	CDS	8.68624	-0.0208875	8.69273	0.00146588	8.69087	0.0146579	8.77139	-0.0772153	8.7093	0.0114623	8.72383	-0.00451647	9.54633	0.0239561	9.58876	0.0322935	9.86994	0.0838078	8.57859	0.0173249	8.7673	-0.0422057	9.57709	-0.0118313	8.70567	-0.020366	9.52604	-0.0620467	8.80076	-0.0426055	9.59604	0.00854234	8.66056	-0.00441168	9.59856	0.0509267	9.43867	0.0556245	8.57604	0.0298753	9.63401	0.0680362	8.57022	0.011445
TRCN0000059057	CGAGCAGGACAGGCCGCTAAA	NM_002567.2-520s1c1	PEBP1	520	CDS	7.06077	0.00518328	7.23598	-0.00700241	7.00523	0.041082	7.22935	-0.0247965	7.06793	-0.0133269	6.99776	0.0004138	6.3489	-0.00969016	6.19931	0.0449514	6.18577	-0.0402573	7.09422	-0.0751753	7.26751	0.074873	6.31342	-0.0501457	7.34131	0.0827041	6.97892	0.0565655	7.1879	0.0784656	6.22114	-0.140212	7.34426	0.0105929	6.29761	-0.00493282	6.45742	-0.00285725	7.20557	0.0261382	6.35702	-0.000240027	7.03147	-0.0174003
TRCN0000059073	GCCCACCAACCCAAGCAAGAT	NM_013258.3-696s1c1	PYCARD	696	CDS	7.64623	0.0275993	7.566	0.00114925	7.45375	-0.0538365	7.60334	0.0844192	7.66455	-0.0647391	7.62523	-0.0682407	8.89921	0.0235074	8.61535	0.0109868	8.68127	-0.0837929	7.44196	-0.0257755	7.73985	0.0182871	9.14225	0.0124992	7.70462	-0.00576339	8.9676	0.0567799	7.86089	-0.0218838	9.08637	0.0056992	7.61866	0.024418	9.14478	0.0914848	9.16008	-0.000363613	7.92411	0.0160019	8.92106	0.0141737	7.45991	-0.0110556
TRCN0000059074	CCTGCACTTTATAGACCAGCA	NM_013258.3-573s1c1	PYCARD	573	CDS	8.5154	-0.0289324	8.51736	-0.000792373	8.6047	-0.0586032	8.50594	-0.0184609	8.50621	-0.0412297	8.49424	-0.0405659	8.15612	-0.0184071	8.07081	-0.0128013	7.94123	-0.0695396	8.58874	-0.0777597	8.50535	-0.0237676	7.90726	-0.0759347	8.48295	-0.0187386	8.16686	-0.011814	8.43414	-0.0340089	8.3105	-0.0756703	8.53508	-0.0406284	7.90765	-0.0626402	8.15769	-0.132102	8.56392	-0.0451023	8.28029	0.00975721	8.45412	0.00865601
TRCN0000059075	CGGAAGCTCTTCAGTTTCACA	NM_013258.3-718s1c1	PYCARD	718	CDS	7.59166	0.0106159	7.65187	-0.0367202	7.57068	-0.0610339	7.73968	0.0801116	7.59392	0.000445781	7.52468	-0.0471263	8.06879	0.0616492	7.97055	0.0544639	8.31082	-0.0145599	7.35636	-0.00124283	7.5302	0.0466836	7.96045	-0.0269522	7.54857	-0.0316537	8.28624	0.0423442	7.66919	0.00689086	7.99831	-0.0281877	7.56321	-0.0345696	7.97511	0.0605372	8.13191	-0.058529	7.69829	-0.0538285	8.17788	0.0466736	7.46584	-0.000570784
TRCN0000059163	CCTCGTCACAACAACAGATTT	NM_000417.1-798s1c1	IL2RA	798	CDS	8.60504	0.000620084	8.59024	-0.0409847	8.58652	-0.0407701	8.68132	-0.0262322	8.55121	0.0013123	8.59412	-0.0517371	9.01404	0.0288729	8.97425	0.0307131	8.78467	-0.0704663	8.64136	0.0145893	8.5482	-0.00126873	9.08623	0.02239	8.57228	0.00679514	9.09767	0.0102297	8.6035	-0.0218108	8.95121	-0.015166	8.52694	-0.00142333	8.83704	-0.0316076	9.14501	-0.021443	8.62642	-0.0489877	9.00315	0.0106881	8.58913	-0.0410615
TRCN0000059164	CCTCAACCTGAAGAACAGAAA	NM_000417.1-445s1c1	IL2RA	445	CDS	8.08483	-0.0047482	8.19632	-0.0263207	8.01026	-0.0433639	8.10005	-0.0400651	8.08183	-0.0673719	8.10518	-0.0578851	8.79242	-0.0421565	8.86409	0.00845417	8.53626	-0.0741772	8.0187	-0.0425384	8.08796	-0.0443934	8.81053	-0.0383575	8.10677	-0.0468574	8.85448	-0.126482	8.07975	-0.0815241	8.84916	-0.0681807	8.07085	-0.0666616	8.68279	-0.063377	8.81975	-0.0197219	8.24099	-0.110866	8.85944	0.0569571	8.15621	-0.0303679
TRCN0000059165	GCCACAGAGAGAATTTATCAT	NM_000417.1-562s1c1	IL2RA	562	CDS	8.60131	0.0356357	8.68107	-0.0107568	8.73098	-0.00512499	8.60525	0.0148642	8.70848	0.0456172	8.67911	0.00950067	9.52116	-0.00477226	9.55851	0.0636443	9.48854	0.0197515	8.60528	-0.011706	8.69614	0.000204991	9.54486	0.0294911	8.62883	-0.00640422	9.4048	-0.070697	8.61857	0.0383961	9.40741	0.0406637	8.61253	-0.0303258	9.60359	-0.0421762	9.44272	0.0325097	8.72723	-0.033768	9.49249	0.0223043	8.70578	0.0383668
TRCN0000059403	CGCTGATCTTACAACACTATT	NM_003786.2-1161s1c1	ABCC3	1161	CDS	8.52029	0.0571053	8.50154	-0.0236641	8.60932	0.0262738	8.41944	0.11682	8.64559	0.00540643	8.51794	-0.000643348	9.76952	0.0695592	9.65451	0.048143	9.52486	-0.0216033	8.5231	0.0446161	8.3926	0.0185858	9.57048	0.0171455	8.53149	0.00295668	9.80965	0.124173	8.52312	-0.00291316	9.66581	0.0317429	8.41648	0.0877855	9.70851	-0.0530118	9.65617	0.0628311	8.54274	0.0458959	9.61705	0.0471318	8.52371	0.00965412
TRCN0000059404	CCGGAATTATTCTGTGCGCTA	NM_003786.2-3943s1c1	ABCC3	3943	CDS	8.74316	-0.00424623	8.71165	0.0171037	8.68658	0.0192104	8.81277	0.0322897	8.74595	0.00219044	8.67928	-0.0233334	9.53902	0.0169559	9.58953	-0.0263869	9.55592	-0.0401099	8.70085	0.0165372	8.69368	0.00192377	9.6382	0.00829234	8.68404	-0.0136012	9.57293	-0.0223968	8.74324	0.00975231	9.64599	-0.0533552	8.71969	0.00575638	9.50457	0.0383729	9.55683	-0.027341	8.75961	-0.0960896	9.797	0.0441641	8.71589	-0.0127586
TRCN0000059406	GCACTGCTGCACAACAAGATA	NM_003786.2-3209s1c1	ABCC3	3209	CDS	8.26717	0.0434276	8.28006	-0.052241	8.2716	-0.0205935	8.23173	0.0622953	8.23506	-0.0170955	8.32629	0.00419576	9.60942	0.0294749	9.44665	-0.0385407	9.28745	-0.0729541	8.12661	0.0372986	8.40517	-0.11909	9.63754	-0.0382482	8.24381	0.0466643	9.49146	0.0190766	8.36191	-0.0902462	9.69302	0.0131266	8.33598	-0.00240353	9.62857	-0.0416652	9.5194	-0.0432519	8.40218	-0.13341	9.45024	0.0112267	8.24274	-0.0603772
TRCN0000059408	CCAGAATTTATGTCCGGGAAT	NM_004378.1-466s1c1	CRABP1	466	CDS	8.47831	0.0130702	8.4597	0.0249691	8.44047	0.0187354	8.23778	0.0241856	8.42117	-0.001818	8.4317	0.0279393	9.26431	0.0342704	9.25565	-0.0121204	9.15222	-0.0342156	8.39107	0.00268263	8.34511	0.000748383	9.21387	0.028302	8.36763	-0.0210034	9.23795	-0.0206499	8.25735	0.0202834	9.21397	0.00791897	8.53353	-0.0217772	9.01457	0.00800978	9.19386	-0.0135019	8.34183	-0.040131	9.28523	0.0517719	8.36943	0.0257639
TRCN0000059410	CGATGAACTTATCCTGACGTT	NM_004378.1-422s1c1	CRABP1	422	CDS	8.19647	-0.0320656	8.14829	-0.0142905	8.23941	-0.0145303	8.20049	-0.0321848	8.25692	-0.00253915	8.22903	-0.0370864	8.45353	0.00870603	8.5545	0.0153396	8.64432	-0.02938	8.25664	-0.0485518	8.16422	-0.0359573	8.29355	-0.0431633	8.22892	-0.0513036	8.68992	-0.0658739	8.14748	-0.0473071	8.37806	0.00150794	8.18427	-0.0351139	8.45246	0.00820579	8.63291	-0.0191073	8.1651	-0.061834	8.42862	-0.0171722	8.23975	-0.0229678
TRCN0000059412	GCTGGCCAACGATGAACTTAT	NM_004378.1-413s1c1	CRABP1	413	CDS	7.67309	-0.0142434	7.47096	0.0485898	7.55703	-0.0818132	7.51007	0.0816778	7.72351	-0.0253939	7.38129	0.00305116	8.59637	-0.082205	8.68002	-0.0656677	8.51658	-0.115166	7.49402	-0.0137352	7.58873	-0.0568191	8.77848	0.02514	7.54541	-0.0200112	8.55482	-0.0839744	7.73347	-0.0591354	8.79407	-0.0533386	7.62878	-0.0365369	8.15664	-0.0048235	8.7091	-0.101829	7.48394	-0.0745248	8.52673	-0.055152	7.48525	-0.00774285
TRCN0000059518	GCTGTTCATCTATGGCCACTA	NM_020548.2-145s1c1	DBI	145	CDS	7.10515	-0.0103164	7.31409	-0.130493	7.20095	-0.0663964	7.0026	0.0128655	7.27445	-0.0457893	7.21625	-0.0315512	7.47699	-0.161511	6.77686	0.0196085	7.5621	0.106794	7.3369	-0.037182	7.19185	0.000393177	7.58781	-0.0416252	7.35715	-0.0498839	7.17285	-0.204048	7.31092	-0.0447585	6.9317	-0.0755025	7.116	-0.0608088	6.79618	-0.0199943	7.29285	-0.169321	7.37474	-0.0883717	7.19105	-0.0455185	7.08737	0.0489975
TRCN0000059521	AGAGGAGGTTAGGCACCTTAA	NM_020548.2-100s1c1	DBI	100	CDS	7.94604	0.0233404	7.66573	0.0457707	7.71723	0.0653097	7.74015	0.0324015	7.90231	0.0470054	7.72865	0.0285156	7.66827	0.00748605	7.656	-0.0293061	8.11652	0.0573869	7.9098	0.0396576	7.74573	-0.0364885	7.59697	-0.0223225	7.92867	-0.0739541	8.057	0.118502	7.77992	0.00409178	7.74675	-0.0080695	7.88149	0.0243126	7.59791	-0.0114745	7.59082	-0.0148574	7.86494	0.0200339	7.80305	0.0356632	7.8027	0.0450167
TRCN0000059522	TGCCATGAAAGCTTACATCAA	NM_020548.2-277s1c1	DBI	277	CDS	8.49431	-0.0129738	8.56005	0.0362883	8.55822	0.0605889	8.57598	-0.0715663	8.43861	0.00236601	8.67098	-0.000518477	8.62014	-0.0469457	8.77316	0.0377519	8.77198	0.0144066	8.70148	-0.0351391	8.55763	0.0174514	8.83075	-0.0510643	8.46262	0.0533357	8.81452	-0.21416	8.45886	0.0444611	8.58953	0.0302419	8.43564	0.0165793	8.86618	0.00684518	8.71938	0.00846465	8.55922	-0.0373144	8.68834	-0.0667867	8.62835	-0.0397483
TRCN0000059683	CCGAACACATTGGAAGGAAAT	NM_000927.3-3500s1c1	ABCB1	3500	CDS	6.61146	-0.00988059	6.60079	0.00770187	6.58419	0.0603687	6.7145	0.063805	6.67921	0.0354211	6.35498	0.0262279	6.44743	-0.108939	6.52719	-0.088416	6.64759	0.0115951	6.46933	0.0532629	6.43756	0.0541766	6.36078	-0.0333786	6.42247	0.0358968	6.57083	-0.0737217	6.63095	0.0260217	6.45006	0.0731563	6.78461	0.0800881	6.64215	-0.0171242	6.7535	-0.0162019	6.45456	-0.0481635	6.19228	-0.00719341	6.62783	0.0864307
TRCN0000059684	GCAGCAATTAGAACTGTGATT	NM_000927.3-1193s1c1	ABCB1	1193	CDS	7.08899	-0.0505645	6.92606	0.0770565	7.07145	-0.038033	7.23627	0.00112256	6.98163	0.0103636	7.03134	-0.0523192	7.90491	0.0396707	7.97423	0.0590662	7.91586	0.0275834	6.97576	-0.0163531	7.03174	-0.0335439	7.9471	-0.0165089	7.09013	-0.01339	8.08963	-0.0933206	6.92533	0.00627442	8.04186	-0.0175813	6.96487	0.0446133	8.01303	-0.0241967	8.01791	0.0162631	7.00366	-0.0461867	8.12113	0.0476076	7.04194	0.027863
TRCN0000059685	CGACAGAATAGTAACTTGTTT	NM_000927.3-2663s1c1	ABCB1	2663	CDS	8.37676	-0.013442	8.42306	-0.0469828	8.50666	-0.0122862	8.31744	-0.0189495	8.38549	-0.0115218	8.40835	0.00379074	8.85711	-0.0328062	8.83693	0.0186138	8.81327	0.0239947	8.45813	-0.0122954	8.37442	-0.0275783	8.62521	0.00626505	8.41436	-0.0399151	8.96033	-0.0123652	8.41794	0.0191336	8.63786	0.01533	8.42927	-0.0780583	9.03961	-0.0454465	8.84165	0.0366105	8.3648	0.0142699	8.96065	-0.056404	8.44549	0.00825786
TRCN0000059800	CCTTCTTCGTTATGATGTTTA	NM_004827.1-1718s1c1	ABCG2	1718	CDS	8.82285	0.00686304	8.82145	0.00658412	8.76884	0.0126399	8.74177	-0.00312867	8.77575	0.0141478	8.80213	0.00654621	9.98047	0.0299554	9.90823	0.0277239	9.98155	0.0328187	8.88737	-0.00552099	8.69014	0.0460939	9.78462	0.0172906	8.7932	0.018604	9.80508	9.83434e-05	8.71782	0.00242741	9.83439	0.03931	8.72541	0.00207359	9.89397	0.00275919	9.72288	0.0729579	8.65865	-0.00497144	9.85558	-0.0127538	8.80125	-0.00581027
TRCN0000059801	GCTGTGGCATTAAACAGAGAA	NM_004827.1-1114s1c1	ABCG2	1114	CDS	8.42301	0.00985689	8.52192	-0.0539523	8.37268	0.0057991	8.48181	-0.023937	8.40952	0.0304858	8.44558	0.00872523	9.3181	0.0323935	9.37406	0.0222834	9.15202	-0.0419468	8.39532	-0.0205291	8.28014	-0.011386	9.44303	-0.0137836	8.43845	-0.00423742	9.36632	-0.0642929	8.36854	-0.00509087	9.32473	-0.087334	8.35135	0.0257939	9.27991	-0.00207667	9.36343	0.0350044	8.27612	-0.0405688	9.32622	0.0451062	8.32115	-0.0286734
TRCN0000059802	CCTGCCAATTTCAAATGTAAT	NM_004827.1-544s1c1	ABCG2	544	CDS	7.70284	-0.0129603	7.75344	-0.00248726	7.84525	-0.02818	7.70369	-0.0558442	7.72366	-0.0310575	7.79812	0.00342954	7.56355	0.0149377	7.41772	0.038015	7.68659	0.00743043	7.81536	-0.0176062	7.6843	-0.0207155	7.41361	0.0328932	7.68226	0.00678387	7.48352	0.113901	7.68675	-0.0349997	7.44251	0.0279601	7.66059	-0.0283796	7.53901	-0.00689404	7.38289	0.0876381	7.76976	-0.129498	7.37576	-0.0037487	7.70012	-0.0186355
TRCN0000060003	CTGAACCACAAGACCTACATT	NM_000355.2-1044s1c1	TCN2	1044	CDS	6.2383	-0.00332935	6.10013	-0.00668021	5.82274	-0.0253607	6.17528	-0.0246093	6.17444	-0.0155553	5.733	-0.00782589	5.59777	-0.0325056	5.23115	-0.0648184	5.12656	-0.0531174	5.9037	-0.0226619	5.97532	-0.00274261	5.89533	0.096252	6.11335	-0.0221121	5.42984	0.0257341	5.90054	-0.00589317	5.38655	0.01647	5.65742	-0.0201157	5.31208	0.0147404	5.16017	-0.0764253	6.15389	-0.0157092	5.40523	0.0400259	5.89631	-0.013659
TRCN0000060004	CCCATGAGTTAGGAGGATTCA	NM_000355.2-1243s1c1	TCN2	1243	CDS	8.58358	0.00597109	8.61006	-0.0530169	8.79293	-0.0556145	8.57301	0.0011188	8.726	-0.0525531	8.64145	-0.0411377	8.56969	-0.00749967	8.48966	0.0544243	8.28217	-0.0546629	8.61011	-0.00464088	8.61983	-0.0266236	8.73434	0.0195956	8.64884	-0.0172672	8.56131	-0.0770926	8.6768	-0.0320371	8.55089	0.109957	8.56544	0.00115186	8.25597	-0.0714962	8.69482	0.00358606	8.61747	-0.0288854	8.81954	0.0149415	8.68453	-0.065008
[truncated: 274 more rows]
[truncated: 58 more columns]
