# Supplementary material for: Miniature Short Hairpin RNA Screens to Characterize Antiproliferative Drugs
Source: G3 (Bethesda). 2013 Aug 1;3(8):1375–87. doi: 10.1534/g3.113.006437 (PMC3737177; doi:10.1534/g3.113.006437)
Supplement: Supporting Information [file supp_g3.113.006437_TableS5.xlsx]

## Sheet: T0_NORM
hpid	seq	acc	gene	position	region	condition=	T0_1_A	T0_1_B	T0_1_C	T0_2_A	T0_2_B	T0_2_C	T0_3_A	T0_3_B	T0_3_C
TRCN0000000235	CGAAGGAGCAACAGTAGAAAT	NM_004117.x-642s1c1	FKBP5	642	CDS		7668.72	7978.88	8154.12	7627.24	6804.14	7496.6	9258.22	9249.52	7292.59
TRCN0000000237	CCCTCGAATGCAACTCTCTTT	NM_004117.x-520s1c1	FKBP5	520	CDS		6992.52	4545.84	6302.84	6359.85	6910.59	5624.06	6686.39	6388.75	5175.34
TRCN0000000238	CAAACGGAAAGGAGAGGGATA	NM_004117.x-609s1c1	FKBP5	609	CDS		7655.39	5317.75	6690.63	8542	7119.38	7774.25	6890.86	6678.23	8965.97
TRCN0000000379	GCTCTGTTACTTGGCCACTAT	NM_000208.x-559s1c1	INSR	559	CDS		6342.98	5101.5	6058.48	6257.95	6547.59	4539.28	6141	5483.15	4991.53
TRCN0000000501	GCTGTGAATAGAGTAACTGAA	NM_001274.x-234s1c1	CHEK1	234	CDS		3501.02	3557.68	2547.17	1962.34	1858.65	1463.9	2080.28	1167.22	1564.45
TRCN0000000502	GTGGTTTATCTGCATGGTATT	NM_001274.x-510s1c1	CHEK1	510	CDS		8163.97	7797.17	7923.04	6834.98	7302.24	6861.96	7692.06	8523.49	6482.45
TRCN0000000519	CAACCCACGAATCAAGCTCAT	NM_001348.x-552s1c1	DAPK3	552	CDS		6786.8	6480.12	6783.59	6923.13	6117.73	6202.43	5268.03	5769.54	5017.4
TRCN0000000587	GCCCTCTGAACTTGCCTTAAA	NM_001798.x-1222s1c1	CDK2	1222	3UTR		6760.14	5491.96	6310.81	7303.23	8793.8	7991.94	8876.45	7799.01	5476.25
TRCN0000000603	CTCTTACCTACGTCAGCTCTT	NM_001894.x-909s1c1	CSNK1E	909	CDS		7626.82	7480.29	8292.23	10039.5	9825.48	10810	10340.5	8673.65	10149.2
TRCN0000000695	GAGCAGGAGAATGTGTAACAA	NM_003691.x-1331s1c1	STK16	1331	3UTR		4544.85	5009.89	5567.11	3225.15	3836.03	3366.87	3158.61	3541.91	2808.93
TRCN0000000696	GCTGCTGCTACCATTCTTCAA	NM_003691.x-403s1c1	STK16	403	CDS		3560.07	3832.51	2693.25	2316.11	3534.44	2560.67	3445.87	3360.79	3124.81
TRCN0000000699	AGGTACGCTGTGGAATGAGAT	NM_003691.x-427s1c1	STK16	427	CDS		3680.07	4137.36	4629.52	3099.21	2827.55	2771.91	2027.52	1894.8	2841.61
TRCN0000000754	TGGTTCATTAAGTACATAGCT	NM_004071.x-1746s1c1	CLK1	1746	3UTR		3350.54	2417.84	2847.3	3201.1	2379.95	2824.48	2341.07	2918.05	2166.26
TRCN0000000755	GCTGCAAATACAATCACTCTA	NM_004071.x-283s1c1	CLK1	283	CDS		10051.6	10752.6	10629.6	10505.5	9476.13	9310.1	7848.93	8710.81	10086.5
TRCN0000000758	GATATGCAAGTCTGTGAATTT	NM_004071.x-968s1c1	CLK1	968	CDS		1264.79	1733.04	1314.75	1101.38	1905.05	613.417	888.96	1185.8	910.893
TRCN0000000776	CTACCTCCTCCTTTGTTTAAT	NM_004217.x-1185s1c1	AURKB	1185	3UTR		5840.12	6441.07	5665.39	5968.3	5124.26	5743.06	4686.76	3955.24	5353.71
TRCN0000000777	CCTGCGTCTCTACAACTATTT	NM_004217.x-468s1c1	AURKB	468	CDS		3474.36	4275.53	5096.99	2025.31	2375.86	2117.9	1798.35	2419.58	2800.76
TRCN0000000779	GAAGAGCTGCACATTTGACGA	NM_004217.x-558s1c1	AURKB	558	CDS		6459.18	7708.56	7062.48	8307.3	6592.62	8423.64	5666.14	6037.35	6983.51
TRCN0000000781	GATAGAGAAGACAAAGAGAAT	NM_004226.x-1269s1c1	STK17B	1269	CDS		5760.12	6071.64	6727.81	7323.84	7738.93	6951.44	8060.51	5930.53	6508.32
TRCN0000000784	GTGATAAATACAAGGCCCAGA	NM_004304.x-5992s1c1	ALK	5992	3UTR		5342.96	7396.19	6523.3	7744.02	7435.98	6768.8	5994.26	6768.02	7891.68
TRCN0000000785	GAGCTGGTCATTACGAGGATA	NM_004304.x-5706s1c1	ALK	5706	CDS		3906.74	3829.5	3606.94	3303	3303.82	3776.43	3214.4	3506.31	4617.1
TRCN0000000786	ACCCAAATCAAGAAACCTGTT	NM_004304.x-2854s1c1	ALK	2854	CDS		6165.84	6984.71	6146.13	6292.3	5922.58	7743.81	8302.11	8955.4	8038.73
TRCN0000000791	CGAGGAATTTGAGATAGAGCT	NM_004327.x-3365s1c1	BCR	3365	CDS		2190.52	1669.96	2533.89	2205.05	2188.9	1512.79	2298.26	1727.61	2399.09
TRCN0000000793	AGAGCCAGAAGCAACAAAGAT	NM_004327.x-2355s1c1	BCR	2355	CDS		8984.94	10584.4	10361.3	7223.09	7169.87	8676.39	6199.09	7210.76	5416.34
TRCN0000000795	CGTGATTTGGAACAGGATGAA	NM_004329.x-880s1c1	BMPR1A	880	CDS		1396.22	2628.09	3075.72	1681.84	1009.84	1122.6	1235.91	1133.16	1285.33
TRCN0000000797	GATGAATGTCTACGAGCAGTT	NM_004329.x-1777s1c1	BMPR1A	1777	CDS		8556.36	7622.96	8087.72	8607.26	6349.72	6278.07	7308.34	9038.99	9021.79
TRCN0000000858	CCATCCTGAAAGAGTACCATT	NM_006251.x-1106s1c1	PRKAA1	1106	CDS		6179.17	5721.73	7174.03	6205.29	5369.9	5514.29	6473.03	6348.5	6034.5
TRCN0000000859	CCTGGAAGTCACACAATAGAA	NM_006251.x-1611s1c1	PRKAA1	1611	CDS		4421.04	3574.2	5367.91	3597.23	3481.22	2836.48	3319.92	4085.27	3707.57
TRCN0000000861	GTTGCCTACCATCTCATAATA	NM_006251.x-993s1c1	PRKAA1	993	CDS		908.59	1025.71	366.537	382.392	94.1608	352.369	211.048	287.935	72.1634
TRCN0000000896	CGAGAAGGAAACAGAGCAAAT	NM_014720.x-3544s1c1	SLK	3544	CDS		4341.04	4898.76	3436.95	3259.49	3179.63	2717.48	2837.78	2599.16	3015.89
TRCN0000000898	GCGTTACAATCAAAGACTTAT	NM_014720.x-3568s1c1	SLK	3568	CDS		9129.71	8223.67	6536.58	9089.26	8456.74	9702.13	9831.32	9302.16	8153.11
TRCN0000000914	GCACTGGGATGTCTACTCTAT	NM_017593.x-953s1c1	BMP2K	953	CDS		3398.16	4412.19	4998.71	2942.36	3039.08	3766.29	3081.34	2145.58	2955.98
TRCN0000000915	GACTGTGCTGTTAATTCAATT	NM_017593.x-539s1c1	BMP2K	539	CDS		6786.8	5610.6	7917.73	9183.14	7549.24	8973.41	8817.3	7501.79	10142.4
TRCN0000000916	GATGGTGGGAACTATGTACTT	NM_017593.x-770s1c1	BMP2K	770	CDS		3510.55	2931.45	2207.19	1584.52	1499.75	1421.47	1001.77	1414.91	1421.48
TRCN0000000943	GCTGTCGATGATAGGTTAGAA	NM_139069.x-1319s1c1	MAPK9	1319	3UTR		5228.68	4792.13	5022.62	3959.02	3657.26	3871.44	2826.76	4151.84	4689.26
TRCN0000000948	GCCATGCCTTTCTGTATAGTA	NM_002497.x-1571s1c1	NEK2	1571	3UTR		6373.46	6537.18	7147.47	6651.79	8544.07	7502.13	8463.6	7435.22	7928.45
TRCN0000000950	CGTTACTCTGATGAATTGAAT	NM_002497.x-849s1c1	NEK2	849	CDS		8082.07	10329.1	11407.8	13253.2	10442.3	11842.2	14136.3	13438.5	13747.8
TRCN0000000951	GCAGACGAGCAAAGAAGAAAT	NM_002497.x-960s1c1	NEK2	960	CDS		7478.24	8014.92	6911.08	9963.95	7386.85	8046.37	8304.6	7317.57	7634.35
TRCN0000001025	GTTATCCTACACCTGAAAGAA	NM_005348.x-616s1c1	HSP90AA1	616	CDS		2489.57	3185.24	2390.46	2237.11	2162.97	1200.08	1037.3	1616.15	1759.15
TRCN0000001027	TCATCAATACTTTCTACTCGA	NM_005348.x-158s1c1	HSP90AA1	158	CDS		9354.47	7807.68	10796.9	13459.3	13596	14212.8	12485.6	10618	12182
TRCN0000001028	GAAGGATGGTGACAAGAAGAA	NM_005348.x-867s1c1	HSP90AA1	867	CDS		681.918	1214.93	706.513	560.995	459.887	267.505	274.469	233.754	441.15
TRCN0000001051	ATGGTTATCTTACGACTGTTA	NM_138621.x-541s1c1	BCL2L11	541	CDS		6443.94	5392.84	4982.78	5809.16	5061.49	5215.43	4873.29	5099.24	4361.12
TRCN0000001052	GTCTCGATCCTCCAGTGGGTA	NM_138621.x-267s1c1	BCL2L11	267	CDS		5676.3	4365.63	6379.87	7828.74	6742.74	6139.7	7629.35	7399.62	5503.48
TRCN0000001053	ACGAATGGTTATCTTACGACT	NM_138621.x-537s1c1	BCL2L11	537	CDS		8236.36	7812.18	9524.65	10279.9	11347.1	9318.4	8577.82	10009.6	9879.58
TRCN0000001055	GAGTCGGTTAGTCATTGATAG	NM_139049.x-1335s1c1	MAPK8	1335	3UTR		5537.25	5020.4	6417.05	2948.08	3902.9	4258.86	4227.18	2823.62	3092.14
TRCN0000001114	GTGTCTGCTAATGTAAACTTT	NM_024424.x-2140s1c1	WT1	2140	3UTR		8042.07	9374.02	10873.9	9738.41	9128.14	8877.48	9956.74	8944.56	9206.96
TRCN0000001411	GCGCAGGAAACATCTATATTA	NM_005235.x-1394s1c1	ERBB4	1394	CDS		4815.33	6652.82	7014.67	5596.21	5835.24	5613.92	4195.91	5984.71	6186.99
TRCN0000001581	TGCACAGAGTATTTCGCCTAA	NM_004954.x-2736s1c1	MARK2	2736	3UTR		3638.17	5009.89	2523.26	4729.53	4792.65	4141.72	5466.11	4733.9	5138.58
TRCN0000001583	GTGGCGGAGAGGTATTTGATT	NM_004954.x-706s1c1	MARK2	706	CDS		5162.01	6236.83	4828.73	4934.46	4724.42	4242.26	6187.01	5549.71	5560.67
TRCN0000001584	AGATGATGAACTAAAGCCTTA	NM_004954.x-1235s1c1	MARK2	1235	CDS		8609.7	8929.5	9766.35	10452.8	10239	11098.7	11847.8	13356.5	12130.3
TRCN0000001593	CCAGGTTTGAGGGAGAAGTTT	NM_005248.x-2247s1c1	FGR	2247	3UTR		1321.93	1324.56	1737.07	1073.9	1357.83	1511.86	1545.38	1222.95	1368.38
TRCN0000001594	CTTCCTTGATAGTGGCACCAT	NM_005248.x-339s1c1	FGR	339	CDS		4622.95	4484.27	4669.36	5887.01	5165.2	5490.31	3310.15	4219.95	4150.08
TRCN0000001595	GCATGAATAAACGGGAAGTGT	NM_005248.x-1529s1c1	FGR	1529	CDS		6466.8	7648.49	7391.83	5504.62	6468.44	6036.39	6546.04	8388.82	7951.59
TRCN0000001598	GCACACATCAGGAGTTCAATA	NM_005356.x-1991s1c1	LCK	1991	3UTR		2062.9	1941.78	2185.94	1198.7	1364.65	1228.68	1540.05	1099.11	1100.15
TRCN0000001599	AGCCATTAACTACGGGACATT	NM_005356.x-1281s1c1	LCK	1281	CDS		9725.91	8324.29	8260.36	7199.05	8570	6861.04	10697.5	9441.48	8488.05
TRCN0000001611	ACCACGAAAGTAGCAATCAAA	NM_005433.x-905s1c1	YES1	905	CDS		8876.37	8181.62	6393.15	8927.83	9732.68	10828.4	10071.3	8483.25	9024.51
TRCN0000001623	CCGGCCAGATTGTTGCTATTA	NM_006282.x-197s1c1	STK4	197	CDS		26.6672	36.0424	21.2485	30.9119	20.4697	18.4486	38.1947	34.0568	36.7625
TRCN0000001625	GCCAAGCGGAATACAGTGATA	NM_006282.x-577s1c1	STK4	577	CDS		306.673	325.883	29.2167	850.651	345.256	578.364	420.142	342.116	931.317
TRCN0000001627	CCAGTCATTAAAGTCCAGTAT	NM_006875.x-1226s1c1	PIM2	1226	3UTR		6727.75	7642.48	5513.99	6766.28	7561.53	5006.03	6843.96	6439.84	8241.61
TRCN0000001628	GCCCAGGATCTCTTTGACTAT	NM_006875.x-549s1c1	PIM2	549	CDS		7047.76	7247.52	8039.91	7624.95	7022.49	9190.18	7015.57	7616.34	8560.22
TRCN0000001629	GATGAACCCTACACTGACTTT	NM_006875.x-756s1c1	PIM2	756	CDS		7624.91	6164.75	5096.99	4016.26	5072.4	5150.86	3395.42	3418.07	2734.04
TRCN0000001648	CGATCCAGAATGGCGGTGCAA	NM_177551.x-563s1c1	GPR109A	563	CDS		11.4288	3.00353	7.96819	2.28977	1.36465	3.68972	8.70484	0	0
TRCN0000001649	TGGACAACTATGTGAGGCGTT	NM_177551.x-311s1c1	GPR109A	311	CDS		8063.02	7619.96	7378.55	7566.56	8726.94	8245.61	9043.98	7772.7	9194.71
TRCN0000001650	CCGAGATGACTTCATTGTCAA	NM_177551.x-123s1c1	GPR109A	123	CDS		6249.65	5891.43	6130.2	7323.84	7479.65	7608.21	6028.02	6925.92	5950.08
TRCN0000001663	GATCAAGAAGACCGAAACCGA	NM_006238.x-1611s1c1	PPARD	1611	CDS		2020.99	2389.31	3014.63	2657.28	3320.19	2758.99	2901.02	3478.44	2667.32
TRCN0000001664	CCGCAAACCCTTCAGTGATAT	NM_006238.x-1314s1c1	PPARD	1314	CDS		9402.09	8827.38	9293.57	11356.1	13222.1	11920.6	14875	12105.7	10795.9
TRCN0000001665	GAACAGAAACAAATGCCAGTA	NM_005036.x-656s1c1	PPARA	656	CDS		5148.67	4440.72	4440.94	5543.54	4934.57	4872.28	5882.52	5483.15	5186.24
TRCN0000001666	GATTCGACTCAAGCTGGTGTA	NM_005036.x-599s1c1	PPARA	599	CDS		8335.4	8573.58	8395.82	9143.07	8399.42	9820.2	9563.6	8839.29	9980.34
TRCN0000001667	GTAGCGTATGGAAATGGGTTT	NM_005036.x-1206s1c1	PPARA	1206	CDS		4796.29	5340.28	5559.14	5684.36	5518.64	5152.7	4691.02	4636.37	5571.56
TRCN0000001670	GCCAACATTTCCCTTCTTCCA	NM_138712.x-1626s1c1	PPARG	1626	3UTR		2853.39	2976.5	2467.48	2174.14	1334.63	1881.76	1839.56	1441.22	1478.67
TRCN0000001673	CAGCATTTCTACTCCACATTA	NM_138712.x-301s1c1	PPARG	301	CDS		3874.36	4144.87	3011.98	3047.69	1933.71	1728.64	1698.51	1108.39	1821.79
TRCN0000001674	GACAACAGACAAATCACCATT	NM_138712.x-892s1c1	PPARG	892	CDS		6417.27	6685.86	7059.82	8938.13	6488.91	8977.1	8325.74	6195.25	6716.65
TRCN0000001721	GTTACGACTTTGATGAGGAAT	NM_014326.x-759s1c1	DAPK2	759	CDS		8537.31	10670	8456.91	10478	11808.3	11517.5	10346.9	9617.96	11335.1
TRCN0000001980	GACAGACACTATGCAATGAAA	NM_172207.x-599s1c1	CAMKK1	599	CDS		6541.08	7038.77	7030.6	7828.74	6662.22	4412.91	7043.46	8913.6	7518.61
TRCN0000001992	TATCTACAGCACCGACTATTA	NM_002529.x-2022s1c1	NTRK1	2022	CDS		7449.67	5756.27	8172.71	4550.93	5421.75	5567.79	4872.4	5076.02	6980.79
TRCN0000001993	TGCCTTCATGGACAACCCTTT	NM_002529.x-1128s1c1	NTRK1	1128	CDS		6967.76	6751.94	8725.17	8824.79	9289.17	7439.41	8008.63	7876.42	8046.9
TRCN0000001994	TGGCATGAGCAGGGATATCTA	NM_002529.x-2007s1c1	NTRK1	2007	CDS		1472.41	2180.56	1946.9	803.711	1161.32	1387.34	1003.37	798.787	1569.9
TRCN0000001997	GCTCACCATCATCTCCCTTAT	NM_002609.x-1985s1c1	PDGFRB	1985	CDS		2403.86	2932.95	1705.19	2638.96	2662.43	2709.18	1538.63	1318.93	1416.04
TRCN0000001998	CCAAAGGAGGACCCATCTATA	NM_002609.x-2371s1c1	PDGFRB	2371	CDS		7824.92	5811.83	7532.6	9949.07	10255.3	10789.7	8174.74	9518.88	9330.87
TRCN0000001999	CCCTCAGTCTTAATCCATCCA	NM_002609.x-4435s1c1	PDGFRB	4435	3UTR		9878.29	12403.1	9861.97	10631.4	11207.9	9177.27	12557.4	14322.4	11479.4
TRCN0000002038	GTCGTGGATGAGTAAGGTGTT	NM_005781.x-837s1c1	TNK2	837	CDS		3268.64	3143.19	2478.11	2731.7	3676.37	3573.5	3628.5	3360.79	4343.42
TRCN0000002039	TGCTTCCTCTTCCACCCAATT	NM_005781.x-4413s1c1	TNK2	4413	3UTR		5562.02	4841.69	4244.39	5173.74	5258	5453.41	5104.06	4822.14	4094.25
TRCN0000002040	TGACGAACTGTATCTGGGAAA	NM_005781.x-2064s1c1	TNK2	2064	CDS		8125.88	6239.83	8541.9	7341.02	8469.02	8339.7	7736.65	8091.59	9035.41
TRCN0000002053	GAAGAAGGATTAGCAGATGAA	NM_015000.x-336s1c1	STK38L	336	CDS		6737.28	6100.17	7354.64	6788.03	6734.55	6472.7	8312.59	6716.93	7850.84
TRCN0000002054	AGAAGAAAGATACAGGCCATA	NM_015000.x-496s1c1	STK38L	496	CDS		7266.81	7704.06	9691.98	8522.54	8224.75	9631.1	9283.45	10001.9	9906.81
TRCN0000002057	CCCTGGAGTTAATAGAGTGAT	NM_015000.x-3788s1c1	STK38L	3788	3UTR		6415.37	6253.35	7179.34	7495.58	6054.95	7635.88	8942.72	7360.92	7383.82
TRCN0000002156	GAAGATGGCAAAGCGGTGATT	NM_005255.x-1870s1c1	GAK	1870	CDS		5655.35	7414.22	8518	8918.67	9964.67	8397.81	6194.83	8463.12	8425.42
TRCN0000002157	CCCGGATTTATTTCAAGTGAA	NM_005255.x-2091s1c1	GAK	2091	CDS		7243.95	8340.8	6610.95	9824.28	10887.2	7822.22	10743.2	10902.8	10255.4
TRCN0000002329	GCTTCTATGGTGCGTTCTACA	NM_002755.x-455s1c1	MAP2K1	455	CDS		4281.99	3999.2	4480.78	4117.01	5288.02	3745.99	3360.25	4665.79	2499.85
TRCN0000002331	GAGGGAGAAGCACAAGATCAT	NM_002755.x-612s1c1	MAP2K1	612	CDS		3815.31	4841.69	3606.94	3232.02	2092.01	2826.33	2117.41	2639.4	1956.58
TRCN0000002333	CTCTGCCACCTCATTTGTCTT	NM_003160.x-1228s1c1	AURKC	1228	3UTR		9584.95	8177.11	6900.46	7312.39	8559.08	6766.03	6357.73	7130.26	7647.96
TRCN0000002334	CTGCCATGACAAGAAAGTGAT	NM_003160.x-717s1c1	AURKC	717	CDS		6005.83	6314.92	5731.79	7090.29	5994.91	6379.53	6294.67	6489.37	5216.19
TRCN0000002335	CCTGCGCCTGTATAACTATTT	NM_003160.x-558s1c1	AURKC	558	CDS		5752.5	6088.16	7248.4	7931.78	8535.89	7582.38	6811.98	6896.51	7149.63
TRCN0000002347	CGGCTGCTAAAGAACAAGAAA	NM_005246.x-1193s1c1	FER	1193	CDS		41.9056	57.0671	18.5925	62.9688	122.818	47.9664	103.392	213.629	189.259
TRCN0000002348	GCCAAGGAACGATACGACAAA	NM_005246.x-883s1c1	FER	883	CDS		6805.85	6885.59	5779.6	7573.43	7315.89	6502.22	7837.91	8032.77	6675.8
TRCN0000002349	CCACCTCCAGTAGTAAATTAT	NM_005246.x-1570s1c1	FER	1570	CDS		6158.22	4931.8	6427.68	5274.49	5058.76	6335.26	5624.93	5559	5632.83
TRCN0000002371	CGTTGGTTGCTCACAGGTTAA	NM_014264.x-1966s1c1	PLK4	1966	CDS		6781.09	8463.95	9264.35	11137.5	12704.9	10964	11846.6	11319.3	10926.6
TRCN0000002372	GAACACCTGACTTTGCTCTTA	NM_014264.x-3303s1c1	PLK4	3303	3UTR		7183	9241.86	8055.84	8640.46	6718.17	7618.36	7449.75	7172.06	7227.24
TRCN0000002422	CCACCTGAGAAATATGCCCAA	NM_000686.x-760s1c1	AGTR2	760	CDS		12013.6	11509.5	9792.91	13647.1	11359.3	12051.6	13858.3	13440.1	12877.8
TRCN0000002423	GTATGATTCTATGGAGCTATT	NM_000686.x-2406s1c1	AGTR2	2406	3UTR		9339.23	10091.9	10714.6	11525.6	10584.2	11617.1	12488.4	12184.6	12540.1
TRCN0000002424	TCTTCCTCTATGGGCAACCTA	NM_000686.x-450s1c1	AGTR2	450	CDS		5683.92	6403.53	7630.87	7241.41	5719.25	5169.3	5359.52	5532.69	5037.82
TRCN0000002777	GCTGCTCTGCTATATGCCTTA	NM_002827.x-3232s1c1	PTPN1	3232	3UTR		6026.79	5892.93	4140.81	4276.15	3971.13	4685.95	3274.62	4466.09	4450.99
TRCN0000002780	TGCGACAGCTAGAATTGGAAA	NM_002827.x-638s1c1	PTPN1	638	CDS		9918.29	11730.3	10464.9	11233.6	11897	12181.6	13529.8	14420	12644.9
TRCN0000002811	CTGGATGATATTAGGAGATTA	NM_021132.x-768s1c1	PPP3CB	768	CDS		7653.49	9621.81	8610.96	10225	7807.16	9113.62	8685.84	9972.46	9796.53
TRCN0000002812	CCTGTATTGATTGCCACTGTA	NM_021132.x-2890s1c1	PPP3CB	2890	3UTR		3598.17	2622.08	3304.14	2169.56	2003.31	2033.04	2132.86	1918.02	1662.48
TRCN0000002814	CCCGGAAAGAAATCATAAGAA	NM_021132.x-1315s1c1	PPP3CB	1315	CDS		466.676	548.144	185.925	45.7955	222.438	359.748	385.678	462.863	230.106
TRCN0000003088	GACCAGTGAGAACCGAGACAT	NM_000098.x-1389s1c1	CPT2	1389	CDS		6430.6	7381.18	9375.91	8421.79	9978.32	9271.35	9300.33	8508.01	9261.43
TRCN0000003089	CCAGGGCTTTGACCGACACTT	NM_000098.x-2163s1c1	CPT2	2163	CDS		4181.04	4820.67	5065.12	3439.24	4657.55	3870.52	3473.41	3498.56	3190.17
TRCN0000003091	AGTGGGTGCTATTCTGTGAAA	NM_000098.x-2860s1c1	CPT2	2860	3UTR		933.352	791.43	1195.23	650.296	1323.71	481.509	471.66	433.451	306.354
TRCN0000003097	GCGATCAGCAAACATTCTAGT	NM_002037.x-1752s1c1	FYN	1752	CDS		3659.12	4973.85	4257.67	2916.03	4514.26	3365.95	4790.15	4775.7	5009.23
TRCN0000003099	GCCTATTCACTTTCTATCCGT	NM_002037.x-1129s1c1	FYN	1129	CDS		7055.38	5813.33	5123.55	6616.3	5431.31	5803.01	5869.55	5800.5	5665.51
TRCN0000003100	CTTACCGATCTGTCTGTCAAA	NM_002037.x-1336s1c1	FYN	1336	CDS		2005.75	1653.44	3689.27	1048.72	784.674	1093.08	960.553	1241.53	878.215
TRCN0000003102	GAGACTTCCATGTTACTGATT	NM_002227.x-898s1c1	JAK1	898	CDS		5624.87	5389.84	5158.08	5195.5	6931.06	5076.14	4690.13	5427.42	5803.03
TRCN0000003135	GTAGAGCACGAAACCCAGAAA	NM_005990.x-2724s1c1	STK10	2724	CDS		542.868	822.967	1017.27	735.017	1289.59	1567.21	805.642	842.132	1334.34
TRCN0000003137	AGTCCTCTCCTGTTTGCGAAA	NM_005990.x-3283s1c1	STK10	3283	3UTR		11415.5	10596.5	9715.89	11981.2	10881.7	11060.9	15634.4	15150.6	15509.7
TRCN0000003179	CACAGTTTGAAGAGAGACATT	NM_004972.x-3019s1c1	JAK2	3019	CDS		2925.77	3454.06	3216.49	1163.21	1136.75	1619.79	1191.32	1097.56	1100.15
TRCN0000003180	GCTTTGTCTTTCGTGTCATTA	NM_004972.x-1578s1c1	JAK2	1578	CDS		3354.35	3680.83	2268.28	3169.05	3216.48	3179.62	2741.14	3094.53	3222.85
TRCN0000003181	GCAGAATTAGCAAACCTTATA	NM_004972.x-2826s1c1	JAK2	2826	CDS		4312.47	5018.9	4555.15	4634.5	3429.37	5948.76	4536.11	3489.28	3379.43
TRCN0000003234	GTCGTCAGATTCCAGTACTAT	NM_000212.x-2084s1c1	ITGB3	2084	CDS		4280.09	5148.05	3662.71	2645.83	2707.47	2214.76	1559.23	1883.96	2569.29
TRCN0000003235	CCACGTCTACCTTCACCAATA	NM_000212.x-2343s1c1	ITGB3	2343	CDS		3672.45	2993.02	4265.64	4878.36	3923.37	3769.98	3746.46	3464.51	3323.6
TRCN0000003236	CCTTAGCCTTTGTCCCAGAAT	NM_000212.x-2632s1c1	ITGB3	2632	3UTR		4335.32	4245.49	5551.18	5146.27	4684.84	4786.49	5624.4	5088.4	5074.59
TRCN0000003321	CATCTAACAAATCATCGACTT	NM_000926.x-4573s1c1	PGR	4573	3UTR		5344.87	5621.11	6172.69	5833.2	4285	6551.11	5674.85	6633.34	6355.83
TRCN0000003322	GCTGCACAATTACCCAAGATA	NM_000926.x-4194s1c1	PGR	4194	CDS		5910.59	7238.51	4972.15	5337.46	6311.51	6897.94	5656.73	8069.92	6859.61
TRCN0000003323	GCTACGAAGTCAAACCCAGTT	NM_000926.x-3956s1c1	PGR	3956	CDS		2609.58	3823.49	2964.17	3520.53	2789.34	3383.48	2677.89	2247.75	2457.64
TRCN0000003339	AGGCACAATATGGGCACTTTA	NM_002422.x-1512s1c1	MMP3	1512	3UTR		5527.73	6283.39	7460.89	4802.8	3754.15	3374.25	4468.96	4202.92	3486.99
TRCN0000003341	AGGATACAACAGGGACCAATT	NM_002422.x-677s1c1	MMP3	677	CDS		6163.93	3407.51	4451.56	5453.1	5634.64	4829.85	4613.21	4664.24	5297.89
TRCN0000003342	TGATGATGAACAATGGACAAA	NM_002422.x-657s1c1	MMP3	657	CDS		7891.59	10167	7532.6	11893.1	10929.5	9246.45	11019.3	9998.77	10975.6
TRCN0000003558	AGAGGAGATTGACGAGAACTT	NM_005186.x-1763s1c1	CAPN1	1763	CDS		4714.38	3919.61	4709.2	3104.93	2651.51	2896.43	1982.75	2410.29	3116.64
TRCN0000003559	CGACATGGAGACTATTGGCTT	NM_005186.x-1451s1c1	CAPN1	1451	CDS		327.626	208.745	451.531	245.006	433.959	220.461	1370.39	247.686	110.288
TRCN0000003560	CTAGAGACCATGTTCCGATTT	NM_005186.x-2187s1c1	CAPN1	2187	CDS		5398.2	5801.32	6610.95	7414.29	5831.15	6906.24	8636.27	8958.49	8143.58
TRCN0000003632	GCATGTCTGGAAGGTAACTGT	NM_000506.x-335s1c1	F2	335	CDS		2550.53	2383.3	3059.79	2306.95	2116.57	1527.55	2411.24	2111.52	2204.39
TRCN0000003633	GAACCAATCCCGTGAAAGAAT	NM_000506.x-1926s1c1	F2	1926	3UTR		10173.5	9058.65	6733.12	8857.99	11191.5	9247.37	11716.2	10162.9	8489.42
TRCN0000003634	GAAGTGGATACAGAAGGTCAT	NM_000506.x-1861s1c1	F2	1861	CDS		9.524	18.0212	5.31213	45.7955	10.9172	14.7589	13.1461	3.09608	4.08472
TRCN0000003669	GCCATCCGCCACCCTCAATAT	NM_001911.x-317s1c1	CTSG	317	CDS		2120.04	2872.88	2743.71	2519.9	2221.65	2223.98	2899.25	2678.1	3285.48
TRCN0000003670	TCAATATAATCAGCGGACCAT	NM_001911.x-331s1c1	CTSG	331	CDS		678.109	680.3	645.424	1184.96	844.718	779.454	884.874	831.296	754.312
TRCN0000003671	GTGTTGCCAGAGCCTTAATAA	NM_001911.x-843s1c1	CTSG	843	3UTR		809.54	1934.27	1038.52	541.532	539.037	592.201	402.555	769.375	390.772
TRCN0000003683	TGTAAACTGGATCGACTCTAT	NM_001972.x-752s1c1	ELANE	752	CDS		1205.74	866.519	1192.57	1276.55	1260.94	1113.37	1838.5	1592.93	1102.88
TRCN0000003684	CAACGGGCTAATCCACGGAAT	NM_001972.x-662s1c1	ELANE	662	CDS		7043.95	7842.22	6993.42	7553.96	8309.35	6183.06	7714.8	7114.78	7236.77
TRCN0000003685	GCATCTGGCACAATAAACATT	NM_001972.x-889s1c1	ELANE	889	3UTR		7080.14	5663.16	4425	4793.64	4798.11	4252.41	4424.9	4933.6	4464.6
TRCN0000003753	CGGCGCACAGAGGAAGAGAAT	NM_000546.x-1095s1c1	TP53	1095	CDS		108.574	150.177	87.6501	149.98	133.736	103.312	133.415	92.8823	216.49
TRCN0000003755	GTCCAGATGAAGCTCCCAGAA	NM_000546.x-427s1c1	TP53	427	CDS		3375.31	3598.23	1907.05	2442.04	1505.21	1837.48	1535.78	1507.79	1210.44
TRCN0000003756	CACCATCCACTACAACTACAT	NM_000546.x-941s1c1	TP53	941	CDS		11872.6	10775.2	10850	10007.5	10518.7	11611.6	10183.1	10421.4	11085.9
TRCN0000003767	CGAGTGTTCATAGGAGAGTTT	NM_000903.x-405s1c1	NQO1	405	CDS		7567.77	5464.92	6831.4	7982.15	7210.81	6808.46	7334.1	5624.02	5666.87
TRCN0000003768	TGGAAGAAACGCCTGGAGAAT	NM_000903.x-672s1c1	NQO1	672	CDS		3720.07	4054.77	4592.34	4269.28	3322.92	4367.71	4271.24	4264.84	3549.62
TRCN0000003769	AGACCTTGTGATATTCCAGTT	NM_000903.x-335s1c1	NQO1	335	CDS		5678.21	7130.38	6680	6701.02	6336.07	5404.52	6714.99	5805.14	4992.89
TRCN0000003826	CAGACCAGCACTCCTACAGAT	NM_001760.x-1003s1c1	CCND3	1003	CDS		4506.76	3916.6	2964.17	3583.5	3535.81	4309.6	3003.35	4123.97	3943.12
TRCN0000003827	CGCTGTGAGGAGGAAGTCTTC	NM_001760.x-379s1c1	CCND3	379	CDS		4304.85	4991.87	3819.42	5415.32	5368.53	5806.7	5433.95	5602.35	5164.45
TRCN0000003828	GCACATGATTTCCTGGCCTTC	NM_001760.x-634s1c1	CCND3	634	CDS		6346.79	6558.21	7027.95	7918.04	6561.24	7336.09	7891.92	7543.59	7831.77
TRCN0000003853	GCGCCACTACTACAAACTAAA	NM_001987.x-1218s1c1	ETV6	1218	CDS		3462.93	3907.59	4759.67	3813.62	3492.14	3617.77	4126.1	3565.13	4472.77
TRCN0000003854	GTTGTTAGTATCATGGTGTTT	NM_001987.x-1677s1c1	ETV6	1677	3UTR		8207.78	8411.39	10342.7	7504.73	7631.12	6797.39	9421.13	9255.72	10221.3
TRCN0000003856	CCATAAGAACAGAACAAACAT	NM_001987.x-1170s1c1	ETV6	1170	CDS		7443.96	10590.4	9952.27	12021.3	9350.58	9933.66	11321.6	12737.3	10240.4
TRCN0000003866	CACCCGCAAGACCAACAACAT	NM_002675.x-681s1c1	PML	681	CDS		6428.7	6912.63	6680	4841.73	5453.14	5101.97	4409.09	6161.19	5796.22
TRCN0000003868	GTGTACCGGCAGATTGTGGAT	NM_002675.x-493s1c1	PML	493	CDS		1588.6	1767.58	1822.06	1906.24	1569.35	1467.59	2024.85	1877.77	1785.02
TRCN0000003869	GTGTACGCCTTCTCCATCAAA	NM_002675.x-1501s1c1	PML	1501	CDS		1733.37	3242.31	2249.69	2467.23	2899.88	2537.61	2196.46	2260.13	2750.38
TRCN0000003987	TGAAGGGCGAGTGAATCTAAG	NM_003286.x-3273s1c1	TOP1	3273	3UTR		6398.22	6124.2	6313.47	3133.56	4317.75	5069.68	3707.91	4302	3006.36
TRCN0000003990	CAGAGTTGGATGGTCAGGAAT	NM_003286.x-1793s1c1	TOP1	1793	CDS		2344.81	3258.83	4039.87	3022.5	2184.8	3608.55	4138.89	3187.41	2717.7
TRCN0000003991	GCTTCTCTAGTCCACCACAAA	NM_003286.x-572s1c1	TOP1	572	CDS		1704.8	1618.9	1128.83	1869.6	2031.96	1501.72	756.788	1611.51	1418.76
TRCN0000004053	CATCATCTTCTTAACTGGCAT	NM_003467.x-226s1c1	CXCR4	226	CDS		7682.06	6861.57	7423.7	9082.39	7295.42	8375.67	8387.21	9720.13	10060.7
TRCN0000004054	CTTTGTCATCACGCTTCCCTT	NM_003467.x-346s1c1	CXCR4	346	CDS		6906.8	6534.18	7747.74	8244.33	9234.59	6846.28	8298.91	7941.43	8854.32
TRCN0000004055	GAGAAGCATGACGGACAAGTA	NM_003467.x-295s1c1	CXCR4	295	CDS		8036.35	7083.83	5782.25	6775.44	6423.41	6211.65	5797.25	4874.77	5898.34
TRCN0000004814	CGTTCTTAACTTTGAACCATA	NM_004964.2-1717s1c1	HDAC1	1717	3UTR		6904.9	8689.21	8717.2	9131.62	9240.04	8468.84	9148.44	8848.58	8388.66
TRCN0000004819	CAGTCTCACCAATTTCAGAAA	NM_001527.1-1678s1c1	HDAC2	1678	3UTR		4910.57	5096.99	5341.35	5449.66	5200.68	4408.3	4466.65	4966.1	5745.84
TRCN0000004823	GCAAATACTATGCTGTCAATT	NM_001527.1-863s1c1	HDAC2	863	CDS		5381.06	5499.46	6648.13	6968.93	8205.64	6767.88	4192.36	6557.49	5862.94
TRCN0000004828	GCACCTAGTGTCCAGATTCAT	NM_003883.2-1169s1c1	HDAC3	1169	CDS		367.626	130.654	515.277	51.5199	0	88.5534	179.604	0	85.7792
TRCN0000004829	CGACTCATCTTGTAGCTTATT	NM_006037.2-4508s1c1	HDAC4	4508	3UTR		2944.82	3035.07	2584.35	2619.5	1581.63	3061.55	1526.72	1786.44	1855.83
TRCN0000004830	CGTGGGTTTCAACGTCAACAT	NM_006037.2-3447s1c1	HDAC4	3447	CDS		5219.15	5936.48	5628.2	6016.38	6398.84	6214.42	6959.08	6744.8	6769.75
TRCN0000004832	GCCAAAGATGACTTCCCTCTT	NM_006037.2-1495s1c1	HDAC4	1495	CDS		3188.64	2234.63	3253.68	2855.35	2725.21	3423.14	3133.92	4147.19	3045.84
TRCN0000004835	GCTAGAGAAAGTCATCGAGAT	NM_005474.3-3442s1c1	HDAC5	3442	CDS		5236.3	4631.44	5646.79	4816.54	4743.52	6026.24	4842.2	5147.22	4863.54
TRCN0000004836	GCTCAAGAATGGATTTGCCAT	NM_005474.3-2761s1c1	HDAC5	2761	CDS		6520.13	4116.34	4990.75	3473.59	3045.9	2624.32	4115.26	4088.37	4073.83
TRCN0000004838	GCCGGGTTTGATGCTGTTGAA	NM_005474.3-3185s1c1	HDAC5	3185	CDS		4000.08	5035.42	4422.35	5686.65	7214.9	7089.81	6761.71	5411.94	6530.11
TRCN0000004839	CATCCCATCCTGAATATCCTT	NM_006044.2-3840s1c1	HDAC6	3840	3UTR		6028.69	6266.87	8988.12	8055.42	7223.09	7666.32	5687.46	6936.76	7886.24
TRCN0000004840	GCCTACGAGTTTAACCCAGAA	NM_006044.2-2272s1c1	HDAC6	2272	CDS		4853.43	7445.75	6239.1	5451.95	5079.23	5862.05	5539.12	5662.72	5574.28
TRCN0000004842	CGGTAATGGAACTCAGCACAT	NM_006044.2-2049s1c1	HDAC6	2049	CDS		1533.36	2363.78	2536.54	1254.8	1090.36	1342.14	1292.76	1044.93	1176.4
TRCN0000004844	TCCACACAGAAATGTGAACTT	NM_015401.1-3466s1c1	HDAC7	3466	3UTR		9083.99	9274.9	10406.5	12394.5	12013	12100.5	11284.5	12712.5	11231.6
TRCN0000004850	GCATTCTTTGATTGAAGCATA	NM_018486.1-165s1c1	HDAC8	165	CDS		7706.82	7782.15	11997.4	11222.2	11741.4	13287.6	9950.17	10593.2	10914.4
TRCN0000004851	GCGTATTCTCTACGTGGATTT	NM_018486.1-552s1c1	HDAC8	552	CDS		10287.8	11542.6	11375.9	15623.1	12546.6	11543.3	15023	14929.3	15127.1
TRCN0000004852	CCGAATCCAACAAATCCTCAA	NM_018486.1-1122s1c1	HDAC8	1122	CDS		6489.65	7483.3	6788.9	8821.35	7960	10240.8	8044.16	8312.96	7923
TRCN0000004859	CACCGCAGAAATGACACCGCA	NM_032019.4-2388s1c1	HDAC10	2388	3UTR		4141.04	5164.57	4249.7	7010.14	6678.6	6857.35	6041.87	6672.04	6901.82
TRCN0000004860	CCTGTACCTCTTAGATGGGAT	NM_032019.4-1742s1c1	HDAC10	1742	CDS		4228.66	3757.42	4037.22	2676.75	3036.35	3054.17	3456.71	2534.14	3331.77
TRCN0000004861	GTGTTCAACAACGTGGCCATA	NM_032019.4-789s1c1	HDAC10	789	CDS		4567.71	4430.21	5452.9	3866.28	4682.11	3660.21	2706.67	2719.9	2663.24
TRCN0000004900	CGTTGCTTAAATCTGAGAAAT	NM_000553.2-2934s1c1	WRN	2934	CDS		8737.32	11724.3	10523.3	11660.7	12441.5	12802.4	12467.6	11495.7	11626.5
TRCN0000004902	CCTGTTTATGTAGGCAAGATT	NM_000553.2-2541s1c1	WRN	2541	CDS		6647.75	6158.74	7498.07	4024.28	5278.47	4143.56	4386.18	4822.14	5816.64
TRCN0000004903	GCTGGCAATTACCAGAACAAT	NM_000553.2-5088s1c1	WRN	5088	3UTR		5630.59	6149.73	6005.36	6521.28	6265.11	7444.02	5462.56	6401.14	4742.36
TRCN0000004904	GCCTTTATTCAATACCCATTT	NM_000057.1-1541s1c1	BLM	1541	CDS		5581.06	5981.53	5383.84	4879.51	5020.55	5686.79	5218.11	4732.35	5225.72
TRCN0000004905	CCATCAATGATTGGGATGATA	NM_000057.1-523s1c1	BLM	523	CDS		965.734	1799.11	818.068	825.464	691.878	858.783	870.484	846.777	96.6718
TRCN0000004908	CGAAGGAAGTTGTATGCACTA	NM_000057.1-418s1c1	BLM	418	CDS		6363.94	4883.74	6985.45	3511.37	4728.51	5285.53	4742.9	4501.69	4118.76
TRCN0000005514	GCTGTGTTAAACCTCAGAGTT	NM_021960.3-3125s1c1	MCL1	3125	3UTR		2304.81	3201.76	2645.44	1969.21	3125.05	1983.23	1531.52	1826.68	1168.23
TRCN0000005515	GCAGAAAGTATCACAGACGTT	NM_021960.3-1001s1c1	MCL1	1001	CDS		11434.5	10347.2	9599.02	14445	14964.8	12745.2	14282.5	13486.5	14161.7
TRCN0000005516	GCTGGAGATTATCTCTCGGTA	NM_021960.3-664s1c1	MCL1	664	CDS		3880.08	4368.64	4698.58	4906.99	3625.87	3917.56	4163.05	2856.13	2418.16
TRCN0000005945	CCACTGCATTTGACACGACAT	NM_002154.3-952s1c1	HSPA4	952	CDS		11000.2	10186.5	8247.08	9575.83	10709.8	11100.5	10990.7	10627.3	9486.09
TRCN0000005946	GCCTTCGGATTCAGACAAGAA	NM_002154.3-2759s1c1	HSPA4	2759	CDS		929.542	893.55	1041.18	1810.07	1191.34	444.612	847.745	846.777	423.45
TRCN0000005947	CCAATCGAGAATCAGCTATTA	NM_002154.3-2019s1c1	HSPA4	2019	CDS		5880.12	5194.61	6042.55	4206.31	3807.37	3564.27	3799.4	3619.31	2785.78
TRCN0000005949	AGAGAGCCAAACTGACTATAT	NM_054014.1-315s1c1	FKBP1A	315	CDS		5573.44	5310.24	5011.99	3858.27	5068.31	4827.08	4378.54	3905.7	4159.61
TRCN0000005951	GCCAAACTGACTATATCTCCA	NM_054014.1-320s1c1	FKBP1A	320	CDS		6276.32	7516.34	7907.11	4429.57	4204.49	3974.76	3770.09	3510.95	4419.67
TRCN0000005953	GAGAGCCAAACTGACTATATC	NM_054014.1-316s1c1	FKBP1A	316	CDS		10754.5	11200.2	10935	9630.79	11214.7	10956.6	9450.26	9870.29	8482.61
TRCN0000005954	GCACTGTTAAACATTCCACTT	NM_005933.1-2990s1c1	MLL	2990	CDS		4308.66	3901.59	4018.63	2600.04	2572.37	2475.81	3298.96	2127	2380.03
TRCN0000005956	CGCCTAAAGCAGCTCTCATTT	NM_005933.1-11113s1c1	MLL	11113	CDS		2992.44	3089.13	3264.3	2008.13	2208	1448.22	1249.41	1597.57	1226.78
TRCN0000005957	GCCTCCATCAACAGAAAGGAT	NM_005933.1-915s1c1	MLL	915	CDS		5057.24	3927.12	5155.42	4265.85	4252.25	4986.66	5073.68	5258.68	5442.21
TRCN0000006074	CCTGACTTTCTGAAGCTAGAA	NM_001929.2-578s1c1	DGUOK	578	3UTR		3219.11	4452.73	1346.62	2223.37	3130.51	2515.47	1898.37	2263.23	2060.06
TRCN0000006076	CTCTCCATCGAAGGCAACATT	NM_001929.2-206s1c1	DGUOK	206	CDS		2272.43	2315.72	2021.27	1633.75	1132.66	1444.53	1359.02	1278.68	987.141
TRCN0000006098	CCTAGAGCTGATTGAGTTCTT	NM_017572.2-661s1c1	MKNK2	661	CDS		586.678	259.805	600.271	320.568	513.108	342.222	1534.54	664.108	1075.64
TRCN0000006099	CCTGGGCGTCATCTTGTATAT	NM_017572.2-1075s1c1	MKNK2	1075	CDS		3678.17	3312.89	3290.86	1518.12	1570.71	2140.96	841.172	1524.82	1719.67
TRCN0000006347	CCAGGCTTAATTGCCCTACAA	NM_003821.4-2291s1c1	RIPK2	2291	3UTR		5967.74	4620.93	3946.91	5185.19	5226.61	4804.94	4154.34	3916.53	5153.56
TRCN0000006348	GCCAGTATCAAGCACGATATA	NM_003821.4-867s1c1	RIPK2	867	CDS		4954.38	5257.68	5676.01	5636.28	5064.22	5728.3	4118.28	3797.34	4702.88
TRCN0000006349	GCACCATTTCTGGATCTCAAA	NM_003821.4-1438s1c1	RIPK2	1438	CDS		6369.65	6618.28	6496.73	6571.65	6109.54	8039.91	6557.59	6639.53	6832.38
TRCN0000006352	CCAGATTCAAATGAGGAGTAA	NM_021135.3-3042s1c1	RPS6KA2	3042	3UTR		6367.75	6414.04	8023.97	5650.02	5885.74	6810.31	6669.51	5905.76	7624.82
TRCN0000006353	CCCTTCATTGTGAAGCTTCAT	NM_021135.3-573s1c1	RPS6KA2	573	CDS		4249.61	4814.66	5968.18	3245.75	3488.05	3654.67	3255.08	2772.54	2665.96
TRCN0000006354	CGCCACCTACTTTGCTCTAAA	NM_021135.3-2306s1c1	RPS6KA2	2306	CDS		10030.7	8032.94	7986.79	9400.67	10183	8329.55	8641.96	6899.6	8474.44
TRCN0000006358	GCACAATTTGAACTGTCACAA	NM_003318.3-522s1c1	TTK	522	CDS		169.527	39.0459	18.5925	0	61.4092	0	0.3553	0	0
TRCN0000006403	CGGACAGACATATAGGATATT	NM_004431.2-3352s1c1	EPHA2	3352	3UTR		10440.2	11631.2	14900.5	12110.6	13227.6	13024.7	14304.4	15159.9	14684.6
TRCN0000006405	CCATCAAGATGCAGCAGTATA	NM_004431.2-2881s1c1	EPHA2	2881	CDS		5057.24	6604.76	4953.56	4348.28	5005.54	4446.12	3011.52	3424.26	4557.19
TRCN0000006485	CCCGATAACTTTGTGATGTTT	NM_004380.1-7983s1c1	CREBBP	7983	3UTR		3998.18	4566.87	4488.75	4808.53	5316.68	4286.54	5341.93	5261.78	4504.09
TRCN0000006486	GCTATCAGAATAGGTATCATT	NM_004380.1-3884s1c1	CREBBP	3884	CDS		5005.81	5376.32	5431.65	2493.56	4163.55	4511.61	4052.9	3134.78	3891.38
TRCN0000006487	GCGTTTACATAAACAAGGCAT	NM_004380.1-2211s1c1	CREBBP	2211	CDS		8310.64	7734.09	7822.11	10252.5	10301.7	9554.54	10564.3	12001.9	10307.1
TRCN0000006502	GCCACATCAAACCTTTGAGTA	NM_003722.3-2716s1c1	TP63	2716	3UTR		3476.26	3484.1	4034.56	1566.21	1488.83	2103.14	1694.25	1263.2	1731.92
TRCN0000006503	CCTAGTCATTTGATTCGAGTA	NM_003722.3-870s1c1	TP63	870	CDS		8335.4	7283.56	8005.38	7794.39	8346.2	8417.18	7177.23	8249.49	7013.47
TRCN0000006504	GAGTGGAATGACTTCAACTTT	NM_003722.3-2058s1c1	TP63	2058	CDS		3026.73	4198.94	3745.05	4102.13	3159.16	3536.6	3058.42	2661.08	3849.17
TRCN0000006507	CTCTCCTTCCTGTGTGTCCAA	NM_005427.1-2076s1c1	TP73	2076	3UTR		8144.92	8758.3	7519.32	8386.3	9765.43	7556.56	9694.53	10744.9	8768.54
TRCN0000006508	CCCGCTCTTGAAGAAACTCTA	NM_005427.1-545s1c1	TP73	545	CDS		2691.48	2614.57	2602.94	2219.94	2495.94	2344.82	2686.6	2702.87	3205.15
TRCN0000006511	CCAAGGGTTACAGAGCATTTA	NM_005427.1-1643s1c1	TP73	1643	CDS		5979.17	6939.66	8637.52	4871.49	5711.06	7271.52	4207.46	4480.02	4018.01
TRCN0000006559	GCTTGCCTTGAAGGACAAGAA	NM_003550.1-1211s1c1	MAD1L1	1211	CDS		2672.43	2580.03	2669.35	1552.47	2531.43	2598.49	1763.71	1546.49	1552.19
TRCN0000006560	CCTGAGATCTTTGAACAACTT	NM_003550.1-218s1c1	MAD1L1	218	CDS		9621.14	9363.51	8749.08	11834.7	11798.8	12486	10879.3	11712.5	11863.4
TRCN0000006561	AGCGATTGTGAAGAACATGAA	NM_003550.1-896s1c1	MAD1L1	896	CDS		7280.15	8774.81	8403.79	7528.78	9873.24	9142.21	10671.3	11254.2	10168.2
TRCN0000006986	GCCAGAGAAGAGTCCTTTCTT	NM_015690.2-4384s1c1	STK36	4384	3UTR		7661.11	7441.25	6143.48	6863.6	4469.23	4381.55	3566.14	5551.26	3996.22
TRCN0000006988	CGGGATCTTAGCCTCAGAATT	NM_015690.2-1284s1c1	STK36	1284	CDS		85.716	106.625	146.084	13.7386	208.791	28.5954	129.684	83.594	187.897
TRCN0000006989	CCAGCATGGAAGTATCCTCAT	NM_015690.2-3054s1c1	STK36	3054	CDS		7491.58	7399.2	8674.71	10749.3	8488.12	9168.96	11085.5	10991.1	12130.3
TRCN0000007702	CCTGTTATCCTTGTTTGTAAA	NM_018223.1-2974s1c1	CHFR	2974	3UTR		8209.69	7182.94	7519.32	7796.68	8589.11	9293.49	9006.32	9122.59	9940.85
TRCN0000007704	GCAGTGAAGAAGATGTGCAAA	NM_018223.1-1053s1c1	CHFR	1053	CDS		5426.78	5586.57	6982.79	4713.5	4323.21	4820.62	5166.06	4462.99	5115.43
TRCN0000007706	GCAGCCTTTCTGCCACCTGTA	NM_018223.1-1483s1c1	CHFR	1483	CDS		4742.95	4128.35	4297.51	3615.55	3040.44	3008.97	3255.08	3116.2	2366.42
TRCN0000008036	CCCTAGTATCTGGCTGGGTTT	NM_000674.1-2509s1c1	ADORA1	2509	3UTR		864.779	1372.61	1511.3	1329.21	1723.55	1246.2	1793.55	1448.96	1665.21
TRCN0000008037	CCCAGCATCCTTACCTACATT	NM_000674.1-1206s1c1	ADORA1	1206	CDS		3259.11	3359.45	3808.8	3860.56	3305.18	2465.66	3572.54	3681.23	2975.04
TRCN0000008038	CCTTACCTACATTGCCATCTT	NM_000674.1-1214s1c1	ADORA1	1214	CDS		5268.68	4620.93	6140.82	4467.35	4373.7	3986.75	4208.53	4027.99	3898.19
TRCN0000008041	CCCAGAGGTGACATTTGACTT	NM_000675.3-1953s1c1	ADORA2A	1953	3UTR		6045.84	5948.49	6911.08	6844.13	6789.13	7891.4	7258.24	7794.37	8498.95
TRCN0000008042	CCACACCAATTCGGTTGTGAA	NM_000675.3-1112s1c1	ADORA2A	1112	CDS		6815.37	7815.19	9179.36	8917.52	8765.15	7659.87	9566.27	8566.84	10640.7
TRCN0000008044	GCTGGGTGTCTATTTGCGGAT	NM_000675.3-860s1c1	ADORA2A	860	CDS		4321.99	5036.92	4305.48	4070.07	4671.2	4629.68	3569.52	4552.78	4358.4
TRCN0000008056	CCGTGTCTATATAGTGGCCAA	NM_000679.2-843s1c1	ADRA1B	843	CDS		6002.02	5072.96	5830.06	6688.43	6199.6	6620.29	6603.78	5690.59	7016.19
TRCN0000008057	CTACCCTTCTTCATCGCTCTA	NM_000679.2-1093s1c1	ADRA1B	1093	CDS		7562.06	7107.86	6571.1	7371.93	9315.1	8273.28	8468.75	8373.34	8468.99
TRCN0000008058	GTCACCGAAGAACCCTTCTAT	NM_000679.2-760s1c1	ADRA1B	760	CDS		7769.68	6451.58	7572.44	7579.15	9357.4	8861.8	7854.26	8531.23	9379.88
TRCN0000008078	GAACGAGGAGATCTGTGTTTA	NM_000684.1-1563s1c1	ADRB1	1563	3UTR		12950.7	11366.9	10528.6	14370.6	14174.6	13944.4	15397.4	15232.7	15890.9
TRCN0000008079	CGCCTCGGAATCCAAGGTGTA	NM_000684.1-1499s1c1	ADRB1	1499	CDS		5449.63	6481.62	4440.94	7038.77	7365.02	8163.52	7102.26	7263.39	8301.52
TRCN0000008080	GCTCACCAACCTCTTCATCAT	NM_000684.1-359s1c1	ADRB1	359	CDS		4897.24	6017.57	4478.13	4332.25	3834.67	4102.97	3567.21	4051.21	3621.79
TRCN0000008092	CCAGATTGTTCTGTCCAGTTT	NM_032049.1-1685s1c1	AGTR1	1685	3UTR		3885.79	2908.92	3256.34	1484.92	1862.75	1916.81	1132.52	2105.33	1723.75
TRCN0000008093	GCCAGCTATAATCCATCGAAA	NM_032049.1-698s1c1	AGTR1	698	CDS		6927.76	5873.4	5359.94	6676.98	5795.67	7539.03	7946.63	8520.4	9569.14
TRCN0000008094	CCTCAGATAATGTAAGCTCAT	NM_032049.1-1237s1c1	AGTR1	1237	CDS		4331.52	3680.83	2876.52	4881.8	4053.01	2888.13	3542.87	4298.9	3018.61
TRCN0000008102	CCAGAAATACAACAGAAGTTA	NM_000706.3-3461s1c1	AVPR1A	3461	3UTR		3221.02	4120.84	6013.33	4209.75	4164.91	3441.59	3666.16	4216.85	3636.76
TRCN0000008103	CCCAACAAACAGTACGGGTAT	NM_000706.3-3153s1c1	AVPR1A	3153	CDS		9179.23	8481.97	9617.61	8488.19	8984.86	9018.61	11710	10020.4	8840.7
TRCN0000008104	GCTGCTGTAATCCCTGGATAT	NM_000706.3-2996s1c1	AVPR1A	2996	CDS		5771.54	5564.04	5761	6757.12	4231.78	5681.25	4406.78	5404.2	5429.96
TRCN0000008132	GCTAGAACTTTGAAGGACAAT	NM_000623.2-1770s1c1	BDKRB2	1770	3UTR		6268.7	5771.28	5997.39	7865.37	6952.89	7157.14	7785.15	6079.14	7002.58
TRCN0000008133	GCCACCCTAGAGAACATCTTT	NM_000623.2-352s1c1	BDKRB2	352	CDS		6339.17	7385.68	8942.97	7776.07	7637.95	8771.4	8732.56	8860.97	8185.78
TRCN0000008134	CGAGCGCATCATCGATGTAAT	NM_000623.2-1059s1c1	BDKRB2	1059	CDS		6607.75	7642.48	7099.66	4645.95	7403.23	6821.38	5973.48	6235.5	5669.59
TRCN0000008291	TCCAGCTTCGTCTCACCTTGA	NM_002029.3-1183s1c1	FPR1	1183	3UTR		7628.72	6730.91	7498.07	10491.7	10495.5	8808.29	10842.9	10590.1	9814.23
TRCN0000008292	GCTGTCAGTTATGGGCTTATT	NM_002029.3-747s1c1	FPR1	747	CDS		5312.49	5889.92	4682.64	4135.33	3591.76	2712.87	3267.69	3987.74	3831.47
TRCN0000008293	CGTCTTTACCATAGTGGACAT	NM_002029.3-395s1c1	FPR1	395	CDS		7554.44	9564.74	7556.5	9892.97	8501.77	10482.5	9414.02	8808.33	8869.29
TRCN0000008814	CCAATGGTATGCTGGAGAGTT	NM_000406.1-2063s1c1	GNRHR	2063	CDS		7093.48	8842.39	7479.48	7255.15	8348.93	9385.74	8019.47	6475.44	8219.82
TRCN0000008815	TGACGGTTACTTTCTTCCTTT	NM_000406.1-1864s1c1	GNRHR	1864	CDS		409.532	660.777	478.092	484.287	511.744	515.639	647.711	585.158	642.663
TRCN0000008816	GTTGCATTTGCCACTTCATTT	NM_000406.1-2556s1c1	GNRHR	2556	CDS		5527.73	5167.57	5402.44	2398.54	2699.28	2897.36	2382.11	2842.2	3098.94
TRCN0000008897	CCAATCCTCTACAACCTCATT	NM_001507.1-1054s1c1	MLNR	1054	CDS		5834.4	5531	5083.71	5496.6	5099.7	6283.6	4818.58	4693.65	3503.33
TRCN0000008898	GAGCGCATCTATCAACCCAAT	NM_001507.1-1038s1c1	MLNR	1038	CDS		9891.63	9231.35	8249.74	10147.1	10821.7	8883.01	10420.4	8927.53	9266.87
TRCN0000008899	CTTCCACGTTGGCAGAATCAT	NM_001507.1-939s1c1	MLNR	939	CDS		2874.34	2799.29	2764.96	1948.6	1588.45	1548.76	1477.16	1456.7	1292.13
TRCN0000009063	GCTCTGGTTCTATGCCAAGAT	NM_000861.2-796s1c1	HRH1	796	CDS		6565.85	4949.82	5614.92	7587.17	8037.79	6316.81	7912.35	6720.03	6776.55
TRCN0000009065	CGTCGTCATGCCTATGAACAT	NM_000861.2-412s1c1	HRH1	412	CDS		1950.52	770.406	961.495	1062.46	627.739	1057.11	792.141	390.105	590.923
TRCN0000009066	GCCATCAATGAGGTGTTAGAA	NM_022304.1-1315s1c1	HRH2	1315	CDS		5419.16	6450.08	7492.76	6520.13	6301.95	8577.69	5748.57	6980.1	8029.2
TRCN0000009067	GCCAAGAGGATCAATCACATT	NM_022304.1-1162s1c1	HRH2	1162	CDS		5497.25	4487.27	3928.32	4284.17	3950.66	2652.91	4003.16	3037.25	2415.43
TRCN0000009068	CCGCAACCTGACCAATTGTTT	NM_022304.1-672s1c1	HRH2	672	CDS		4369.61	3907.59	3099.63	2035.61	994.83	1969.39	1786.45	1531.01	1255.37
TRCN0000009131	CGTCACATCTTTAACCCACTA	NM_000634.2-1419s1c1	CXCR1	1419	3UTR		8114.45	6435.06	9333.41	7995.89	7474.19	7832.36	6568.6	7187.54	5989.56
TRCN0000009132	GCCACTGAGATTCTGGGATTT	NM_000634.2-984s1c1	CXCR1	984	CDS		4043.89	4165.9	4409.07	4791.35	3501.69	4743.14	3953.95	4839.17	4779.13
TRCN0000009133	CCTGGGAAATGACACAGCAAA	NM_000634.2-689s1c1	CXCR1	689	CDS		6516.32	7193.46	6802.18	7747.45	7212.17	7424.65	9988.9	8017.29	7638.43
TRCN0000009136	GCCACTAAATTGACACTTAAA	NM_001557.2-2652s1c1	CXCR2	2652	3UTR		2310.52	2842.84	3418.36	2408.84	1846.37	2730.4	2596.71	1893.25	1665.21
TRCN0000009137	CCCTGGAAATCAACAAGTATT	NM_001557.2-536s1c1	CXCR2	536	CDS		13682.2	8678.7	11383.9	10885.6	11600.9	14132.6	12436.9	13176.9	13897.6
TRCN0000009138	CCGTCTACTCATCCAATGTTA	NM_001557.2-965s1c1	CXCR2	965	CDS		11306.9	10527.4	10568.5	13224.6	13256.2	11909.5	14992.8	14537.6	14046
TRCN0000009184	GCTGCCTCAATGCCATTATAT	NM_005958.2-941s1c1	MTNR1A	941	CDS		3803.89	2665.63	3840.67	1005.21	1131.29	1709.26	1362.4	1100.65	1225.42
TRCN0000009185	GCTGATGTCGATATTTAACAA	NM_005958.2-330s1c1	MTNR1A	330	CDS		10120.2	9342.48	10600.4	9599.88	12105.8	9748.25	12685.4	11551.5	12177.9
TRCN0000009186	CCACTGATGACCAACAATAAT	NM_005958.2-1087s1c1	MTNR1A	1087	CDS		12423.1	8225.17	11081.1	13846.3	10531	11871.7	13996.1	14124.3	12775.7
TRCN0000009269	GCAAATGCACTTCCTACAGAT	NM_000913.3-2773s1c1	OPRL1	2773	3UTR		8224.93	7273.05	7569.78	6586.53	8963.02	8722.51	7155.2	6941.4	8991.84
TRCN0000009270	GCCACCAATATTTACATCTTT	NM_000913.3-504s1c1	OPRL1	504	CDS		5451.54	4155.38	6565.79	6904.81	6094.53	7437.56	6708.95	5952.2	5612.41
TRCN0000009271	GCGCTGTGCAAGACAGTCATT	NM_000913.3-612s1c1	OPRL1	612	CDS		106.669	54.0636	552.461	400.71	410.76	139.287	195.948	142.419	415.28
TRCN0000009457	GCTGGCTTCTTTACAGAAATT	NM_000916.3-2862s1c1	OXTR	2862	3UTR		0	3.00353	0	5.72443	4.09395	0	0.7106	0	0
TRCN0000009458	GCGCCTCTTCTTCTTCATGAA	NM_000916.3-838s1c1	OXTR	838	CDS		6624.89	7286.57	6082.39	6892.22	7089.36	8230.85	8647.11	7808.3	6783.36
TRCN0000009459	CTACGGCCTTATCAGCTTCAA	NM_000916.3-1279s1c1	OXTR	1279	CDS		2699.1	2776.76	3431.64	1656.65	2404.51	1952.79	1197.54	2111.52	1819.06
TRCN0000009461	CCCTCTTTAACTTTCTAGTTT	NM_002563.2-2029s1c1	P2RY1	2029	3UTR		6502.99	5717.22	6677.35	6341.53	6584.44	6954.21	7288.26	7442.96	5805.75
TRCN0000009462	CGGCTGTCTACATCTTGGTAT	NM_002563.2-1000s1c1	P2RY1	1000	CDS		7.6192	102.12	18.5925	12.5938	17.7404	24.9056	18.4756	12.3843	20.4236
TRCN0000009463	GCTTTCAATGACAGGGTTTAT	NM_002563.2-1725s1c1	P2RY1	1725	CDS		3291.49	2877.38	4175.33	3820.49	2397.69	3443.44	2764.05	3325.18	2528.44
TRCN0000009825	TACAATGTACACATGTAACAC	NM_000059.x-665s1c1	BRCA2	665	CDS		5331.54	7046.28	5949.59	3637.31	3636.79	3855.76	3219.55	2614.64	2020.58
TRCN0000009836	GATAACCAGCATTGAGCACAA	NM_005235.x-225s1c1	ERBB4	225	CDS		0	0	0	0	0	0	0	0	0
TRCN0000009877	GAGTAGTGCATCGCGATCTAA	NM_001259.x-534s1c1	CDK6	534	CDS		0	0	0	0	0	0	0	0	0
TRCN0000009934	AGACAGAGTGGACAATTTATC	NM_000788.x-605s1c1	DCK	605	CDS		6028.69	7725.08	9200.61	8482.47	8254.77	8524.19	9094.07	8878	8430.87
TRCN0000009941	GATGGTGCAATGTTCAAAGTA	NM_000788.x-329s1c1	DCK	329	CDS		3769.6	3263.34	4417.04	2264.59	2569.64	2699.03	2304.12	1379.3	1414.68
TRCN0000009959	CGTCTGAAGGAGTACACCATC	NM_001348.x-994s1c1	DAPK3	994	CDS		2864.82	1976.32	2305.46	1906.24	1031.68	2127.13	1027.53	1792.63	1417.4
TRCN0000009968	CCAGGTCGGAGGCAATACATT	NM_002110.x-261s1c1	HCK	261	CDS		2946.73	3128.18	2103.6	1474.61	2347.2	1768.3	1590.68	1888.61	1944.33
TRCN0000009969	CAACAGCAACACACCAGGAAT	NM_002110.x-369s1c1	HCK	369	CDS		8760.18	8973.05	9041.24	12006.4	12232.7	12849.5	10209.2	11816.2	11231.6
TRCN0000009971	CAGGGAGATACCGTGAAACAT	NM_002110.x-742s1c1	HCK	742	CDS		1350.5	1542.31	1601.61	1109.4	1124.47	1290.48	1154.9	1137.81	1131.47
TRCN0000010000	CCAGTCGGTGAGTGAGCAGAT	NM_003656.x-1039s1c1	CAMK1	1039	CDS		5897.26	5000.88	5699.92	6562.49	5540.48	6309.43	6345.83	6446.03	6317.7
TRCN0000010001	GGCGGAGGACATTAGAGACAT	NM_003656.x-214s1c1	CAMK1	214	CDS		6333.46	7005.74	6743.75	7614.64	7912.24	6642.43	8089.29	8543.62	8260.67
TRCN0000010006	TGGTTATATCCCGAGCAATTA	NM_005433.x-427s1c1	YES1	427	CDS		5487.73	4766.6	5025.27	3691.12	2872.59	4275.47	3675.75	3645.63	2742.21
TRCN0000010076	ATATCATGCTGGTGGCTCTAC	NM_001123.x-360s1c1	ADK	360	CDS		9805.91	10335.1	7240.43	8950.73	8942.55	11296.1	10186.3	12297.6	11919.2
TRCN0000010077	GAGCAGAATGAGCAGCCAACA	NM_001123.x-523s1c1	ADK	523	CDS		3775.31	4344.61	4796.85	4476.51	4884.08	3824.4	4758.53	3893.31	4098.34
TRCN0000010079	GACATTAAAGAGATAGCCAAA	NM_001123.x-901s1c1	ADK	901	CDS		6815.37	7950.35	5070.43	8481.32	7515.13	7956.89	6691.72	6294.32	9133.44
TRCN0000010162	GGACAAGGACGGGCACATTAA	NM_005163.x-1044s1c1	AKT1	1044	CDS		2788.63	2833.83	3824.73	1750.53	1996.48	2093	1696.02	2489.24	2461.73
TRCN0000010174	GGACTACCTGCACTCGGAGAA	NM_005163.x-981s1c1	AKT1	981	CDS		4754.38	5027.91	5344	3608.68	4551.11	5221.88	3477.85	4351.53	2807.57
TRCN0000010176	GACAGCGCCAGAAGCCATTAA	NM_005356.x-1269s1c1	LCK	1269	CDS		1824.8	2128	1660.04	2049.35	1254.11	2180.63	1240	1257.01	1466.42
TRCN0000010209	GAACAGATAAATACCGAACAT	NM_007194.x-1156s1c1	CHEK2	1156	CDS		3750.55	3377.47	2045.17	3040.82	4017.53	3605.78	3286.17	2910.31	2961.42
TRCN0000010213	ACGATGCCAAACTCCAGCCAG	NM_007194.x-894s1c1	CHEK2	894	CDS		3215.3	2808.3	3654.75	2029.88	2752.5	3112.28	2760.5	3379.37	2521.64
TRCN0000010249	CGAGGAGTTCAAGACATACAA	NM_033018.x-1623s1c1	CDK16	1623	CDS		4704.86	5883.92	3880.51	3493.05	3374.78	3348.42	2367.18	2393.27	3051.29
TRCN0000010258	GGACCTCAAACACGCCAACAT	NM_033018.x-1095s1c1	CDK16	1095	CDS		4302.94	4162.89	6183.32	5975.17	7034.77	6759.57	5565.59	6416.62	5454.47
TRCN0000010296	CAGATATGACCAGAAGGCAAT	NM_000038.x-583s1c1	APC	583	CDS		9091.61	9865.1	10502.1	9776.19	10880.4	8244.69	9189.3	10395.1	10495
TRCN0000010303	TGGATGACTGAGTACCTGAAC	NM_000633.x-557s1c1	BCL2	557	CDS		7141.1	7381.18	6687.97	5094.75	6162.76	6642.43	5021.27	5509.47	5451.74
TRCN0000010306	TAGTACTTATGTTGCACAATG	NM_000059.x-10567s1c1	BRCA2	10567	3UTR		6760.14	5753.26	7046.54	7035.33	6190.05	6852.74	5069.42	6785.05	5504.84
TRCN0000010317	GATTGGAATAGCTTCTGGAAT	NM_053056.x-3664s1c1	CCND1	3664	3UTR		0	0	0	0	0	0	0	0	0
TRCN0000010342	GATCACAGGTTACCTATACAT	NM_004448.x-1365s1c1	ERBB2	1365	CDS		0	0	0	0	0	0	0	0	0
TRCN0000010369	CAGTTGAGACCTTCTAATTGG	NM_004985.x-1160s1c1	KRAS	1160	3UTR		3141.02	1815.63	2262.97	1578.8	1509.3	1947.25	1572.91	1007.77	1188.65
TRCN0000010418	GACTTCTACTCGAACACGAAT	NM_000321.x-2850s1c1	RB1	2850	CDS		0	0	0	0	0	0	0	0	0
TRCN0000010419	CAGAGATCGTGTATTGAGATT	NM_000321.x-4584s1c1	RB1	4584	3UTR		10204	7840.72	8430.35	8239.75	8284.79	9352.53	11422	9896.6	11102.3
TRCN0000010495	CAACTTGTGCCTTACGAAGGA	NM_003010.x-1101s1c1	MAP2K4	1101	CDS		8099.21	7722.08	8305.51	6773.15	8245.21	6647.96	7161.24	6744.8	5879.28
TRCN0000010647	GTGTGGAAGCAGTTGGTGAAT	NM_006238.x-1033s1c1	PPARD	1033	CDS		213.338	328.887	196.549	215.239	271.565	301.635	278.733	232.206	313.162
TRCN0000010740	CTGTGATCGAAGGTGCCAAAT	NM_002827.x-992s1c1	PTPN1	992	CDS		2129.57	961.13	764.947	626.253	807.873	583.899	680.754	636.243	663.087
TRCN0000011012	GCCAACTTGTTGGTCTGAATT	NM_003318.3-2515s1c1	TTK	2515	CDS		8847.8	8379.85	7585.72	8665.65	8271.14	7059.37	9775.54	9747.99	8655.53
TRCN0000011279	GCCTCCCTGGCAGCACAGGAA	NM_001840.1-1575s1c1	CNR1	1575	3UTR		2805.77	2734.71	2621.54	3807.89	3556.28	3187	2878.99	3280.29	3418.91
TRCN0000011280	CGCAACGTGTTTCTGTTCAAA	NM_001840.1-704s1c1	CNR1	704	CDS		11282.1	9949.2	10887.2	14830.9	12629.8	11419.7	12507.8	14231.1	13049.3
TRCN0000011281	CCAGGTGAACATTACAGAATT	NM_001840.1-370s1c1	CNR1	370	CDS		8104.92	7188.95	9923.06	9863.2	9339.66	10363.5	9191.96	8234.01	8575.19
TRCN0000011324	CCTGTGATTCTGTCCTTAGAA	NM_006639.2-1197s1c1	CYSLTR1	1197	CDS		2093.38	2797.79	1986.74	1049.86	1840.91	1693.58	1512.16	1105.3	810.137
TRCN0000011325	GCGTGACTTATGTACCCAGAA	NM_006639.2-1347s1c1	CYSLTR1	1347	CDS		2651.48	2117.49	1843.31	3151.87	2726.57	2199.08	2567.4	2945.92	2946.45
TRCN0000011326	CCATGACACTATTGATGACTT	NM_006639.2-442s1c1	CYSLTR1	442	CDS		11145	11395.4	11243.1	12205.6	10393.2	10956.6	12448.5	13480.3	9653.56
TRCN0000011478	TGCTGACTCCTACCAGAGCAT	NM_170699.1-1237s1c1	GPBAR1	1237	3UTR		5935.36	4979.85	6958.89	5731.3	5682.4	6550.18	7137.26	7422.84	7607.12
TRCN0000011479	CTACCTGTACCTCGAAGTCTA	NM_170699.1-723s1c1	GPBAR1	723	CDS		0	0	0	0	0	0	0	0	0
TRCN0000011480	CGTCTACTTGGCTCCCAACTT	NM_170699.1-492s1c1	GPBAR1	492	CDS		228.576	85.6006	42.497	36.6364	51.8567	55.3459	20.785	30.9608	16.3389
TRCN0000011580	GCTTCTATTAGCCAGTCTTTA	NM_004778.1-1884s1c1	GPR44	1884	3UTR		3771.5	4101.32	4058.47	1235.33	1610.29	1820.88	2156.49	1442.77	1938.88
TRCN0000011581	GCGCATTATGTGCTACTACAA	NM_004778.1-646s1c1	GPR44	646	CDS		163.813	518.109	228.422	220.963	0	223.228	60.0457	0	68.0787
TRCN0000011582	GCCCTTCTTCACCTACTTCTT	NM_004778.1-364s1c1	GPR44	364	CDS		2563.86	2099.47	3171.34	1399.05	2227.11	1538.62	1984.17	1718.32	1166.87
TRCN0000011675	CCCTGGAAATTCTGCCTTATT	NM_000861.2-2260s1c1	HRH1	2260	3UTR		8398.26	8225.17	8616.27	9771.61	9940.11	8767.71	7879.66	8579.22	8763.09
TRCN0000013988	CCTCCCTTCATGCATGGAAAT	NM_001058.2-1480s1c1	TACR1	1480	3UTR		5112.48	5133.03	4897.78	5998.06	5867.99	5253.24	5168.55	6100.82	4214.07
TRCN0000013989	CCGAACAAGATTTATGAGAAA	NM_001058.2-772s1c1	TACR1	772	CDS		3396.26	3574.2	3091.66	4889.81	4776.27	3591.02	4293.98	4829.88	4437.37
TRCN0000013990	CCCAGATCTCTACCTGAAGAA	NM_001058.2-1032s1c1	TACR1	1032	CDS		4436.28	5669.16	5104.96	4773.03	4448.76	5329.81	5665.43	6472.34	5005.15
TRCN0000014053	CCTGAAGAGTTTGACCACTAT	NM_002565.2-751s1c1	P2RY4	751	CDS		10478.3	11626.7	12223.2	11369.9	10728.9	11529.5	11852.3	12531.4	11719.1
TRCN0000014054	GCCCACCCTCATCTACTATTA	NM_002565.2-444s1c1	P2RY4	444	CDS		9893.53	9458.12	7407.76	7959.25	9955.12	9180.96	11904	10861	11175.8
TRCN0000014055	GCATTGTCAGACACCTTGTAT	NM_002565.2-412s1c1	P2RY4	412	CDS		4676.28	4682.5	6767.65	5466.84	4181.29	4788.34	4093.23	4836.07	4392.44
TRCN0000014113	GCAGATCATGGGTCAAGAGAT	NM_000952.2-1509s1c1	PTAFR	1509	3UTR		706.681	402.473	892.438	747.611	944.338	709.35	720.548	578.966	592.285
TRCN0000014114	CCCGATTGTTTACAGCATCAT	NM_000952.2-117s1c1	PTAFR	117	CDS		8824.94	6444.08	6942.95	10592.5	10494.2	9877.39	10113.1	9049.83	11629.2
TRCN0000014115	ACTGTGTCTTAGACCCTGTTA	NM_000952.2-917s1c1	PTAFR	917	CDS		8403.98	8750.79	7747.74	9364.03	9301.45	9176.34	9005.43	8777.37	9584.12
TRCN0000014133	GCTTGTCGGTATCATGGTGGT	NM_000955.2-1012s1c1	PTGER1	1012	CDS		2281.95	2528.97	2042.51	2374.5	2016.95	2931.49	2922.87	2823.62	2625.12
TRCN0000014134	CGCGCTGGTGCTGCGTCTGTA	NM_000955.2-394s1c1	PTGER1	394	CDS		1478.12	1524.29	788.851	1431.11	1787.69	1694.51	1592.99	1106.85	1505.9
TRCN0000014135	GCGCCAACTGCTTCGCCTCTT	NM_000955.2-1195s1c1	PTGER1	1195	CDS		1731.46	1177.38	1402.4	4430.71	4175.83	3708.17	3811.12	3209.08	3643.57
TRCN0000014174	CGCCCAGACAGTGCTGCGAAA	NM_001060.3-1009s1c1	TBXA2R	1009	CDS		3259.11	3886.57	2743.71	6656.37	6195.51	4355.72	4750	4332.96	5243.42
TRCN0000014175	CTGCCGTCTCTGTCGCTTCAT	NM_001060.3-517s1c1	TBXA2R	517	CDS		17.1432	16.5194	21.2485	25.1875	30.0223	15.6813	54.1832	20.1245	9.53102
TRCN0000014176	GCCCACAAACATTACCCTGGA	NM_001060.3-253s1c1	TBXA2R	253	CDS		6653.47	5118.02	5787.57	5309.99	5625.09	6016.1	6780.36	6382.56	6177.46
TRCN0000014188	GCCCAGTTTCTCTGCACATTT	NM_003301.1-416s1c1	TRHR	416	CDS		6914.42	5000.88	4969.5	6989.53	5754.73	5890.64	5958.55	6007.93	5449.02
TRCN0000014189	CCCGGTGATTTACAATCTCAT	NM_003301.1-967s1c1	TRHR	967	CDS		1565.75	2078.44	1136.8	1968.06	2022.41	1028.51	1200.02	1063.5	1667.93
TRCN0000014190	CCTCCAGTATTTGGGAATTAA	NM_003301.1-328s1c1	TRHR	328	CDS		12126	8560.06	9540.58	8357.67	8870.22	9768.55	9264.44	8676.75	10075.6
TRCN0000014378	GCGGTGCCTAAGAAGTTATTT	NM_001049.2-3002s1c1	SSTR1	3002	3UTR		2443.86	3958.65	1901.74	2110.03	2134.31	1640.08	1773.48	1701.29	2395.01
TRCN0000014380	CCACCAACATCTACATCCTAA	NM_001049.2-892s1c1	SSTR1	892	CDS		4009.6	4266.52	6470.17	5301.97	4802.2	5274.46	6267.49	6305.16	6170.65
TRCN0000014382	CGCCATCCTGATCTCTTTCAT	NM_001049.2-788s1c1	SSTR1	788	CDS		1704.8	1587.37	1359.91	2948.08	2224.38	1774.76	1519.97	2506.27	2271.11
TRCN0000014449	TCTCAAGTTAAACGAACTGAA	NM_181657.1-2752s1c1	LTB4R	2752	CDS		5049.62	4628.44	4887.16	4186.85	5469.52	5619.45	5145.27	5831.46	4613.01
TRCN0000014450	CGCACAGTAGTGCCCTGGAAA	NM_181657.1-2183s1c1	LTB4R	2183	CDS		5061.05	4670.49	5386.5	4975.68	4847.24	4828.93	3831.02	4048.12	4367.93
TRCN0000014451	GCGCTCTGTCACTGCCCTGAT	NM_181657.1-1864s1c1	LTB4R	1864	CDS		1459.08	1910.25	1838	4155.94	4559.3	3577.19	3509.47	3851.52	3191.53
TRCN0000014453	GCCCGTACTGTGCGGCCTCAA	NM_000797.2-504s1c1	DRD4	504	CDS		1836.23	2695.67	2499.36	2225.66	2349.93	2406.62	2256.69	1913.37	2761.27
TRCN0000014454	CACTGTCTTCAACGCCGAGTT	NM_000797.2-1200s1c1	DRD4	1200	CDS		4158.18	4455.74	4741.08	7069.68	7280.41	7135	6770.77	6986.29	7270.81
TRCN0000014455	GCTGCTCTACTGGGCCACGTT	NM_000797.2-627s1c1	DRD4	627	CDS		1916.23	1590.37	1235.07	1629.17	1914.6	1781.21	2062.52	1990.78	1949.77
TRCN0000017534	CCCGGATCACTCAAGCAATAA	NM_003200.1-1053s1c1	TCF3	1053	CDS		1287.64	1606.89	2199.22	1373.86	1299.15	1294.17	1387.62	1060.41	1281.24
TRCN0000017535	CAGCCTCTCTTCATCCACATT	NM_003200.1-288s1c1	TCF3	288	CDS		4878.19	4874.73	4780.92	3952.15	4103.5	4385.24	3474.83	4173.51	3111.2
TRCN0000017536	GCCTGTTTGAAACGGCGAGAA	NM_003200.1-1876s1c1	TCF3	1876	CDS		6129.65	5910.95	9293.57	7398.26	7257.21	6558.48	9116.81	8297.48	7356.59
TRCN0000017753	GCGCTATCTTAATGAGCTCAA	NM_024827.1-255s1c1	HDAC11	255	CDS		3032.44	2339.75	3349.3	3851.4	3014.51	2569.89	2827.65	5114.72	4373.38
TRCN0000018331	CATGTACTGCATCCCTTGTGA	NM_000875.x-999s1c1	IGF1R	999	CDS		1024.78	1991.34	879.157	1009.79	365.726	1087.55	1309.81	650.176	1859.91
TRCN0000018855	CCCAGCTTAATGGAGGACATT	NM_133338.1-2355s1c1	RAD17	2355	CDS		5360.11	6397.52	5609.61	6405.64	5681.04	5282.76	5707.54	6020.32	6230.56
TRCN0000018858	GCCCTCTCATTTATCAGAATA	NM_133338.1-1762s1c1	RAD17	1762	CDS		5906.78	5953	4403.76	5583.61	5429.94	5128.72	4979.88	6476.99	5721.33
TRCN0000018859	CGCTCTTTACTCAGGGAATAT	NM_133338.1-1964s1c1	RAD17	1964	CDS		10722.1	9893.63	10927.1	12785	12418.3	11368	13825.1	13410.6	11802.1
TRCN0000018916	CCAGCCAAGAAGAGTGAAGAA	NM_001556.1-2278s1c1	IKBKB	2278	CDS		2798.15	3710.86	4438.28	2674.46	2898.52	3096.6	2847.19	3308.16	2943.72
TRCN0000018917	GCTGGTTCATATCTTGAACAT	NM_001556.1-1107s1c1	IKBKB	1107	CDS		1097.16	1103.8	1346.62	1356.69	786.038	1346.75	1173.56	1018.61	434.342
TRCN0000018918	CGGAAGTACCTGAACCAGTTT	NM_001556.1-490s1c1	IKBKB	490	CDS		8348.74	7813.68	7731.8	9921.59	11139.6	11511.9	11099	9486.37	10703.3
TRCN0000019504	CGAAGTGTTTGGCAATGAGAT	NM_000376.1-1372s1c1	VDR	1372	CDS		6699.18	5595.58	7731.8	2816.42	3991.6	3788.42	2793.72	4687.46	3563.24
TRCN0000019505	GTCATCATGTTGCGCTCCAAT	NM_000376.1-923s1c1	VDR	923	CDS		6000.12	7810.68	7397.14	9198.02	8384.41	10585.8	10190.4	12444.7	9516.04
TRCN0000019506	CCTCCAGTTCGTGTGAATGAT	NM_000376.1-578s1c1	VDR	578	CDS		4680.09	3967.66	4478.13	5247.02	6143.65	4958.99	4530.25	3981.55	4429.2
TRCN0000019639	GCACTCTTGTTGCTGCACAAA	NM_006540.1-1193s1c1	NCOA2	1193	CDS		4076.27	4101.32	5221.82	5036.36	4289.09	4591.86	4534.69	3568.23	4111.95
TRCN0000019640	CCAGGAATGATGGGTAATCAA	NM_006540.1-2911s1c1	NCOA2	2911	CDS		8171.59	8201.14	8241.77	8199.68	7886.31	8245.61	7562.02	8391.91	8665.06
TRCN0000019642	GCACAGGAAATAGCCATAGTT	NM_006540.1-1727s1c1	NCOA2	1727	CDS		5701.07	5978.53	6499.39	4201.74	5578.69	5629.6	4230.91	3868.55	4758.7
TRCN0000020370	CCCAAGATGCTAATGAAGATT	NM_000964.1-1225s1c1	RARA	1225	CDS		3061.01	4616.43	4252.36	5198.93	5120.17	5022.64	5033.18	4786.53	5292.44
TRCN0000020371	GTCTGTGAGAAACGACCGAAA	NM_000964.1-570s1c1	RARA	570	CDS		6622.99	6028.09	6369.24	6300.31	6864.19	6362.01	6911.65	5706.07	6651.29
TRCN0000020373	CAGCTTCCAGTTAGTGGATAT	NM_000964.1-241s1c1	RARA	241	CDS		3733.41	5580.56	6417.05	4387.21	6194.15	4886.12	5527.75	5658.08	6060.37
TRCN0000021194	CCGAGATAAGAACTGTGTTAT	NM_000965.2-822s1c1	RARB	822	CDS		7356.34	7858.74	6571.1	7815	6842.35	8350.77	7712.14	8401.2	8418.61
TRCN0000021195	CTGGGTAAATACACCACGAAT	NM_000965.2-1060s1c1	RARB	1060	CDS		2862.91	3583.21	3065.1	4154.79	3675	4079.91	3062.33	4579.1	3785.18
TRCN0000021196	GCCACCTCTCATTCAAGAAAT	NM_000965.2-1665s1c1	RARB	1665	CDS		4840.1	3734.89	3872.54	4097.55	5545.94	5151.78	5563.82	6659.66	4994.25
TRCN0000021467	ATTCCCGTCCGCTGTTACTCA	NM_004935.2-481s1c1	CDK5	481	CDS		3144.82	3644.78	2940.26	3317.88	4220.86	4250.56	3910.43	3964.52	3714.37
TRCN0000021604	GCCTCTGGATACCACTATAAT	NM_005123.1-753s1c1	NR1H4	753	CDS		3034.35	2568.02	2390.46	2263.44	1681.25	1554.3	1886.11	1017.06	1552.19
TRCN0000021605	GCCTGACTGAATTACGGACAT	NM_005123.1-1660s1c1	NR1H4	1660	CDS		11082.1	7595.93	9540.58	10607.4	9754.52	8834.12	10554.5	11652.1	8439.04
TRCN0000021606	CCCAAGTTCAACCACAGATTT	NM_005123.1-517s1c1	NR1H4	517	CDS		3868.65	2826.32	3771.61	3620.13	4293.19	3213.75	4248.67	3266.36	3111.2
TRCN0000021614	CCTGTCACCAACATTTGCCAA	NM_002957.3-858s1c1	RXRA	858	CDS		6737.28	7598.93	7612.28	6690.72	6536.67	5754.13	7498.25	7057.5	7165.97
TRCN0000021617	GCGGGACATGCAGATGGACAA	NM_002957.3-1139s1c1	RXRA	1139	CDS		1430.5	1255.48	1460.84	1031.54	1716.73	1200.08	1025.04	664.108	1753.71
TRCN0000021618	CGATTTCTCCACCCAGGTGAA	NM_002957.3-95s1c1	RXRA	95	CDS		8581.12	8271.72	8063.81	12066	12058	11446.4	10835.4	10398.2	12271.9
TRCN0000021619	GCCTTGATCAAGCGGAAGAAA	NM_003889.2-2206s1c1	NR1I2	2206	CDS		1702.89	2015.37	1181.95	1865.02	1900.96	1671.45	1801.37	1475.28	1701.97
TRCN0000021620	CGAGCTGTGTCAACTGAGATT	NM_003889.2-2682s1c1	NR1I2	2682	CDS		3339.11	3242.31	3670.68	3893.76	3410.26	3129.81	3688.01	4272.58	4602.12
TRCN0000021621	CGGCATGAAGAAGGAGATGAT	NM_003889.2-2154s1c1	NR1I2	2154	CDS		7670.63	5588.07	6640.16	5708.41	7622.93	6858.28	6331.62	5538.88	6174.74
TRCN0000021624	CGATCCATTGATGTTCGAGAT	NM_021976.3-1338s1c1	RXRB	1338	CDS		11731.7	13200.5	10480.8	15215.5	15236.3	15973.7	15066.1	16386	16341.6
TRCN0000021625	CCATCCGCAAAGACCTTACAT	NM_021976.3-874s1c1	RXRB	874	CDS		2859.1	2066.43	2424.99	2090.56	2616.03	2005.37	1785.03	1772.5	2784.42
TRCN0000021628	GCGTGACATGAGGATGGACAA	NM_021976.3-1463s1c1	RXRB	1463	CDS		1481.93	1278	1460.84	1231.9	1497.02	1197.32	1245.68	1201.28	1725.11
TRCN0000021634	GCCACAGGCTACCACTTTAAT	NM_005122.2-210s1c1	NR1I3	210	CDS		17.1432	43.5512	18.5925	34.3466	20.4697	86.7085	34.4641	15.4804	12.2542
TRCN0000021635	GCAAGTCATCAAGTTTACTAA	NM_005122.2-668s1c1	NR1I3	668	CDS		6171.55	8369.34	9059.84	8989.65	8967.11	9393.12	8462.88	10771.2	9539.19
TRCN0000021637	GACTCTGCAAAGCTACATCAA	NM_005122.2-1028s1c1	NR1I3	1028	CDS		5697.26	4012.72	6677.35	4264.7	4978.24	4311.44	5026.43	4825.23	4946.6
TRCN0000021939	GCGTTTCCAGTCTGTCATCAT	NM_000400.2-1378s1c1	ERCC2	1378	CDS		447.628	304.858	658.704	235.847	125.548	237.987	64.8422	3.09608	185.174
TRCN0000021941	CCAGTTCCAGATTCGTGAGAA	NM_000400.2-1957s1c1	ERCC2	1957	CDS		7701.11	8521.02	6998.73	8950.73	6194.15	7173.75	8202.27	8142.68	7186.39
TRCN0000021942	CCCATACTTCCTTGCTCGATA	NM_000400.2-601s1c1	ERCC2	601	CDS		7651.58	6760.95	6069.11	6104.54	6617.19	6547.42	8851.41	8868.71	8516.65
TRCN0000022079	GCCATTTCTAAGACTGCTGAA	NM_000122.1-750s1c1	ERCC3	750	CDS		7329.67	7067.31	7136.85	7093.72	8227.47	8822.13	7554.03	6198.34	7039.34
TRCN0000022080	CCGGAAGCAAATGTCCTCATT	NM_000122.1-1947s1c1	ERCC3	1947	CDS		2741.01	3089.13	3006.67	3641.89	3582.21	2879.83	3436.64	3044.99	3968.99
TRCN0000022081	GCCCTAAAGGAATATGCCATT	NM_000122.1-1794s1c1	ERCC3	1794	CDS		2245.76	566.166	794.163	1455.15	1102.64	1582.89	1057.19	777.115	1471.86
TRCN0000026415	GCCAAATCATTCCTTGGAATT	NM_000689.3-544s1c1	ALDH1A1	544	CDS		3781.03	4398.67	4233.77	5519.5	3911.09	5109.35	5391.14	4879.41	3764.75
TRCN0000026482	CACCGATTTGAAGATTCAATA	NM_000689.3-92s1c1	ALDH1A1	92	CDS		9238.28	9225.34	8775.64	8398.89	8332.55	8433.79	8152.18	8484.79	9454.77
TRCN0000026498	GCTGATTTAATCGAAAGAGAT	NM_000689.3-330s1c1	ALDH1A1	330	CDS		2798.15	4409.18	2966.82	4507.42	4960.5	4530.06	4069.25	5058.99	5389.11
TRCN0000026530	CCAGGATTCATAGACTTCATA	NM_183243.1-348s1c1	IMPDH1	348	CDS		5059.15	4700.53	5487.43	6233.91	5450.41	5574.25	6987.15	5641.05	4841.76
TRCN0000026547	CGGAAGGTCAAGAAGTTTGAA	NM_183243.1-546s1c1	IMPDH1	546	CDS		3224.83	2146.02	3142.12	2685.9	2647.42	3397.31	3324.18	2916.5	4373.38
TRCN0000026570	CCTGAAGAAGAACCGAGACTA	NM_183243.1-911s1c1	IMPDH1	911	CDS		2712.44	2085.95	2050.48	2848.48	2555.99	2946.24	2800.65	2309.67	3034.95
TRCN0000027181	GATAAAGAGATAGATGCCTTT	NM_018397.1-1682s1c1	CHDH	1682	CDS		8308.74	7370.66	7370.58	8230.59	6795.96	7668.17	10079.7	10610.2	8462.18
TRCN0000027205	CAGAAACTGATATTGAGGATT	NM_018397.1-1563s1c1	CHDH	1563	CDS		6064.88	6637.8	7351.99	8103.51	7895.86	8177.35	6768.1	9274.29	9831.93
TRCN0000027206	CCCAACTACTTGTCAACAGAA	NM_018397.1-1547s1c1	CHDH	1547	CDS		5108.67	5825.35	5668.04	5730.16	5638.73	6301.13	4083.82	5390.27	5705
TRCN0000028064	GCACACAGGTAATAACGTGAA	NM_000379.2-3936s1c1	XDH	3936	CDS		3651.5	3374.47	3662.71	3171.34	3587.66	3544.9	2570.42	2952.11	3896.83
TRCN0000028076	CGGTTGTTGATGTCAATGAAT	NM_003359.1-176s1c1	UGDH	176	CDS		4087.7	4365.63	2929.64	5346.62	4671.2	4114.04	4287.4	4269.49	4357.04
TRCN0000028089	GCTATAAAGAACAACTCCTTT	NM_000379.2-2185s1c1	XDH	2185	CDS		9404	7519.34	7073.1	9045.75	10457.3	8977.1	9747.29	9376.46	9125.27
TRCN0000028098	GCAACTTTACTGTTTCAGAAA	NM_000379.2-1717s1c1	XDH	1717	CDS		6790.61	6700.88	6523.3	6278.56	7442.8	7349.01	6581.57	7930.6	6869.14
TRCN0000028108	CCGAAGTTTAGTCTTCAAGAT	NM_003359.1-1516s1c1	UGDH	1516	CDS		5106.77	6397.52	8098.34	5105.05	5600.52	7157.14	6811.1	6439.84	5886.09
TRCN0000028112	GCCATCAAAGAAGCTGATCTT	NM_003359.1-310s1c1	UGDH	310	CDS		5683.92	5688.69	4711.86	6561.35	6879.2	5077.98	5825.67	4980.04	4637.52
TRCN0000029371	CGGCTTCATTCCCAAGAACTA	NM_002086.3-492s1c1	GRB2	492	CDS		213.338	145.671	116.867	77.8523	32.7516	43.3543	61.6445	34.0568	39.4857
TRCN0000029372	GATCTACATCTGTCTCCAGAA	NM_002086.3-764s1c1	GRB2	764	CDS		7520.15	7604.94	9588.39	6766.28	6426.14	6535.42	7584.94	6227.76	6260.52
TRCN0000029373	CAGATATTCCTGCGGGACATA	NM_002086.3-790s1c1	GRB2	790	CDS		5925.83	5898.93	6167.38	6450.29	5121.53	5393.45	4764.21	4379.4	4986.08
TRCN0000033260	GAGGGCTTTCTTTGTGTATTT	NM_033360.2-407s1c1	KRAS	407	CDS		3603.88	4250	3436.95	2643.54	3328.38	2689.81	1926.97	2721.45	2332.38
TRCN0000033262	CCTATGGTCCTAGTAGGAAAT	NM_033360.2-509s1c1	KRAS	509	CDS		5988.69	7307.59	6722.5	4079.23	5792.94	6437.65	6179.02	5549.71	6118.91
TRCN0000033464	CCTGTTTGAGAGTGGCATCAA	NM_001188.2-562s1c1	BAK1	562	CDS		1323.84	2025.88	1723.79	1258.23	1969.19	1226.83	984.713	1486.12	1356.13
TRCN0000033465	CCGACGCTATGACTCAGAGTT	NM_001188.2-469s1c1	BAK1	469	CDS		5280.11	4008.21	5200.57	7050.21	7506.94	6595.38	6961.57	7467.73	7622.09
TRCN0000033466	TGGTACGAAGATTCTTCAAAT	NM_001188.2-822s1c1	BAK1	822	CDS		4413.42	3945.14	2722.47	4147.93	4403.73	4899.95	3920.91	5428.97	5281.55
TRCN0000033470	GCCCACCAGCTCTGAGCAGAT	NM_004324.3-105s1c1	BAX	105	CDS		5097.24	5679.68	7790.24	8129.84	9245.5	9073.95	10146.8	10563.8	9368.99
TRCN0000033471	GCCGGAACTGATCAGAACCAT	NM_004324.3-456s1c1	BAX	456	CDS		3167.68	2462.9	3585.69	3687.68	2970.84	2793.12	1611.99	2167.25	2580.18
TRCN0000033473	GCCTCAGGATGCGTCCACCAA	NM_004324.3-219s1c1	BAX	219	CDS		2152.42	1823.14	1922.99	2084.84	2521.87	2321.76	2155.6	2992.36	2723.15
TRCN0000033484	CCCTAGATGATGATGACCTAA	NM_030766.1-233s1c1	BCL2L14	233	CDS		8040.16	7292.57	6395.8	9290.76	9586.67	8115.55	8528.62	7755.67	8158.55
TRCN0000033485	GCCATAAACCTTGGCAAGAAA	NM_030766.1-442s1c1	BCL2L14	442	CDS		6101.07	6492.13	5763.66	4917.29	5590.97	4257.02	4093.94	4399.52	4393.8
TRCN0000033486	GCTGCTGAGAACAAGAAGTTT	NM_030766.1-333s1c1	BCL2L14	333	CDS		5070.58	4817.66	4289.54	4323.09	4508.8	4898.11	6236.58	3823.65	4557.19
TRCN0000033499	GCTCACTCTTCAGTCGGAAAT	NM_001191.2-857s1c1	BCL2L1	857	CDS		3986.75	3901.59	3790.2	2945.79	3129.14	2782.97	3203.03	2760.15	2665.96
TRCN0000033500	GTGGAACTCTATGGGAACAAT	NM_001191.2-751s1c1	BCL2L1	751	CDS		2744.82	1449.2	2082.35	1227.32	1213.17	1449.14	1048.49	1027.9	1539.94
TRCN0000033501	GTTTAGTGATGTGGAAGAGAA	NM_001191.2-444s1c1	BCL2L1	444	CDS		2160.04	2536.48	1357.25	2303.51	2056.53	2247.04	2569.53	2566.65	2350.08
TRCN0000033504	TGGCAGACTTTGTAGGTTATA	NM_004050.2-217s1c1	BCL2L2	217	CDS		4933.43	6010.06	7373.24	6349.54	6065.87	6526.2	7350.26	6781.95	6093.04
TRCN0000033505	GTCAACAAGGAGATGGAACCA	NM_004050.2-507s1c1	BCL2L2	507	CDS		6956.33	6032.59	11014.7	6191.55	4792.65	6956.98	7037.07	5959.94	4803.63
TRCN0000033506	TGGGCGGAGTTCACAGCTCTA	NM_004050.2-606s1c1	BCL2L2	606	CDS		7573.48	7783.65	7729.15	10660	9933.29	9877.39	9847.84	10774.3	12225.6
TRCN0000033539	CGCCTACATTTCTAGGCACAT	NM_032515.3-2295s1c1	BOK	2295	3UTR		8223.02	9611.3	7251.06	8437.82	7976.38	8004.86	8910.74	10271.2	8429.51
TRCN0000033540	GCCGAGATCATGGACGCCTTT	NM_032515.3-280s1c1	BOK	280	CDS		4735.33	5895.93	4063.78	4882.94	4875.89	5239.41	5079.01	5523.4	5487.14
TRCN0000033541	CGGATGGACTGATGTCCTCAA	NM_032515.3-753s1c1	BOK	753	CDS		6870.61	4678	5811.47	6841.84	6124.55	6132.32	5278.16	4659.59	4049.32
TRCN0000033594	CATTTATCTCTGGACACGATT	NM_020396.2-637s1c1	BCL2L10	637	CDS		8487.79	8955.03	8929.69	12580	11684.1	10710.3	10781.7	9032.8	11041
TRCN0000033595	CGGCAGATTCACCGGTCCTTT	NM_020396.2-218s1c1	BCL2L10	218	CDS		2621	4105.83	2201.88	2980.14	4250.88	3288.47	3373.04	3010.93	2678.22
TRCN0000033596	CTTGTTAACAACAGCCTTCAT	NM_020396.2-619s1c1	BCL2L10	619	CDS		4508.66	5280.21	5357.28	4754.72	4339.59	3336.43	4031.94	4419.65	4037.07
TRCN0000033600	GCAGAGTACATCATTCAGCAA	NM_015367.2-789s1c1	BCL2L13	789	CDS		5741.07	6367.48	6069.11	6745.67	6589.89	5664.65	6426.31	6233.95	7300.76
TRCN0000033601	GCTGAGTGAGAAGGAGATAAA	NM_015367.2-1442s1c1	BCL2L13	1442	CDS		6301.08	6724.91	6908.42	5423.33	5682.4	4740.37	5438.4	4072.89	3337.22
TRCN0000033602	GAGTGAGAACAACTCCTCTAA	NM_015367.2-1109s1c1	BCL2L13	1109	CDS		1121.93	1091.78	1123.52	1977.22	1959.64	1890.06	1121.15	893.218	1429.65
TRCN0000033609	CGTGAAGAGCAAATGAGCCAA	NM_014417.2-1318s1c1	BBC3	1318	3UTR		5942.98	5298.23	4738.42	5813.74	5743.81	6187.67	5981.47	4764.86	6678.52
TRCN0000033610	GTACAATCTCATCATGGGACT	NM_014417.2-794s1c1	BBC3	794	CDS		10857.4	10680.6	9599.02	11298.9	10128.4	10571.1	11561.5	13522.1	12262.3
TRCN0000033611	CGACCTCAACGCACAGTACGA	NM_014417.2-719s1c1	BBC3	719	CDS		2236.24	3586.22	3240.4	2771.77	2283.06	2904.74	2071.4	2490.79	2561.12
TRCN0000034814	CGTCTTGTAGAAGGAACTATT	NM_000373.1-423s1c1	UMPS	423	CDS		11040.2	8011.92	7684	7676.47	6748.19	8641.33	8284.52	8585.42	8979.58
TRCN0000034817	GCCTTATACAGCTTTGCCATT	NM_000373.1-326s1c1	UMPS	326	CDS		3895.32	3727.38	4799.51	4413.54	4521.09	5125.03	4862.1	5045.05	5080.03
TRCN0000034818	CAGTACAATAGCCCACAAGAA	NM_000373.1-1395s1c1	UMPS	1395	CDS		3053.39	3084.63	2371.87	2904.58	1890.04	1653.92	1955.39	2430.42	1311.2
TRCN0000034849	CCCAACCAGTTACGATGGTTT	NM_000274.1-624s1c1	OAT	624	CDS		5482.01	5558.03	5229.79	6114.84	6050.86	5620.37	4946.84	5684.39	5344.18
TRCN0000034852	GCTACATCTGTTGCAACTAAA	NM_000274.1-127s1c1	OAT	127	CDS		8632.55	8193.63	8233.8	9257.56	8516.78	7243.85	7482.26	8549.81	6140.7
TRCN0000034853	CGACTTCGAGATAATGGACTT	NM_000274.1-1240s1c1	OAT	1240	CDS		4421.04	5368.81	4268.3	5109.63	6331.98	6618.44	5507.68	5428.97	6393.95
TRCN0000034909	CCACAATGTTAGGAGGGTATT	NM_000015.1-364s1c1	NAT2	364	CDS		620.965	313.869	600.271	266.759	428.5	652.159	290.102	760.086	275.038
TRCN0000034911	AGTTGGGCTTAGAGGCTATTT	NM_000015.1-253s1c1	NAT2	253	CDS		4737.24	5831.35	3745.05	3362.53	3029.52	3604.86	3933.35	3116.2	3733.44
TRCN0000034912	CTGGTGATGGATCCCTTACTA	NM_000015.1-955s1c1	NAT2	955	CDS		6782.99	7223.49	7731.8	6777.73	6430.23	7163.6	5296.45	6825.3	7526.78
TRCN0000035049	GCTATTGTAATGACCAGTCAA	NM_000194.1-396s1c1	HPRT1	396	CDS		4746.76	3665.81	5800.85	5685.51	5326.23	5404.52	6472.32	6314.45	4934.34
TRCN0000035050	CCAGGTTATGACCTTGATTTA	NM_000194.1-128s1c1	HPRT1	128	CDS		6678.23	8686.21	6911.08	7158.98	8144.23	7558.4	7674.3	6865.55	9257.34
TRCN0000035051	CCAGACTTTGTTGGATTTGAA	NM_000194.1-611s1c1	HPRT1	611	CDS		5173.44	3664.31	4480.78	2628.66	2826.19	3544.9	2814.33	2866.97	2672.77
TRCN0000035294	CCCGAGATGTTCATGGATGAA	NM_020549.2-2095s1c1	CHAT	2095	CDS		5760.12	6271.37	6244.41	3752.94	5865.27	5009.72	5190.22	4349.99	4656.58
TRCN0000035295	CCTTTGCATGAAGCAATACTA	NM_020549.2-981s1c1	CHAT	981	CDS		7697.3	7040.28	8502.06	9967.39	8677.81	10616.3	10017.3	9229.4	7839.94
TRCN0000035296	GCTGTGGAAGAAAGCCTCATT	NM_020549.2-2308s1c1	CHAT	2308	CDS		2287.66	1896.73	1933.62	1876.47	1320.98	2157.57	1385.49	804.98	761.12
TRCN0000035469	GCAGATTTATTGGAGTCCTTT	NM_022787.2-612s1c1	NMNAT1	612	CDS		8769.7	7741.6	7383.86	5957.99	7251.75	6572.32	6472.32	7477.02	7769.14
TRCN0000035470	GAAACACAAGATTCTAGTCAA	NM_022787.2-534s1c1	NMNAT1	534	CDS		4421.04	3969.17	4648.11	5313.42	5217.06	4827.08	5386.34	6345.41	4260.37
TRCN0000035471	GTGGAAGTTGATACATGGGAA	NM_022787.2-381s1c1	NMNAT1	381	CDS		5792.5	6462.1	5277.6	6468.61	5046.48	5316.89	6849.29	5546.62	5344.18
TRCN0000036144	GCAACAGTTAGAGGTCTTTAT	NM_001713.1-452s1c1	BHMT	452	CDS		5177.25	6040.1	6658.75	6950.61	7105.73	6737.44	8591.33	7261.84	6312.26
TRCN0000036145	CAGCTGAAAGAGCTCTTTGAA	NM_001713.1-1203s1c1	BHMT	1203	CDS		2805.77	3200.26	2579.04	1977.22	2745.68	2735.93	2713.07	2472.22	2646.9
TRCN0000036146	GTTTGTCTTTGCACTGGAGAA	NM_001713.1-110s1c1	BHMT	110	CDS		7956.35	8207.15	7415.73	6797.19	7554.7	5258.78	7768.45	7203.02	8282.46
TRCN0000036174	GCGCTACTTAACATACGGTTT	NM_001073.1-493s1c1	UGT2B11	493	CDS		7432.53	6463.6	8658.77	8553.45	9332.84	9214.16	9618.85	8636.5	10606.7
TRCN0000036175	CGCAGAATACAGCCATTGGAT	NM_001073.1-99s1c1	UGT2B11	99	CDS		7367.77	6226.32	7155.44	6649.5	6633.56	5395.3	6916.09	5990.91	5766.27
TRCN0000036176	CCTAAGGAAATGGAGGAGTTT	NM_001073.1-874s1c1	UGT2B11	874	CDS		8215.4	9387.54	8791.57	10034.9	9009.42	10670.7	9504.09	9986.39	10158.7
TRCN0000036239	CTACCAATCGTTCCTGGAATA	NM_000754.2-931s1c1	COMT	931	CDS		8125.88	7577.91	5747.72	7705.09	9716.31	7268.76	8288.61	7924.4	7914.83
TRCN0000036241	GCTGAAGAAGAAGTATGATGT	NM_000754.2-727s1c1	COMT	727	CDS		662.87	1244.96	1043.83	509.475	949.796	1052.49	1087.39	1145.55	728.442
TRCN0000036243	CTGCTTTGAGTGCACACACTA	NM_000754.2-913s1c1	COMT	913	CDS		1916.23	1522.79	1861.9	1096.8	952.526	883.689	913.653	1134.71	875.492
TRCN0000036294	CCCAGAGATAGGAGATGCTAT	NM_002004.2-311s1c1	FDPS	311	CDS		3554.36	4011.22	4794.2	2900	3310.64	3061.55	3055.04	2829.81	2867.48
TRCN0000036296	GTCCTGGAGTACAATGCCATT	NM_002004.2-348s1c1	FDPS	348	CDS		4706.76	4230.47	2193.91	3637.31	4205.85	3388.09	2654.44	3032.61	3804.24
TRCN0000036297	CCAGCAGTGTTCTTGCAATAT	NM_002004.2-1137s1c1	FDPS	1137	CDS		10628.8	10417.7	11413.1	6991.82	7210.81	8122.93	5498.44	7054.41	6598.19
TRCN0000036324	CGCAACGCAGTGTGCATATTT	NM_004462.2-287s1c1	FDFT1	287	CDS		3881.98	3676.32	3718.49	1591.39	1746.75	1988.76	1370.57	2388.62	1300.3
TRCN0000036325	CCTACCTTTCGAGACTCAGAA	NM_004462.2-915s1c1	FDFT1	915	CDS		5125.82	5645.14	6050.52	4792.5	4294.55	6485.61	4609.66	6359.34	5653.26
TRCN0000036327	ACTTGCTACAAGTATCTCAAT	NM_004462.2-215s1c1	FDFT1	215	CDS		12621.2	8729.76	11617.6	11526.7	10618.3	11292.4	11205.3	10779	11811.7
TRCN0000036366	GAAGAACCAATCACCGAAATT	NM_000367.1-390s1c1	TPMT	390	CDS		9122.09	7732.59	7123.57	8789.3	8755.59	10387.5	8406.93	8472.41	10414.7
TRCN0000036367	CTGTGTGTTCTTTCTTATGAT	NM_000367.1-609s1c1	TPMT	609	CDS		7746.82	8692.22	9227.17	7542.52	7549.24	7522.43	10071.9	7103.94	8689.57
TRCN0000036368	CATCAGCTATTAAAGAAGCAT	NM_000367.1-201s1c1	TPMT	201	CDS		6642.04	6193.28	6587.04	8411.48	7056.6	7449.55	6093.39	6715.39	8383.21
TRCN0000036544	GCCACCAAATTGGCAATTGAA	NM_001353.4-128s1c1	AKR1C1	128	CDS		758.11	711.837	730.418	422.463	904.763	1042.35	558.176	399.394	315.885
TRCN0000036545	GCGATATTTGACCCTTGATAT	NM_001353.4-928s1c1	AKR1C1	928	CDS		10609.7	8964.04	7476.82	7744.02	8200.18	7191.27	8021.96	7703.03	8468.99
TRCN0000036546	GCTGGATTTCTGCAAGTCAAA	NM_001353.4-625s1c1	AKR1C1	625	CDS		10255.4	8719.25	11320.1	10150.6	11281.6	10336.8	9032.07	10817.7	11913.8
TRCN0000037411	CCCAATTAGAAGCCATCTCAT	NM_014006.2-2487s1c1	SMG1	2487	CDS		5129.63	6325.44	5758.35	6233.91	5079.23	4844.61	4514.44	4724.61	5017.4
TRCN0000037412	CGGCAAATCATATTTCCAGAA	NM_014006.2-6826s1c1	SMG1	6826	CDS		1308.6	599.204	1205.85	1285.71	1977.38	1402.1	1141.4	930.371	1222.69
TRCN0000037413	GCACTGTAACTACGGCTACAA	NM_014006.2-332s1c1	SMG1	332	CDS		2933.39	1669.96	3014.63	1455.15	2429.08	1884.53	1699.75	1097.56	1527.69
TRCN0000038150	GACAGACCTGTCCTTCAAGAA	NM_198291.1-648s1c1	SRC	648	CDS		4297.23	3260.33	3290.86	3359.1	2359.48	2660.29	2443.04	2715.26	2456.28
TRCN0000038309	GCCCTGCTATTGGCTATGTAT	NM_180991.4-1117s1c1	SLCO4C1	1117	CDS		1935.28	2036.39	2610.91	2365.34	1984.2	2060.71	1879.54	2603.8	2491.68
TRCN0000038310	CCTTCGATTATTAGGGACAAT	NM_180991.4-2150s1c1	SLCO4C1	2150	CDS		5550.59	3982.68	4305.48	3724.32	3526.26	4296.68	4324	4367.01	6305.45
TRCN0000038311	GCTACGATATTTCATTCTGTT	NM_180991.4-736s1c1	SLCO4C1	736	CDS		6108.69	7830.2	9429.03	8544.29	8092.37	8867.33	9720.29	9622.6	10544
TRCN0000038955	CCAAGACTATGCTGAACCGAA	NM_016286.2-605s1c1	DCXR	605	CDS		8821.13	6798.49	6459.55	8742.36	9222.3	9060.12	8240.47	9847.07	7736.46
TRCN0000038956	AGCGGGCAGTAACTAACCATA	NM_016286.2-434s1c1	DCXR	434	CDS		3009.58	2218.11	2286.87	2364.19	2455.01	2285.78	1614.84	1775.6	2630.56
TRCN0000038958	GATCCGAGTGAATGCAGTAAA	NM_016286.2-528s1c1	DCXR	528	CDS		7476.34	5711.21	5694.6	6259.1	6823.25	7020.62	8072.94	6365.53	7387.9
TRCN0000038969	CCCTGGTGTCTCTCGCTGGTT	NM_206824.1-445s1c1	VKORC1	445	CDS		7198.24	6396.02	5336.03	7873.39	8384.41	7437.56	8291.99	7382.59	7750.08
TRCN0000038972	GCTCTCGCTCTACGCGCTGCA	NM_206824.1-289s1c1	VKORC1	289	CDS		803.826	642.756	470.123	4722.66	4192.2	5252.32	2346.22	2614.64	2808.93
TRCN0000038973	CTGGATCCTGTTCTTCGTGCT	NM_206824.1-479s1c1	VKORC1	479	CDS		4990.58	5609.09	7128.88	7019.3	6229.63	6000.41	5263.94	5709.16	5097.73
TRCN0000039000	CCTGAGAAGAATCGACCTTTA	NM_000791.2-663s1c1	DHFR	663	CDS		5653.45	6645.31	6363.93	6702.17	6723.63	6281.76	7404.98	6083.79	7341.61
TRCN0000039001	CCAGGCCATCTTAAACTATTT	NM_000791.2-864s1c1	DHFR	864	CDS		7251.57	8136.56	8289.58	6728.5	6625.38	8035.3	7945.21	8138.03	8029.2
TRCN0000039003	CTTTCCAGAAGTCTAGATGAT	NM_000791.2-747s1c1	DHFR	747	CDS		2963.87	2955.47	2464.83	1661.23	1802.7	952.871	1433.1	952.043	1383.36
TRCN0000039613	CTGTGGTTGTATCTGTTCAAT	NM_001184.2-8099s1c1	ATR	8099	3UTR		2918.15	2926.94	2780.9	1974.93	2711.56	2009.98	1843.65	2441.26	2216.64
TRCN0000039634	GCTGGATGATAGACGCAGATA	NM_005228.3-3095s1c1	EGFR	3095	CDS		956.21	895.052	1205.85	709.83	832.436	798.825	527.442	509.304	810.137
TRCN0000039691	GCCGAGGATGAGTATGTGAAT	NM_005235.1-3625s1c1	ERBB4	3625	CDS		6146.79	6921.64	6924.36	5056.97	4497.89	4623.22	3878.99	6298.96	4961.58
TRCN0000039746	CTTCTGAAGTGTTTGACATTT	NM_001259.3-1222s1c1	CDK6	1222	CDS		9487.81	7399.2	9779.63	9583.85	10189.8	11857.9	10327.1	11303.8	10666.6
TRCN0000039747	CGTGGAAGTTCAGATGTTGAT	NM_001259.3-1051s1c1	CDK6	1051	CDS		17.1432	3.00353	21.2485	17.1733	8.1879	9.22431	11.9025	7.74019	6.80787
TRCN0000039748	CGCACATTCATGTGGGCATTT	NM_058197.1-1335s1c1	CDKN2A	1335	3UTR		1373.36	1175.88	1320.06	1179.23	1567.98	1331.99	1191.68	1083.63	1603.93
TRCN0000039749	GCGACTCTGGAGGACGAAGTT	NM_058197.1-484s1c1	CDKN2A	484	CDS		1712.42	1715.02	1389.12	1778.01	1879.12	1605.95	1694.78	1493.86	1458.25
TRCN0000039750	TGGGAAACCAAGGAAGAGGAA	NM_058197.1-623s1c1	CDKN2A	623	CDS		8878.27	6266.87	7102.32	9736.12	5660.57	5895.26	8631.3	8802.14	9611.35
TRCN0000039878	TGTCAGTATCCAGGCTTTGTA	NM_004448.1-4355s1c1	ERBB2	4355	3UTR		6070.6	5433.39	5577.74	5617.96	5529.56	6185.82	3985.4	4930.5	4167.78
TRCN0000039882	GAATATGTGAACCAGCCAGAT	NM_004448.1-3562s1c1	ERBB2	3562	CDS		4106.75	5639.13	5179.33	3817.05	3538.54	3455.43	3922.15	4131.71	3146.6
TRCN0000039914	CCAAAGTGGAATAGTGTATTT	NM_003010.2-991s1c1	MAP2K4	991	CDS		3148.63	3629.77	2780.9	3558.31	3021.33	4245.03	3526.17	3337.57	4209.99
TRCN0000039916	CCCAATCCTACAGGAGTTCAA	NM_003010.2-256s1c1	MAP2K4	256	CDS		3714.36	2480.92	2879.17	1119.7	2021.05	1998.91	1429.55	2034.12	744.781
TRCN0000039948	CCTTTCATTCAGCCTTTAGAA	NM_000051.2-9380s1c1	ATM	9380	3UTR		8285.88	7092.84	5601.64	5708.41	6598.08	6170.14	4885.02	4897.99	4474.13
TRCN0000040038	GCCAGGATGATAAGTTCCTTT	NM_053056.1-2322s1c1	CCND1	2322	3UTR		1447.65	1265.99	1827.37	960.56	1206.35	1254.51	1511.09	2148.68	1568.53
TRCN0000040042	GAACAAACAGATCATCCGCAA	NM_053056.1-728s1c1	CCND1	728	CDS		10663.1	9962.71	7211.22	10797.4	8331.19	12773.8	12554.9	12605.7	9791.08
TRCN0000040063	GCAGCTAACAATGTCTGGTTA	NM_024426.2-1962s1c1	WT1	1962	3UTR		4706.76	5835.86	4571.09	4082.67	5193.86	4090.98	3794.78	3706	6275.5
TRCN0000040067	GCATCTGAGACCAGTGAGAAA	NM_024426.2-1330s1c1	WT1	1330	CDS		7141.1	5311.74	5062.46	5524.08	7272.22	5837.14	4356.86	5085.3	5029.66
TRCN0000040069	CCGGGAGATAGTGATGAAGTA	NM_000633.1-64s1c1	BCL2	64	CDS		4453.42	3565.19	3686.62	4163.95	3415.72	3630.69	2626.02	2933.53	3655.83
TRCN0000040071	GTGATGAAGTACATCCATTAT	NM_000633.1-74s1c1	BCL2	74	CDS		9103.04	9295.93	8903.13	7474.97	7691.17	9092.4	6340.5	6721.58	7740.55
TRCN0000040093	GCTGTGAAATTCACAGTAATA	NM_000038.2-9031s1c1	APC	9031	3UTR		4567.71	4717.04	5824.75	3708.29	3231.49	2676.89	3048.83	2288	1695.16
TRCN0000040097	CCCAGTTTGTTTCTCAAGAAA	NM_000038.2-6089s1c1	APC	6089	CDS		6240.12	5738.25	7179.34	6334.66	6740.01	8057.44	6608.58	6425.9	5560.67
TRCN0000040123	CGCTCTACATCTTCTGCCTTA	NM_000389.2-640s1c1	CDKN1A	640	3UTR		14074.6	10251.1	11636.2	12882.3	13909.9	14755.2	16013.7	14351.9	16600.3
TRCN0000040124	GCTGATCTTCTCCAAGAGGAA	NM_000389.2-562s1c1	CDKN1A	562	CDS		3034.35	2829.33	2873.86	2389.38	2779.79	2471.19	3605.76	3058.92	3131.62
TRCN0000040126	GACAGATTTCTACCACTCCAA	NM_000389.2-535s1c1	CDKN1A	535	CDS		2493.38	3075.62	4180.65	1883.34	2056.53	1842.09	2882.37	2253.94	1538.58
TRCN0000040163	CCACATTATTTCTAGTCCAAA	NM_000321.1-4075s1c1	RB1	4075	3UTR		7240.14	6887.1	7290.9	8246.62	8541.34	6422.89	7736.12	7247.91	6983.51
TRCN0000040195	GCGTTTCTAAACATTGCATAA	NM_000059.1-7859s1c1	BRCA2	7859	CDS		8024.92	7607.94	7503.38	6782.31	5506.36	5248.63	6836.68	6463.06	6993.05
TRCN0000042944	GCTCTCTACATGGCATGGTTA	NM_001046.2-3705s1c1	SLC12A2	3705	CDS		5864.88	6651.32	5790.22	5938.53	5178.85	5708	5741.64	4134.81	4094.25
TRCN0000042945	GCCAAATATCAGCGATGGCTT	NM_001046.2-2682s1c1	SLC12A2	2682	CDS		8485.88	9474.64	10441	9883.81	10859.9	8976.18	11403.3	10809.9	12657.2
TRCN0000042946	GCCACTCTTTCTTCAGCATTA	NM_001046.2-1992s1c1	SLC12A2	1992	CDS		4401.99	3828	3641.46	3335.06	2856.21	3080	1783.96	2823.62	2580.18
TRCN0000043083	GCTTGTAGAAACAGGAGCTAT	NM_005075.2-801s1c1	SLCO1A2	801	CDS		2611.48	4135.86	2767.62	2395.1	1973.28	2488.72	2136.06	1489.21	1794.55
TRCN0000043084	GCAATCTTTCTAATGGGTATT	NM_005075.2-1270s1c1	SLCO1A2	1270	CDS		2615.29	2635.6	2632.16	2230.24	2626.95	3278.32	2510.55	2922.69	2777.61
TRCN0000043085	GCTTTGAGATTGGAAATCTTT	NM_005075.2-401s1c1	SLCO1A2	401	CDS		2057.18	1563.34	1630.82	1373.86	1465.63	1098.62	967.304	1586.74	1418.76
TRCN0000043129	CGACGGTGTTCAGAATGTGAA	NM_003056.2-2293s1c1	SLC19A1	2293	CDS		6184.89	5518.99	4948.25	4821.12	5870.72	4877.82	6466.28	6023.41	5579.73
TRCN0000043130	GATTGCATCTTCTCTGTCTAA	NM_003056.2-1702s1c1	SLC19A1	1702	CDS		6171.55	6678.35	6804.84	5324.87	6252.83	6885.03	4902.43	4803.56	6075.34
TRCN0000043131	CCGCAAGCAGTTCCAGTTATA	NM_003056.2-1828s1c1	SLC19A1	1828	CDS		9125.9	7095.84	9229.83	10164.3	10447.8	8423.64	10757.6	8424.42	9728.45
TRCN0000043203	GCCTTCATCTAAGGCTAACAT	NM_006446.2-1241s1c1	SLCO1B1	1241	CDS		6493.46	7376.67	5418.37	5078.72	5597.79	5908.17	5866.35	6235.5	5732.23
TRCN0000043204	CGGTTGTTTCATTATGGGAAT	NM_006446.2-431s1c1	SLCO1B1	431	CDS		5908.69	6025.08	5189.95	6267.11	6914.68	8520.5	6740.04	6586.9	6451.14
TRCN0000043205	GCTAAGACACTAGGTGCAATT	NM_006446.2-252s1c1	SLCO1B1	252	CDS		7516.34	7097.34	6555.17	5252.74	5087.41	4709.93	5229.48	5274.16	6208.78
TRCN0000043239	GCACTTCAACTTGTCAGAGAA	NM_016354.3-1914s1c1	SLCO4A1	1914	CDS		7562.06	5811.83	7617.59	7727.99	6278.75	7136.85	9439.43	9972.46	7372.92
TRCN0000043241	TGGCTTCATCAACACAGTCAT	NM_016354.3-568s1c1	SLCO4A1	568	CDS		9082.09	8441.42	8964.22	7549.38	6607.63	8942.97	7391.3	6645.73	7337.52
TRCN0000043242	TGTAGCTGTATCCCTCAGAAT	NM_016354.3-1856s1c1	SLCO4A1	1856	CDS		3659.12	4835.68	3601.62	3440.39	2994.04	2512.7	2850.57	2644.05	3059.46
TRCN0000043253	GCAGGGATATATCCCAGGAAA	NM_004790.3-1895s1c1	SLC22A6	1895	CDS		1481.93	1470.23	1490.05	1827.24	1307.33	2332.83	2035.69	1619.25	1661.12
TRCN0000043254	CCCTTTCTCAATGGCACAGAA	NM_004790.3-572s1c1	SLC22A6	572	CDS		6192.5	9504.67	6207.22	8879.74	8534.52	7634.04	7411.38	7829.97	7039.34
TRCN0000043255	GCCACTAGCTTTGCATACTAT	NM_004790.3-1349s1c1	SLC22A6	1349	CDS		5662.97	6244.34	5912.4	5229.84	5188.4	5232.03	5504.3	5450.64	4348.87
TRCN0000043273	CCCTCTAATCTGCGAAAGCAA	NM_019844.1-1322s1c1	SLCO1B3	1322	CDS		0	0	0	0	0	0	0	0	0
TRCN0000043275	GTAGTTTGAATGCAATAGGAA	NM_019844.1-673s1c1	SLCO1B3	673	CDS		5186.77	4859.71	5312.13	4327.67	3531.71	3041.26	3267.87	3961.43	3708.93
TRCN0000043276	CCAAGGCATCGGACAATGAAA	NM_019844.1-2011s1c1	SLCO1B3	2011	CDS		8087.78	8453.44	9697.29	9451.04	9566.2	11166	10139.2	9229.4	10230.9
TRCN0000043298	GCGGCTCATCTCCCAAATTAA	NM_005073.1-869s1c1	SLC15A1	869	CDS		996.21	1347.08	913.686	1908.53	1400.13	1542.3	1463.3	1264.75	1277.16
TRCN0000043299	GCGGAGATCGAAGCTCAATTT	NM_005073.1-2082s1c1	SLC15A1	2082	CDS		1497.17	1847.17	1609.58	1333.79	1371.47	1618.87	976.897	1772.5	972.164
TRCN0000043300	GCTGGGAAAGTTCAAGACCAT	NM_005073.1-287s1c1	SLC15A1	287	CDS		4047.7	4096.82	3237.74	3711.72	3754.15	3329.05	3015.07	3167.28	2612.86
TRCN0000043548	CGCCTGAAGTACATATCCCTA	NM_005660.1-104s1c1	SLC35A2	104	CDS		8009.68	9004.58	7301.52	8964.46	8545.44	7568.55	8694.72	7904.28	7178.22
TRCN0000043549	CGCAGGTGTCTACTTTGAGAA	NM_005660.1-649s1c1	SLC35A2	649	CDS		7346.81	7598.93	6695.94	6622.03	5992.18	6848.13	9959.76	9430.64	9644.03
TRCN0000043550	GTTGTCAAGTACGCTGACAAT	NM_005660.1-866s1c1	SLC35A2	866	CDS		6680.13	6319.43	9176.7	8991.94	9309.64	8378.44	7426.12	7885.7	7327.99
TRCN0000043643	GCTGTTATTCACCTACCTCAA	NM_004955.1-454s1c1	SLC29A1	454	CDS		1125.74	1019.7	1298.82	1175.8	888.387	675.22	1129.32	1063.5	874.131
TRCN0000043644	CCACCAATGAAAGCCACTCTA	NM_004955.1-1002s1c1	SLC29A1	1002	CDS		4680.09	3637.28	4116.9	2432.88	2460.46	3696.18	1948.11	2589.87	2256.13
TRCN0000043645	CGATGCCTGGTTCATCTTCTT	NM_004955.1-1354s1c1	SLC29A1	1354	CDS		2958.15	4661.48	4374.54	2075.68	3000.87	2737.78	2091.83	2292.64	4175.95
TRCN0000043743	GCTACTTCATTGGTACAGATA	NM_000069.1-902s1c1	CACNA1S	902	CDS		5335.34	5334.27	5938.96	3327.04	2763.42	3548.59	2422.08	2260.13	3531.92
TRCN0000043744	CGGGCTGATTCCATGAGAAAT	NM_000069.1-2692s1c1	CACNA1S	2692	CDS		74.2872	37.5441	50.4652	69.8381	50.492	71.0272	62.3551	47.9892	57.1861
TRCN0000043745	CCATAGCAACAGCCATGTGTT	NM_000069.1-5247s1c1	CACNA1S	5247	CDS		3382.92	2871.38	2191.25	3749.5	4417.37	3691.57	4797.08	3668.85	3609.53
TRCN0000043768	CCCATCATGTAACGCGGATTT	NM_000722.1-2080s1c1	CACNA2D1	2080	CDS		8103.02	6684.36	5089.02	6117.13	6596.72	7243.85	7707.52	6879.48	6452.5
TRCN0000043769	CCCAGGAGATATTTAACAAAT	NM_000722.1-1140s1c1	CACNA2D1	1140	CDS		2087.66	2842.84	2270.94	3708.29	3415.72	2687.04	3807.39	3069.76	3224.21
TRCN0000043770	GCCAGGGATATTGAGAAACTT	NM_000722.1-281s1c1	CACNA2D1	281	CDS		5838.21	6450.08	6629.54	4715.79	4073.48	3473.88	4302.5	4000.13	4241.3
TRCN0000044138	CCGCTTATTGACACAGAATTT	NM_000087.1-2026s1c1	CNGA1	2026	CDS		1933.37	1318.55	1875.18	1045.28	1239.1	1085.7	678.978	628.503	480.636
TRCN0000044139	CGTTGGTAACATAGGTTCTAT	NM_000087.1-1200s1c1	CNGA1	1200	CDS		6824.9	6561.21	4948.25	7643.27	6551.68	7306.58	7487.59	6137.97	6511.05
TRCN0000044140	CCCAATGTGATTGTACCAGAT	NM_000087.1-82s1c1	CNGA1	82	CDS		112.383	118.639	0	90.4461	144.653	65.4926	99.8392	136.227	0
TRCN0000044163	CCTAGAGAAGTGTAACGTCAA	NM_002234.2-1975s1c1	KCNA5	1975	CDS		1666.7	1546.82	1402.4	826.608	942.973	903.982	1453	983.004	1623
TRCN0000044164	GTGTGGCTTATCTTCGAGTAT	NM_002234.2-935s1c1	KCNA5	935	CDS		1659.08	1700	1606.92	2382.51	2101.56	2088.38	2147.79	2727.64	2092.74
TRCN0000044166	GCTGACAACCAGGGAACCCAT	NM_002234.2-1598s1c1	KCNA5	1598	CDS		6565.85	8031.44	7120.91	9591.86	8964.39	9651.4	7577.48	8740.22	8336.92
TRCN0000044238	GCCATCAACTTTGACAACATT	NM_018896.3-1372s1c1	CACNA1G	1372	CDS		12674.5	11772.3	12656.1	12842.2	11938	13118.8	13367.6	14412.2	16065.2
TRCN0000044239	CGCCCTAGAAATCAGCAACAT	NM_018896.3-2691s1c1	CACNA1G	2691	CDS		4741.05	5909.45	3282.9	4476.51	3825.11	3705.41	2636.5	2914.95	3228.29
TRCN0000044240	GCCTTTGATGACTTCATCTTT	NM_018896.3-727s1c1	CACNA1G	727	CDS		8826.84	8300.26	6600.32	9527.75	9641.25	9509.34	9373.7	9104.01	7476.4
TRCN0000044318	GCCATGTGCATCTCTGTGAAA	NM_145068.2-1802s1c1	TRPV3	1802	CDS		5950.6	5913.95	4945.59	5788.55	5898.02	6050.23	6025	6356.24	6030.41
TRCN0000044319	GCACACTTCTTCCTGGAGATA	NM_145068.2-443s1c1	TRPV3	443	CDS		9245.9	7765.63	11205.9	9351.44	9214.12	9678.15	11410.1	9703.1	10053.9
TRCN0000044320	GCTGCATATGAAGTGGAAGAA	NM_145068.2-1606s1c1	TRPV3	1606	CDS		5362.01	6697.87	6972.17	5803.43	4557.93	4592.78	5676.27	5750.96	5845.24
TRCN0000044383	GCTGCTAAAGTGGGTTGCATA	NM_021007.1-3876s1c1	SCN2A	3876	CDS		4760.1	4909.27	5535.24	4972.24	4028.45	5394.38	4133.02	3619.31	3303.18
TRCN0000044384	GCTGCTATTGAACAACGCATT	NM_021007.1-172s1c1	SCN2A	172	CDS		6184.89	6233.83	5572.42	4130.75	3808.74	4556.81	4602.91	4184.35	4272.62
TRCN0000044385	GCTCTCATTGAGAGCAATCAA	NM_021007.1-4267s1c1	SCN2A	4267	CDS		1066.69	1229.95	1978.77	1259.38	2273.51	992.536	1157.74	1238.43	1047.05
TRCN0000044753	GCGTACCTAGTGGAATAGCAT	NM_003053.1-551s1c1	SLC18A1	551	CDS		1.9048	0	5.31213	91.591	75.0557	0	0.53295	0	50.3782
TRCN0000044754	CCATTGTAAAGGCCATCGGTT	NM_003053.1-1616s1c1	SLC18A1	1616	CDS		7384.91	8258.21	8802.2	9215.2	9720.4	9371.9	10583	9110.2	10259.5
TRCN0000044755	GCTGGCTTTGTTATCATGTTT	NM_003053.1-781s1c1	SLC18A1	781	CDS		6175.36	8421.9	6608.29	5224.12	5836.61	6474.54	5709.84	5695.23	6909.99
TRCN0000044823	GCTCTCAATTATGAGACAATT	NM_001094.4-1505s1c1	ACCN1	1505	CDS		8390.64	7681.53	10255.1	9827.71	10023.4	7629.43	9228.91	8933.72	9904.09
TRCN0000044824	GCTGCCTTACTTGGTGATATT	NM_001094.4-1550s1c1	ACCN1	1550	CDS		3954.36	3638.78	3867.23	4492.54	2849.39	4489.47	1921.99	2399.46	1667.93
TRCN0000044825	CCAAGACTTCACCACAGTGTT	NM_001094.4-814s1c1	ACCN1	814	CDS		4563.9	4322.08	6055.83	5611.09	5425.85	6531.73	8086.09	6260.26	6009.99
TRCN0000044918	GCACTACTACAAGCAGAAGAA	NM_002558.2-1521s1c1	P2RX1	1521	CDS		5950.6	6888.6	7737.12	4836	5477.7	4637.98	5003.86	4065.15	4376.1
TRCN0000044919	CGTAATAAGAAGGTGGGCGTT	NM_002558.2-514s1c1	P2RX1	514	CDS		10457.4	9692.39	7936.32	10326.9	10790.3	12016.5	13039.9	9740.25	11538
TRCN0000044921	CGTGGTCATGACCAATTTCAT	NM_002558.2-741s1c1	P2RX1	741	CDS		2582.91	3467.58	2950.89	1393.33	1101.27	1244.36	1300.04	763.183	885.023
TRCN0000045019	CCCTGTTATCTGTACGAACCT	NM_004980.3-1967s1c1	KCND3	1967	CDS		7087.76	6843.54	7606.97	6132.01	5822.96	6011.48	5126.44	4202.92	4709.69
TRCN0000045021	CGTCGTAGTAAGAAGACCACA	NM_004980.3-2125s1c1	KCND3	2125	CDS		4112.46	4599.91	4626.86	4447.89	4126.7	4757.9	4548.19	3834.49	5763.54
TRCN0000045022	CGACAACGACTCGGAGAACAA	NM_004980.3-927s1c1	KCND3	927	CDS		9489.71	9740.45	8565.81	10426.5	13859.4	12311.7	12240.8	13983.4	11484.9
TRCN0000045293	CGACTTTAAGTTTGCCATGTA	NM_001759.2-839s1c1	CCND2	839	CDS		1554.32	2066.43	2175.32	2006.99	2722.48	2333.75	2215.65	1671.88	1198.19
TRCN0000045294	TCACCAACACAGACGTGGATT	NM_001759.2-973s1c1	CCND2	973	CDS		2474.34	1767.58	1025.24	1804.34	1885.95	1945.41	1310.7	1899.44	920.424
TRCN0000045295	GAAGGACATCCAACCCTACAT	NM_001759.2-413s1c1	CCND2	413	CDS		5643.92	8342.31	5774.28	6690.72	6357.9	6454.25	6922.13	5048.15	5710.44
TRCN0000045333	CCAGAGCAATCACATGGATAT	NM_006441.1-268s1c1	MTHFS	268	CDS		4080.08	4439.22	4539.21	5222.97	4007.98	4413.83	4742.9	5249.4	4512.26
TRCN0000045334	CGAAGACTCGTCAACAGCTTA	NM_006441.1-604s1c1	MTHFS	604	CDS		5156.29	6289.39	4996.06	5178.32	4230.41	4281.93	5322.21	4552.78	5044.63
TRCN0000045336	CTACTATGATGCCTATCTGAA	NM_006441.1-466s1c1	MTHFS	466	CDS		1460.98	2081.45	1922.99	1629.17	1274.58	576.519	508.612	953.591	1316.64
TRCN0000045479	CCGGAACATTCTTCACAAGAA	NM_001001438.1-560s1c1	LSS	560	CDS		8072.54	6738.42	8916.41	5924.79	5713.79	5357.48	6153.79	5088.4	6474.29
TRCN0000045481	GCAGAAGCTGTATGAACACAT	NM_001001438.1-980s1c1	LSS	980	CDS		12644.1	12921.2	11251.1	11708.8	11916.1	13955.5	12683.3	14365.8	12609.5
TRCN0000045482	CACGAGCTACAGGAACATCTT	NM_001001438.1-2144s1c1	LSS	2144	CDS		11297.4	9018.1	10943	11645.8	11246.1	11889.2	13510.1	12954	11593.8
TRCN0000045533	GCTGAATTTAACACCCTCTAT	NM_000963.1-1227s1c1	PTGS2	1227	CDS		9026.85	10390.7	10690.7	8753.81	8574.1	9687.37	10299.1	10625.7	9354.01
TRCN0000045534	GCAGATGAAATACCAGTCTTT	NM_000963.1-1460s1c1	PTGS2	1460	CDS		4828.67	5762.27	5673.35	5470.27	5623.72	5906.33	3841.68	4639.47	4309.38
TRCN0000045537	CCATTCTCCTTGAAAGGACTT	NM_000963.1-1674s1c1	PTGS2	1674	CDS		12577.4	13104.4	14326.8	13513.1	11610.4	13699.9	15680.8	12666	12948.6
TRCN0000045628	GCACACCTGTAAACGGATAAT	NM_002065.3-802s1c1	GLUL	802	CDS		10828.8	9910.15	9166.08	10962.3	10490.1	10453	13057.3	12382.8	10481.4
TRCN0000045630	GCATCGTGTGTGTGAAGACTT	NM_002065.3-1135s1c1	GLUL	1135	CDS		5626.78	7423.23	6355.96	5502.33	5172.02	5303.98	5467.17	4020.25	4227.69
TRCN0000045631	CCAGGAGAAGAAGGGTTACTT	NM_002065.3-1450s1c1	GLUL	1450	CDS		8466.84	7872.25	8887.19	7555.11	7201.26	7075.05	6421.33	6696.81	7372.92
TRCN0000045663	CCCTGACGACAGAAGAATCAT	NM_001071.1-618s1c1	TYMS	618	CDS		7396.34	6684.36	5104.96	4698.62	3058.18	4792.95	4338.92	4758.67	4016.64
TRCN0000045664	CAGGTGACTTTATACACACTT	NM_001071.1-839s1c1	TYMS	839	CDS		32.3816	97.6147	71.7138	60.679	58.6799	57.1907	83.8507	150.16	147.05
TRCN0000045665	GCTGACAACCAAACGTGTGTT	NM_001071.1-324s1c1	TYMS	324	CDS		8602.08	8178.61	8974.84	11661.8	9964.67	11168.8	9577.1	9936.85	10670.7
TRCN0000045928	CCAGTTTGACTATGCCGTCTT	NM_004957.2-1297s1c1	FPGS	1297	3UTR		8017.3	7423.23	7994.76	10729.9	9429.73	11784.1	12638.2	9746.44	13460.5
TRCN0000045929	CTGTGCCTTCACGGAATGTAT	NM_004957.2-353s1c1	FPGS	353	CDS		118.098	657.773	7.96819	153.415	51.8567	51.6561	175.696	49.5372	54.463
TRCN0000045930	TCAGACACAGTTGGAAGCCAT	NM_004957.2-239s1c1	FPGS	239	CDS		10533.5	9126.23	10024	11977.8	12142.7	13265.5	12951.6	11792.9	14474.9
TRCN0000045968	CGAGAGGGAAAGAACTCCTTT	NM_000547.3-155s1c1	TPO	155	CDS		8158.26	6933.65	6958.89	8600.39	7947.72	8012.24	8002.77	9192.25	9784.27
TRCN0000045969	CGACAAGATCCTGGACTTGTA	NM_000547.3-1941s1c1	TPO	1941	CDS		13693.6	12171.8	14523.4	16163.5	16003.2	14629.8	14067.6	11280.5	13634.8
TRCN0000045970	GCTGAGCATCATTGCAAACAT	NM_000547.3-453s1c1	TPO	453	CDS		5293.44	8049.46	8632.21	6658.66	5178.85	5872.2	5495.6	5826.81	5636.92
TRCN0000045989	CCAAGGGACATCAGATTTCTT	NM_002317.3-1086s1c1	LOX	1086	CDS		5489.63	5594.08	6799.53	9278.16	6602.18	6989.26	7279.2	6941.4	9104.85
TRCN0000045990	CTGCACAATTTCACCGTATTA	NM_002317.3-1506s1c1	LOX	1506	CDS		7548.72	6182.77	7583.07	6782.31	7184.88	7037.23	8633.07	7981.68	7453.26
TRCN0000045991	CGACAACCCTTATTACAACTA	NM_002317.3-810s1c1	LOX	810	CDS		2342.9	4440.72	2908.39	3702.56	3167.35	2786.66	2597.95	2563.55	2893.35
TRCN0000046018	CCATGAGATGTATGAGGCTAA	NM_000898.3-889s1c1	MAOB	889	CDS		6550.61	6842.04	6860.62	6565.93	5833.88	6819.53	7400.54	6860.9	8324.66
TRCN0000046019	CCCAGAATCGTATCTTGAGAT	NM_000898.3-327s1c1	MAOB	327	CDS		3449.59	3969.17	3872.54	3427.79	3322.92	4287.46	4116.68	4676.62	4105.15
TRCN0000046020	GCCAGTGGACAGGATTTACTT	NM_000898.3-1384s1c1	MAOB	1384	CDS		483.819	701.324	358.569	374.378	394.384	449.224	329.541	202.793	452.043
TRCN0000046153	GCTCAGGCTCTTTATGAATTA	NM_003129.2-1622s1c1	SQLE	1622	CDS		11285.9	12550.3	10000.1	10404.7	11392.1	9830.35	12026.7	11190.8	11746.3
TRCN0000046155	GCAGAGCCCAATGCAAAGTTT	NM_003129.2-929s1c1	SQLE	929	CDS		7135.38	5121.02	5851.31	3615.55	3778.72	4620.46	4188.1	4634.82	3303.18
TRCN0000046157	GCACCACAGTTTAAAGCAAAT	NM_003129.2-1154s1c1	SQLE	1154	CDS		4424.85	3177.74	3378.51	3017.92	3527.62	3541.21	2726.39	4018.71	2603.33
TRCN0000046163	GCGGACAACTTCAACTGTCTA	NM_001091.1-1427s1c1	ABP1	1427	CDS		5821.07	4317.58	5375.88	4041.45	4261.8	5467.25	4596.87	4727.71	5164.45
TRCN0000046165	CGCTATGTAGAAGGCTACTTT	NM_001091.1-684s1c1	ABP1	684	CDS		5222.96	9151.76	8656.12	6275.13	7691.17	6012.41	5193.24	7551.33	6095.77
TRCN0000046166	CCTAAGCAACCAAGAGCTGAA	NM_001091.1-176s1c1	ABP1	176	CDS		4638.19	5134.54	5758.35	6077.06	6064.5	5718.15	7132.82	6959.98	7725.57
TRCN0000046408	CCAGGTGGAGATGATCTTAAA	NM_001628.2-569s1c1	AKR1B1	569	CDS		7198.24	9114.21	10502.1	6892.22	6536.67	5914.63	6841.3	7393.43	5762.18
TRCN0000046411	TGCTGAGAACTTTAAGGTCTT	NM_001628.2-884s1c1	AKR1B1	884	CDS		11358.3	9814.04	11105	10684.1	11317	10501	10843	10994.2	10598.5
TRCN0000046412	CCATTGGATGAGTCGGGCAAT	NM_001628.2-444s1c1	AKR1B1	444	CDS		3622.93	3800.97	4034.56	3772.4	4602.96	3899.12	6736.48	4462.99	6979.43
TRCN0000046419	GCCACATTGATTGTGCTGCTA	NM_153326.1-461s1c1	AKR1A1	461	CDS		731.443	491.077	802.132	270.193	352.08	409.559	646.823	611.475	326.778
TRCN0000046420	GCAGCTGTTAAGTATGCCCTT	NM_153326.1-427s1c1	AKR1A1	427	CDS		3784.84	5726.23	5325.41	5759.93	4851.33	4810.48	3950.04	5421.23	4201.82
TRCN0000046421	CCTTCAGAACATCAAGGTGTT	NM_153326.1-1146s1c1	AKR1A1	1146	CDS		1078.12	878.533	1662.7	1377.3	347.986	642.934	1438.43	1227.59	977.61
TRCN0000046424	CACTGATGATACGGCATGATA	NM_000637.1-748s1c1	GSR	748	CDS		7689.68	5778.79	5986.77	6083.93	5659.2	6142.47	4026.43	3492.37	5184.87
TRCN0000046425	CGCCTGAATGCCATCTATCAA	NM_000637.1-432s1c1	GSR	432	CDS		3851.51	3835.51	4103.62	2554.24	2101.56	2304.23	2554.43	1156.38	1914.37
TRCN0000046427	AGACCTATTCAACGAGCTTTA	NM_000637.1-1297s1c1	GSR	1297	CDS		5525.82	4362.63	5556.49	3051.12	4525.18	3614.08	4025.19	2449	2600.61
TRCN0000046448	GCAGTGATAAAGGAGGCATTT	NM_000859.1-1896s1c1	HMGCR	1896	CDS		6889.66	7300.08	7851.33	5790.84	5806.59	4759.74	4171.04	4192.09	4581.7
TRCN0000046451	CCCTCGATGCTCTTGTTGAAT	NM_000859.1-556s1c1	HMGCR	556	CDS		6346.79	6795.49	6533.92	7755.46	8185.17	6591.69	7705.56	7114.78	9053.11
TRCN0000046452	CCTGCTGCTATAAATTGGATA	NM_000859.1-2127s1c1	HMGCR	2127	CDS		6430.6	5392.84	6504.7	5484.01	5983.99	5882.34	7167.46	7560.62	5420.43
TRCN0000046614	CGTGCCTTACATCAGGTACTT	NM_000789.2-3388s1c1	ACE	3388	CDS		5482.01	4424.2	5187.29	5659.18	5363.07	6101.88	6553.5	5181.28	5710.44
TRCN0000046615	CCAGCAAGTTTGTGGAGGAAT	NM_000789.2-1968s1c1	ACE	1968	CDS		9055.42	10764.7	12061.2	13856.6	12523.4	12515.5	13402.1	15037.6	18400.3
TRCN0000046616	GCTAAGTTTCATGTTCCAAAT	NM_000789.2-1571s1c1	ACE	1571	CDS		12061.2	11177.6	9920.4	10439.1	12066.2	12722.2	14905.4	14579.4	14291.1
TRCN0000046623	GCAGGGAAACTGGATCTTGAT	NM_032857.2-577s1c1	LACTB	577	CDS		5040.1	5781.8	5941.62	4473.07	4889.54	4840.92	4657.62	3009.38	5760.82
TRCN0000046626	CCGGGCATAGTGGTTGGAGTT	NM_032857.2-412s1c1	LACTB	412	CDS		268.577	343.904	488.716	366.364	286.576	275.807	214.601	317.348	547.353
TRCN0000046627	CAAACCAGAAACAATGGTTAT	NM_032857.2-1344s1c1	LACTB	1344	CDS		11249.7	9629.32	10592.4	10642.9	10641.5	10640.2	8463.95	8213.89	8605.15
TRCN0000046743	CAAGATGTTTATGGCCTATAA	NM_001385.1-603s1c1	DPYS	603	CDS		10916.4	10046.8	12124.9	11278.3	13074.7	13501.6	11567.7	15141.4	14374.1
TRCN0000046744	CTAATGATGATCTAACCACAA	NM_001385.1-1076s1c1	DPYS	1076	CDS		2973.39	3197.26	3564.44	1613.15	1763.13	1328.3	1303.59	1526.37	1199.55
TRCN0000046745	CACCACCATGATTATTGATTT	NM_001385.1-411s1c1	DPYS	411	CDS		8794.46	8213.15	6672.03	10197.5	7142.58	8826.74	8927.62	9427.55	9121.19
TRCN0000046823	CCAGGCAATTTCAGGATTATT	NM_000902.2-2238s1c1	MME	2238	CDS		5499.16	6691.87	6294.87	6355.27	6437.05	5739.37	6290.58	6651.92	5634.19
TRCN0000046824	GCCAGATTGATTCGTCAGGAA	NM_000902.2-855s1c1	MME	855	CDS		3624.83	3605.74	3192.59	5544.69	4518.36	4851.99	4843.27	4969.2	4848.57
TRCN0000046826	GCATGGTCATAGGACACGAAA	NM_000902.2-1834s1c1	MME	1834	CDS		4714.38	4880.74	5216.51	5137.11	5185.67	5128.72	5580.16	6189.05	5736.31
TRCN0000046853	CCCAGGCTTCAGCAAAGACAA	NM_000665.2-1216s1c1	ACHE	1216	CDS		5809.64	4611.92	4308.14	5672.91	5137.91	4950.69	4136.75	4012.51	4900.31
TRCN0000046855	GAAGAACCAGTTCGACCACTA	NM_000665.2-1888s1c1	ACHE	1888	CDS		5925.83	4524.82	7195.28	5121.08	6989.74	5754.13	5196.26	4167.32	5406.81
TRCN0000046856	ACGTCTTTGAACACCGTGCTT	NM_000665.2-1470s1c1	ACHE	1470	CDS		1091.45	1250.97	594.959	746.466	1267.76	586.666	565.104	939.659	890.47
TRCN0000046963	CCCTGTGTACTTCTACGAGTT	NM_003869.4-2485s1c1	CES2	2485	CDS		5563.92	5826.85	6079.73	4716.93	5350.79	4705.32	5123.42	5342.28	5122.24
TRCN0000046965	TGGGCCAACTTTGCGAGAAAT	NM_003869.4-2663s1c1	CES2	2663	CDS		6701.09	8744.78	7219.18	8851.12	9201.83	9023.22	8107.94	8175.19	9431.62
TRCN0000046967	CCGCACATGAAGGCAGACCAT	NM_003869.4-2543s1c1	CES2	2543	CDS		4624.85	4259.01	4794.2	5451.95	3625.87	4333.58	4829.59	4789.63	4159.61
TRCN0000047003	CCCAGCAGTATCTCCTATGTA	NM_020361.2-424s1c1	CPA6	424	CDS		4108.65	4796.64	4831.38	3259.49	2719.75	3790.27	3334.31	2662.62	2558.4
TRCN0000047004	CCACCTTTATAACAACCGCTA	NM_020361.2-306s1c1	CPA6	306	CDS		4120.08	5703.7	4114.24	4360.87	6228.26	5069.68	6392.02	4642.56	3904.99
TRCN0000047005	GCTCTGGTAGCTCAATGGATT	NM_020361.2-1349s1c1	CPA6	1349	CDS		1540.98	1727.03	2241.72	2194.75	2366.3	2281.17	3018.63	2780.28	2186.69
TRCN0000047354	GAACTGCTATCGCATGGTCAT	NM_016084.3-278s1c1	RASD1	278	CDS		272.386	6.00706	18.5925	92.7358	278.389	33.2075	177.295	343.664	140.242
TRCN0000047355	CCTCATGTACATCCGCGAGAA	NM_016084.3-986s1c1	RASD1	986	CDS		8741.13	10106.9	7301.52	10376.1	12490.6	9739.95	11212	10401.3	10745.5
TRCN0000047356	CGACACCAAGTCTTGCCTCAA	NM_016084.3-578s1c1	RASD1	578	CDS		556.202	997.172	1160.7	1026.96	891.116	747.169	967.659	1147.1	751.589
TRCN0000047479	CCACTCAAATGCAAAGGCTTA	NM_015313.1-2799s1c1	ARHGEF12	2799	CDS		8139.21	8406.88	8730.49	8116.1	7767.59	8672.7	7600.75	7960.01	7507.72
TRCN0000047480	GCGTTGCGTAATCATCCAGAA	NM_015313.1-217s1c1	ARHGEF12	217	CDS		11139.3	9635.33	11567.2	11017.2	10256.7	10923.4	9997.25	11483.3	9870.05
TRCN0000047482	GCGAGTATCCAGAGAAGGAAT	NM_015313.1-2452s1c1	ARHGEF12	2452	CDS		5337.25	4867.22	5471.49	5181.76	5764.28	5931.23	6666.31	5317.51	4333.89
TRCN0000047818	CCATAACTCATTCCTGAACTT	NM_004310.2-910s1c1	RHOH	910	CDS		10962.1	8518.01	10860.6	11581.7	12193.1	11871.7	11994	14098	14459.9
TRCN0000047819	CTTCTCCATCAATGAGTGCAA	NM_004310.2-1195s1c1	RHOH	1195	CDS		6674.42	5787.8	5349.31	4893.25	5001.44	4948.84	3921.98	5885.64	5729.5
TRCN0000047820	ACAAGTGGATTGGTGAAATTA	NM_004310.2-936s1c1	RHOH	936	CDS		43.8104	55.5653	42.497	50.375	38.2102	114.381	30.7334	24.7686	34.0394
TRCN0000048748	CCACATAAATAACAGCTGTAA	NM_001003683.1-1839s1c1	PDE1A	1839	3UTR		12878.4	12168.8	14438.4	13625.3	13036.5	13971.1	14518.6	13898.3	16996.5
TRCN0000048749	CCATGAGTGATGGGTCCTATT	NM_001003683.1-1523s1c1	PDE1A	1523	CDS		9436.38	9129.23	8305.51	9791.07	8370.76	8217.02	7617.45	7633.37	7273.53
TRCN0000048750	GCCTGAAAGGAATACTAAGAT	NM_001003683.1-173s1c1	PDE1A	173	CDS		2539.1	3538.16	3171.34	2564.55	2495.94	2618.78	1905.47	1235.33	2092.74
TRCN0000048783	GCTCCACAATTTAGTAACATT	NM_000921.2-3768s1c1	PDE3A	3768	3UTR		6542.99	6915.63	4435.63	6851	4169.01	4855.68	6044.71	4930.5	5017.4
TRCN0000048784	GCCGTATTCTTAGTCAGGTAT	NM_000921.2-2123s1c1	PDE3A	2123	CDS		5230.58	6881.09	4786.23	4604.74	6161.39	5845.45	5422.76	5843.84	5137.22
TRCN0000048785	CCTCTGATTATGAAACCAATA	NM_000921.2-1865s1c1	PDE3A	1865	CDS		8013.49	8229.67	9118.27	9070.94	9018.97	9018.61	12292.5	9929.11	9678.07
TRCN0000048878	CTCCTGCTGCTATGCCTGTGA	NM_006702.2-4310s1c1	PNPLA6	4310	3UTR		6756.33	5655.65	6528.61	10499.8	10320.8	8871.94	9163.18	7594.67	9510.6
TRCN0000048881	GCCCTCTGAAGTGCTTTATAT	NM_006702.2-648s1c1	PNPLA6	648	CDS		5118.2	2842.84	2919.02	2795.81	2284.42	2052.41	2044.93	1764.76	2591.08
TRCN0000048882	GCAGAGATTGTGTCCCGGATT	NM_006702.2-3985s1c1	PNPLA6	3985	CDS		7057.28	7262.54	7800.86	7437.19	8732.39	7714.29	9954.26	7281.97	7770.5
TRCN0000048923	CGCTGTACTTTGAGAGGAGAA	NM_016953.2-2651s1c1	PDE11A	2651	CDS		9428.76	11230.2	7670.72	8306.15	6903.76	8979.87	8859.4	10015.8	8312.41
TRCN0000048924	GCGTCAGTTCTTTCTGGAATT	NM_016953.2-921s1c1	PDE11A	921	CDS		9910.67	9322.96	8321.45	8793.88	9425.64	10161.5	9949.28	8593.16	9953.11
TRCN0000048925	GCATGGAGAAACGGTCAACAT	NM_016953.2-1194s1c1	PDE11A	1194	CDS		5329.63	5576.05	5418.37	5329.45	5132.45	4666.58	5562.93	4709.13	4806.36
TRCN0000049172	CTGGAGAGAAAGGATTTGGTT	XM_371409.2-167s1c1	PPIA	167	CDS		954.305	1483.74	1378.5	1097.95	1073.98	903.982	1198.6	1137.81	1808.17
TRCN0000049228	CTGACTGTGGACAACTCGAAT	NM_021130.2-548s1c1	PPIA	548	CDS		5908.69	6756.44	7678.68	6311.76	5466.79	6465.32	5033	5650.34	5375.49
TRCN0000049232	GTTCCTGCTTTCACAGAATTA	NM_021130.2-221s1c1	PPIA	221	CDS		5973.45	7291.07	6172.69	4313.93	5839.34	7283.52	5972.94	4942.88	4521.79
TRCN0000049278	GCCCAAGTGTTCTTTAGCTTT	NM_001067.2-4862s1c1	TOP2A	4862	3UTR		5720.11	5721.73	6510.01	4967.66	4952.31	5911.86	4598.82	5060.53	5058.25
TRCN0000049279	GCCTGATTTGTCTAAGTTTAA	NM_001067.2-786s1c1	TOP2A	786	CDS		1161.93	1392.14	1022.58	1132.29	1786.33	875.387	1772.41	1707.49	1138.28
TRCN0000049280	GCTCCAAATCAATATGTGATT	NM_001067.2-2833s1c1	TOP2A	2833	CDS		7609.68	9596.28	6677.35	8667.94	9532.08	9116.39	7764.01	8083.85	7822.24
TRCN0000049283	CCTGAATTTGACGAATGGAAA	NM_001068.2-1825s1c1	TOP2B	1825	CDS		7223	8468.45	7670.72	9210.62	9769.53	8635.8	8498.77	9337.76	8403.64
TRCN0000049284	GCAGCCTCTAATTGTGGCATT	NM_001068.2-1249s1c1	TOP2B	1249	CDS		6763.94	7927.82	6876.55	6620.88	7341.82	7275.21	5699.9	6432.1	5729.5
TRCN0000049285	CCAACTATGATGCTAGGGAAA	NM_001068.2-2642s1c1	TOP2B	2642	CDS		1015.26	363.427	756.978	692.657	1192.7	1163.19	464.554	1026.35	566.415
TRCN0000049393	GCACCTAAGACTGGACAACTT	NM_006579.1-153s1c1	EBP	153	CDS		5386.77	4921.28	6297.53	3111.8	3838.76	3173.16	3030.35	3204.44	3657.19
TRCN0000049395	CACCCTCTCTACTTCTGGTTT	NM_006579.1-652s1c1	EBP	652	CDS		7392.53	5509.98	4908.41	7153.25	6879.2	6474.54	5330.03	6035.8	7238.13
TRCN0000049397	CTGGACAACTTTGTACCTAAT	NM_006579.1-163s1c1	EBP	163	CDS		4819.14	4341.6	5442.28	4208.6	4792.65	3271.86	3701.51	3950.59	4154.16
TRCN0000049573	CCACGTTTGTAATCATAGAAT	NM_004668.1-5938s1c1	MGAM	5938	3UTR		6396.32	4379.15	6552.51	4137.62	3318.83	3067.08	4420.99	3831.39	3232.38
TRCN0000049574	CCAGCCAGAATACGATGCAAA	NM_004668.1-5372s1c1	MGAM	5372	CDS		165.718	105.124	175.3	211.804	100.984	165.115	152.424	236.85	153.858
TRCN0000049576	GCTGCTTCTTTGACCTACCAA	NM_004668.1-682s1c1	MGAM	682	CDS		1390.5	1542.31	1933.62	732.728	586.799	757.316	952.203	373.077	811.498
TRCN0000049914	CGTCAGAACTTGGTGTTACAT	NM_032043.1-2012s1c1	BRIP1	2012	CDS		7063	6570.22	8451.6	8040.54	7808.53	9075.8	8693.83	8438.35	7893.05
TRCN0000049915	GCTCTTATTCTAGTGGATGAT	NM_032043.1-2662s1c1	BRIP1	2662	CDS		5777.26	4433.21	5073.08	4414.68	4783.1	4475.64	5236.05	4936.69	4041.15
TRCN0000049916	CCAAGGAACTTCACGTCATTT	NM_032043.1-444s1c1	BRIP1	444	CDS		8215.4	6540.19	7731.8	8104.65	6589.89	8490.06	7086.81	7252.56	6332.68
TRCN0000049963	GCGGACTATGTATTTCAGGAA	NM_000537.2-1086s1c1	REN	1086	CDS		3350.54	3700.35	4767.64	2831.31	2233.93	2397.4	2318.51	3215.27	3100.3
TRCN0000049964	CCCAGCATTACGAAGGGAATT	NM_000537.2-790s1c1	REN	790	CDS		2920.06	2599.56	3051.82	3640.74	3428	2818.95	3453.87	4487.76	2567.93
TRCN0000049965	CCTCAAGAGAATGCCCTCAAT	NM_000537.2-149s1c1	REN	149	CDS		2333.38	2799.29	3466.16	3207.97	3493.5	3412.99	3405.55	2826.72	3689.87
TRCN0000050358	GCTCATAAGATTCATGTGTAT	NM_000446.3-781s1c1	PON1	781	CDS		8464.93	8570.57	10194	8222.58	7850.83	9601.59	10585.8	10319.2	11644.2
TRCN0000050359	GCTTTCATTAGCTCTGGATTA	NM_000446.3-244s1c1	PON1	244	CDS		4483.9	4927.29	5662.73	4027.71	3462.12	4660.12	3891.42	2577.48	5005.15
TRCN0000050360	CCCGATGGCAAGTATGTCTAT	NM_000446.3-745s1c1	PON1	745	CDS		4979.15	5514.48	5495.4	5408.45	4840.41	4477.48	4824.26	5672.01	5465.36
TRCN0000050453	CCCTGATTTCAGCCAGATCAA	NM_003713.3-1057s1c1	PPAP2B	1057	CDS		184.766	127.65	332.008	328.583	150.111	285.031	165.037	89.7862	126.626
TRCN0000050455	GACATTATTGACAGGAACAAT	NM_003713.3-1466s1c1	PPAP2B	1466	CDS		1241.93	1509.27	624.175	467.114	627.739	347.757	138.922	563.486	213.767
TRCN0000050457	CCTTCCTCATCATCGAGACAA	NM_003713.3-717s1c1	PPAP2B	717	CDS		6716.32	6867.57	6061.14	6240.78	5065.58	6282.68	7043.11	7175.15	6501.52
TRCN0000050773	GCCCAATTTAACGACACAGAA	NM_001935.2-786s1c1	DPP4	786	CDS		1201.93	1124.82	1593.64	1202.13	1185.88	1407.63	1557.46	803.431	900.001
TRCN0000050774	CCAGAAGACAACCTTGACCAT	NM_001935.2-2136s1c1	DPP4	2136	CDS		1847.66	3671.82	3330.71	2738.57	4153.99	2977.61	2853.41	3976.91	2212.56
TRCN0000050775	CCAATGCAACTTCCATACAAA	NM_001935.2-949s1c1	DPP4	949	CDS		6979.19	6760.95	6183.32	4676.86	5200.68	7189.43	4755.69	6210.73	5966.42
TRCN0000050809	CGCCTGGTTTAGGATGAAATA	NM_005040.2-668s1c1	PRCP	668	CDS		5906.78	4873.23	4103.62	1871.89	2700.64	3812.41	2509.84	2055.79	2209.83
TRCN0000050811	GCTCCTTGGAAGTTAGACATA	NM_005040.2-1534s1c1	PRCP	1534	CDS		3270.54	3407.51	3917.7	3153.02	2611.94	2362.35	2340.18	1995.42	2126.78
TRCN0000050812	CGGTACCTAGTAGCTGATAAA	NM_005040.2-324s1c1	PRCP	324	CDS		3969.6	4123.85	4005.35	4160.52	4211.31	4060.54	3491.71	4473.83	4572.17
TRCN0000050828	CCCACCGATGAGATTACCTTT	NM_000351.2-554s1c1	STS	554	CDS		5754.4	5953	7171.38	4951.64	7042.96	6980.96	7112.92	7384.14	7963.85
TRCN0000050829	CCTTTACATCACGGCTTCAAT	NM_000351.2-671s1c1	STS	671	CDS		264.767	286.837	836.66	321.713	294.764	271.195	617.689	476.796	220.575
TRCN0000050832	GAGCTGAGATTGGCTAATGAT	NM_000351.2-1202s1c1	STS	1202	CDS		5563.92	4353.62	4350.63	4990.56	5450.41	6384.15	4885.9	4794.27	4599.4
TRCN0000050865	CCCTGCTACCTGATTGCTTTA	NM_000895.1-663s1c1	LTA4H	663	CDS		6927.76	4786.13	3760.99	6630.04	5955.33	7289.97	7272.45	7206.11	7183.67
TRCN0000050866	CCTTCTGTGAAATTAACCTAT	NM_000895.1-519s1c1	LTA4H	519	CDS		10510.7	7926.32	9811.5	8361.11	8512.69	9595.13	10107.6	9549.84	9693.05
TRCN0000050867	CGCAATTCCTTTGGCGCTAAA	NM_000895.1-1718s1c1	LTA4H	1718	CDS		4638.19	4629.94	5561.8	4367.74	4957.77	5882.34	5039.39	3171.93	5768.99
TRCN0000051138	CCAGCCACAATCGACTTCATT	NM_004190.1-495s1c1	LIPF	495	CDS		3196.25	2566.52	3633.5	3330.48	4432.38	3538.45	3532.57	3565.13	2642.82
TRCN0000051140	TGGATGTGTATCTATCACATA	NM_004190.1-868s1c1	LIPF	868	CDS		3822.93	4605.91	3298.83	2233.67	2344.47	2180.63	1788.58	1910.28	1465.05
TRCN0000051141	CCAGAAGAAACTTGTACTATT	NM_004190.1-415s1c1	LIPF	415	CDS		6059.17	5024.91	7264.34	7374.22	7899.96	7191.27	7814.29	8215.44	6942.67
TRCN0000051168	CGGCTCAACATGAAGCAGAAA	NM_004260.1-1063s1c1	RECQL4	1063	CDS		215.242	358.922	188.581	343.466	320.693	287.798	394.916	294.127	506.506
TRCN0000051169	CCTCGATTCCATTATCATTTA	NM_004260.1-2097s1c1	RECQL4	2097	CDS		6352.51	5995.05	6666.72	6938.02	5970.34	7465.23	5950.92	5761.8	8087.75
TRCN0000051170	CAGATATGTGACTTCCTCTAT	NM_004260.1-3148s1c1	RECQL4	3148	CDS		10899.3	10958.4	7492.76	9642.24	11044.1	9277.81	11526.1	11059.2	12721.2
TRCN0000051243	CCGATTGCTTTCTGATGAGAA	NM_000047.1-819s1c1	ARSE	819	CDS		4472.47	4107.33	5923.02	5395.85	4908.65	4751.44	5059.47	4336.05	4829.5
TRCN0000051244	GCTCGCTGTACTGCTAAGTTT	NM_000047.1-121s1c1	ARSE	121	CDS		708.586	1072.26	642.768	462.534	398.478	467.673	327.053	356.049	186.536
TRCN0000051245	CCTAGAGAATCAACTTGGAAA	NM_000047.1-1138s1c1	ARSE	1138	CDS		7996.35	12488.7	9798.22	10292.5	8993.04	9820.2	9185.03	11107.2	12887.3
TRCN0000051258	GCTCGAAATCTTACGCAAATA	NM_030621.2-1322s1c1	DICER1	1322	CDS		4762	6271.37	3593.66	5928.22	5116.07	5614.84	5536.64	6588.45	6189.72
TRCN0000051260	CCACACATCTTCAAGACTTAA	NM_030621.2-3155s1c1	DICER1	3155	CDS		8123.97	7707.06	5941.62	7630.67	7277.68	4551.27	5118.8	5894.93	6357.19
TRCN0000051261	GCCAAGGAAATCAGCTAAATT	NM_030621.2-3772s1c1	DICER1	3772	CDS		2849.58	3602.74	3697.24	3860.56	3343.39	3857.61	3136.59	2794.21	3604.09
TRCN0000051340	CCATGCACCTAATGCTGTGAA	NM_003878.1-836s1c1	GGH	836	CDS		3931.51	4715.54	5128.86	4000.24	5191.13	4364.94	4377.83	4854.65	3943.12
TRCN0000051341	GATGGCAAGATTGAGTTTATT	NM_003878.1-723s1c1	GGH	723	CDS		3979.13	3930.12	3458.2	4502.84	3574.02	3234.97	3429.18	3755.54	3337.22
TRCN0000051342	GTGCGAGAGTTGTACCAGTAA	NM_003878.1-262s1c1	GGH	262	CDS		727.634	1006.18	1776.91	447.651	350.715	644.779	926.089	794.143	509.229
TRCN0000051623	CCGATGTAACTCCTCTGAATT	NM_002427.2-465s1c1	MMP13	465	CDS		2786.72	3017.05	2834.02	2628.66	2702.01	2711.95	3105.85	2554.26	2817.1
TRCN0000051624	CCGAGGAGAAACAATGATCTT	NM_002427.2-916s1c1	MMP13	916	CDS		8373.5	9959.71	9599.02	8053.13	11323.9	9523.18	9287	8927.53	8577.92
TRCN0000051625	CGAACTCTTAAATGGTCCAAA	NM_002427.2-353s1c1	MMP13	353	CDS		7579.2	6017.57	8334.73	5554.99	7258.57	4681.34	7286.49	4622.44	5939.19
TRCN0000051843	CGTCATAGAAATAATGCAGAA	NM_002423.2-278s1c1	MMP7	278	CDS		5605.83	5221.64	4520.62	5055.82	5739.72	6193.2	5716.77	7275.78	5774.44
TRCN0000051844	CCTACCTATAACTGGAATGTT	NM_002423.2-248s1c1	MMP7	248	CDS		5851.55	5925.97	4581.71	5980.89	6640.39	5472.78	5271.05	4370.11	3461.12
TRCN0000051846	CGTATCATATACTCGAGACTT	NM_002423.2-386s1c1	MMP7	386	CDS		7581.1	10694.1	7731.8	8733.2	8881.14	8827.67	8715.5	8486.34	7861.73
TRCN0000052118	CGACAGGAAGACTCTGAACAA	NM_002769.2-303s1c1	PRSS1	303	CDS		8733.51	7556.88	6672.03	6091.94	5339.88	4786.49	4916.1	5989.36	5945.99
TRCN0000052119	CTGAACAATGACATCATGTTA	NM_002769.2-316s1c1	PRSS1	316	CDS		15375.5	17033	14390.6	16450.9	15561.1	16768.9	17946.4	17344.2	17341
TRCN0000052120	CCCTGGAAAGATTACCAGCAA	NM_002769.2-531s1c1	PRSS1	531	CDS		7316.34	7013.24	6770.31	8665.65	10371.3	7573.16	8213.64	11003.5	8667.78
TRCN0000052168	CCAGCAGCATTCGGTAAGAAA	NM_003183.3-314s1c1	ADAM17	314	CDS		8249.69	7403.7	6432.99	7943.23	8447.18	8324.94	8993.88	7552.88	8236.16
TRCN0000052171	CCTGGTTACAACTCATGAATT	NM_003183.3-1364s1c1	ADAM17	1364	CDS		7958.25	7893.28	10170.1	6051.87	7074.35	6617.52	6985.55	6590	6648.57
TRCN0000052172	CCTATGTCGATGCTGAACAAA	NM_003183.3-2002s1c1	ADAM17	2002	CDS		11712.6	11803.9	12831.4	12882.3	12078.5	11482.4	14497.5	14314.7	14639.6
TRCN0000052463	CGCTGAAGTAAACCAGGATTA	NM_000143.2-341s1c1	FH	341	CDS		11442.1	10489.8	13229.9	11302.3	13523.7	13546.8	11507.4	11288.3	11521.6
TRCN0000052465	CCCAACGATCATGTTAATAAA	NM_000143.2-561s1c1	FH	561	CDS		12453.6	11978.1	10927.1	11163.8	12549.3	11071	12829.7	13568.5	10955.2
TRCN0000052466	GTGGTTATGTTCAACAAGTAA	NM_000143.2-778s1c1	FH	778	CDS		17796.5	20885.1	15947	21426.6	22312	21175.3	22295.9	22056.4	21040.4
TRCN0000053008	GCTTATTTCAATGGCTCGATT	NM_006502.1-746s1c1	POLH	746	CDS		676.204	804.946	1006.65	683.498	817.425	920.586	1079.93	948.947	936.763
TRCN0000053009	GCCGTATCTCATCAAGGCAAA	NM_006502.1-2263s1c1	POLH	2263	CDS		4097.22	4201.94	2879.17	4837.15	5187.03	4659.2	4556.72	5255.59	5080.03
TRCN0000053010	CCCTTCATCTTCTACAGACAT	NM_006502.1-1536s1c1	POLH	1536	CDS		9525.9	10279.6	8674.71	10353.2	11248.8	11362.5	10464.1	8574.58	9020.43
TRCN0000053294	CCGGGAATTTCTGCACAACAA	NM_000540.1-10777s1c1	RYR1	10777	CDS		5234.39	5909.45	5559.14	4281.88	4676.66	3650.06	3380.5	3085.24	3661.27
TRCN0000053295	GCTTCTCTAATCCGTGGCAAT	NM_000540.1-1706s1c1	RYR1	1706	CDS		8013.49	7492.31	6847.34	9778.48	7201.26	8811.06	7137.26	7108.59	7322.55
TRCN0000053296	GCCTCTAACAAGGAGAAGGAA	NM_000540.1-9221s1c1	RYR1	9221	CDS		6280.13	6753.44	6892.49	6515.55	7942.26	5787.33	5918.23	6071.4	5254.31
TRCN0000053949	GACTCGGAGCTCAAGTTCAAT	XM_371380.1-565s1c1	S100A13	565	CDS		1316.22	1114.31	725.106	806	472.169	813.584	1135.54	1484.57	1135.55
TRCN0000053950	ACCACCTTCTTCACCTTTGCA	XM_371380.1-415s1c1	S100A13	415	CDS		3421.02	2447.88	2063.76	2033.32	1658.05	1474.97	1753.76	1380.85	1647.5
TRCN0000053951	CAACGAGTTCAAAGAGCTGGT	XM_371380.1-468s1c1	S100A13	468	CDS		100.954	219.258	329.352	271.338	233.355	205.702	201.633	366.885	261.422
TRCN0000053993	CAACTCCATCAGAACTCGCAA	NM_006272.1-915s1c1	S100B	915	3UTR		2003.85	3243.81	2257.66	2017.29	2476.84	2877.06	2696.01	1774.05	1707.41
TRCN0000053995	GACAATGATGGAGACGGCGAA	NM_006272.1-256s1c1	S100B	256	CDS		7495.39	5556.53	5612.26	9160.24	8111.48	7659.87	7314.73	9148.9	9181.09
TRCN0000053996	ACACTGGACAATGATGGAGAC	NM_006272.1-250s1c1	S100B	250	CDS		9358.28	8316.78	9891.19	9864.35	7517.86	9272.28	7911.1	8483.25	7765.06
TRCN0000055426	CGTTCACTACCTGCACTCTAA	NM_001348.x-471s1c2	DAPK3	471	CDS		7800.16	8976.05	7636.19	9296.48	6679.96	9891.23	8597.37	7613.25	6312.26
TRCN0000055427	GTATATCCACTCCAAGAACTT	NM_001894.x-462s1c2	CSNK1E	462	CDS		2137.19	1994.34	1543.17	1141.45	1114.92	1119.83	1483.38	1368.47	1738.73
TRCN0000056563	GCATCGAGAGAAGGAACTGAA	NM_000697.1-411s1c1	ALOX12	411	CDS		312.387	647.261	637.456	454.52	300.223	261.048	880.255	286.387	641.301
TRCN0000056564	CCCAAAGCTGTGCTAAACCAA	NM_000697.1-1891s1c1	ALOX12	1891	CDS		824.778	1516.78	1293.5	1014.37	1143.58	756.393	593.884	489.18	366.263
TRCN0000056565	CCTCCAAATATGAGATTCCAT	NM_000697.1-514s1c1	ALOX12	514	CDS		9971.63	6875.08	11447.6	9472.79	9383.33	11821.9	10695.8	12333.2	11427.7
TRCN0000056568	CCTGTTCATCAACCGCTTCAT	NM_000698.1-608s1c1	ALOX5	608	CDS		6901.09	6924.64	8249.74	7026.17	8294.34	7347.16	6247.24	6800.53	8719.52
TRCN0000056569	CGGGAGATGAGAACCCTATTT	NM_000698.1-1039s1c1	ALOX5	1039	CDS		156.194	364.929	254.982	301.105	231.99	253.669	220.996	181.12	298.185
TRCN0000056570	CGAGATGACCAAATTCACATT	NM_000698.1-405s1c1	ALOX5	405	CDS		8922.08	8026.94	9676.04	9109.87	7762.13	9451.23	8949.47	6651.92	8964.6
TRCN0000056578	GCTATCAAAGACTCTCTAAAT	NM_001140.3-570s1c1	ALOX15	570	CDS		8144.92	9734.44	8754.39	8979.35	6153.21	10459.4	8289.14	7119.42	9697.13
TRCN0000056580	CCAGTTTCTTAATGGCGCCAA	NM_001140.3-704s1c1	ALOX15	704	CDS		4508.66	4904.77	3474.13	11427.1	11538.1	9862.63	9833.81	9774.31	10274.4
TRCN0000056581	TGGGAAATCATCTATCGGTAT	NM_001140.3-1416s1c1	ALOX15	1416	CDS		14428.9	15199.4	12789	14794.2	13555.1	13476.7	13640.5	13246.6	16156.4
TRCN0000056618	GTGAAGGTGTTTGAGACGTTT	NM_000360.2-317s1c1	TH	317	CDS		4716.28	5691.69	5598.98	4977.97	4604.33	5765.19	3295.05	4760.22	3895.46
TRCN0000056619	GACGTACCAGTCAGTCTACTT	NM_000360.2-1294s1c1	TH	1294	CDS		489.534	357.42	637.456	665.179	408.03	1201.01	510.388	517.045	718.911
TRCN0000056620	CGAGGAGATTGCCACCTGGAA	NM_000360.2-697s1c1	TH	697	CDS		2369.57	3086.13	3304.14	2964.11	2671.98	2480.42	1752.16	1998.52	2659.15
TRCN0000056848	CCTTACACATACTCAACCTAA	NM_003265.2-1324s1c1	TLR3	1324	CDS		0	82.5971	119.523	286.222	0	116.226	0.888249	396.298	0
TRCN0000056849	CCAGTTCAGAAAGAACGGATA	NM_003265.2-2739s1c1	TLR3	2739	CDS		5045.82	4527.82	6026.61	5621.4	4279.54	7013.24	6003.68	5428.97	6723.45
TRCN0000056851	CCTCTTCGTAACTTGACCATT	NM_003265.2-1611s1c1	TLR3	1611	CDS		3451.5	3985.69	3309.46	4724.95	4658.91	5460.79	4522.08	5175.09	4968.38
TRCN0000056974	CCTGTGAGTTAGATCTGACTA	NM_016562.2-2630s1c1	TLR7	2630	CDS		13202.2	11398.4	12974.9	12376.2	12537	11310.8	11054.3	15257.5	13803.6
TRCN0000056975	GCTCTCCCTGAAAGATAACAA	NM_016562.2-759s1c1	TLR7	759	CDS		4426.76	5416.87	4318.76	3884.6	3201.47	4141.72	3692.1	3503.21	3196.98
TRCN0000056977	CCAGAGCATACAGCTTAGCAA	NM_016562.2-2967s1c1	TLR7	2967	CDS		11137.4	9315.45	11689.3	9050.33	10391.8	10318.3	8110.07	8966.23	9762.49
TRCN0000057563	GCCCTATTAGTGATTTCCAAA	NM_000610.3-3735s1c1	CD44	3735	3UTR		9369.71	8117.04	10013.4	8584.36	7882.22	7163.6	10311	8743.32	6991.68
TRCN0000057564	CCTCCCAGTATGACACATATT	NM_000610.3-766s1c1	CD44	766	CDS		5171.53	4682.5	5946.93	4404.38	5363.07	4212.74	3758.36	4336.05	4086.08
TRCN0000057567	CGCTATGTCCAGAAAGGAGAA	NM_000610.3-894s1c1	CD44	894	CDS		2561.96	2444.87	2600.29	3005.33	3508.51	2750.69	3019.87	3181.22	1718.31
TRCN0000057673	CCCACGCAGATTTATTCCAGT	NM_013230.1-117s1c1	CD24	117	CDS		11813.6	8684.71	11224.5	12762.1	12648.9	12766.4	12864.9	13149	12423
TRCN0000057674	TCCAACTAATGCCACCACCAA	NM_013230.1-203s1c1	CD24	203	CDS		3756.27	5487.45	4023.94	3047.69	4302.74	3073.54	2636.5	2870.06	2964.15
TRCN0000057675	TCTTCTGCATCTCTACTCTTA	NM_013230.1-278s1c1	CD24	278	CDS		10194.5	11383.4	10759.7	11542.8	11869.7	12026.7	10432	12514.3	10793.2
TRCN0000057758	CCTCAGAAGCTATCCCTAAAT	NM_000419.2-1620s1c1	ITGA2B	1620	CDS		3209.59	3997.7	3923.01	4810.82	4025.72	2711.02	2533.46	4436.68	4117.4
TRCN0000057760	CTGCTCTACATCCTGGATATA	NM_000419.2-2559s1c1	ITGA2B	2559	CDS		1634.32	1413.16	1359.91	1786.02	1632.12	1840.25	1095.92	1603.77	1090.62
TRCN0000057762	CTGGTGCAAGATTCACTGAAT	NM_000419.2-1506s1c1	ITGA2B	1506	CDS		358.102	390.459	196.549	123.648	260.648	156.813	92.7332	331.28	397.58
TRCN0000058468	GCTAGAACTGAACTGGAACAA	NM_000206.1-521s1c1	IL2RG	521	CDS		8470.65	8587.09	9065.15	8642.75	8756.96	8917.14	9202.26	8904.31	7212.26
TRCN0000058469	GACTGAACAATCAGTGGATTA	NM_000206.1-605s1c1	IL2RG	605	CDS		6426.8	7603.44	8223.18	7163.56	6764.57	6730.06	7747.13	8162.8	7690.17
TRCN0000058470	ACGACAATTCTGACGCCCAAT	NM_000206.1-87s1c1	IL2RG	87	CDS		5384.87	5331.27	5429	6884.21	7566.98	8327.71	8466.08	8981.71	5999.1
TRCN0000058753	CCAGTTCACATGCTTCTACAA	NM_000878.2-227s1c1	IL2RB	227	CDS		375.246	1201.41	937.591	717.844	397.113	267.505	530.285	212.081	358.094
TRCN0000058754	CTTCATCATCTTAGTGTACTT	NM_000878.2-899s1c1	IL2RB	899	CDS		1636.22	1509.27	908.374	1895.93	1735.83	1836.56	2200.55	2534.14	2646.9
TRCN0000058755	CCAGGGTTACTTCTTCTTCCA	NM_000878.2-1214s1c1	IL2RB	1214	CDS		763.825	446.024	900.406	856.375	1049.42	821.886	818.255	817.364	1013.01
TRCN0000059053	GTGGTCAACATGAAGGGCAAT	NM_002567.2-410s1c1	PEBP1	410	CDS		600.012	482.067	820.724	680.063	863.823	595.89	434.354	924.178	577.307
TRCN0000059054	TGGGATGACTATGTGCCCAAA	NM_002567.2-662s1c1	PEBP1	662	CDS		9243.99	10862.3	10124.9	10838.6	12512.5	11672.4	11388.6	10593.2	11819.8
TRCN0000059057	CGAGCAGGACAGGCCGCTAAA	NM_002567.2-520s1c1	PEBP1	520	CDS		1992.42	1525.79	2037.2	1978.36	2087.91	1943.56	1673.99	1705.94	1307.11
TRCN0000059073	GCCCACCAACCCAAGCAAGAT	NM_013258.3-696s1c1	PYCARD	696	CDS		6318.22	4655.47	4879.19	5508.05	6705.89	5636.05	6824.42	6896.51	6477.01
TRCN0000059074	CCTGCACTTTATAGACCAGCA	NM_013258.3-573s1c1	PYCARD	573	CDS		10485.9	7690.54	10674.7	11162.6	9362.86	10883.8	8719.41	11221.7	11045.1
TRCN0000059075	CGGAAGCTCTTCAGTTTCACA	NM_013258.3-718s1c1	PYCARD	718	CDS		4278.18	5223.14	3343.99	5135.96	5741.08	5768.88	6079.71	5204.5	4539.49
TRCN0000059163	CCTCGTCACAACAACAGATTT	NM_000417.1-798s1c1	IL2RA	798	CDS		9116.37	7118.37	8066.47	9922.74	10042.5	10647.6	9246.14	11734.1	9725.72
TRCN0000059164	CCTCAACCTGAAGAACAGAAA	NM_000417.1-445s1c1	IL2RA	445	CDS		6026.79	6257.86	7285.59	7272.32	6644.48	6958.82	6094.81	5627.12	6237.37
TRCN0000059165	GCCACAGAGAGAATTTATCAT	NM_000417.1-562s1c1	IL2RA	562	CDS		9596.38	9759.97	10172.7	9425.85	8878.41	9057.35	8632.01	9001.84	9266.87
TRCN0000059403	CGCTGATCTTACAACACTATT	NM_003786.2-1161s1c1	ABCC3	1161	CDS		14236.5	12729	14969.6	13461.6	15989.6	15088.2	16128.5	18107.4	15673.1
TRCN0000059404	CCGGAATTATTCTGTGCGCTA	NM_003786.2-3943s1c1	ABCC3	3943	CDS		10049.7	12955.7	12977.5	15893.3	14180.1	13795	16415.2	15299.3	14879.3
TRCN0000059406	GCACTGCTGCACAACAAGATA	NM_003786.2-3209s1c1	ABCC3	3209	CDS		11164	13126.9	11506.1	12828.5	14856.9	15014.4	13585.1	14464.9	16769.1
TRCN0000059408	CCAGAATTTATGTCCGGGAAT	NM_004378.1-466s1c1	CRABP1	466	CDS		8226.83	8142.57	8504.72	7658.15	10065.7	8837.81	10113.3	11486.4	9171.56
TRCN0000059410	CGATGAACTTATCCTGACGTT	NM_004378.1-422s1c1	CRABP1	422	CDS		5468.68	5954.5	4342.67	4552.07	3915.18	5572.41	4755.51	5345.37	6245.54
TRCN0000059412	GCTGGCCAACGATGAACTTAT	NM_004378.1-413s1c1	CRABP1	413	CDS		7438.24	6026.58	6353.31	6638.05	6400.21	6103.73	6551.02	5973.88	5834.35
TRCN0000059518	GCTGTTCATCTATGGCCACTA	NM_020548.2-145s1c1	DBI	145	CDS		1331.46	1692.49	1147.42	1039.56	996.194	951.026	1336.28	1009.32	991.226
TRCN0000059521	AGAGGAGGTTAGGCACCTTAA	NM_020548.2-100s1c1	DBI	100	CDS		28.572	40.5477	167.332	91.591	54.586	57.1907	71.06	46.4411	55.8245
TRCN0000059522	TGCCATGAAAGCTTACATCAA	NM_020548.2-277s1c1	DBI	277	CDS		5042.01	4808.65	4974.81	4038.02	5348.06	3992.28	4458.3	3044.99	4457.79
TRCN0000059683	CCGAACACATTGGAAGGAAAT	NM_000927.3-3500s1c1	ABCB1	3500	CDS		1318.12	1081.27	1909.71	622.819	649.573	1060.8	1491.9	756.99	816.945
TRCN0000059684	GCAGCAATTAGAACTGTGATT	NM_000927.3-1193s1c1	ABCB1	1193	CDS		1735.27	1785.6	2698.56	1222.74	1180.42	2056.1	2155.96	1947.43	1639.34
TRCN0000059685	CGACAGAATAGTAACTTGTTT	NM_000927.3-2663s1c1	ABCB1	2663	CDS		7480.15	6121.2	5702.57	5332.88	6113.63	6754.96	5311.55	5583.77	4585.78
TRCN0000059800	CCTTCTTCGTTATGATGTTTA	NM_004827.1-1718s1c1	ABCG2	1718	CDS		10009.7	11826.4	12727.9	11888.5	12695.3	11628.2	13124.6	13237.3	13154.2
TRCN0000059801	GCTGTGGCATTAAACAGAGAA	NM_004827.1-1114s1c1	ABCG2	1114	CDS		8251.59	10431.3	6589.7	9660.56	10855.8	8973.41	11208.3	9823.85	11687.8
TRCN0000059802	CCTGCCAATTTCAAATGTAAT	NM_004827.1-544s1c1	ABCG2	544	CDS		9097.32	7675.52	9418.41	9646.82	9634.43	8557.39	10481	9426	9762.49
TRCN0000060003	CTGAACCACAAGACCTACATT	NM_000355.2-1044s1c1	TCN2	1044	CDS		809.54	450.53	504.652	95.0256	267.471	130.063	146.383	224.465	247.807
TRCN0000060004	CCCATGAGTTAGGAGGATTCA	NM_000355.2-1243s1c1	TCN2	1243	CDS		8950.66	9515.19	6533.92	7993.6	6611.73	7588.84	6796.71	6113.2	6250.99
TRCN0000060005	CCCTCACTGAGATGTGTGAAA	NM_000355.2-205s1c1	TCN2	205	CDS		4464.85	4853.71	3737.08	5890.44	6752.29	4470.1	5514.61	6045.09	6246.9
TRCN0000060433	CCACACTCAACTACTGCGTAT	NM_000714.3-530s1c1	TSPO	530	CDS		9718.29	9554.23	10313.5	8890.05	9085.84	8741.88	11751.4	10887.3	10143.7
TRCN0000060434	CTTCTTTGGTGCCCGACAAAT	NM_000714.3-381s1c1	TSPO	381	CDS		5546.78	5145.05	4842.01	3108.37	4864.98	4977.44	3196.63	3769.47	4339.34
TRCN0000060435	CGGCTCCTACCTGGTCTGGAA	NM_000714.3-273s1c1	TSPO	273	CDS		287.625	207.244	212.485	362.929	435.323	260.126	185.111	219.821	481.997
TRCN0000061008	CCCTCTTCTATACTCTTCGCT	NM_005866.2-667s1c1	SIGMAR1	667	CDS		11444	10010.8	9516.68	10573	9435.19	10531.4	12261.2	10099.4	12839.6
TRCN0000061010	GCTGGCCTTCTCTCGTCTGAT	NM_005866.2-239s1c1	SIGMAR1	239	CDS		6516.32	6418.54	6239.1	7825.3	8193.36	8025.15	7397.16	6472.34	8018.31
TRCN0000061011	GACTTCCTCACCCTCTTCTAT	NM_005866.2-657s1c1	SIGMAR1	657	CDS		5748.69	8192.13	5274.94	5392.42	5023.28	4881.51	4316	4229.24	5295.16
TRCN0000061753	CGCTCATCACTGGATGAAGAT	NM_001752.2-1719s1c1	CAT	1719	3UTR		4415.33	5048.94	4002.69	3463.28	3414.35	2725.78	1887.89	2981.52	2825.27
TRCN0000061754	GCCACATGAATGGATATGGAT	NM_001752.2-712s1c1	CAT	712	CDS		3708.65	3900.08	4002.69	2660.72	3283.35	3497.86	2575.03	2885.54	1828.59
TRCN0000061756	CGGAGATTCAACACTGCCAAT	NM_001752.2-1371s1c1	CAT	1371	CDS		6262.98	7262.54	8770.33	6841.84	6561.24	8095.26	6700.42	5876.35	5627.39
TRCN0000062143	CCCAACATCATCCCTGTTCTT	NM_006017.1-776s1c1	PROM1	776	CDS		6824.9	6304.41	6698.6	5435.92	5428.58	7659.87	6045.25	5246.3	6208.78
TRCN0000062144	GCGTCTTCCTATTCAGGATAT	NM_006017.1-1231s1c1	PROM1	1231	CDS		10135.4	11622.2	8650.8	12339.6	10956.8	13502.5	12694.7	13816.2	12261
TRCN0000062145	CCTCTGTTATTATTGAGGAAA	NM_006017.1-2232s1c1	PROM1	2232	CDS		9396.38	11269.2	10385.2	11973.2	13822.5	12731.4	14058.1	14901.4	13579
TRCN0000063368	CCTGACTATTCTGGTCAAGAA	NM_000832.4-2704s1c1	GRIN1	2704	CDS		3481.97	2294.7	2289.53	2752.31	2797.53	3141.8	2329.52	2286.45	2098.19
TRCN0000063369	CCCTAATGACAGGAAGATCAT	NM_000832.4-2212s1c1	GRIN1	2212	CDS		6455.37	7414.22	6087.7	6198.42	4993.25	5353.79	4947.55	6376.37	4908.47
TRCN0000063370	GCAGTACCATCCCACTGATAT	NM_000832.4-3682s1c1	GRIN1	3682	CDS		2672.43	3682.33	2531.23	1323.49	1370.11	1483.27	641.849	1038.73	1145.08
TRCN0000063538	CACTACAAGATGGGACTGTTT	NM_002013.2-824s1c1	FKBP3	824	CDS		13771.7	13582	15527.4	12001.9	14571.7	13860.4	14518.3	12992.7	13830.9
TRCN0000063539	CCACTTGGTTACAGCCTATAA	NM_002013.2-582s1c1	FKBP3	582	CDS		6781.09	5469.43	5593.67	4643.66	4867.71	5041.09	4427.75	4000.13	4931.62
TRCN0000063541	GATTCGTTTCTTGCAGAACAT	NM_002013.2-514s1c1	FKBP3	514	CDS		5914.4	6134.71	7131.53	4576.11	3542.63	5300.29	3501.3	4512.53	5805.75
TRCN0000063643	CGGCTGTTTCATTGAGGACAT	NM_007346.2-353s1c1	OGFR	353	CDS		8861.13	6849.55	5806.16	10282.2	9085.84	10518.5	8346.35	11204.7	8794.41
TRCN0000063644	CCTTGAGGACAATCACTCCTA	NM_007346.2-404s1c1	OGFR	404	CDS		7663.01	9675.87	7405.11	5285.94	4081.67	4786.49	4690.67	4295.8	4648.41
TRCN0000063645	CATGTGTAGGTATCGGCACAA	NM_007346.2-248s1c1	OGFR	248	CDS		10373.5	9271.9	12916.4	13437.5	14397.1	12234.2	13373.3	14771.4	13118.8
TRCN0000064103	GCACAACCAACCATCTGAATT	NM_000771.2-825s1c1	CYP2C9	825	CDS		142.86	776.413	1556.45	834.623	708.253	683.521	613.78	419.518	460.212
TRCN0000064106	CCGGGAACTCACAACAAATTA	NM_000771.2-679s1c1	CYP2C9	679	CDS		7939.21	8087.01	8624.24	10661.2	9458.39	10111.7	10225	10868.8	10930.7
TRCN0000064107	CCTGTGACATTAAATTCAGAA	NM_000771.2-1112s1c1	CYP2C9	1112	CDS		10099.2	9183.29	6371.9	9494.55	9693.11	10078.5	13050.7	9378.01	10352
TRCN0000064223	GTTTCCAAGAGAAGTTACAAA	NM_017460.3-824s1c1	CYP3A4	824	CDS		9038.28	10162.4	9426.37	8835.09	8339.38	7543.64	6674.31	7987.87	9172.93
TRCN0000064224	CATCCCAATTCTTGAAGTATT	NM_017460.3-791s1c1	CYP3A4	791	CDS		8975.42	5983.03	8714.55	9989.14	9353.31	10019.4	8479.94	7703.03	9559.61
TRCN0000064225	CCCTGAAAGATTCAGCAAGAA	NM_017460.3-1349s1c1	CYP3A4	1349	CDS		5169.63	3424.02	4520.62	4018.55	3810.1	4553.12	3257.92	3822.1	3608.17
TRCN0000064463	CGAGTCCTGAAAGGTGTAAAT	NM_002021.1-1269s1c1	FMO1	1269	CDS		6962.04	5781.8	5790.22	3158.74	3711.85	4043.94	3419.58	3840.68	4652.5
TRCN0000064464	CCTATTGACATCATTGTCTTT	NM_002021.1-1059s1c1	FMO1	1059	CDS		12935.5	10345.7	12140.9	9162.53	15114.9	11194.6	12334.2	11797.6	9931.32
TRCN0000064465	CCCAGAAGATTATCCAAACTA	NM_002021.1-320s1c1	FMO1	320	CDS		13807.9	13215.5	12642.9	16121.2	13819.8	16181.3	19190.3	18751.4	17503
TRCN0000064653	CAAAGGCTATGGCGTGGTATT	NM_000762.4-342s1c1	CYP2A6	342	CDS		15167.9	14181.2	13022.7	17492.7	17447	16607.4	21771.5	18831.9	17700.5
TRCN0000064654	CGGGACTTCATTGACTCCTTT	NM_000762.4-802s1c1	CYP2A6	802	CDS		2771.48	3931.62	2996.04	3070.59	3328.38	3026.5	4015.06	3484.63	3791.98
TRCN0000064655	CCTGACTGTAATGGTCTTGAT	NM_000762.4-51s1c1	CYP2A6	51	CDS		9575.43	8609.62	8916.41	10324.6	8492.22	10320.2	10599.8	11124.2	10447.4
TRCN0000064753	CCGGTTCTTCATCACCTACAT	NM_004265.2-1062s1c1	FADS2	1062	CDS		2533.38	3412.01	2772.93	1543.31	2006.04	1208.38	1675.77	1712.13	799.244
TRCN0000064755	CCACGGCAAGAACTCAAAGAT	NM_004265.2-456s1c1	FADS2	456	CDS		1500.98	2839.84	2292.18	1487.21	2344.47	1911.28	2203.57	2636.31	1613.47
TRCN0000064757	CCACCTGTCTGTCTACAGAAA	NM_004265.2-699s1c1	FADS2	699	CDS		1379.08	1067.76	1293.5	1276.55	612.728	822.809	1387.8	973.716	1221.33
TRCN0000064955	CGCTTGATCCAGTGGCATATA	NM_007190.2-2540s1c1	SEC23IP	2540	CDS		6689.66	7049.29	6454.24	6303.75	5525.47	5849.14	4606.82	4003.23	4317.55
TRCN0000064956	CCTGTGTGTGACTTACGCTTT	NM_007190.2-1435s1c1	SEC23IP	1435	CDS		7487.77	7687.54	5344	6428.54	8530.43	8065.74	7758.33	6803.62	8203.48
TRCN0000064957	GCTCTGTTACTACTTAAAGAA	NM_007190.2-3010s1c1	SEC23IP	3010	CDS		8518.27	7534.36	7636.19	8133.28	6843.72	5886.96	8169.05	6449.12	6903.18
TRCN0000072313	GCTGGAAATAACTGGCAGTAA	NM_000301.1-2554s1c1	PLG	2554	3UTR		4653.43	3952.65	5144.8	4864.62	6450.7	5698.78	5824.07	6515.69	4878.52
TRCN0000072314	CCCAGTATCCACGGAACAATT	NM_000301.1-1119s1c1	PLG	1119	CDS		11846	12213.9	12143.5	14105	13611	13033	14636.4	13573.2	13787.3
TRCN0000072315	GCTCCCTGTGATTGAGAATAA	NM_000301.1-2214s1c1	PLG	2214	CDS		7489.67	6733.92	6034.58	6348.4	7240.83	6076.98	6916.8	7156.58	5372.77
TRCN0000072328	GCCATGAAATAGAACTTAGTA	NM_017975.2-2437s1c1	ZWILCH	2437	3UTR		5699.16	5657.15	6212.54	4880.65	6666.31	5995.8	5271.05	6915.08	6463.39
TRCN0000072329	CCTGGAAGAAAGGATATTCTT	NM_017975.2-1962s1c1	ZWILCH	1962	CDS		5400.11	4949.82	5354.63	2497	2923.08	2212.91	2573.61	2521.75	2261.57
TRCN0000072332	CAGTTTACTAAGTAAGCTCAT	NM_017975.2-1419s1c1	ZWILCH	1419	CDS		10937.4	12662.9	12518	11002.4	12193.1	11345.9	11038.6	11268.2	9890.47
TRCN0000072398	GCCTACGGTCATTGATGAGAT	NM_006000.1-271s1c1	TUBA4A	271	CDS		10680.2	7061.3	9306.85	8743.5	8426.71	10174.4	12004.2	11294.5	11705.5
TRCN0000072399	GCTCTCTGTTGACTATGGCAA	NM_006000.1-526s1c1	TUBA4A	526	CDS		6377.27	4960.33	5585.7	5970.59	5036.92	5824.23	5438.93	5416.58	6391.23
TRCN0000072400	GCCCGTGGTCACTATACCATT	NM_006000.1-368s1c1	TUBA4A	368	CDS		4817.24	5520.49	4966.84	8053.13	6877.84	6276.22	6290.05	6853.16	6034.5
TRCN0000073228	GCCAAGTACTTCCAGTCGAAT	NM_145080.2-633s1c1	NSMCE1	633	CDS		3824.84	4997.88	5123.55	3353.37	4081.67	3767.21	2718.04	3594.54	1819.06
TRCN0000073229	CCCATTTATGCGTTGGTGAAT	NM_145080.2-228s1c1	NSMCE1	228	CDS		8150.64	9928.17	8820.79	9479.66	8256.13	8197.65	9128.01	10534.4	9567.78
TRCN0000073230	TGGTGAATCTTGCTACAACTT	NM_145080.2-241s1c1	NSMCE1	241	CDS		4813.43	5772.79	4053.15	3515.95	2695.18	2514.55	2681.27	2117.72	2640.09
TRCN0000073304	CCACACTTTCACAGATACTAT	NM_031407.2-1411s1c1	HUWE1	1411	CDS		3801.98	4191.43	2247.03	2983.58	2723.84	2033.04	1453.35	2332.89	1787.75
TRCN0000073305	GCTCCCACTATAACCTCACTT	NM_031407.2-5585s1c1	HUWE1	5585	CDS		6895.38	7462.27	7182	5683.22	7380.03	6673.79	4539.49	4193.63	6610.44
TRCN0000073306	CGACGAGAACTAGCACAGAAT	NM_031407.2-6230s1c1	HUWE1	6230	CDS		6967.76	6787.98	5686.63	7576.86	6671.77	5307.67	6538.05	7582.29	6719.37
TRCN0000074359	CGCATCTCTGTGTACTACAAT	NM_178014.2-263s1c1	TUBB	263	CDS		4994.39	5400.35	4478.13	2538.21	3354.31	3367.8	2526.36	1752.38	1944.33
TRCN0000074360	GCAGATGCTTAACGTGCAGAA	NM_178014.2-1111s1c1	TUBB	1111	CDS		4592.47	3523.14	4015.97	2604.62	2936.73	2354.04	2275.34	1800.37	1621.63
TRCN0000074361	GCAGTCACCTTCATTGGCAAT	NM_178014.2-1217s1c1	TUBB	1217	CDS		2038.14	2470.4	1891.12	499.171	1263.67	1360.59	525.666	509.304	1407.87
TRCN0000074418	GTACCAGAAGTAGATACTATA	NM_030917.2-1957s1c1	FIP1L1	1957	3UTR		8480.17	10279.6	6520.64	4815.39	5466.79	5294.75	5278.69	4973.84	5773.07
TRCN0000074420	CGATGAAGAACGATACAGATA	NM_030917.2-1643s1c1	FIP1L1	1643	CDS		173.337	220.76	544.493	65.2586	115.995	71.0272	0.53295	3.09608	95.3102
TRCN0000074422	CGAATGGGACTTGAAGTTATA	NM_030917.2-729s1c1	FIP1L1	729	CDS		4312.47	4616.43	5742.41	4785.63	4862.25	6040.08	5190.57	4987.78	3540.09
TRCN0000078123	CCTTTCCCTTTAGCACGTTTA	NM_000919.2-3349s1c1	PAM	3349	3UTR		8621.12	7447.25	8818.14	11268	11188.8	9552.7	12147.9	10729.4	9239.64
TRCN0000078126	CCGTAGTTCCTATTGATTCAT	NM_000919.2-516s1c1	PAM	516	CDS		7636.34	6367.48	6180.66	8105.8	6902.4	8584.14	8374.24	9121.04	8700.46
TRCN0000078127	GCCTTTAATTGCTGGCATGTA	NM_000919.2-952s1c1	PAM	952	CDS		10137.3	9408.56	9179.36	13013.9	13309.4	13503.5	13623.3	13932.3	14679.1
TRCN0000078368	GCTCAGATGAATGATGTTATT	NM_018417.2-729s1c1	ADCY10	729	CDS		4270.56	5090.98	4106.28	3235.45	3601.31	2689.81	2680.74	3168.83	2845.69
TRCN0000078371	CCTGTTCAAGTATTCCATTAA	NM_018417.2-2486s1c1	ADCY10	2486	CDS		3800.08	4155.38	4071.75	4197.16	4286.37	3682.34	3494.02	3007.84	5367.33
TRCN0000078372	CCGTACTGAGAAAGTCATGTT	NM_018417.2-1577s1c1	ADCY10	1577	CDS		6864.9	5190.1	8138.18	6820.09	7405.96	7496.6	5579.98	6842.33	5733.59
TRCN0000078448	GCAGAGTCTGAGGATATACTT	NM_002112.1-2106s1c1	HDC	2106	3UTR		889.542	1022.7	701.201	351.48	335.704	722.264	83.1401	555.745	1157.34
TRCN0000078449	GCCGACTCCTTCACCTTTAAT	NM_002112.1-988s1c1	HDC	988	CDS		4609.62	5883.92	5131.52	5532.09	5859.81	4039.33	5358.99	5271.07	5263.85
TRCN0000078450	GCCACTATCCAGGACAAGTTA	NM_002112.1-1414s1c1	HDC	1414	CDS		7581.1	7298.58	7160.75	6335.8	6539.4	6337.1	4760.13	6865.55	5820.73
TRCN0000078459	GCCAGATCAAACCTTGGAAAT	NM_001634.3-836s1c1	AMD1	836	CDS		4123.89	3843.02	3649.43	2570.27	3163.26	2718.4	2810.42	2834.46	1795.92
TRCN0000078461	GATGGAACTTATTGGACTATT	NM_001634.3-1026s1c1	AMD1	1026	CDS		10282.1	10189.5	9094.37	9984.56	10896.7	8906.99	12077	12116.5	10964.8
TRCN0000078462	GTCTCCAAGAGACGTTTCATT	NM_001634.3-534s1c1	AMD1	534	CDS		1921.94	2227.12	2674.66	1924.56	1655.32	1658.53	2008.33	1696.65	2200.3
TRCN0000082963	CCCTTGATGAAGAAGTTGATA	NM_000492.2-5332s1c1	CFTR	5332	3UTR		5857.26	7079.32	5715.85	7262.02	6456.16	7260.46	7129.27	6676.69	6517.86
TRCN0000082964	CCTGGAATTGTCAGACATATA	NM_000492.2-225s1c1	CFTR	225	CDS		5377.25	6693.37	5984.11	4009.39	3081.38	4274.55	3044.21	3823.65	2931.47
TRCN0000082965	CCCTATGAACAGTGGAGTGAT	NM_000492.2-4048s1c1	CFTR	4048	CDS		8443.98	6974.2	7572.44	8027.95	8765.15	8683.77	10405.7	7853.19	10824.5
TRCN0000083118	CCAGTGGAGATAGAGATTGAA	NM_004628.2-499s1c1	XPC	499	CDS		8373.5	7950.35	7261.68	7730.28	6645.85	6751.27	8105.99	6845.42	6651.29
TRCN0000083119	CCCACTGCCATTGGCTTATAT	NM_004628.2-1918s1c1	XPC	1918	CDS		6323.94	6502.64	6300.19	6186.97	5394.46	6483.77	6556.52	6602.38	7338.88
TRCN0000083122	GCAACAGCAAAGGGAAAGAAA	NM_004628.2-994s1c1	XPC	994	CDS		9663.05	9513.68	9729.17	11597.7	12986	11278.6	12097.8	11220.2	11501.2
TRCN0000083188	GCACCTGAAACGCCTTCTTAT	NM_003018.2-267s1c1	SFTPC	267	CDS		5234.39	4400.17	4098.31	4177.69	3310.64	3440.67	3624.59	3353.05	2486.23
TRCN0000083189	CCAGTCTTGAGGCTCTCAATA	NM_003018.2-569s1c1	SFTPC	569	CDS		478.105	468.551	669.328	170.588	346.621	1.84486	1.95415	167.188	314.524
TRCN0000083190	TGCACCTGAAACGCCTTCTTA	NM_003018.2-266s1c1	SFTPC	266	CDS		4838.19	4165.9	3325.39	3954.44	2857.58	3220.21	3291.32	3062.02	2128.14
TRCN0000083288	CCCTAAGGATGACTGGTTTAT	NM_001040.2-270s1c1	SHBG	270	CDS		6699.18	6439.57	5787.57	5132.53	5600.52	6231.94	3833.33	5329.89	5970.5
TRCN0000083289	CCTGAGATCCAACTGCACAAT	NM_001040.2-313s1c1	SHBG	313	CDS		5916.31	4778.62	6135.51	4493.68	3942.47	4427.67	3789.63	4610.06	5033.74
TRCN0000083290	CAACCCTAAGGATGACTGGTT	NM_001040.2-267s1c1	SHBG	267	CDS		7906.82	7480.29	8321.45	9844.88	10591	10973.2	10987.3	11888.9	9157.95
TRCN0000083538	CCCATGTTTAACGACATCAAT	NM_000372.2-995s1c1	TYR	995	CDS		5342.96	3979.68	4255.02	3944.14	3875.61	5078.91	3888.76	4357.73	4549.02
TRCN0000083539	GCCTTGGCATAGACTCTTCTT	NM_000372.2-1126s1c1	TYR	1126	CDS		9358.28	9285.42	5952.24	9864.35	7975.01	8342.47	9430.72	8314.51	7533.59
TRCN0000083540	CCATTGGACATAACCGGGAAT	NM_000372.2-1752s1c1	TYR	1752	CDS		8697.32	7283.56	10276.3	11689.3	10801.2	10238.1	9500.54	12455.5	12131.6
TRCN0000083905	CCGTGGGAACTACAGATGAAT	NM_052845.2-271s1c1	MMAB	271	CDS		4173.42	5808.83	3564.44	3742.64	4364.15	3948.01	3129.3	3159.54	3497.88
TRCN0000083906	CGGGAGGCTCACTTAAAGTAT	NM_052845.2-423s1c1	MMAB	423	CDS		112.383	594.699	201.861	286.222	131.006	150.356	140.876	139.323	442.512
TRCN0000083907	GCTCTGGAATTAGTCACAGAA	NM_052845.2-312s1c1	MMAB	312	CDS		2634.34	3418.02	1909.71	1349.82	1778.14	1519.24	911.522	1303.45	909.532
TRCN0000106771	GTTGAAGGTGTTCCTGGAGAA	NM_003495.2-174s1c1	HIST1H4I	174	CDS		11586.9	12563.8	12555.2	12355.6	12658.5	12787.7	12640.3	11910.6	11932.8
TRCN0000106773	CCGCGGAGTGTTGAAGGTGTT	NM_003495.2-165s1c1	HIST1H4I	165	CDS		3598.17	3849.02	3280.24	4806.24	6303.32	5951.53	4128.58	5466.12	4426.48
TRCN0000106774	GAAGCGCATTTCTGGCCTCAT	NM_003495.2-132s1c1	HIST1H4I	132	CDS		6920.14	6836.04	4958.87	6944.88	7363.65	6496.68	7009	8419.78	8357.34
TRCN0000116498	GCGCCCATTCAATAGTAGAAT	NM_004523.2-247s1c1	KIF11	247	CDS		5190.58	6124.2	5784.91	4547.49	4149.9	3887.12	2891.43	4452.16	3339.94
TRCN0000116499	CCGATAAGATAGAAGATCAAA	NM_004523.2-2134s1c1	KIF11	2134	CDS		8640.17	6966.69	8334.73	7738.29	7534.23	8722.51	8503.57	7537.39	7253.11
TRCN0000116501	GCCAATGTTGTGAGGCTTCAA	NM_004523.2-2695s1c1	KIF11	2695	CDS		4527.71	4658.48	3094.32	4201.74	4761.26	4140.79	5240.14	3780.31	4241.3
TRCN0000117932	GCTGAGTTTATGGGATATTTA	NM_014708.3-985s1c1	KNTC1	985	CDS		464.771	611.218	733.074	172.878	155.57	23.0608	153.134	0	202.875
TRCN0000117935	CGTGCTGAGTTTATGGGATAT	NM_014708.3-982s1c1	KNTC1	982	CDS		3407.69	3885.07	3551.16	4052.9	3713.21	4166.62	4023.41	3271	4099.7
TRCN0000117936	GCCCTTGAGATGGTTCCTTTA	NM_014708.3-4655s1c1	KNTC1	4655	CDS		9543.05	11602.6	11336.1	12204.5	10911.7	12734.2	13695.4	13721.8	10496.4
TRCN0000118607	GCCTTCAAATCAATCTGTAAA	NM_001738.1-1048s1c1	CA1	1048	3UTR		11642.1	10383.2	11471.5	13150.2	11412.6	12937.1	13477.4	14161.4	12841
TRCN0000118608	CGCAGCCTTCTATCAAATGTT	NM_001738.1-828s1c1	CA1	828	CDS		4240.08	3889.57	2993.39	3290.41	4219.5	4437.82	2107.46	2614.64	3365.81
TRCN0000118609	GCTGATGGTTTGGCAGTTATT	NM_001738.1-561s1c1	CA1	561	CDS		628.584	549.646	727.762	509.475	627.739	578.364	493.867	472.151	586.838
TRCN0000118822	GAATGATCTCTGATGACCTAA	NM_000583.2-1627s1c1	GC	1627	3UTR		12289.8	8779.32	10762.4	11300	10157.1	12487.9	10584.6	12717.1	11166.3
TRCN0000118823	CCTGTGAAAGTAATTCTCCAT	NM_000583.2-437s1c1	GC	437	CDS		4481.99	4403.18	4640.15	3885.75	4231.78	3111.36	4319.38	4236.98	4626.63
TRCN0000118824	CCAAAGGAATATGCTAATCAA	NM_000583.2-607s1c1	GC	607	CDS		10156.4	10013.8	14013.4	14226.4	14551.3	13481.3	13885.3	14133.6	14459.9
TRCN0000118982	GCCGACCTCAAGGTTTCTATA	NM_000135.1-1586s1c1	FANCA	1586	CDS		9804.01	7282.06	7994.76	8998.81	8489.49	10275	9087.68	9535.91	7897.13
TRCN0000118983	GCACAGGAAATGAGGATATTA	NM_000135.1-3063s1c1	FANCA	3063	CDS		780.968	265.812	918.998	1344.1	942.973	665.073	669.918	753.894	959.91
TRCN0000118985	CAGAGTTCTTTGTTGCTTGAA	NM_000135.1-551s1c1	FANCA	551	CDS		6626.8	6525.17	7933.67	7922.62	6847.81	8478.99	6269.26	8001.81	7992.44
TRCN0000121067	GCTGCTCTGAAATCTCCTTTA	NM_005228.3-4888s1c1	EGFR	4888	3UTR		843.826	554.151	100.93	359.495	293.4	250.901	493.511	645.532	435.704
TRCN0000121068	GCCACAAAGCAGTGAATTTAT	NM_005228.3-3849s1c1	EGFR	3849	CDS		3628.64	2865.37	3131.5	3440.39	3885.16	3270.02	3412.12	3450.58	3538.73
TRCN0000121073	CGAGCTGCTTAATGACGAGTT	NM_005030.3-944s1c1	PLK1	944	CDS		5002	5167.57	4480.78	3150.73	4001.15	3699.87	4050.59	3599.19	3478.82
TRCN0000121106	GAGATGGAGGTGCTTCACTTA	NM_000604.2-1690s1c1	FGFR1	1690	CDS		2024.8	2577.03	1899.09	630.833	1911.87	1155.81	1300.57	1111.49	924.509
TRCN0000121135	GAGACAGAGTACCCTTTCTTT	NM_000875.2-2359s1c1	IGF1R	2359	CDS		7299.19	7432.24	7532.6	6232.76	4493.79	5774.42	6594.54	5893.38	5710.44
TRCN0000121185	CCACAGAATTGGAGGCTACAA	NM_000604.2-1326s1c1	FGFR1	1326	CDS		1388.6	1399.65	1027.9	1181.52	998.924	1320.92	1392.24	953.591	1200.91
TRCN0000121193	CTTCGAGATGACCAATCTCAA	NM_000875.2-402s1c1	IGF1R	402	CDS		1979.09	1914.75	2767.62	325.148	698.701	412.327	199.501	157.9	201.513
TRCN0000121207	CCCAGGAGAGAATGAAGCAAA	NM_005607.3-4258s1c1	PTK2	4258	3UTR		8984.94	9543.72	7304.18	6460.6	7927.25	8612.74	6723.34	7128.71	8788.96
TRCN0000121215	GACAGTCACAAGACTTGTGAA	NM_002227.1-3336s1c1	JAK1	3336	CDS		7223	9497.16	7960.23	8181.36	7733.47	7821.29	6892.28	8277.36	8240.25
TRCN0000121230	GCAGATTCCATTCAGGCAGAA	NM_005433.3-669s1c1	YES1	669	CDS		3859.12	5248.67	4618.9	2618.36	3997.06	3543.06	3315.12	4031.09	3977.16
TRCN0000121260	GACCTTATTCACCAGTTACTT	NM_014264.2-906s1c1	PLK4	906	CDS		3967.7	4518.81	3970.82	1884.48	2318.54	2770.06	1858.04	1743.09	1703.33
TRCN0000121275	CGTTCTCTACTACGAAGTGAT	NM_002227.1-966s1c1	JAK1	966	CDS		7270.62	7194.96	7620.25	6303.75	8986.22	7939.36	8433.22	7035.83	7913.47
TRCN0000121277	GAGTTCTTGAAGCATTTCAAA	NM_005157.3-4458s1c1	ABL1	4458	3UTR		8544.93	10830.7	7057.16	7432.61	7753.94	7607.29	7106.88	6162.74	6734.35
TRCN0000121279	CCTCAGTTCGGTGAAGGAAAT	NM_005157.3-3354s1c1	ABL1	3354	CDS		6659.18	8375.35	9354.66	6712.47	5424.48	7293.66	6487.42	7388.78	5395.92
TRCN0000121281	ACTTGGTGAAGGTAGCTGATT	NM_005157.3-1127s1c1	ABL1	1127	CDS		822.874	795.936	783.539	1506.67	386.196	1397.48	1463.3	877.737	1635.25
TRCN0000121307	AGTGGCTTATTAATTCCGATA	NM_000604.2-3689s1c1	FGFR1	3689	3UTR		1394.31	991.165	1447.56	1150.61	1140.85	1134.59	1322.43	962.879	1395.61
TRCN0000121324	GCTCATCTTGTGCCCACTGAT	NM_005030.3-1673s1c1	PLK1	1673	CDS		4600.09	5092.49	4249.7	4349.43	2734.76	4121.42	3532.03	2845.29	3542.82
TRCN0000121325	CCCGAGGTGCTGAGCAAGAAA	NM_005030.3-711s1c1	PLK1	711	CDS		1975.28	1832.15	2576.38	886.143	1233.64	1325.53	1206.95	845.228	1267.63
TRCN0000122509	CGCAGGAACCTCTCAACGCTT	NM_014628.1-119s1c1	MAD2L1BP	119	CDS		6078.22	6610.77	5500.71	4692.89	5661.93	7010.48	3950.22	4802.01	5084.12
TRCN0000122812	GCCTCCCAGATAGAACTACTT	NM_014628.1-85s1c1	MAD2L1BP	85	CDS		6386.79	4424.2	5436.96	3837.66	3823.75	4610.31	3436.99	3887.12	3488.35
TRCN0000134040	CCAGAAACTTTCCTTGCTAAT	NM_012215.1-2889s1c1	MGEA5	2889	CDS		9819.24	12192.8	8672.05	9843.74	9350.58	9607.12	10938.6	10495.7	11343.3
TRCN0000134474	GATAGAGTTCATCTATGCGAT	NM_012215.1-785s1c1	MGEA5	785	CDS		7253.48	7495.31	8361.29	7755.46	9225.03	8413.49	6932.61	8478.6	7104.69
TRCN0000136438	CCCTCAGGTCAGTTGTTTAAT	NM_012215.1-4183s1c1	MGEA5	4183	3UTR		7824.92	6754.94	6382.52	8734.34	7856.29	7978.11	9574.62	8834.65	10525
TRCN0000141315	CCTAACGTAACCCTGCAAGAT	NM_019604.1-256s1c1	CRTAM	256	CDS		1773.37	2360.78	2509.98	1149.47	998.924	1530.31	1205	948.947	913.616
TRCN0000142101	GTTTCGACCCAAGCTCAACTA	NM_014628.1-678s1c1	MAD2L1BP	678	CDS		137.146	166.696	172.644	144.256	147.382	166.038	119.736	51.0852	0
TRCN0000143937	CGAAGCAAATCCTCAGTATTT	NM_019604.1-816s1c1	CRTAM	816	CDS		13082.2	13122.4	13312.2	10245.6	11665	12362.4	9379.38	11591.7	10067.5
TRCN0000145001	GCTTCAGTTATCAGAAAGCAA	NM_019604.1-373s1c1	CRTAM	373	CDS		800.016	1579.86	733.074	978.878	1580.26	1251.74	1979.2	746.154	932.678
TRCN0000147488	GCCTTCTTCTACAGTTCAATA	NM_021213.1-913s1c1	PCTP	913	3UTR		8537.31	8450.43	7035.92	8614.13	8346.2	8008.55	9524.88	9415.16	9132.08
TRCN0000148194	GACATCTATATGGACTCAGAT	NM_021213.1-223s1c1	PCTP	223	CDS		6748.71	8762.8	6517.98	7476.11	7074.35	5234.8	6697.22	7602.41	5803.03
TRCN0000150555	GCATTGTTGTTGTTGCTGTTT	NM_021127.1-733s1c1	PMAIP1	733	3UTR		8485.88	7933.83	7697.28	8967.9	8130.58	8118.32	8963.15	8833.1	9329.51
TRCN0000150582	GCTGAAATGGAATCGAGAAAT	NM_020914.2-6538s1c1	RNF213	6538	CDS		5893.45	5882.41	4884.5	5786.26	6050.86	6019.79	6265.71	5795.85	5687.3
TRCN0000150938	GCCATTCAAGGAATTGATGAT	NM_004724.2-2200s1c1	ZW10	2200	CDS		733.348	1141.34	828.692	802.566	912.951	631.865	392.784	1068.15	614.07
TRCN0000151034	GCAGAAACTTCTGAATCTGAT	NM_021127.1-290s1c1	PMAIP1	290	CDS		4680.09	4939.31	2836.68	3538.85	3803.28	3628.84	2692.64	2780.28	3491.08
TRCN0000151134	GCACACTGCTTTGGAAATTAT	NM_018644.2-2420s1c1	B3GAT1	2420	3UTR		6177.27	6014.57	6486.11	6063.32	6472.53	5321.5	5828.87	5585.32	7020.28
TRCN0000151216	GAAGAAGCTCTATGCCAATAT	NM_002014.2-1374s1c1	FKBP4	1374	CDS		4773.43	4078.79	3718.49	5979.74	5309.85	4216.43	5387.94	5880.99	4159.61
TRCN0000151988	CAATTGCAGCTAAGGAACAAT	NM_007057.2-290s1c1	ZWINT	290	CDS		474.295	471.554	1505.99	815.16	212.885	318.239	615.557	752.346	765.205
TRCN0000152366	CGTACTGAAGAGGTGTTTATT	NM_018644.2-2710s1c1	B3GAT1	2710	3UTR		12038.3	12020.1	13091.7	10015.5	10686.6	9861.71	8600.92	9316.09	8560.22
TRCN0000152465	CGCAAGGACAAATTCTCCTTT	NM_002014.2-370s1c1	FKBP4	370	CDS		5522.02	5505.47	5747.72	6110.26	5652.38	5058.61	5513.19	6237.04	4284.87
TRCN0000152501	GCGTACTGAAGAGGTGTTTAT	NM_018644.2-2709s1c1	B3GAT1	2709	3UTR		5722.02	6753.44	5994.74	3259.49	3887.89	3195.3	3068.19	2685.85	3280.03
TRCN0000152554	GCATGGAGAAAGGAGAACATT	NM_002014.2-782s1c1	FKBP4	782	CDS		5714.4	7571.9	6318.78	6798.34	5693.32	5801.17	6556.17	5514.11	6167.93
TRCN0000153221	GCCTCAGCTAAGTATTCTGTT	NM_020914.2-1115s1c1	RNF213	1115	CDS		2019.09	2264.66	1139.45	1705.88	1053.51	1693.58	1313.72	1314.28	714.826
TRCN0000153637	CTCAGGAGATTTGGAGACAAA	NM_021127.1-258s1c1	PMAIP1	258	CDS		4255.32	5142.04	4393.13	4647.1	5903.48	5193.29	6611.24	6664.3	6392.59
TRCN0000153919	CTAGAGGACATTCGATTGGAT	NM_004950.2-969s1c1	EPYC	969	CDS		7544.91	9163.77	5973.49	9968.53	8312.08	7622.97	9480.64	8141.13	9841.46
TRCN0000155069	GTTTGTGGTGGACTCTCAGAA	NM_007057.2-147s1c1	ZWINT	147	CDS		5851.55	4948.32	5593.67	3961.31	3680.46	4986.66	2742.03	3241.59	3353.56
TRCN0000155335	GAGATCATACAGTCCACTGAA	NM_004724.2-1124s1c1	ZW10	1124	CDS		1420.98	1659.45	1343.97	223.253	611.363	649.391	879.545	817.364	672.618
TRCN0000155696	CTACAACCTGCTGGAGATGTA	NM_007057.2-826s1c1	ZWINT	826	CDS		8527.79	6962.18	6313.47	8848.83	8035.06	7354.54	6633.62	7365.56	6929.05
TRCN0000157222	GCTGACAAGAAACACCCTGAA	NM_020914.2-2548s1c1	RNF213	2548	CDS		6365.84	5353.79	3665.37	6533.87	4237.24	4772.66	4332.35	6055.92	5096.37
TRCN0000157581	GCACGAAGATACGTTCTGCAA	NM_004950.2-917s1c1	EPYC	917	CDS		6683.94	7316.6	6326.75	6504.1	7078.44	6311.27	7399.12	7145.74	7091.08
TRCN0000158054	CTGCCAAAGAACACCGCTTAT	NM_004950.2-519s1c1	EPYC	519	CDS		4811.52	5981.53	5981.46	4703.2	5226.61	5019.87	4549.79	5599.25	5429.96
TRCN0000158339	CCATCCCTTCATGCTGTGATA	NM_004724.2-815s1c1	ZW10	815	CDS		9798.29	8863.42	10860.6	11343.5	9929.19	10659.6	11083.9	11364.1	12537.4
TRCN0000159342	GCCTATTTAAAGTCTCCTAAA	NM_022151.3-1570s1c1	MOAP1	1570	3UTR		5952.5	6803	7043.88	7059.37	7220.36	7670.01	8302.47	8929.08	6448.42
TRCN0000159815	GAGCAGTTCCATAAGTATCTT	NM_013389.1-3072s1c1	NPC1L1	3072	CDS		508.582	253.798	1891.12	304.54	889.752	612.494	749.327	716.741	721.634
TRCN0000159861	GAGTAGAGTTTGAAGAGAAAT	NM_145740.1-169s1c1	GSTA1	169	CDS		7423.01	7083.83	6632.19	7116.62	8249.31	6048.38	6680.35	4961.46	6795.62
TRCN0000160129	CAGCTTTGAAGGTTCTATCAA	NM_013389.1-4064s1c1	NPC1L1	4064	CDS		2969.58	2721.2	3779.58	3142.71	3448.47	4050.39	3028.4	2492.34	3798.79
TRCN0000160294	CCTGATCCTATTACAGAAGAT	NM_013389.1-266s1c1	NPC1L1	266	CDS		1116.21	384.452	1081.02	374.378	622.28	746.247	743.82	657.916	944.932
TRCN0000160351	CAGGCAATATTGGAAGGTAAT	NM_022151.3-1390s1c1	MOAP1	1390	CDS		11.4288	46.5547	37.1849	40.071	23.199	28.5954	100.017	27.8647	35.4009
TRCN0000160709	CATGGACAAGACTACCTTGTT	NM_145740.1-516s1c1	GSTA1	516	CDS		7306.81	8007.41	8693.3	8496.21	9601.68	8124.77	7133.89	6879.48	8338.28
TRCN0000161240	GTGGAGATAAGTCACTGTGAT	NM_007184.1-690s1c1	NISCH	690	CDS		3655.31	3966.16	3628.18	2094	3249.23	1771.99	979.206	1757.02	2122.69
TRCN0000162814	CGACTACAACAACAGCCCTTT	NM_007184.1-3662s1c1	NISCH	3662	CDS		11964	8714.74	8563.15	11896.5	11745.5	11929.8	9673.75	11419.9	12171.1
TRCN0000162969	GCCTGTTGACAAGGACTTCTA	NM_007184.1-3884s1c1	NISCH	3884	CDS		9948.77	8955.03	7009.36	7060.52	8043.25	7024.31	9150.39	7305.19	5593.35
TRCN0000163660	GCAGCTGGAGTAGAGTTTGAA	NM_145740.1-162s1c1	GSTA1	162	CDS		7114.43	8264.21	6069.11	7733.71	6614.46	6800.16	6974.36	6311.35	6777.92
TRCN0000166735	CAGGCTCTTGAGGAGGTATTT	NM_022151.3-1066s1c1	MOAP1	1066	CDS		973.353	872.526	887.126	470.549	747.828	407.715	382.125	561.938	609.985
TRCN0000180273	CCCATGTCCAACAGAGACTAT	NM_021213.1-337s1c1	PCTP	337	CDS		7716.34	8005.91	7482.13	7646.7	7998.21	9140.37	8241.71	7754.12	7566.27
TRCN0000194741	CTGTATTGTTTGGCACCAATA	NM_001211.4-2677s1c1	BUB1B	2677	CDS		7664.92	6639.3	6895.14	8095.5	8246.58	9213.24	8251.3	7384.14	8614.68
TRCN0000194749	CTCACAGCATTGAGAATTAAG	NM_004329.2-2082s1c1	BMPR1A	2082	CDS		876.208	1362.1	1718.47	1119.7	960.714	1310.77	1447.14	1083.63	1194.1
TRCN0000194759	CTAACTTATGTCAGGTTATTC	NM_139069.1-387s1c1	MAPK9	387	CDS		5680.11	4304.06	4231.11	2294.35	3351.58	4001.51	3652.3	3740.06	3994.86
TRCN0000194776	CATGTGTTAATGTTACGATGT	NM_017572.2-1540s1c1	MKNK2	1540	3UTR		8019.21	7845.22	7824.77	7149.82	7380.03	8298.19	6947.18	7605.51	8029.2
TRCN0000194818	CCTTGAATTGGATGGAATCAT	NM_000788.1-666s1c1	DCK	666	CDS		870.494	762.897	1237.73	676.628	835.166	762.851	892.513	814.268	757.035
TRCN0000194847	CCTATACATTTCTGTTCATCT	NM_000208.1-4378s1c1	INSR	4378	3UTR		6055.36	6394.52	5904.43	3354.52	3066.37	4006.12	2824.28	3571.32	3270.5
TRCN0000194860	CAGTAAGGACTTACGTTGAAA	NM_139049.1-781s1c1	MAPK8	781	CDS		3099.11	3674.82	4116.9	4019.7	2831.65	3715.55	3662.43	4384.04	3602.73
TRCN0000194861	CCAAGGTCTATGATATGCTTA	NM_000051.3-4332s1c1	ATM	4332	CDS		7103	5972.52	5848.65	6372.44	6670.41	7125.78	6476.76	5551.26	7092.44
TRCN0000194969	CAAACGAAATCTCAGTGATAT	NM_000051.3-9358s1c1	ATM	9358	CDS		10967.8	9213.33	11256.4	10527.2	11742.8	12954.6	12196.9	10539	13648.4
TRCN0000194972	CTTCGTCATGTTGAACTATAA	NM_001982.2-544s1c1	ERBB3	544	CDS		8297.31	8370.84	10757.1	8466.44	9275.53	7973.49	7856.57	7924.4	8046.9
TRCN0000194974	CCTGAGATTGTAAAGTCATTC	NM_004935.2-359s1c1	CDK5	359	CDS		3704.84	3086.13	2361.24	2962.97	2325.36	2517.31	2763.88	2353.02	2130.86
TRCN0000194984	CAACAGGTGAAGAGCGATTAT	NM_005607.3-664s1c1	PTK2	664	CDS		4367.71	4976.85	3421.01	3309.87	5013.72	5187.75	4879.51	3326.73	3858.7
TRCN0000194993	CAAGAGTCTTAATGCCTTCAA	NM_003883.2-301s1c1	HDAC3	301	CDS		4552.47	3749.91	4547.18	3681.96	5172.02	4684.11	4608.59	5955.3	5419.07
TRCN0000195003	CCTCAGAATCTGCTTATTAAC	NM_001798.2-621s1c1	CDK2	621	CDS		7289.67	9336.48	7540.57	7257.44	7490.56	6512.36	7851.06	5348.47	7524.06
TRCN0000195059	CAAACTGCTTTCGAAATCTAT	NM_014707.1-1605s1c1	HDAC9	1605	CDS		10350.7	11092	7394.48	10545.6	12074.4	13427.8	13070.8	14621.2	11776.3
TRCN0000195066	CAGCTTTCAGTCAGATGTATA	NM_004333.3-1960s1c1	BRAF	1960	CDS		232.386	181.714	53.1213	175.168	57.3153	249.979	165.57	126.939	138.881
TRCN0000195103	CCTAATGAGCTTCCATACAAT	NM_004964.2-1036s1c1	HDAC1	1036	CDS		6360.13	6275.88	6239.1	7327.28	5933.5	7340.71	5667.92	5642.6	5398.64
TRCN0000195197	CTCTGCAGAATTAACAGTAAT	NM_001211.4-2545s1c1	BUB1B	2545	CDS		2733.39	2179.06	1715.82	3036.24	1752.21	2052.41	3335.55	3000.1	3831.47
TRCN0000195198	CAGACTGATATGGCTGTTAAT	NM_001527.1-589s1c1	HDAC2	589	CDS		13.3336	6.00706	15.9364	3.43466	1.36465	10.1467	16.1661	7.74019	2.72315
TRCN0000195203	CCAGATGTATTGCTTGGTAAA	NM_006218.2-1900s1c1	PIK3CA	1900	CDS		3354.35	4263.51	5784.91	3917.8	3419.81	2935.18	3432.55	2849.94	2652.35
TRCN0000195242	CCTCAATATCTCTCAAGTTAA	NM_004226.2-995s1c1	STK17B	995	CDS		7419.2	7956.35	7407.76	8147.02	7650.23	7528.88	6404.28	5682.85	5917.4
TRCN0000195250	CTGAATATACTGGGCTATTTG	NM_002737.2-7472s1c1	PRKCA	7472	3UTR		4948.67	5140.54	4648.11	3232.02	3114.13	2946.24	2008.69	1967.56	2087.29
TRCN0000195255	GATATGCCTTTCTCATTCTTG	NM_004226.2-1118s1c1	STK17B	1118	CDS		10011.6	9063.15	6780.93	9357.16	9074.92	7951.36	8970.96	11433.8	10127.4
TRCN0000195313	CAACAGACAAGGCACCTAAAG	NM_033118.2-47s1c1	MYLK2	47	CDS		1921.94	1754.06	2092.98	2538.21	2232.57	2609.56	2869.05	2526.4	3384.87
TRCN0000195339	CATCCTCAGGAACCAACAATT	NM_198291.1-2718s1c1	SRC	2718	3UTR		5181.06	5051.94	3808.8	2959.53	3028.16	3192.53	3296.12	3212.18	2685.02
TRCN0000195442	CAAGTAGTTGGAACCAGAGAA	NM_015401.1-3176s1c1	HDAC7	3176	3UTR		2236.24	2224.11	2143.44	2475.25	2126.12	3424.06	1783.25	2029.48	2174.43
TRCN0000195454	CCAGAGCTATGGTCAGATAAC	NM_006282.2-829s1c1	STK4	829	CDS		9779.24	7998.4	11176.7	9832.29	9094.03	6938.53	9537.13	9274.29	8852.96
TRCN0000195467	CGGTTAGGTTGCTTCAATCTA	NM_004964.2-871s1c1	HDAC1	871	CDS		1476.22	2039.4	2127.51	681.208	1202.26	915.974	1045.65	823.556	398.941
TRCN0000195474	CCTACTTTGTGCAGGTCATAC	NM_000051.3-12787s1c1	ATM	12787	3UTR		8146.83	7582.41	6533.92	6341.53	6636.29	5336.26	6618.52	6870.19	6752.05
TRCN0000195487	CCTAAGGAACGACCTACATTT	NM_002031.2-1867s1c1	FRK	1867	CDS		1007.64	1033.21	470.123	333.162	518.567	277.652	540.411	294.127	104.841
TRCN0000195513	CAGAACCTTCTGAAGTGTAAC	NM_004935.2-851s1c1	CDK5	851	CDS		8735.41	8882.94	9460.9	8347.37	8541.34	7469.85	7792.26	9517.33	7658.85
TRCN0000195542	CAGGAAACACTGGCAAATATC	NM_014326.3-728s1c1	DAPK2	728	CDS		3573.4	3835.51	4055.81	3147.29	3037.71	3021.88	3280.48	2379.33	2148.56
TRCN0000195587	CCTCTCTCATGAGAACCTTAT	NM_007194.3-1205s1c1	CHEK2	1205	CDS		7485.86	6382.5	6191.29	7504.73	7517.86	7705.99	7675.9	6859.35	8159.91
TRCN0000195605	CCAGGTTCAATGGATCCAAAT	NM_002031.2-1243s1c1	FRK	1243	CDS		3960.08	4337.1	5027.93	4039.16	4706.68	3239.58	4586.74	3853.07	4924.81
TRCN0000195678	CCACGTTTGTGAAGTTACTCA	NM_080916.1-240s1c1	DGUOK	240	CDS		5398.2	6796.99	5808.81	5658.03	5469.52	5697.86	5415.48	3938.21	5099.1
TRCN0000195722	CCCTCACTGTTGTATCTTGAA	NM_004327.3-4803s1c1	BCR	4803	3UTR		7091.57	9000.08	6037.24	6523.57	6146.38	3923.1	6366.79	8170.54	5959.61
TRCN0000195732	CTGGTGACTATACAGTCATTT	NM_000051.3-8423s1c1	ATM	8423	CDS		68.5728	66.0777	66.4016	48.0853	50.492	56.2683	87.759	65.0176	54.463
TRCN0000195734	GATAAGTTTCTATTCTGTCAG	NM_004431.2-3804s1c1	EPHA2	3804	3UTR		4097.22	2934.45	5134.17	4288.75	4742.16	4718.23	4805.25	5144.13	4595.31
TRCN0000196267	GATAGCTATCTGGGACATTAT	NM_003883.2-1565s1c1	HDAC3	1565	3UTR		6405.84	7274.55	5694.6	4588.71	5275.74	4153.71	2102.66	4119.33	3894.1
TRCN0000196310	GATGTTGGTTTAAAGCGATTT	NM_005607.3-817s1c1	PTK2	817	CDS		7223	6821.02	6106.29	4758.15	4590.68	5385.15	4662.42	4653.4	5815.28
TRCN0000196315	GCTTCTGAAGTTATCTCTTAA	NM_139069.1-1740s1c1	MAPK9	1740	3UTR		3872.46	4837.19	5954.9	5493.17	6292.4	6861.96	5821.41	5380.98	6188.35
TRCN0000196384	GAGCAGTTAATAGGCTTTAAA	NM_014707.1-2149s1c1	HDAC9	2149	3UTR		3514.36	2670.14	3240.4	3093.48	2116.57	2643.69	2985.94	2743.12	1918.46
TRCN0000196538	GATGAACACATGGGATATTTA	NM_001184.2-652s1c1	ATR	652	CDS		735.253	1521.29	1006.65	0	425.771	424.318	200.567	402.49	364.902
TRCN0000196582	GCATTAGAATTTACAGCAAGA	NM_006218.2-3471s1c1	PIK3CA	3471	3UTR		7767.77	9043.63	6170.04	7851.63	9896.44	8322.17	8952.67	6404.23	7608.48
TRCN0000196620	GATAAGATCATCCGACTTTAT	NM_003318.3-1821s1c1	TTK	1821	CDS		5184.87	7609.44	7463.54	5070.7	5929.4	5139.79	5706.29	4667.33	5747.2
TRCN0000196661	GCCATATTCTTTCCGTCTATT	NM_000051.3-6606s1c1	ATM	6606	CDS		15520.3	17705.8	15158.2	18093.8	18340.9	18979	19711.9	19078	21013.2
TRCN0000196682	GAAGGCAGAGTTAGCTAATAT	NM_014720.2-2980s1c1	SLK	2980	CDS		7000.14	7315.1	6547.2	5785.11	6416.58	6231.02	5113.47	5766.44	5547.05
TRCN0000196698	GAGATTACTTTGCTGCCTTAA	NM_000075.2-1257s1c1	CDK4	1257	3UTR		4838.19	4765.1	3591	2672.17	3534.44	3475.72	3343.73	2250.85	2374.59
TRCN0000196730	GACACAATTGTGCTCTATTTG	NM_002737.2-3403s1c1	PRKCA	3403	3UTR		7011.57	7801.67	6393.15	4827.99	5470.88	4930.39	5630.61	5594.61	4397.88
TRCN0000196795	GAATTGGAGATCGTCACAATA	NM_006218.2-2892s1c1	PIK3CA	2892	CDS		2893.39	4491.78	2741.06	1502.09	1862.75	1867.92	1575.4	1569.71	1297.58
TRCN0000196797	GCTCCAGGATTTGTAATTAAA	NM_014707.1-1891s1c1	HDAC9	1891	CDS		8289.69	7555.38	8913.75	7493.29	8007.77	8907.92	7328.77	7178.25	8377.77
TRCN0000196844	GTCATCAGAATGCAAGATAAA	NM_004333.3-1931s1c1	BRAF	1931	CDS		1140.98	1145.85	693.233	888.432	1112.19	1078.32	436.663	1054.21	1222.69
TRCN0000196850	GTGTCTTCAATGTCAACAGAT	NM_139049.1-1212s1c1	MAPK8	1212	CDS		5689.64	3988.69	3760.99	4215.47	3758.25	4594.63	3321.88	4062.05	3775.65
TRCN0000196894	GATACAGCTCTAGATAAGAAT	NM_003656.3-1013s1c1	CAMK1	1013	CDS		8346.83	7852.73	7067.79	5870.98	6709.98	7251.23	8320.76	7119.42	7070.65
TRCN0000196909	GCTGTACTTCGTCATGGAATA	NM_002737.2-1280s1c1	PRKCA	1280	CDS		7443.96	6947.17	8411.76	7974.14	7988.66	7268.76	7009.53	7825.33	7221.79
TRCN0000196918	GAACATATAGAGGCCCTATTG	NM_004333.3-236s1c1	BRAF	236	CDS		2129.57	2604.06	3142.12	2557.68	2573.73	1760	2160.4	3139.42	2751.74
TRCN0000197001	GCTTCTCGTGAGCTAAAGAAT	NM_015401.1-2172s1c1	HDAC7	2172	CDS		4788.67	4721.55	5306.82	4611.6	5313.95	4445.2	5935.28	5385.62	5203.94
TRCN0000197041	GACACTGAGAGGGCAATCTTT	NM_000075.2-1190s1c1	CDK4	1190	3UTR		2040.04	2755.74	2417.02	1557.05	2011.49	2039.5	1401.66	1201.28	1985.18
TRCN0000197049	GCTGGAGATTGAGGTCATGAA	NM_033118.2-984s1c1	MYLK2	984	CDS		2238.14	2850.35	2204.53	1648.64	1845.01	2429.68	1891.08	2264.78	2761.27
TRCN0000197098	GTGGAGTGTTGGCTGTATCTT	NM_000075.2-818s1c1	CDK4	818	CDS		1620.98	871.024	390.442	361.784	599.081	263.815	130.395	199.697	220.575
TRCN0000197142	GTGGAACACTGAAACTGTATG	NM_001211.4-3388s1c1	BUB1B	3388	3UTR		0	145.671	5.31213	0	0	0	0	0	0
TRCN0000197144	GAGTGACGATGGAGTAGATTT	NM_002350.1-333s1c1	LYN	333	CDS		7950.64	7169.43	8749.08	6936.87	7255.84	7266.91	8235.32	6272.65	9514.68
TRCN0000197158	GTTTCTGTTTGAGCGTGTGGA	NM_024827.1-513s1c1	HDAC11	513	CDS		2000.04	1642.93	1675.98	4860.05	4497.89	4558.65	4775.94	5040.41	4054.77
TRCN0000197222	GCTCTCATCACTCCTTCACTT	NM_033018.2-2135s1c1	CDK16	2135	3UTR		2285.76	2531.98	4414.38	1723.05	1763.13	1293.25	1171.96	1588.29	1145.08
TRCN0000197236	GACAGGGATTGTGCTTCATTC	NM_001798.2-1781s1c1	CDK2	1781	3UTR		2788.63	1895.23	2772.93	1361.27	1050.78	963.018	1074.78	456.671	276.4
TRCN0000199033	CCGAAGGAACAGCTGATTCAT	NM_005255.1-4141s1c1	GAK	4141	3UTR		8807.8	9354.5	9221.86	10370.4	8893.42	8494.67	8391.29	6952.24	9570.51
TRCN0000199149	CCCGACGTGGTGGTATACAAT	NM_024827.1-775s1c1	HDAC11	775	CDS		7224.91	7131.88	6255.03	8019.93	8557.72	9525.02	7985.01	9181.41	8741.31
TRCN0000199313	GCTGACAGTTTGTGGCATCTT	NM_198291.1-3422s1c1	SRC	3422	3UTR		4992.48	6882.59	5498.05	4445.6	3526.26	3827.17	2688.91	2334.44	3560.52
TRCN0000199323	CCCGGATCATTCACCCTATTG	NM_004958.2-3537s1c1	MTOR	3537	CDS		706.681	944.61	937.591	504.895	1087.63	786.834	446.967	882.381	837.368
TRCN0000199364	CCTGTGCATGTGCTCTTATTG	NM_001982.2-5214s1c1	ERBB3	5214	3UTR		7556.34	5618.1	4897.78	5769.09	4028.45	5904.48	5353.48	5153.42	6063.09
TRCN0000199466	GAGCGGGTCCTTCGGAGATAT	NM_001894.4-159s1c1	CSNK1E	159	CDS		3691.5	3818.99	3383.83	3945.28	4480.15	4223.81	5012.39	6300.51	4634.8
TRCN0000199601	GCCATCGATGTGACTCACTTG	NM_172207.1-212s1c1	CAMKK1	212	CDS		2005.75	2266.16	2329.37	1142.6	1593.91	1391.95	1061.99	2176.54	1379.27
TRCN0000199622	GCGCATGTGCTGGCAATTCAA	NM_000208.1-3913s1c1	INSR	3913	CDS		1302.88	997.172	940.247	480.853	418.948	503.647	51.3408	165.64	588.2
TRCN0000199789	GCTGAGGACAACCTCTATTTG	NM_172207.1-812s1c1	CAMKK1	812	CDS		6367.75	5110.51	4775.6	4168.53	4159.45	4316.06	3713.77	3117.75	4976.55
TRCN0000199796	GTGACAGCTGTCAGGAGTATT	NM_001274.2-793s1c1	CHEK1	793	CDS		1367.65	1603.89	993.368	961.705	1476.55	1400.25	1344.99	845.228	871.407
TRCN0000199968	CCTGAGCACTTTGCAAGAGAG	NM_014326.3-1243s1c1	DAPK2	1243	3UTR		9002.08	9967.22	8313.48	10832.9	9997.43	9479.82	10943.2	10706.2	12322.2
TRCN0000199993	CCACGGTATCTGGTCATAAAG	NM_001982.2-3110s1c1	ERBB3	3110	CDS		2899.11	2395.32	3096.97	1906.24	1046.69	1073.71	1163.96	1312.74	833.283
TRCN0000219647	CTCCGTGATGTTGCTTGATTT	NM_001184.3-314s1c1	ATR	314	CDS		12259.3	13616.5	10496.8	13967.6	15447.8	14604.9	16873.9	16590.3	13696.1
TRCN0000219654	GAAAGGCTGCAACGCTGATTC	NM_033118.3-2351s1c1	MYLK2	2351	3UTR		5723.92	7237.01	7774.3	7115.47	5476.34	5906.33	5852.32	5390.27	6252.35
TRCN0000219684	AGTTAGCATTGCTGTAATAAA	NM_002755.3-979s1c1	MAP2K1	979	CDS		6493.46	6478.62	7540.57	3314.45	4184.02	4438.74	2924.83	3048.09	2062.78
TRCN0000219689	TGATTGTACTTGGAGTAATTG	NM_002031.2-2499s1c1	FRK	2499	3UTR		2613.39	2275.17	3004.01	1310.9	1685.34	1293.25	933.728	998.484	1200.91
TRCN0000219711	GACTCTACAGAAACGAGATTC	NM_005990.3-852s1c1	STK10	852	CDS		8337.31	9859.09	7997.41	8651.91	7771.68	9479.82	11931.9	10721.7	10188.7
TRCN0000219886	AGACTCAACCAGTACGTAATA	NM_002350.2-341s1c1	LYN	341	CDS		7303	8686.21	5721.16	6223.61	5096.97	3880.67	4781.45	4656.5	4478.22
TRCN0000219887	GCATGTGTATGAGACTATTTA	NM_002350.2-2863s1c1	LYN	2863	3UTR		9445.9	12400.1	10786.3	6768.57	8896.15	7623.89	6526.15	6425.9	7484.57
TRCN0000221147	CCAGACAGATTGCTGATAATA	NM_001957.1-3626s1c2	EDNRA	3626	3UTR		3525.78	4759.09	4552.5	2650.41	2137.04	3156.56	3101.59	2504.72	3014.53
TRCN0000221148	CCGATGTGAATTACTTAGTTT	NM_001957.1-1501s1c2	EDNRA	1501	CDS		4634.38	4772.61	5707.88	4599.01	4935.94	4423.06	5135.5	4060.5	3409.38
TRCN0000221150	GCTCAGGATCATTTACCAGAA	NM_001957.1-787s1c2	EDNRA	787	CDS		9583.05	10389.2	10475.5	11743.1	12916.4	10516.6	12574.1	14523.7	13238.6
TRCN0000221543	GCAACCCTTCTTTGACAACAT	NM_004958.2-640s1c2	MTOR	640	CDS		3327.69	2485.42	3492.73	1798.62	1232.28	2021.05	1136.43	693.521	1019.82
TRCN0000221544	GCTGTGCTACACTACAAACAT	NM_004958.2-5477s1c2	MTOR	5477	CDS		1718.13	1470.23	1763.63	265.614	466.71	683.521	211.403	337.472	442.512
TRCN0000221555	CGCGTGACCATGAACGAGTTT	NM_005163.1-628s1c2	AKT1	628	CDS		975.258	1111.31	1046.49	1158.63	1221.36	1210.23	927.332	1150.19	906.808
TRCN0000221587	CCCTAAGTTTACTTCTCTAAA	NM_007294.1-6116s1c2	BRCA1	6116	3UTR		5777.26	7507.32	7174.03	7247.13	6396.11	6342.64	5877.19	6574.52	7805.9
TRCN0000221588	GCCCACCTAATTGTACTGAAT	NM_007294.1-2036s1c2	BRCA1	2036	CDS		6853.47	6849.55	8759.7	6356.41	6802.78	6677.48	6902.41	7953.82	6893.65
TRCN0000221591	GCCTACAAGAAAGTACGAGAT	NM_007294.1-356s1c2	BRCA1	356	CDS		6758.23	7355.65	5652.11	7234.54	5973.07	5683.1	7062.12	6233.95	7589.41
TRCN0000221649	GCCCGATTTGAAGAACTGAAT	NM_006597.3-976s1c2	HSPA8	976	CDS		7259.19	6178.26	8212.55	7166.99	7414.14	6184.9	7621.53	8805.24	9174.29
TRCN0000221650	GCAACTGTTGAAGATGAGAAA	NM_006597.3-1729s1c2	HSPA8	1729	CDS		5636.3	5098.49	5447.59	5407.3	7003.38	4235.8	4862.81	5511.01	4188.2
TRCN0000221652	CCAAGACTTCTTCAATGGAAA	NM_006597.3-1128s1c2	HSPA8	1128	CDS		7691.58	6921.64	7962.88	7937.5	7070.25	9002	6734.35	8656.63	7839.94
TRCN0000222127	CGGTGGCAATGTGAAATTGTA	NM_000176.1-663s1c2	NR3C1	663	CDS		3796.27	3174.73	4451.56	3620.13	2782.52	2383.56	3029.64	2388.62	2531.17
TRCN0000222128	CCTACATCAAAGAGCTAGGAA	NM_000176.1-2207s1c2	NR3C1	2207	CDS		6927.76	4407.68	5742.41	5563.01	5124.26	4428.59	4283.49	5076.02	5163.09
TRCN0000222129	GAAGTGTTATATGCAGGATAT	NM_000176.1-1756s1c2	NR3C1	1756	CDS		7034.43	4885.24	7928.35	5924.79	5807.95	5775.34	3671.49	4970.75	5304.69
TRCN0000222164	CCCTTGTAGAAACAATATGAA	NM_012330.1-3969s1c2	MYST4	3969	CDS		6118.22	7094.34	5128.86	5153.14	5432.67	6341.71	5039.04	5185.93	4535.4
TRCN0000222165	CCCAAACGTATGCGTCGTAAA	NM_012330.1-2017s1c2	MYST4	2017	CDS		4089.61	4305.56	4377.19	5811.45	6023.56	4462.72	5756.21	4740.09	6630.87
TRCN0000222166	GCACGGACTTTAACGATGCAA	NM_012330.1-6181s1c2	MYST4	6181	CDS		598.107	740.37	1434.28	519.779	272.93	702.892	405.219	300.319	1251.29

## Sheet: DMSO
							12	12	12	15	15	15	18	21	21	21	3	3	3	6	6	6	9	9	9
hpid	seq	acc	gene	position	region	condition=	DMSO_A	DMSO_B	DMSO_C	DMSO_A	DMSO_B	DMSO_C	DMSO_A	DMSO_A	DMSO_B	DMSO_C	DMSO_A	DMSO_B	DMSO_C	DMSO_A	DMSO_B	DMSO_C	DMSO_A	DMSO_B	DMSO_C
TRCN0000000235	CGAAGGAGCAACAGTAGAAAT	NM_004117.x-642s1c1	FKBP5	642	CDS		6023	6747.57	7651.27	8718.81	7038.82	6318.08	7998.16	6653.42	6738.07	6540.13	7691.86	7657.03	5983.54	9684.99	9961.91	10516.2	7415.38	7035.5	8439.38
TRCN0000000237	CCCTCGAATGCAACTCTCTTT	NM_004117.x-520s1c1	FKBP5	520	CDS		3950.52	1615.92	2418.6	3841.51	1777.85	2325.24	3112.57	3257.84	1264.37	1578	4837.87	3449.87	5402.71	1792.74	1361.72	1127.8	3594.14	3384.62	3479.39
TRCN0000000238	CAAACGGAAAGGAGAGGGATA	NM_004117.x-609s1c1	FKBP5	609	CDS		10659.2	11556	16326.6	11604.2	13273.4	12002	14018	10760.2	12788.8	13845.1	9432.1	8877.11	10704	16387.7	15618.8	14836.2	14455.5	13088.8	13244.6
TRCN0000000379	GCTCTGTTACTTGGCCACTAT	NM_000208.x-559s1c1	INSR	559	CDS		3889.11	2921.76	3063.84	3528.5	2878.42	3515.26	700.735	1998.56	573.855	756.798	4315.8	1893.22	6877.85	46.4002	147.657	108.823	3189.3	3485.21	3149.62
TRCN0000000501	GCTGTGAATAGAGTAACTGAA	NM_001274.x-234s1c1	CHEK1	234	CDS		322.387	336.287	928.31	341.468	526.097	305.335	449.774	50.5964	577.008	445.491	2018.68	462.788	1502.8	1029.24	1384.69	913.453	315.968	319.527	329.768
TRCN0000000502	GTGGTTTATCTGCATGGTATT	NM_001274.x-510s1c1	CHEK1	510	CDS		5311.7	5743.08	7372.36	5008.2	4704.64	5182.86	4569.45	2687.23	2566.58	3266.04	4768.26	10433.8	11128.1	12275	9952.07	12379.4	6506.97	6313.61	8143.26
TRCN0000000519	CAACCCACGAATCAAGCTCAT	NM_001348.x-552s1c1	DAPK3	552	CDS		4661.81	1659.6	2922.3	4723.64	1445.26	1197.85	3500.42	2248.73	526.559	354.246	4246.19	3239.51	4065.86	1362.48	1847.35	2037.96	6971.05	2153.85	5128.23
TRCN0000000587	GCCCTCTGAACTTGCCTTAAA	NM_001798.x-1222s1c1	CDK2	1222	3UTR		7803.8	7271.65	8633.7	12867.6	9354.86	9332.28	7378.91	9121.4	6517.35	11204.4	9954.17	7320.46	8574.26	2712.3	2962.98	3508.71	9953	6911.24	9246.97
TRCN0000000603	CTCTTACCTACGTCAGCTCTT	NM_001894.x-909s1c1	CSNK1E	909	CDS		5797.84	3934.99	7780.32	6248.86	5629.85	7500.27	703.995	2051.96	791.415	5311.01	6264.86	7362.53	10547.3	181.383	147.657	187.967	9271.69	7479.29	8062.5
TRCN0000000695	GAGCAGGAGAATGTGTAACAA	NM_003691.x-1331s1c1	STK16	1331	3UTR		834.112	821.063	678.54	392.688	483.768	328.822	426.96	87.1382	387.825	539.42	2505.95	1388.36	3319.07	2134.41	1880.16	2410.59	1263.87	1088.76	1164.28
TRCN0000000696	GCTGCTGCTACCATTCTTCAA	NM_003691.x-403s1c1	STK16	403	CDS		2364.17	2384.58	2414.44	1804.09	2086.25	1777.2	1042.96	1450.43	967.986	915.135	4837.87	5216.88	2249.59	944.877	1479.85	636.449	2715.35	2213.02	2382.41
TRCN0000000699	AGGTACGCTGTGGAATGAGAT	NM_003691.x-427s1c1	STK16	427	CDS		394.028	2506.86	1735.9	756.92	2291.85	1785.03	153.184	2.81091	3074.22	1883.94	1983.87	546.931	608.496	928.004	1932.66	1108.01	1026.9	2852.07	1924.77
TRCN0000000754	TGGTTCATTAAGTACATAGCT	NM_004071.x-1746s1c1	CLK1	1746	3UTR		1995.73	1214.13	453.748	2418.73	1034.05	641.986	2294.5	1498.21	731.507	257.633	313.243	3702.3	931.183	4184.46	2490.48	2631.54	2508	1384.62	841.246
TRCN0000000755	GCTGCAAATACAATCACTCTA	NM_004071.x-283s1c1	CLK1	283	CDS		11355.2	8760.92	10802.5	9800.13	7419.79	9011.29	14774.1	14324.4	9292.04	10635.4	12042.5	3365.73	10298.3	10043.5	9338.47	13375.3	10041.9	8615.38	9240.24
TRCN0000000758	GATATGCAAGTCTGTGAATTT	NM_004071.x-968s1c1	CLK1	968	CDS		409.38	1144.25	670.215	415.453	1560.15	281.847	677.921	314.822	1973.81	5.36736	1983.87	1178	0	1467.93	1630.79	906.857	592.44	2041.42	1191.2
TRCN0000000776	CTACCTCCTCCTTTGTTTAAT	NM_004217.x-1185s1c1	AURKB	1185	3UTR		2865.66	3210.01	2489.37	1684.57	1880.65	2192.15	2343.39	1658.44	1384.19	1626.31	34.8048	294.501	295.028	5095.59	6418.15	6387.57	2053.79	2502.96	3452.47
TRCN0000000777	CCTGCGTCTCTACAACTATTT	NM_004217.x-468s1c1	AURKB	468	CDS		1606.82	554.655	4.16282	2094.34	538.191	54.8037	1874.06	1678.11	1276.98	0	0	0	82.9767	565.239	623.44	356.148	59.244	65.0888	13.4599
TRCN0000000779	GAAGAGCTGCACATTTGACGA	NM_004217.x-558s1c1	AURKB	558	CDS		3607.66	4576.99	7522.22	4820.39	7631.43	5856.16	736.587	1509.46	1232.84	4398.55	4211.38	14009.8	10326	12.6546	95.1566	39.572	5361.59	6881.66	5404.16
TRCN0000000781	GATAGAGAAGACAAAGAGAAT	NM_004226.x-1269s1c1	STK17B	1269	CDS		7936.85	8171.33	11814.1	5896.01	6476.44	9935.12	10338.3	9253.51	7012.38	13896.1	8213.93	12453.2	11109.7	13751.3	14421.1	14114	10427	8609.47	11905.3
TRCN0000000784	GTGATAAATACAAGGCCCAGA	NM_004304.x-5992s1c1	ALK	5992	3UTR		14773.5	13879.5	9403.82	17346.6	14071.6	9363.6	22016.1	23218.1	17732.7	10882.3	11137.5	7951.53	10298.3	8377.35	13591	8534.35	12194.4	11479.3	10545.9
TRCN0000000785	GAGCTGGTCATTACGAGGATA	NM_004304.x-5706s1c1	ALK	5706	CDS		972.277	786.125	2018.97	1633.35	695.416	2223.46	938.66	1146.85	227.02	1277.43	5812.4	2650.51	4047.42	936.441	1092.66	1200.35	1520.6	1798.82	3842.81
TRCN0000000786	ACCCAAATCAAGAAACCTGTT	NM_004304.x-2854s1c1	ALK	2854	CDS		12148.3	12490.6	9029.17	16049	13684.6	10459.7	15980	16022.2	19965.1	8850.78	15174.9	7993.61	7845.91	7069.71	10145.7	7146.04	12786.8	10727.8	10518.9
TRCN0000000791	CGAGGAATTTGAGATAGAGCT	NM_004327.x-3365s1c1	BCR	3365	CDS		2850.31	3891.32	5249.32	2674.83	2092.29	3358.68	2584.57	1110.31	1623.82	2063.75	1496.61	1809.08	1945.34	151.855	269.063	237.432	19.748	47.3373	47.1098
TRCN0000000793	AGAGCCAGAAGCAACAAAGAT	NM_004327.x-2355s1c1	BCR	2355	CDS		2732.61	1021.96	4333.5	1462.62	677.275	3930.21	2226.06	1208.69	176.571	2332.12	4141.77	7488.75	5421.15	1235.93	1607.82	2212.73	1076.27	769.231	2543.93
TRCN0000000795	CGTGATTTGGAACAGGATGAA	NM_004329.x-880s1c1	BMPR1A	880	CDS		1719.4	1506.74	1848.29	1553.68	489.815	1229.17	2213.02	2077.26	961.68	585.043	1914.26	0	1318.41	784.586	354.376	926.643	19.748	11.8343	20.1899
TRCN0000000797	GATGAATGTCTACGAGCAGTT	NM_004329.x-1777s1c1	BMPR1A	1777	CDS		2333.47	6219.12	2102.23	2817.11	3446.84	2583.6	1782.8	1408.27	3660.69	1382.1	9710.54	7699.1	5716.17	5217.92	8324.56	7175.72	2863.46	6076.92	5902.18
TRCN0000000858	CCATCCTGAAAGAGTACCATT	NM_006251.x-1106s1c1	PRKAA1	1106	CDS		5511.28	3782.13	6240.07	4348.02	4208.78	5417.73	6404.4	4826.33	4209.32	6760.19	1879.46	2313.94	3088.58	13915.8	8134.25	7970.45	4986.37	4769.23	5666.63
TRCN0000000859	CCTGGAAGTCACACAATAGAA	NM_006251.x-1611s1c1	PRKAA1	1611	CDS		1719.4	2419.52	1028.22	1183.76	1251.75	970.808	1639.4	1436.37	870.242	2.68368	313.243	210.358	737.571	2159.72	2598.76	2209.43	997.275	1295.86	625.887
TRCN0000000861	GTTGCCTACCATCTCATAATA	NM_006251.x-993s1c1	PRKAA1	993	CDS		0	0	0	0	0	0	0	0	0	0	0	0	0	253.092	170.626	356.148	0	0	0
TRCN0000000896	CGAGAAGGAAACAGAGCAAAT	NM_014720.x-3544s1c1	SLK	3544	CDS		1489.12	2795.11	857.542	1439.86	1433.16	1033.44	1681.77	1217.12	1204.46	0	1531.41	2187.72	2590.72	2589.98	3028.6	2324.85	780.047	526.627	679.727
TRCN0000000898	GCGTTACAATCAAAGACTTAT	NM_014720.x-3568s1c1	SLK	3568	CDS		4743.69	6896.06	6527.31	6630.17	3350.09	3891.06	6257.73	6583.15	5117.4	5184.87	10580.7	8161.89	9191.98	11536.8	11825.7	11564.9	10249.2	8029.59	9341.19
TRCN0000000914	GCACTGGGATGTCTACTCTAT	NM_017593.x-953s1c1	BMP2K	953	CDS		1325.37	476.042	449.585	398.379	374.92	101.778	338.96	219.251	223.866	225.429	2540.75	5132.74	2443.2	1168.44	2218.13	2074.23	1520.6	1739.64	1218.12
TRCN0000000915	GACTGTGCTGTTAATTCAATT	NM_017593.x-539s1c1	BMP2K	539	CDS		13791	14250.7	9195.68	9390.37	15111.7	9645.45	12590.4	11038.4	20769.1	9196.98	11033.1	17333.5	8684.9	15151.8	15674.6	14651.5	12382	15059.2	14705
TRCN0000000916	GATGGTGGGAACTATGTACTT	NM_017593.x-770s1c1	BMP2K	770	CDS		690.829	0	266.421	415.453	0	665.473	325.923	272.658	3.15305	0	452.462	42.0716	1087.92	1172.66	1013.91	1526.82	533.196	124.26	430.718
TRCN0000000943	GCTGTCGATGATAGGTTAGAA	NM_139069.x-1319s1c1	MAPK9	1319	3UTR		1059.27	1834.29	2672.53	1866.69	514.003	1651.94	1499.25	1658.44	835.558	1408.93	3062.82	3113.3	5172.22	2412.81	3560.17	3495.52	2981.95	2863.91	3391.9
TRCN0000000948	GCCATGCCTTTCTGTATAGTA	NM_002497.x-1571s1c1	NEK2	1571	3UTR		2850.31	5249.57	3363.56	2413.04	3773.39	4055.47	1688.28	1911.42	4376.43	2232.82	6995.77	2061.51	8592.7	6614.14	7714.25	6694.26	5006.12	5727.81	5410.89
TRCN0000000950	CGTTACTCTGATGAATTGAAT	NM_002497.x-849s1c1	NEK2	849	CDS		23452.4	24208.3	22999.6	24050.7	24774.9	25922.1	32905.2	29000.1	37414.1	32225.6	13887.1	8792.97	12520.3	35757.7	26538.8	31258.6	22088.2	23757.4	23548.2
TRCN0000000951	GCAGACGAGCAAAGAAGAAAT	NM_002497.x-960s1c1	NEK2	960	CDS		8550.92	8551.29	9857.57	10215.6	10141	11454	10533.8	6948.57	10067.7	13571.4	14165.6	11906.3	15221.6	5386.64	7832.37	6123.76	8422.53	9272.19	9670.96
TRCN0000001025	GTTATCCTACACCTGAAAGAA	NM_005348.x-616s1c1	HSP90AA1	616	CDS		624.304	253.307	724.332	187.807	187.46	493.233	456.293	238.927	264.856	923.186	0	2776.73	783.669	611.639	1007.35	989.299	0	686.391	814.326
TRCN0000001027	TCATCAATACTTTCTACTCGA	NM_005348.x-158s1c1	HSP90AA1	158	CDS		10976.5	13866.4	13629.1	12708.3	12910.5	13356.4	13040.2	11426.3	15427.9	11529.1	11137.5	16702.4	16447.8	23368.8	24009	22440.6	13517.5	16047.3	17834.4
TRCN0000001028	GAAGGATGGTGACAAGAAGAA	NM_005348.x-867s1c1	HSP90AA1	867	CDS		0	371.226	8.32565	34.1468	169.319	0	0	0	37.8366	0	0	1304.22	0	101.237	219.845	184.669	0	674.556	100.949
TRCN0000001051	ATGGTTATCTTACGACTGTTA	NM_138621.x-541s1c1	BCL2L11	541	CDS		1949.67	3205.64	3334.42	2811.42	1535.96	2536.63	1597.02	1635.95	1522.92	1714.87	1914.26	1388.36	2341.79	4914.21	5115.49	5797.29	2784.47	3130.18	4482.16
TRCN0000001052	GTCTCGATCCTCCAGTGGGTA	NM_138621.x-267s1c1	BCL2L11	267	CDS		4262.67	3336.66	4562.46	6408.21	8689.68	7774.29	169.48	2274.03	362.601	3899.39	8039.91	9970.97	8924.61	0	3.28126	6.59533	6220.62	8579.88	6151.19
TRCN0000001053	ACGAATGGTTATCTTACGACT	NM_138621.x-537s1c1	BCL2L11	537	CDS		16789.7	19033	16047.7	22423.1	22652.4	18954.2	24128.1	24584.2	30748.5	22341.6	14061.1	14598.8	14096.8	22331.2	23382.3	16643.3	16726.6	20893.5	15876
TRCN0000001055	GAGTCGGTTAGTCATTGATAG	NM_139049.x-1335s1c1	MAPK8	1335	3UTR		337.738	432.369	320.538	671.553	157.224	305.335	974.511	683.051	66.214	59.041	835.315	2313.94	857.426	1337.17	1588.13	1018.98	622.062	715.976	410.528
TRCN0000001114	GTGTCTGCTAATGTAAACTTT	NM_024424.x-2140s1c1	WT1	2140	3UTR		8847.72	9975.05	7155.9	11575.8	12130.5	7852.58	8910.75	7800.27	11136.6	6926.58	12668.9	9171.61	7034.58	18429.3	17941.9	10667.9	12885.6	13053.3	9395.03
TRCN0000001411	GCGCAGGAAACATCTATATTA	NM_005235.x-1394s1c1	ERBB4	1394	CDS		3996.57	4144.62	5740.54	3733.38	3997.13	4838.38	4276.12	4236.04	4729.57	2211.35	6543.3	4501.66	5734.61	7947.09	8423	7380.17	5233.22	7692.31	5976.21
TRCN0000001581	TGCACAGAGTATTTCGCCTAA	NM_004954.x-2736s1c1	MARK2	2736	3UTR		2645.62	2489.39	2018.97	2839.87	3483.13	1933.79	3594.94	3016.11	1478.78	2224.77	2714.77	8288.11	5955.88	4732.82	3845.64	3449.36	3347.29	2485.21	3041.94
TRCN0000001583	GTGGCGGAGAGGTATTTGATT	NM_004954.x-706s1c1	MARK2	706	CDS		4595.29	3009.11	6306.68	2680.52	4402.28	5871.82	3148.42	2608.52	3354.84	4030.89	696.096	378.644	608.496	2999.14	3957.2	3960.49	3278.17	3278.11	3977.41
TRCN0000001584	AGATGATGAACTAAAGCCTTA	NM_004954.x-1235s1c1	MARK2	1235	CDS		15699.7	16539.2	11277.1	18251.5	18050.6	15071	20054.1	17888.6	17158.9	14027.6	18376.9	14009.8	18688.2	30290.9	26949	22615.4	20222	21325.4	19503.4
TRCN0000001593	CCAGGTTTGAGGGAGAAGTTT	NM_005248.x-2247s1c1	FGR	2247	3UTR		66.5242	192.164	1232.2	381.306	471.673	1197.85	136.888	132.113	331.07	287.154	278.438	0	73.7571	109.673	131.25	230.836	197.48	23.6686	6.72997
TRCN0000001594	CTTCCTTGATAGTGGCACCAT	NM_005248.x-339s1c1	FGR	339	CDS		1141.15	1410.66	974.101	950.419	1028.01	1135.22	658.365	373.851	368.907	236.164	104.414	504.859	368.785	130.764	210.001	214.348	1490.98	1360.95	915.275
TRCN0000001595	GCATGAATAAACGGGAAGTGT	NM_005248.x-1529s1c1	FGR	1529	CDS		3576.96	5992.02	8904.28	3488.66	5369.82	7993.51	5755.81	4269.77	7261.47	10554.9	16219	7699.1	10538	9258.95	8629.72	11215.4	5233.22	6000	7752.92
TRCN0000001598	GCACACATCAGGAGTTCAATA	NM_005356.x-1991s1c1	LCK	1991	3UTR		404.263	227.103	1577.71	216.263	96.7535	1855.5	192.295	371.04	113.51	1822.22	0	84.1432	1023.38	624.294	561.096	943.132	1076.27	751.479	1978.61
TRCN0000001599	AGCCATTAACTACGGGACATT	NM_005356.x-1281s1c1	LCK	1281	CDS		8090.37	10346.3	6606.4	4900.06	8653.39	5300.3	5990.47	4764.49	8670.88	5434.45	13086.6	9718.54	13156.4	7508.4	8242.53	10067.8	5430.7	8372.78	7651.97
TRCN0000001611	ACCACGAAAGTAGCAATCAAA	NM_005433.x-905s1c1	YES1	905	CDS		14128.7	14565.1	14415.9	19679.9	16315.1	18836.8	23812	22360.8	15781	18364.4	7169.79	7657.03	12004	16016.5	16170.1	15245.1	15591.1	15721.9	14954
TRCN0000001623	CCGGCCAGATTGTTGCTATTA	NM_006282.x-197s1c1	STK4	197	CDS		214.924	122.286	233.118	165.043	48.3768	39.1455	101.036	70.2727	28.3774	42.9389	0	0	18.4393	16.8728	13.125	29.679	29.622	0	0
TRCN0000001625	GCCAAGCGGAATACAGTGATA	NM_006282.x-577s1c1	STK4	577	CDS		71.6415	502.246	0	5.69113	102.801	0	0	0	31.5305	0	0	0	829.767	160.292	164.063	323.171	197.48	124.26	174.979
TRCN0000001627	CCAGTCATTAAAGTCCAGTAT	NM_006875.x-1226s1c1	PIM2	1226	3UTR		5025.14	4882.71	2722.49	3562.65	3749.2	3523.09	2239.09	2355.54	2796.75	2495.82	1949.07	1051.79	700.692	7866.95	7845.5	7198.8	1905.68	2520.71	3015.02
TRCN0000001628	GCCCAGGATCTCTTTGACTAT	NM_006875.x-549s1c1	PIM2	549	CDS		9400.39	8507.62	11431.1	9031.82	6899.74	11649.7	6929.13	8713.82	3963.38	13015.9	20395.6	8877.11	16991.8	1164.22	1975.32	2496.33	10663.9	9798.82	9973.81
TRCN0000001629	GATGAACCCTACACTGACTTT	NM_006875.x-756s1c1	PIM2	756	CDS		782.939	2013.35	1277.99	608.951	1064.29	696.79	541.033	475.044	1024.74	480.379	34.8048	6647.31	2941.06	3298.63	2769.38	2730.47	3060.94	2005.92	1790.17
TRCN0000001648	CGATCCAGAATGGCGGTGCAA	NM_177551.x-563s1c1	GPR109A	563	CDS		470.787	432.369	628.587	779.685	465.626	501.062	68.4439	272.658	107.204	491.114	0	0	18.4393	0	19.6876	23.0836	483.826	650.888	524.937
TRCN0000001649	TGGACAACTATGTGAGGCGTT	NM_177551.x-311s1c1	GPR109A	311	CDS		7092.51	7013.98	7234.99	11074.9	6168.04	8619.83	9637.56	11665.3	7135.35	8993.02	13365	10896.5	9477.78	4564.09	5850.49	5549.97	12224	10343.2	9778.64
TRCN0000001650	CCGAGATGACTTCATTGTCAA	NM_177551.x-123s1c1	GPR109A	123	CDS		4047.74	3485.15	3525.91	4035.01	4710.69	5378.59	3363.53	5298.56	2806.21	3008.41	5325.13	4291.3	4231.81	5728.32	6998.93	4194.63	5766.42	5112.43	4859.04
TRCN0000001663	GATCAAGAAGACCGAAACCGA	NM_006238.x-1611s1c1	PPARD	1611	CDS		1622.17	2052.66	1194.73	1559.37	2436.98	1612.79	547.551	562.182	810.334	1323.05	7065.38	4207.16	1963.78	168.728	544.689	237.432	1836.57	1905.33	989.305
TRCN0000001664	CCGCAAACCCTTCAGTGATAT	NM_006238.x-1314s1c1	PPARD	1314	CDS		21016.5	21666.5	19415.4	23151.5	27036.6	22853.1	20872.1	24263.8	23307.3	27115.9	9188.47	6184.53	10113.9	4188.67	6106.43	6258.97	20034.4	20153.8	21064.8
TRCN0000001665	GAACAGAAACAAATGCCAGTA	NM_005036.x-656s1c1	PPARA	656	CDS		5628.97	4699.28	4491.69	6026.91	5097.7	5895.31	7691.79	6982.3	4600.3	3800.09	9292.88	8540.54	10989.8	8406.88	7071.12	8669.56	7020.42	7426.04	6945.32
TRCN0000001666	GATTCGACTCAAGCTGGTGTA	NM_005036.x-599s1c1	PPARA	599	CDS		7998.26	4926.38	4216.94	8752.96	8834.81	5660.44	3102.79	7505.13	2282.81	3225.78	19107.8	6857.67	9920.33	185.601	354.376	234.134	9479.05	6792.9	6568.45
TRCN0000001667	GTAGCGTATGGAAATGGGTTT	NM_005036.x-1206s1c1	PPARA	1206	CDS		6775.24	4459.07	4229.43	3710.62	2715.15	4110.28	3568.86	3389.96	1866.61	2842.02	5116.31	1851.15	3503.46	5534.28	5709.4	6789.89	6813.07	5893.49	5094.58
TRCN0000001670	GCCAACATTTCCCTTCTTCCA	NM_138712.x-1626s1c1	PPARG	1626	3UTR		706.18	39.3062	116.559	665.862	145.13	399.284	303.109	297.956	0	201.276	2157.9	1304.22	1696.41	223.565	403.595	250.622	543.07	834.32	343.228
TRCN0000001673	CAGCATTTCTACTCCACATTA	NM_138712.x-301s1c1	PPARG	301	CDS		347.973	135.388	353.84	85.367	6.04709	422.771	3.25923	0	100.898	67.092	0	0	92.1963	708.658	872.816	1490.54	809.669	82.8402	403.798
TRCN0000001674	GACAACAGACAAATCACCATT	NM_138712.x-892s1c1	PPARG	892	CDS		9871.17	9878.97	7484.76	9595.25	10727.5	7328.03	10282.9	9989.97	11417.2	6177.83	6195.25	7194.24	5033.92	13148.1	13394.1	9731.41	12727.6	10615.4	8688.39
TRCN0000001721	GTTACGACTTTGATGAGGAAT	NM_014326.x-759s1c1	DAPK2	759	CDS		13898.4	12822.6	12272	14153.8	13007.3	8956.49	14435.2	9444.65	10288.4	11330.5	18028.9	9550.25	14474.8	12671.5	14831.3	12356.3	15926.8	14000	13426.3
TRCN0000001980	GACAGACACTATGCAATGAAA	NM_172207.x-599s1c1	CAMKK1	599	CDS		6150.93	4751.69	3667.45	6049.67	3247.29	2004.25	5990.47	6642.18	3556.64	2326.75	7343.81	8792.97	7864.35	11330.1	8213	10595.4	7148.78	7136.09	5848.34
TRCN0000001992	TATCTACAGCACCGACTATTA	NM_002529.x-2022s1c1	NTRK1	2022	CDS		1519.82	2773.27	1848.29	1832.54	2950.98	1041.27	1926.21	1416.7	1062.58	1156.67	2853.99	3954.73	11091.2	2843.07	3576.58	3208.63	4206.33	3402.37	3371.71
TRCN0000001993	TGCCTTCATGGACAACCCTTT	NM_002529.x-1128s1c1	NTRK1	1128	CDS		6381.21	4026.7	5353.39	6664.31	4813.49	6592.1	5263.66	5127.1	2878.73	3475.37	6856.55	7951.53	14207.5	2737.61	3750.48	3521.9	6181.13	7029.59	6447.31
TRCN0000001994	TGGCATGAGCAGGGATATCTA	NM_002529.x-2007s1c1	NTRK1	2007	CDS		56.2897	441.103	141.536	0	126.989	0	0	0	633.763	0	0	0	0	215.128	862.972	369.338	157.984	609.467	195.169
TRCN0000001997	GCTCACCATCATCTCCCTTAT	NM_002609.x-1985s1c1	PDGFRB	1985	CDS		1504.47	860.37	0	358.541	828.452	148.753	169.48	118.058	283.774	193.225	0	2650.51	387.225	417.602	1092.66	530.924	503.574	1017.75	1231.58
TRCN0000001998	CCAAAGGAGGACCCATCTATA	NM_002609.x-2371s1c1	PDGFRB	2371	CDS		9303.16	12385.8	12463.5	12139.2	11320.2	12659.6	11730	7904.28	13800.9	11164.1	12042.5	9718.54	9191.98	16615.5	17449.7	15499	10446.7	12207.1	13944.5
TRCN0000001999	CCCTCAGTCTTAATCCATCCA	NM_002609.x-4435s1c1	PDGFRB	4435	3UTR		16068.2	13241.8	13475.1	13061.1	9911.19	9700.25	13499.7	13467.1	11322.6	9830.32	12982.2	11738	8325.33	11819.4	11763.3	9038.9	13813.7	16201.2	13931
TRCN0000002038	GTCGTGGATGAGTAAGGTGTT	NM_005781.x-837s1c1	TNK2	837	CDS		2855.42	4917.65	6727.12	4148.83	5563.33	6318.08	2982.2	3190.38	4603.45	4452.23	4907.48	5637.6	8251.57	830.986	1374.85	1170.67	39.496	11.8343	87.4896
TRCN0000002039	TGCTTCCTCTTCCACCCAATT	NM_005781.x-4413s1c1	TNK2	4413	3UTR		4574.82	3926.26	4004.64	4097.61	4450.66	2982.89	4696.56	3850.95	3345.38	3266.04	2784.38	8498.46	5771.49	2914.78	3983.45	3073.42	5954.03	4715.98	5417.62
TRCN0000002040	TGACGAACTGTATCTGGGAAA	NM_005781.x-2064s1c1	TNK2	2064	CDS		8336	9922.64	8883.47	8126.93	8042.64	13912.3	11022.7	8311.86	8160.09	10686.4	11207.1	20110.2	10897.6	9600.63	11107.1	7686.85	13300.3	11503	8648.01
TRCN0000002053	GAAGAAGGATTAGCAGATGAA	NM_015000.x-336s1c1	STK38L	336	CDS		4421.3	5039.93	3342.75	6015.53	5781.02	1855.5	4944.26	4935.96	6444.83	2914.48	8318.35	13084.3	7403.37	12713.7	9984.88	9738	9469.17	6177.51	4549.46
TRCN0000002054	AGAAGAAAGATACAGGCCATA	NM_015000.x-496s1c1	STK38L	496	CDS		13089.9	8918.15	12159.6	12264.4	11332.3	15211.9	14751.3	12640.7	10710.9	12752.9	13678.3	15103.7	12160.7	15658	15451.5	20772	14248.2	13858	18164.2
TRCN0000002057	CCCTGGAGTTAATAGAGTGAT	NM_015000.x-3788s1c1	STK38L	3788	3UTR		9502.73	7088.22	7118.43	6226.1	6542.96	6897.43	8617.42	5821.39	5555.67	4967.49	5359.94	5847.95	7514	12156.9	9909.41	9246.65	9400.06	5431.95	6285.79
TRCN0000002156	GAAGATGGCAAAGCGGTGATT	NM_005255.x-1870s1c1	GAK	1870	CDS		6631.95	5524.71	3871.43	5287.06	4898.15	5550.83	3445.01	3314.06	2998.55	3888.65	10685.1	16534.1	8509.72	771.931	2296.88	1437.78	6882.18	8177.51	6602.1
TRCN0000002157	CCCGGATTTATTTCAAGTGAA	NM_005255.x-2091s1c1	GAK	2091	CDS		21170.1	20268.9	17546.3	17210	21231.3	14961.4	23512.1	22869.6	24587.5	15527.8	4977.09	3702.3	5651.64	6150.14	4889.08	4089.1	108.614	106.509	121.139
TRCN0000002329	GCTTCTATGGTGCGTTCTACA	NM_002755.x-455s1c1	MAP2K1	455	CDS		788.056	1187.92	1148.94	978.875	1281.98	876.859	19.5554	92.76	34.6835	418.654	2888.8	5721.74	4121.18	0	3.28126	69.2509	1323.12	2289.94	1480.59
TRCN0000002331	GAGGGAGAAGCACAAGATCAT	NM_002755.x-612s1c1	MAP2K1	612	CDS		1033.68	244.572	366.329	608.951	66.518	172.24	547.551	258.604	3.15305	638.716	1148.56	1724.94	1161.67	1383.57	1099.22	1081.63	2231.53	390.533	1648.84
TRCN0000002333	CTCTGCCACCTCATTTGTCTT	NM_003160.x-1228s1c1	AURKC	1228	3UTR		3674.18	2620.42	4808.06	3488.66	1759.7	4133.76	1280.88	1959.2	523.406	2734.67	6856.55	8919.18	8435.97	455.566	1220.63	811.225	4927.13	5289.94	7416.42
TRCN0000002334	CTGCCATGACAAGAAAGTGAT	NM_003160.x-717s1c1	AURKC	717	CDS		3264.8	2921.76	3205.38	3078.9	2932.84	1534.5	2688.87	2805.29	1299.06	1070.79	452.462	336.573	239.711	5407.73	5158.14	4013.26	6220.62	4124.26	4024.52
TRCN0000002335	CCTGCGCCTGTATAACTATTT	NM_003160.x-558s1c1	AURKC	558	CDS		7107.86	8594.96	7122.59	4717.95	7298.84	6858.29	5156.11	3623.26	8125.41	6014.13	1218.17	378.644	1346.07	3188.96	4432.98	4006.66	98.7401	59.1716	74.0296
TRCN0000002347	CGGCTGCTAAAGAACAAGAAA	NM_005246.x-1193s1c1	FER	1193	CDS		6524.49	9573.25	9707.71	5400.88	7740.28	7719.49	5068.11	3797.54	4802.09	6424.73	104.414	42.0716	138.295	33.7456	187.032	92.3346	187.606	171.598	329.768
TRCN0000002348	GCCAAGGAACGATACGACAAA	NM_005246.x-883s1c1	FER	883	CDS		7148.8	4808.46	7934.34	5827.72	5974.53	8705.95	6811.8	6462.28	6154.75	7924.91	7796.28	7068.03	8122.5	2450.78	3655.33	4112.19	6220.62	6550.3	9374.84
TRCN0000002349	CCACCTCCAGTAGTAAATTAT	NM_005246.x-1570s1c1	FER	1570	CDS		3326.21	3153.23	2497.69	5452.1	3531.5	3530.92	5019.22	2608.52	3928.7	2740.04	4733.45	4754.09	5568.66	10452.7	6624.87	6806.38	5391.21	3366.86	3963.95
TRCN0000002371	CGTTGGTTGCTCACAGGTTAA	NM_014264.x-1966s1c1	PLK4	1966	CDS		9548.79	8180.06	13171.2	11501.8	11949.1	18046.1	3207.09	6706.83	3260.25	15538.5	15488.1	8919.18	11118.9	236.219	525.002	511.138	11809.3	11195.3	16300
TRCN0000002372	GAACACCTGACTTTGCTCTTA	NM_014264.x-3303s1c1	PLK4	3303	3UTR		5787.61	7839.41	5024.53	5992.76	6434.11	5472.54	3653.6	4691.41	4521.47	4261.69	8561.98	10265.5	9514.66	3640.31	5653.61	3393.3	6971.05	8976.33	9368.11
TRCN0000002422	CCACCTGAGAAATATGCCCAA	NM_000686.x-760s1c1	AGTR2	760	CDS		12276.3	13272.4	15585.6	12048.1	14071.6	12338.7	10005.9	8994.91	13091.5	10576.4	6438.89	7951.53	8417.53	12587.1	15986.3	14400.9	14238.3	16455.6	14045.4
TRCN0000002423	GTATGATTCTATGGAGCTATT	NM_000686.x-2406s1c1	AGTR2	2406	3UTR		10766.7	11931.6	16172.6	11490.4	13612	11892.4	12815.3	11111.5	17527.8	15549.2	16636.7	13589.1	14659.2	23769.6	22443.8	21570	14011.2	13639.1	16703.8
TRCN0000002424	TCTTCCTCTATGGGCAACCTA	NM_000686.x-450s1c1	AGTR2	450	CDS		6028.12	4655.6	3359.4	6430.98	2703.05	2489.65	4090.34	4370.96	1488.24	2130.84	12320.9	8708.82	5467.24	1016.59	1955.63	1091.53	7810.34	6408.28	4091.82
TRCN0000002777	GCTGCTCTGCTATATGCCTTA	NM_002827.x-3232s1c1	PTPN1	3232	3UTR		905.753	1563.51	1123.96	1900.84	1064.29	1174.36	733.328	427.258	677.906	1790.02	5255.53	1935.29	4545.28	805.677	1729.22	1236.62	2152.53	3094.67	2268
TRCN0000002780	TGCGACAGCTAGAATTGGAAA	NM_002827.x-638s1c1	PTPN1	638	CDS		13657.9	13748.4	15868.7	15491.3	13654.3	15165	15517.2	19451.5	11461.3	11129.2	13991.5	16702.4	11321.7	6673.2	10345.8	9213.67	9419.8	7307.69	8863.36
TRCN0000002811	CTGGATGATATTAGGAGATTA	NM_021132.x-768s1c1	PPP3CB	768	CDS		12025.5	13045.3	11581	11501.8	10479.6	13223.3	16035.4	12137.5	16496.8	8083.25	661.291	378.644	921.963	18745.7	14982.2	18753.8	10130.7	9213.02	10505.5
TRCN0000002812	CCTGTATTGATTGCCACTGTA	NM_021132.x-2890s1c1	PPP3CB	2890	3UTR		214.924	676.941	1044.87	1502.46	229.79	939.492	632.292	460.989	444.58	641.4	313.243	2103.58	82.9767	1320.3	869.534	1787.33	1224.38	775.148	1689.22
TRCN0000002814	CCCGGAAAGAAATCATAAGAA	NM_021132.x-1315s1c1	PPP3CB	1315	CDS		429.849	0	0	506.511	0	7.8291	420.441	379.473	0	0	0	0	0	261.529	239.532	0	9.87401	0	0
TRCN0000003088	GACCAGTGAGAACCGAGACAT	NM_000098.x-1389s1c1	CPT2	1389	CDS		7854.98	8149.49	9366.36	8883.86	10207.5	11140.8	5253.89	7007.6	5139.47	10385.8	10302.2	10560	11072.8	788.804	2182.04	1991.79	9548.17	10787	12813.9
TRCN0000003089	CCAGGGCTTTGACCGACACTT	NM_000098.x-2163s1c1	CPT2	2163	CDS		1064.39	1397.55	824.239	643.098	665.18	814.226	29.3331	95.5709	63.061	370.348	139.219	841.432	119.855	4.2182	3.28126	6.59533	177.732	538.462	511.477
TRCN0000003091	AGTGGGTGCTATTCTGTGAAA	NM_000098.x-2860s1c1	CPT2	2860	3UTR		148.4	200.899	74.9308	330.086	126.989	180.069	6.51847	50.5964	97.7445	311.307	0	0	802.108	337.456	423.283	613.365	69.1181	485.207	0
TRCN0000003097	GCGATCAGCAAACATTCTAGT	NM_002037.x-1752s1c1	FYN	1752	CDS		2538.16	4105.32	2580.95	2105.72	3924.56	2207.81	1994.65	2136.29	2878.73	3282.14	3515.29	2524.3	4886.41	1202.19	2244.38	2146.78	2656.11	2994.08	4461.97
TRCN0000003099	GCCTATTCACTTTCTATCCGT	NM_002037.x-1129s1c1	FYN	1129	CDS		4886.97	6219.12	4991.23	5292.75	6549	4893.19	5592.85	4924.71	8194.77	4197.28	8283.54	8919.18	4241.03	7040.18	6756.12	5249.88	4867.89	7579.88	5289.75
TRCN0000003100	CTTACCGATCTGTCTGTCAAA	NM_002037.x-1336s1c1	FYN	1336	CDS		685.711	209.633	0	1069.93	54.4239	0	994.067	2060.4	0	101.98	487.267	462.788	313.468	628.512	160.782	75.8463	286.346	266.272	168.249
TRCN0000003102	GAGACTTCCATGTTACTGATT	NM_002227.x-898s1c1	JAK1	898	CDS		4344.54	3502.62	5503.25	1980.51	3731.06	4760.09	3637.31	2105.37	3780.51	4216.06	5847.21	4627.88	7237.41	5994.06	7855.34	7990.24	4611.16	5662.72	3836.08
TRCN0000003135	GTAGAGCACGAAACCCAGAAA	NM_005990.x-2724s1c1	STK10	2724	CDS		286.566	593.961	845.053	204.881	507.956	696.79	127.11	84.3273	138.734	263.001	1218.17	2440.15	1604.22	12.6546	45.9377	46.1673	671.433	556.213	1043.14
TRCN0000003137	AGTCCTCTCCTGTTTGCGAAA	NM_005990.x-3283s1c1	STK10	3283	3UTR		18437.4	16984.7	20564.4	24193	23160.4	25170.5	12743.6	21000.3	11820.8	17500.3	16741.1	15145.8	20605.9	582.112	1821.1	1328.96	22828.7	20899.4	22431
TRCN0000003179	CACAGTTTGAAGAGAGACATT	NM_004972.x-3019s1c1	JAK2	3019	CDS		562.897	1039.43	382.98	574.804	477.72	1315.29	140.147	250.171	359.448	813.155	1740.24	1220.08	885.085	1328.73	2326.41	1615.86	88.8661	1313.61	343.228
TRCN0000003180	GCTTTGTCTTTCGTGTCATTA	NM_004972.x-1578s1c1	JAK2	1578	CDS		1468.65	1703.27	2052.27	1234.98	1802.03	2395.7	576.885	250.171	608.538	2187.2	1252.97	1009.72	3226.87	350.111	649.69	1206.94	2211.78	1609.47	2617.96
TRCN0000003181	GCAGAATTAGCAAACCTTATA	NM_004972.x-2826s1c1	JAK2	2826	CDS		3945.4	3380.34	2081.41	2760.2	2201.14	2387.87	2535.68	1683.73	4218.78	2369.69	3619.7	2103.58	2120.52	5129.33	4882.52	5019.04	2744.97	3923.08	2705.45
TRCN0000003234	GTCGTCAGATTCCAGTACTAT	NM_000212.x-2084s1c1	ITGB3	2084	CDS		0	235.837	133.21	56.9113	187.46	156.582	0	0	293.234	0	661.291	841.432	258.15	392.293	679.221	873.881	157.984	106.509	390.338
TRCN0000003235	CCACGTCTACCTTCACCAATA	NM_000212.x-2343s1c1	ITGB3	2343	CDS		7926.62	7254.18	5565.7	7392.78	6821.12	5762.21	8112.24	8373.7	6782.21	6274.45	1914.26	3449.87	4028.98	6850.36	6450.96	6051.21	7899.21	6715.98	6023.32
TRCN0000003236	CCTTAGCCTTTGTCCCAGAAT	NM_000212.x-2632s1c1	ITGB3	2632	3UTR		2399.99	3279.89	2272.9	3289.47	4801.39	3781.45	1890.36	1686.55	1989.57	1658.51	4246.19	4207.16	5946.66	641.167	1620.94	1803.82	4946.88	5775.15	4334.1
TRCN0000003321	CATCTAACAAATCATCGACTT	NM_000926.x-4573s1c1	PGR	4573	3UTR		4687.4	5188.42	5182.72	3676.47	2394.65	6498.15	4015.38	3890.3	3758.43	5187.56	9432.1	4543.73	8177.82	11418.7	10463.9	10737.2	6082.39	6727.81	7012.62
TRCN0000003322	GCTGCACAATTACCCAAGATA	NM_000926.x-4194s1c1	PGR	4194	CDS		6544.96	6555.41	9058.31	5719.59	5998.72	5613.46	5032.26	4337.23	5751.16	5783.33	8910.03	13126.3	8850.85	5399.3	6349.24	5404.87	6585.96	7153.85	7342.39
TRCN0000003323	GCTACGAAGTCAAACCCAGTT	NM_000926.x-3956s1c1	PGR	3956	CDS		757.353	1222.86	761.797	1138.23	507.956	1190.02	371.553	503.153	88.2854	939.288	2923.6	2313.94	1982.22	59.0548	141.094	187.967	1658.83	2284.02	1810.36
TRCN0000003339	AGGCACAATATGGGCACTTTA	NM_002422.x-1512s1c1	MMP3	1512	3UTR		2036.67	1698.9	861.705	2088.65	3610.12	1205.68	2020.73	1534.76	3102.6	933.921	3167.24	1346.29	4738.89	1092.51	3300.95	2094.02	1204.63	3082.84	2281.46
TRCN0000003341	AGGATACAACAGGGACCAATT	NM_002422.x-677s1c1	MMP3	677	CDS		3341.56	3397.81	3226.19	3118.74	2926.79	2278.27	2519.39	2726.58	2512.98	1701.45	3306.46	12032.5	7716.83	6985.34	8846.28	6628.3	5114.74	4988.17	3600.53
TRCN0000003342	TGATGATGAACAATGGACAAA	NM_002422.x-657s1c1	MMP3	657	CDS		7773.1	8996.76	6256.73	4797.62	8006.35	5519.51	6446.77	4028.03	7652.45	6690.42	7134.98	9045.4	11312.5	18792.1	13364.6	15799.1	10663.9	10840.2	10922.7
TRCN0000003558	AGAGGAGATTGACGAGAACTT	NM_005186.x-1763s1c1	CAPN1	1763	CDS		1253.73	157.225	1024.05	1001.64	707.51	297.506	1786.06	503.153	340.529	330.093	591.682	4038.87	2802.77	1362.48	1384.69	1540.01	2527.75	828.402	1191.2
TRCN0000003559	CGACATGGAGACTATTGGCTT	NM_005186.x-1451s1c1	CAPN1	1451	CDS		5449.87	7516.22	6069.4	5275.68	7710.05	6576.44	5429.88	3789.11	8134.87	5896.05	7796.28	6268.67	5024.7	3754.2	5394.39	4662.9	5667.68	5301.78	6319.44
TRCN0000003560	CTAGAGACCATGTTCCGATTT	NM_005186.x-2187s1c1	CAPN1	2187	CDS		23851.5	16888.6	17050.9	24733.7	20185.2	19502.3	27811	31344.4	24455	24217.5	1183.36	925.575	875.865	1670.41	2739.85	2331.45	9804.89	10645	9805.56
TRCN0000003632	GCATGTCTGGAAGGTAACTGT	NM_000506.x-335s1c1	F2	335	CDS		1770.57	1152.98	391.306	1155.3	1275.94	242.702	961.474	888.247	441.427	2.68368	2958.41	841.432	4324.01	1598.7	1781.73	1226.73	345.59	751.479	228.819
TRCN0000003633	GAACCAATCCCGTGAAAGAAT	NM_000506.x-1926s1c1	F2	1926	3UTR		9589.72	10866	8808.54	9805.82	8550.59	6560.78	8597.86	8199.42	7822.71	8958.13	6334.47	15650.6	13101.1	9431.9	12987.2	11967.2	10970	9757.4	10687.2
TRCN0000003634	GAAGTGGATACAGAAGGTCAT	NM_000506.x-1861s1c1	F2	1861	CDS		4022.16	4127.15	2876.51	3317.93	2467.21	4259.03	4553.15	4750.44	2809.37	2452.88	3132.43	1724.94	1198.55	5867.52	4183.61	4656.3	2231.53	1573.96	2119.94
TRCN0000003669	GCCATCCGCCACCCTCAATAT	NM_001911.x-317s1c1	CTSG	317	CDS		1202.55	768.655	695.192	1308.96	356.779	93.9492	319.405	539.694	104.051	356.93	5638.38	4838.23	1465.92	50.6184	173.907	102.228	1984.68	1479.29	787.406
TRCN0000003670	TCAATATAATCAGCGGACCAT	NM_001911.x-331s1c1	CTSG	331	CDS		8233.65	9110.31	10386.2	9384.67	10642.9	12456.1	8874.9	8978.04	13703.2	11786.7	5673.18	1640.79	4388.55	4547.22	8403.31	5826.97	9953	10869.8	10121.9
TRCN0000003671	GTGTTGCCAGAGCCTTAATAA	NM_001911.x-843s1c1	CTSG	843	3UTR		107.462	0	0	0	0	0	3.25923	0	0	0	0	0	304.248	181.383	137.813	75.8463	9.87401	0	0
TRCN0000003683	TGTAAACTGGATCGACTCTAT	NM_001972.x-752s1c1	ELANE	752	CDS		11815.7	7861.25	13849.7	14779.9	9306.48	12252.5	12698	15074.9	5940.34	12712.6	11798.8	8835.04	8168.6	14784.8	11369.6	13203.8	7879.46	6041.42	6205.03
TRCN0000003684	CAACGGGCTAATCCACGGAAT	NM_001972.x-662s1c1	ELANE	662	CDS		4789.75	4987.52	6077.72	5372.43	4668.36	6333.74	3366.79	3373.09	2541.36	5056.06	7657.06	4417.52	4277.91	442.911	1637.35	1177.27	5252.97	4408.28	6178.11
TRCN0000003685	GCATCTGGCACAATAAACATT	NM_001972.x-889s1c1	ELANE	889	3UTR		2753.08	2070.13	2177.16	2390.27	4039.46	1604.96	2046.8	1874.88	4042.21	915.135	2227.51	5427.24	7163.66	4167.58	3714.39	4085.81	3179.43	4242.6	3142.89
TRCN0000003753	CGGCGCACAGAGGAAGAGAAT	NM_000546.x-1095s1c1	TP53	1095	CDS		97.2277	183.429	270.584	45.529	157.224	274.018	9.7777	28.1091	22.0713	61.7247	139.219	84.1432	193.612	0	3.28126	0	19.748	35.503	20.1899
TRCN0000003755	GTCCAGATGAAGCTCCCAGAA	NM_000546.x-427s1c1	TP53	427	CDS		40.938	104.817	341.352	0	175.366	407.113	0	0	0	80.5104	2123.09	546.931	958.842	0	16.4063	39.572	177.732	124.26	33.6498
TRCN0000003756	CACCATCCACTACAACTACAT	NM_000546.x-941s1c1	TP53	941	CDS		5429.4	3712.26	4916.3	4700.87	2013.68	3491.78	4484.71	4351.29	3203.5	2232.82	8039.91	8666.75	8933.83	13586.8	9410.66	14196.4	8847.11	5402.37	5881.99
TRCN0000003767	CGAGTGTTCATAGGAGAGTTT	NM_000903.x-405s1c1	NQO1	405	CDS		4559.47	4057.28	4033.78	4074.85	3325.9	5315.96	3940.41	2928.97	2607.57	6859.49	3306.46	4754.09	3918.34	5559.59	4813.61	5236.69	118.488	254.438	249.009
TRCN0000003768	TGGAAGAAACGCCTGGAGAAT	NM_000903.x-672s1c1	NQO1	672	CDS		3188.05	2725.23	3709.08	3955.34	3706.87	3460.46	1965.32	2878.37	1898.14	1473.34	12425.3	4165.09	7357.27	227.783	754.69	676.021	4275.45	3863.91	4058.17
TRCN0000003769	AGACCTTGTGATATTCCAGTT	NM_000903.x-335s1c1	NQO1	335	CDS		5378.23	4847.77	3026.37	2549.63	2618.39	2254.78	5631.96	4295.07	4325.98	2372.37	12355.7	5301.02	6831.75	8364.69	7793	6974.56	5647.93	6124.26	6534.8
TRCN0000003826	CAGACCAGCACTCCTACAGAT	NM_001760.x-1003s1c1	CCND3	1003	CDS		706.18	1891.07	1927.39	916.272	2479.31	892.517	707.254	373.851	1037.35	480.379	835.315	294.501	424.103	1442.63	1719.38	1470.76	2053.79	1976.33	2025.72
TRCN0000003827	CGCTGTGAGGAGGAAGTCTTC	NM_001760.x-379s1c1	CCND3	379	CDS		2911.71	1401.92	2152.18	2959.39	1916.93	3530.92	198.813	719.593	107.204	842.676	5116.31	5174.81	6352.33	33.7456	72.1878	89.0369	4058.22	2970.41	3176.54
TRCN0000003828	GCACATGATTTCCTGGCCTTC	NM_001760.x-634s1c1	CCND3	634	CDS		7194.85	4546.42	5857.09	7626.12	4952.57	6678.22	3744.86	5635.87	2635.95	4124.82	6369.28	4838.23	9026.02	189.819	820.315	481.459	7257.4	8532.54	8082.69
TRCN0000003853	GCGCCACTACTACAAACTAAA	NM_001987.x-1218s1c1	ETV6	1218	CDS		4068.21	3428.38	4624.9	4746.4	3845.95	4345.15	3627.53	3777.86	3843.57	5222.44	6926.16	2103.58	4886.41	2003.65	3127.04	2740.36	4601.29	4420.12	6003.13
TRCN0000003854	GTTGTTAGTATCATGGTGTTT	NM_001987.x-1677s1c1	ETV6	1677	3UTR		11344.9	6328.3	6635.54	8525.31	5901.96	6192.81	9363.78	9177.62	5952.96	4594.46	11798.8	13631.2	8002.64	17678.5	9476.28	9352.17	9093.96	6544.38	8116.34
TRCN0000003856	CCATAAGAACAGAACAAACAT	NM_001987.x-1170s1c1	ETV6	1170	CDS		10920.2	9983.78	16130.9	10904.2	9693.49	16965.7	12636.1	10237.3	10256.9	17755.2	9084.05	11527.6	12815.3	26131.8	20622.7	22770.4	13586.6	13467.5	20506.2
TRCN0000003866	CACCCGCAAGACCAACAACAT	NM_002675.x-681s1c1	PML	681	CDS		2589.33	5625.16	2630.91	1297.58	6778.79	2325.24	785.476	1678.11	3884.56	1835.64	4489.82	4123.02	6481.4	206.692	685.784	445.185	3436.15	5153.85	2429.52
TRCN0000003868	GTGTACCGGCAGATTGTGGAT	NM_002675.x-493s1c1	PML	493	CDS		2558.62	3480.79	4987.06	2293.53	4257.15	3429.14	1515.54	1135.61	1980.11	3402.91	5777.6	967.647	3752.39	409.166	912.191	1035.47	2508	3254.44	2954.45
TRCN0000003869	GTGTACGCCTTCTCCATCAAA	NM_002675.x-1501s1c1	PML	1501	CDS		1985.49	2423.88	2014.81	694.318	3108.21	1025.61	821.327	354.175	2654.87	1602.16	2192.7	1093.86	2802.77	1489.03	2644.7	2130.29	1639.09	3295.86	2604.5
TRCN0000003987	TGAAGGGCGAGTGAATCTAAG	NM_003286.x-3273s1c1	TOP1	3273	3UTR		895.519	1353.88	874.193	273.174	308.402	579.353	257.48	472.233	368.907	236.164	1427	1514.58	3568	653.821	1758.76	794.737	750.425	680.473	343.228
TRCN0000003990	CAGAGTTGGATGGTCAGGAAT	NM_003286.x-1793s1c1	TOP1	1793	CDS		1750.1	1554.78	2368.65	2504.1	846.593	2419.19	2594.35	3052.65	898.619	1006.38	243.634	168.286	774.449	2265.17	1847.35	2997.58	2024.17	2621.3	2436.25
TRCN0000003991	GCTTCTCTAGTCCACCACAAA	NM_003286.x-572s1c1	TOP1	572	CDS		475.904	314.45	312.212	392.688	229.79	454.088	117.332	534.073	0	220.062	1183.36	1724.94	1272.31	25.3092	39.3751	9.89299	306.094	349.112	390.338
TRCN0000004053	CATCATCTTCTTAACTGGCAT	NM_003467.x-226s1c1	CXCR4	226	CDS		14451.1	12368.4	11231.3	19059.6	14724.7	10240.5	20813.5	22374.8	14816.2	7350.6	3515.29	10097.2	8316.11	22078.1	18371.8	17217.1	19254.3	10940.8	14058.9
TRCN0000004054	CTTTGTCATCACGCTTCCCTT	NM_003467.x-346s1c1	CXCR4	346	CDS		4569.7	6192.91	4749.78	6391.14	7915.65	6200.64	1098.36	3387.15	2103.08	4634.72	9640.93	10475.8	6877.85	42.182	259.22	92.3346	7751.1	8538.46	8210.56
TRCN0000004055	GAGAAGCATGACGGACAAGTA	NM_003467.x-295s1c1	CXCR4	295	CDS		2819.6	1550.41	2314.53	1474	1578.29	2544.46	1701.32	1042.85	353.141	1900.05	8770.81	2818.8	5061.58	1552.3	2657.82	2499.63	2932.58	2982.25	4589.84
TRCN0000004814	CGTTCTTAACTTTGAACCATA	NM_004964.2-1717s1c1	HDAC1	1717	3UTR		13166.7	21015.7	17529.7	13749.8	17603.1	21905.8	13721.4	15535.9	32999.8	24375.9	9466.91	6899.74	13469.9	19783.4	18125.7	16950	15324.5	18094.7	16353.8
TRCN0000004819	CAGTCTCACCAATTTCAGAAA	NM_001527.1-1678s1c1	HDAC2	1678	3UTR		2282.29	2742.7	1923.23	3027.68	2563.97	2309.58	3555.82	2636.63	1778.32	1980.56	4420.21	2061.51	4665.14	2265.17	5397.68	4405.68	4630.91	2798.82	3021.75
TRCN0000004823	GCAAATACTATGCTGTCAATT	NM_001527.1-863s1c1	HDAC2	863	CDS		6478.44	6682.06	4541.64	6197.64	4801.39	6505.98	8138.31	5596.52	5833.14	6870.22	5916.82	3954.73	6647.36	9052.26	10162.1	6364.49	5697.3	4692.31	6851.11
TRCN0000004828	GCACCTAGTGTCCAGATTCAT	NM_003883.2-1169s1c1	HDAC3	1169	CDS		0	0	0	0	0	0	0	0	0	0	0	0	0	50.6184	0	0	0	0	0
TRCN0000004829	CGACTCATCTTGTAGCTTATT	NM_006037.2-4508s1c1	HDAC4	4508	3UTR		1171.85	869.104	803.425	580.495	634.945	1135.22	1574.21	1582.54	6.3061	1819.54	556.877	462.788	719.132	1337.17	1807.98	992.597	760.299	1449.7	747.026
TRCN0000004830	CGTGGGTTTCAACGTCAACAT	NM_006037.2-3447s1c1	HDAC4	3447	CDS		6150.93	4489.64	9557.85	7159.44	4638.12	8009.17	3565.6	5295.75	1683.73	7729	7239.4	8498.46	5762.27	16.8728	32.8126	46.1673	39.496	35.503	20.1899
TRCN0000004832	GCCAAAGATGACTTCCCTCTT	NM_006037.2-1495s1c1	HDAC4	1495	CDS		4794.86	6577.24	4932.95	5947.23	4051.55	5386.42	3976.27	4446.86	3679.61	5260.02	6717.33	3954.73	7255.85	3075.07	4242.67	3884.65	6102.14	5810.65	5047.47
TRCN0000004835	GCTAGAGAAAGTCATCGAGAT	NM_005474.3-3442s1c1	HDAC5	3442	CDS		1228.14	3812.7	4524.99	3408.99	2086.25	1651.94	2379.24	1779.31	1393.65	1736.34	1392.19	4543.73	5209.09	4079	4200.01	5329.02	4334.69	6183.43	4085.09
TRCN0000004836	GCTCAAGAATGGATTTGCCAT	NM_005474.3-2761s1c1	HDAC5	2761	CDS		828.994	572.124	395.468	1132.54	1233.61	751.593	514.959	635.265	892.313	209.327	2262.31	168.286	1530.46	565.239	630.002	619.961	898.535	2171.6	1184.47
TRCN0000004838	GCCGGGTTTGATGCTGTTGAA	NM_005474.3-3185s1c1	HDAC5	3185	CDS		3249.45	3345.4	4937.11	5150.47	6833.22	6678.22	1065.77	2223.43	857.629	4720.6	6786.94	6941.81	7504.78	134.982	45.9377	151.693	434.456	1076.92	1096.98
TRCN0000004839	CATCCCATCCTGAATATCCTT	NM_006044.2-3840s1c1	HDAC6	3840	3UTR		4728.34	5568.38	7247.48	5981.38	5980.58	8776.42	6163.21	5486.89	5439.01	9685.41	9606.13	8835.04	4379.33	13342.2	10401.6	11294.5	11384.7	9781.07	10909.3
TRCN0000004840	GCCTACGAGTTTAACCCAGAA	NM_006044.2-2272s1c1	HDAC6	2272	CDS		4134.74	2847.52	4200.29	2447.19	3132.4	3366.51	1821.91	1329.56	1220.23	2573.65	4559.43	3786.44	4342.45	1033.46	1502.82	1289.39	5272.72	5236.69	3694.75
TRCN0000004842	CGGTAATGGAACTCAGCACAT	NM_006044.2-2049s1c1	HDAC6	2049	CDS		61.407	253.307	0	62.6024	326.543	454.088	29.3331	0	104.051	48.3063	0	0	82.9767	172.946	282.188	283.599	29.622	207.101	471.098
TRCN0000004844	TCCACACAGAAATGTGAACTT	NM_015401.1-3466s1c1	HDAC7	3466	3UTR		17337.2	15508.5	16001.9	15110	13926.5	13622.6	22681	21334.8	17423.7	16493.9	13225.8	18469.4	14179.8	18172	16695.1	18377.9	17723.8	15988.2	16400.9
TRCN0000004850	GCATTCTTTGATTGAAGCATA	NM_018486.1-165s1c1	HDAC8	165	CDS		16840.9	18766.5	17925.1	19628.7	22870.1	22305.1	25145	25981.2	29156.2	31305.1	16323.5	14767.1	15295.4	22031.7	22427.4	22463.7	19037.1	19639.1	18345.9
TRCN0000004851	GCGTATTCTCTACGTGGATTT	NM_018486.1-552s1c1	HDAC8	552	CDS		36327.4	35856	31824.8	46724.2	38997.7	36702.8	51502.4	54849.3	57517.9	48963.8	25442.3	38201	20652	27161	27221.3	24791.8	36770.8	31372.8	31967.3
TRCN0000004852	CCGAATCCAACAAATCCTCAA	NM_018486.1-1122s1c1	HDAC8	1122	CDS		13356	10197.8	14898.7	11888.8	7788.66	10522.3	14353.7	9172	9865.89	16249.7	7274.2	5511.38	9487	13114.4	10293.3	12501.4	13073.2	9479.29	14422.3
TRCN0000004859	CACCGCAGAAATGACACCGCA	NM_032019.4-2388s1c1	HDAC10	2388	3UTR		9656.25	5633.89	8438.05	12816.4	10757.8	11023.4	1258.06	6937.32	1065.73	7881.97	10371.8	6563.17	7366.49	0	65.6252	13.1907	9429.68	8183.43	9307.54
TRCN0000004860	CCTGTACCTCTTAGATGGGAT	NM_032019.4-1742s1c1	HDAC10	1742	CDS		2087.84	2550.54	4083.73	3403.3	2297.9	3256.9	3927.38	4424.37	2361.63	3354.6	3932.94	3491.94	2765.89	4922.64	3868.61	4260.58	4759.27	3349.11	3627.45
TRCN0000004861	GTGTTCAACAACGTGGCCATA	NM_032019.4-789s1c1	HDAC10	789	CDS		1765.45	1157.35	1036.54	1769.94	2297.9	822.055	876.734	713.971	785.109	1293.53	4280.99	7152.17	4268.69	139.201	482.345	296.79	1244.12	2319.53	1655.57
TRCN0000004900	CGTTGCTTAAATCTGAGAAAT	NM_000553.2-2934s1c1	WRN	2934	CDS		17710.8	13962.4	14599	19623	13424.6	18014.8	20041	21447.2	14002.7	17360.7	18864.2	18259.1	16678.3	23343.5	17042.9	22948.4	18721.1	16550.3	14691.5
TRCN0000004902	CCTGTTTATGTAGGCAAGATT	NM_000553.2-2541s1c1	WRN	2541	CDS		1089.97	2367.11	1498.62	1639.05	2279.75	1221.34	1476.43	747.702	1198.16	560.889	4907.48	4501.66	4056.64	4547.22	5161.42	4537.59	1777.32	1727.81	1150.82
TRCN0000004903	GCTGGCAATTACCAGAACAAT	NM_000553.2-5088s1c1	WRN	5088	3UTR		5286.12	5974.55	4404.27	3778.91	3471.03	3609.21	2131.54	1905.8	3096.29	2707.83	4559.43	7362.53	8666.46	3610.78	5446.89	4359.51	2596.86	3869.82	2826.59
TRCN0000004904	GCCTTTATTCAATACCCATTT	NM_000057.1-1541s1c1	BLM	1541	CDS		3295.51	4362.99	4021.29	2686.21	3477.08	3045.52	2926.79	1841.15	2267.04	1438.45	5533.96	4417.52	6407.65	6293.56	7041.59	7848.44	3268.3	6254.44	6393.47
TRCN0000004905	CCATCAATGATTGGGATGATA	NM_000057.1-523s1c1	BLM	523	CDS		0	0	124.885	0	0	297.506	0	0	78.8262	179.807	0	0	507.08	139.201	662.815	402.315	0	159.763	430.718
TRCN0000004908	CGAAGGAAGTTGTATGCACTA	NM_000057.1-418s1c1	BLM	418	CDS		1617.05	1489.27	1606.85	1559.37	1759.7	1557.99	2421.61	3058.27	911.231	1508.23	4663.84	3113.3	3153.12	4116.97	6149.08	5421.36	1964.93	3662.72	2315.11
TRCN0000005514	GCTGTGTTAAACCTCAGAGTT	NM_021960.3-3125s1c1	MCL1	3125	3UTR		1545.41	1166.08	1752.55	1212.21	2358.37	1644.11	1075.55	1616.27	1327.43	1231.81	3515.29	1556.65	2286.47	1856.01	879.378	2117.1	2685.73	2189.35	1184.47
TRCN0000005515	GCAGAAAGTATCACAGACGTT	NM_021960.3-1001s1c1	MCL1	1001	CDS		33226.3	26592.8	32848.8	31722.4	35024.8	40742.6	38475.3	42228.3	59614.7	53762.2	28122.3	20320.6	12096.2	24895.8	23618.5	25213.9	27716.3	26745.6	26738.2
TRCN0000005516	GCTGGAGATTATCTCTCGGTA	NM_021960.3-664s1c1	MCL1	664	CDS		1924.09	1681.43	1448.66	1764.25	1789.94	1745.89	1971.84	1680.92	1087.8	630.665	4768.26	2650.51	2977.94	1366.7	2254.23	2938.22	2883.21	2088.76	2328.57
TRCN0000005945	CCACTGCATTTGACACGACAT	NM_002154.3-952s1c1	HSPA4	952	CDS		4733.46	7559.9	7468.11	7745.63	8943.65	8071.8	5648.25	8854.36	8112.8	7726.32	2679.97	6142.45	6693.45	1307.64	2897.35	2311.66	8412.65	9757.4	8567.25
TRCN0000005946	GCCTTCGGATTCAGACAAGAA	NM_002154.3-2759s1c1	HSPA4	2759	CDS		102.345	222.735	312.212	460.982	278.166	274.018	169.48	179.898	72.5201	394.501	0	1514.58	1023.38	63.273	59.0627	62.6556	315.968	532.544	269.199
TRCN0000005947	CCAATCGAGAATCAGCTATTA	NM_002154.3-2019s1c1	HSPA4	2019	CDS		3878.87	3223.11	2639.23	5281.37	3616.16	2380.05	6391.36	6029.4	2585.5	1733.66	5533.96	925.575	2258.81	7926	4495.33	4399.08	4798.77	4437.87	2866.97
TRCN0000005949	AGAGAGCCAAACTGACTATAT	NM_054014.1-315s1c1	FKBP1A	315	CDS		2696.79	3192.54	2435.25	3175.65	2950.98	2380.05	3477.6	2895.24	2005.34	1298.9	10337	12789.8	9468.56	5108.24	5991.58	5035.53	0	5.91716	6.72997
TRCN0000005951	GCCAAACTGACTATATCTCCA	NM_054014.1-320s1c1	FKBP1A	320	CDS		573.132	1030.7	457.911	28.4557	387.014	195.727	13.0369	0	539.171	155.654	7831.08	7657.03	7320.39	1493.24	2342.82	1955.51	789.921	1378.7	1823.82
TRCN0000005953	GAGAGCCAAACTGACTATATC	NM_054014.1-316s1c1	FKBP1A	316	CDS		3776.53	2921.76	2031.46	2492.72	2600.25	2286.1	1127.7	941.654	1655.35	1068.11	10371.8	12916	9569.98	3374.56	4997.36	4610.13	3307.79	5017.75	5188.8
TRCN0000005954	GCACTGTTAAACATTCCACTT	NM_005933.1-2990s1c1	MLL	2990	CDS		1304.9	559.022	2389.46	3118.74	314.449	2051.22	3366.79	5115.85	523.406	2761.51	1113.75	84.1432	2295.69	2843.07	2710.32	2763.44	1589.72	1467.46	1864.2
TRCN0000005956	CGCCTAAAGCAGCTCTCATTT	NM_005933.1-11113s1c1	MLL	11113	CDS		307.035	288.246	0	364.232	157.224	101.778	19.5554	132.113	0	0	69.6096	1724.94	276.589	67.4912	144.376	42.8696	552.944	757.396	262.469
TRCN0000005957	GCCTCCATCAACAGAAAGGAT	NM_005933.1-915s1c1	MLL	915	CDS		4999.55	3926.26	4412.59	2299.22	4178.54	6670.39	1971.84	3381.52	2516.13	4519.32	4977.09	8456.39	6324.67	814.113	1857.19	1342.15	5154.23	6461.54	5814.69
TRCN0000006074	CCTGACTTTCTGAAGCTAGAA	NM_001929.2-578s1c1	DGUOK	578	3UTR		1422.6	790.492	391.306	421.144	1112.67	626.328	772.439	683.051	495.029	179.807	0	925.575	1401.38	1383.57	856.409	656.235	799.795	816.568	558.587
TRCN0000006076	CTCTCCATCGAAGGCAACATT	NM_001929.2-206s1c1	DGUOK	206	CDS		521.959	179.062	420.445	170.734	683.322	281.847	241.183	236.116	113.51	407.92	835.315	252.43	1097.14	75.9276	36.0939	65.9533	839.291	408.284	558.587
TRCN0000006098	CCTAGAGCTGATTGAGTTCTT	NM_017572.2-661s1c1	MKNK2	661	CDS		86.9932	934.615	557.819	0	1173.14	313.164	172.739	165.844	1488.24	161.021	939.73	0	1576.56	375.42	1151.72	1160.78	612.188	1378.7	794.136
TRCN0000006099	CCTGGGCGTCATCTTGTATAT	NM_017572.2-1075s1c1	MKNK2	1075	CDS		337.738	598.328	366.329	369.924	580.521	180.069	707.254	629.644	258.55	268.368	104.414	42.0716	866.646	324.802	462.658	484.757	375.212	650.888	154.789
TRCN0000006347	CCAGGCTTAATTGCCCTACAA	NM_003821.4-2291s1c1	RIPK2	2291	3UTR		5741.55	3472.05	5070.32	4518.76	2400.7	1816.35	3594.94	4120.79	3553.49	2168.41	278.438	420.716	451.762	2054.26	2392.04	2024.77	2122.91	2461.54	1817.09
TRCN0000006348	GCCAGTATCAAGCACGATATA	NM_003821.4-867s1c1	RIPK2	867	CDS		1545.41	4865.24	4383.45	1775.63	3773.39	4509.56	2656.28	1779.31	4004.37	5203.66	4733.45	5385.17	4646.7	4015.73	4472.36	3957.2	4561.79	3183.43	5283.02
TRCN0000006349	GCACCATTTCTGGATCTCAAA	NM_003821.4-1438s1c1	RIPK2	1438	CDS		1954.79	2362.74	1619.34	1246.36	2104.39	1096.07	951.697	989.44	4209.32	370.348	7378.62	2271.87	4637.48	3564.38	4324.7	3241.6	4384.06	3165.68	2449.71
TRCN0000006352	CCAGATTCAAATGAGGAGTAA	NM_021135.3-3042s1c1	RPS6KA2	3042	3UTR		12220	8830.8	10819.2	7887.91	9614.88	10514.5	9849.41	8221.91	16534.6	13069.5	4907.48	3996.8	3982.88	19370	12583.6	12247.5	11641.5	7840.24	8883.55
TRCN0000006353	CCCTTCATTGTGAAGCTTCAT	NM_021135.3-573s1c1	RPS6KA2	573	CDS		1243.49	1297.11	661.889	130.896	967.535	563.695	397.627	874.193	542.324	399.868	1183.36	2945.01	2424.76	818.331	1141.88	1098.12	997.275	1497.04	1345.99
TRCN0000006354	CGCCACCTACTTTGCTCTAAA	NM_021135.3-2306s1c1	RPS6KA2	2306	CDS		7537.71	8503.25	7501.41	5765.12	9590.69	5589.97	4869.3	3718.83	7384.44	2852.75	8457.57	11653.8	5762.27	1995.21	3031.89	2826.1	10338.1	8840.24	8149.99
TRCN0000006358	GCACAATTTGAACTGTCACAA	NM_003318.3-522s1c1	TTK	522	CDS		0	0	0	0	0	0	0	0	0	0	0	0	0	0	0	0	0	47.3373	0
TRCN0000006403	CGGACAGACATATAGGATATT	NM_004431.2-3352s1c1	EPHA2	3352	3UTR		38937.1	40122.9	37161.5	36537.1	37600.8	35951.2	56746.5	59754.3	60283.1	54443.8	7239.4	5385.17	6573.6	47901.9	40005.1	40168.8	29276.4	29473.4	30782.9
TRCN0000006405	CCATCAAGATGCAGCAGTATA	NM_004431.2-2881s1c1	EPHA2	2881	CDS		184.221	676.941	632.749	534.966	151.177	258.36	860.438	418.825	390.978	177.123	1844.65	2987.08	1659.53	2509.83	2575.79	2318.26	592.44	2059.17	1628.65
TRCN0000006485	CCCGATAACTTTGTGATGTTT	NM_004380.1-7983s1c1	CREBBP	7983	3UTR		6099.76	8555.66	8063.39	5600.07	7770.52	7789.95	4888.85	4073.01	12577.5	9881.31	4942.28	2692.58	1677.97	8465.93	7645.34	6183.12	6250.25	4242.6	4159.12
TRCN0000006486	GCTATCAGAATAGGTATCATT	NM_004380.1-3884s1c1	CREBBP	3884	CDS		1212.79	585.226	1107.31	1331.72	792.169	1534.5	1342.8	255.793	126.122	979.544	0	1809.08	4904.85	4682.2	3747.2	3924.22	1579.84	1278.11	1608.46
TRCN0000006487	GCGTTTACATAAACAAGGCAT	NM_004380.1-2211s1c1	CREBBP	2211	CDS		30642.1	23264.9	22250.3	32894.7	23523.2	27855.9	33680.9	51521.1	29367.5	40469.9	18168.1	18090.8	17572.6	6040.47	9948.78	8659.66	25613.2	22248.5	22619.4
TRCN0000006502	GCCACATCAAACCTTTGAGTA	NM_003722.3-2716s1c1	TP63	2716	3UTR		491.256	1000.13	49.9539	91.0581	792.169	227.044	169.48	382.284	1037.35	64.4083	1879.46	1262.15	1078.7	544.148	885.941	263.813	552.944	1005.92	208.629
TRCN0000006503	CCTAGTCATTTGATTCGAGTA	NM_003722.3-870s1c1	TP63	870	CDS		5997.42	8415.9	5703.07	7039.93	6942.06	9261.82	7919.94	4258.53	6533.12	6470.36	4559.43	6394.88	8924.61	11064.3	11228.5	11492.4	6131.76	8721.89	6777.08
TRCN0000006504	GAGTGGAATGACTTCAACTTT	NM_003722.3-2058s1c1	TP63	2058	CDS		4262.67	3000.38	2660.05	4348.02	4335.77	2779.33	5631.96	4958.44	3676.46	2517.29	8666.4	2860.87	2314.13	5926.57	6021.11	5454.34	3337.41	3278.11	2119.94
TRCN0000006507	CTCTCCTTCCTGTGTGTCCAA	NM_005427.1-2076s1c1	TP73	2076	3UTR		4835.8	3458.95	8259.04	6499.27	5938.25	9817.69	2098.95	3404.01	1847.69	6515.98	5673.18	10391.7	7172.88	324.802	820.315	497.947	8847.11	8260.36	9321
TRCN0000006508	CCCGCTCTTGAAGAAACTCTA	NM_005427.1-545s1c1	TP73	545	CDS		1617.05	1668.33	1902.41	1861	2461.17	1957.27	615.995	1023.17	1396.8	1352.58	1775.04	673.146	2406.32	164.51	377.345	244.027	9.87401	47.3373	26.9199
TRCN0000006511	CCAAGGGTTACAGAGCATTTA	NM_005427.1-1643s1c1	TP73	1643	CDS		1197.44	2319.07	1735.9	1422.78	2358.37	1573.65	2555.24	2957.08	2699.01	738.012	6438.89	2019.44	3245.31	4872.02	4301.73	5045.43	2695.6	3502.96	3264.03
TRCN0000006559	GCTTGCCTTGAAGGACAAGAA	NM_003550.1-1211s1c1	MAD1L1	1211	CDS		1739.86	1375.72	532.842	1104.08	441.438	180.069	498.663	694.294	110.357	198.592	1670.63	2061.51	2203.49	88.5822	177.188	89.0369	918.283	532.544	659.537
TRCN0000006560	CCTGAGATCTTTGAACAACTT	NM_003550.1-218s1c1	MAD1L1	218	CDS		14174.8	12294.1	16389	15667.7	13932.5	15204.1	18440.7	22237.1	15308.1	23450	16045	16912.8	17572.6	19589.3	17889.4	17833.8	15808.3	12662.7	16838.4
TRCN0000006561	AGCGATTGTGAAGAACATGAA	NM_003550.1-896s1c1	MAD1L1	896	CDS		10838.3	8407.17	7722.04	11962.8	10509.9	6537.3	9722.3	10349.8	9216.36	6870.22	9397.3	3870.59	11017.5	4564.09	5558.46	5019.04	10199.8	9816.57	8149.99
TRCN0000006986	GCCAGAGAAGAGTCCTTTCTT	NM_015690.2-4384s1c1	STK36	4384	3UTR		977.395	602.696	2160.51	529.275	925.206	1260.48	798.512	154.6	362.601	625.298	4489.82	5427.24	5043.14	1915.06	2067.19	2783.23	1530.47	621.302	2180.51
TRCN0000006988	CGGGATCTTAGCCTCAGAATT	NM_015690.2-1284s1c1	STK36	1284	CDS		0	82.9798	99.9078	0	133.036	0	0	0	15.7652	0	0	0	0	0	3.28126	0	0	0	0
TRCN0000006989	CCAGCATGGAAGTATCCTCAT	NM_015690.2-3054s1c1	STK36	3054	CDS		28375.1	20225.2	20460.3	29901.2	20681.1	20277.4	38550.2	40671	29339.1	22540.2	1844.65	1135.93	1539.68	15725.5	14345.7	11119.7	14840.6	13781.1	11797.6
TRCN0000007702	CCTGTTATCCTTGTTTGTAAA	NM_018223.1-2974s1c1	CHFR	2974	3UTR		11437.1	11826.8	13187.8	14205.1	12596.1	11806.3	14855.6	10886.6	11972.1	10318.8	11729.2	6773.53	12566.4	26405.9	19494	18054.7	15452.8	11757.4	14186.8
TRCN0000007704	GCAGTGAAGAAGATGTGCAAA	NM_018223.1-1053s1c1	CHFR	1053	CDS		2164.6	4891.44	2468.56	4387.86	4118.07	2364.39	3519.97	2698.47	4007.53	2890.32	6891.35	8666.75	5660.86	6474.94	5295.96	4738.74	5124.61	4822.49	3533.23
TRCN0000007706	GCAGCCTTTCTGCCACCTGTA	NM_018223.1-1483s1c1	CHFR	1483	CDS		491.256	991.39	957.45	1098.39	1451.3	1722.4	110.814	163.033	94.5915	713.859	1844.65	3029.16	2959.5	4.2182	19.6876	6.59533	592.44	1325.44	1682.49
TRCN0000008036	CCCTAGTATCTGGCTGGGTTT	NM_000674.1-2509s1c1	ADORA1	2509	3UTR		5613.62	6258.43	5457.46	6391.14	6470.39	6161.5	1150.51	3901.54	1983.27	5112.41	1983.87	6394.88	4987.82	54.8366	262.501	313.278	5657.81	7236.69	4798.47
TRCN0000008037	CCCAGCATCCTTACCTACATT	NM_000674.1-1206s1c1	ADORA1	1206	CDS		2737.73	2860.62	3721.57	2310.6	2406.74	2920.25	2623.68	2667.55	2393.16	3019.14	2505.95	168.286	3272.97	3581.25	3547.04	2661.21	3890.36	2349.11	2557.39
TRCN0000008038	CCTTACCTACATTGCCATCTT	NM_000674.1-1214s1c1	ADORA1	1214	CDS		3188.05	2602.95	932.473	3141.5	1209.42	2591.43	2988.72	2181.27	454.039	1009.06	15940.6	2019.44	1373.73	4783.44	3487.98	4326.53	2359.89	2804.73	2422.79
TRCN0000008041	CCCAGAGGTGACATTTGACTT	NM_000675.3-1953s1c1	ADORA2A	1953	3UTR		11866.9	12001.5	11689.2	9879.8	13297.6	12761.4	10250.3	10473.4	13627.5	15474.1	11172.3	9844.76	5568.66	4298.35	5056.42	6087.49	7109.29	8165.68	7645.24
TRCN0000008042	CCACACCAATTCGGTTGTGAA	NM_000675.3-1112s1c1	ADORA2A	1112	CDS		5889.95	7760.8	9245.63	7199.28	8387.32	10686.7	6378.32	5891.66	9623.11	8453.6	6578.11	4165.09	7762.93	2096.45	4236.11	3594.45	10476.3	12213	10842
TRCN0000008044	GCTGGGTGTCTATTTGCGGAT	NM_000675.3-860s1c1	ADORA2A	860	CDS		4835.8	4210.13	5461.63	5753.73	4601.84	6686.05	3832.86	4230.42	3067.92	4017.47	3828.53	2776.73	4674.35	345.893	1105.79	834.309	3890.36	4236.69	5269.56
TRCN0000008056	CCGTGTCTATATAGTGGCCAA	NM_000679.2-843s1c1	ADRA1B	843	CDS		13345.8	7114.43	7497.25	9669.23	6282.93	7202.77	11042.3	9284.43	5259.29	9239.91	1705.44	2566.37	2516.96	12000.8	8810.19	10156.8	3238.67	2875.74	3519.77
TRCN0000008057	CTACCCTTCTTCATCGCTCTA	NM_000679.2-1093s1c1	ADRA1B	1093	CDS		10997	10145.4	8229.9	14262	10370.8	8776.42	14167.9	12564.8	9424.46	7753.16	835.315	589.002	368.785	3956.67	6135.96	5230.09	16410.6	11929	11562.1
TRCN0000008058	GTCACCGAAGAACCCTTCTAT	NM_000679.2-760s1c1	ADRA1B	760	CDS		12547.5	7952.96	8667	13755.5	6313.17	8220.55	13571.5	12845.9	8160.09	6577.7	9118.86	13505	8389.87	8023.02	8009.56	7007.54	9972.75	10692.3	10189.2
TRCN0000008078	GAACGAGGAGATCTGTGTTTA	NM_000684.1-1563s1c1	ADRB1	1563	3UTR		30268.5	32973.6	26729.5	29804.5	32841.8	27879.4	41010.9	40699.1	44417	34115	23493.2	9171.61	24588.8	24107	23759.6	23733.3	24072.8	24017.8	23622.2
TRCN0000008079	CGCCTCGGAATCCAAGGTGTA	NM_000684.1-1499s1c1	ADRB1	1499	CDS		5608.5	4389.2	6598.08	7609.04	8084.97	8565.03	159.702	1700.6	252.244	3885.97	6438.89	10854.5	11183.4	105.455	13.125	13.1907	5430.7	7520.71	5713.74
TRCN0000008080	GCTCACCAACCTCTTCATCAT	NM_000684.1-359s1c1	ADRB1	359	CDS		1678.46	1602.82	1015.73	2424.42	2037.87	1620.62	1095.1	1590.97	1109.87	547.471	4072.16	4922.38	4729.67	388.075	623.44	722.188	3554.64	2834.32	2442.98
TRCN0000008092	CCAGATTGTTCTGTCCAGTTT	NM_032049.1-1685s1c1	AGTR1	1685	3UTR		76.7587	30.5715	0	261.792	0	164.411	0	157.411	28.3774	75.1431	1496.61	1977.37	968.062	421.82	173.907	375.934	355.464	147.929	255.739
TRCN0000008093	GCCAGCTATAATCCATCGAAA	NM_032049.1-698s1c1	AGTR1	698	CDS		7880.56	9193.29	8625.37	7683.03	10733.6	10162.2	8650.01	7876.17	11051.4	13608.9	13887.1	14893.3	9616.08	7428.25	9945.5	7561.54	10357.8	11272.2	11171.7
TRCN0000008094	CCTCAGATAATGTAAGCTCAT	NM_032049.1-1237s1c1	AGTR1	1237	CDS		2758.2	3074.62	1502.78	3426.06	3059.83	2552.29	1968.58	1132.8	2241.82	3070.13	2540.75	3071.23	2599.94	3960.89	3432.2	4857.46	3564.52	3757.4	3102.51
TRCN0000008102	CCAGAAATACAACAGAAGTTA	NM_000706.3-3461s1c1	AVPR1A	3461	3UTR		4779.51	3773.4	4479.2	3300.86	2630.49	2544.46	3008.27	2006.99	2462.53	2227.46	2993.21	4669.95	4305.57	8166.44	4915.33	6021.53	2863.46	2437.87	3815.89
TRCN0000008103	CCCAACAAACAGTACGGGTAT	NM_000706.3-3153s1c1	AVPR1A	3153	CDS		6928.76	7044.55	5782.16	6117.97	6035	8204.89	6071.95	4983.74	4770.56	3690.06	9153.66	6058.31	6121.84	8314.08	9171.13	8039.7	7010.55	7384.62	8479.76
TRCN0000008104	GCTGCTGTAATCCCTGGATAT	NM_000706.3-2996s1c1	AVPR1A	2996	CDS		6457.97	3148.87	5744.7	4814.7	4861.86	5480.37	9197.56	9312.54	4568.77	8579.73	4768.26	5974.17	8352.99	1969.9	2411.73	2746.95	4551.92	3988.17	4414.86
TRCN0000008132	GCTAGAACTTTGAAGGACAAT	NM_000623.2-1770s1c1	BDKRB2	1770	3UTR		5838.78	6717	5482.44	5065.11	6839.26	4219.88	7528.83	6737.75	9638.87	4683.02	4733.45	9592.33	11727.4	9752.48	7947.22	8781.68	4887.63	7266.27	6689.59
TRCN0000008133	GCCACCCTAGAGAACATCTTT	NM_000623.2-352s1c1	BDKRB2	352	CDS		9559.02	7297.86	4770.6	7227.74	5508.9	4987.13	8294.75	7460.15	5445.32	3601.5	11659.6	16450	7237.41	6884.11	6237.68	5213.61	10308.5	6402.37	6083.89
TRCN0000008134	CGAGCGCATCATCGATGTAAT	NM_000623.2-1059s1c1	BDKRB2	1059	CDS		3295.51	2607.31	3371.89	2202.47	1935.07	2755.84	1766.51	1579.73	419.356	2071.8	2610.36	2356.01	1512.02	324.802	538.127	497.947	29.622	53.2544	20.1899
TRCN0000008291	TCCAGCTTCGTCTCACCTTGA	NM_002029.3-1183s1c1	FPR1	1183	3UTR		6637.07	3537.56	5386.7	7392.78	5938.25	7938.7	697.476	2096.94	548.631	2568.28	11242	10307.5	10860.7	248.874	308.439	49.465	5252.97	5869.82	6413.66
TRCN0000008292	GCTGTCAGTTATGGGCTTATT	NM_002029.3-747s1c1	FPR1	747	CDS		818.76	2249.19	1656.8	882.125	1880.65	1894.64	984.289	921.978	1179.24	1226.44	5116.31	3912.66	1438.26	1459.5	3084.39	2054.44	1293.5	2420.12	2086.29
TRCN0000008293	CGTCTTTACCATAGTGGACAT	NM_002029.3-395s1c1	FPR1	395	CDS		14312.9	11071.3	14582.4	12201.8	13509.2	15900.9	13219.5	9520.55	11511.8	18265.1	8109.52	18385.3	8039.52	10566.6	9039.88	9949.05	10999.6	9538.46	11710.1
TRCN0000008814	CCAATGGTATGCTGGAGAGTT	NM_000406.1-2063s1c1	GNRHR	2063	CDS		8182.48	11219.7	9083.28	8883.86	7522.59	11594.9	8744.53	9169.18	8109.64	14148.4	11729.2	8877.11	7679.96	11397.6	12481.9	12524.5	9824.64	10449.7	12188
TRCN0000008815	TGACGGTTACTTTCTTCCTTT	NM_000406.1-1864s1c1	GNRHR	1864	CDS		6964.58	7607.94	5619.81	8878.16	6555.05	6059.72	9751.63	7389.88	6801.13	7101.02	10476.2	5385.17	6628.92	11726.6	10418	11482.5	12846.1	8550.3	8351.89
TRCN0000008816	GTTGCATTTGCCACTTCATTT	NM_000406.1-2556s1c1	GNRHR	2556	CDS		470.787	646.369	578.633	324.394	501.909	673.302	286.813	281.091	769.344	504.532	2262.31	2608.44	3743.17	902.695	807.19	1094.82	473.952	846.154	672.997
TRCN0000008897	CCAATCCTCTACAACCTCATT	NM_001507.1-1054s1c1	MLNR	1054	CDS		2359.05	2559.27	2048.11	2771.58	2037.87	1847.67	2046.8	1101.88	2374.25	1365.99	5116.31	5090.66	4010.54	6356.83	5899.71	5800.59	3120.19	3585.8	3977.41
TRCN0000008898	GAGCGCATCTATCAACCCAAT	NM_001507.1-1038s1c1	MLNR	1038	CDS		8499.75	8437.74	10049.1	7785.47	8471.98	10686.7	7580.98	6467.9	6104.3	8810.53	6926.16	11569.7	10538	1826.48	3888.29	2958	7464.75	8088.76	8183.64
TRCN0000008899	CTTCCACGTTGGCAGAATCAT	NM_001507.1-939s1c1	MLNR	939	CDS		639.656	152.858	262.258	153.661	253.978	1244.83	6.51847	30.92	3.15305	689.706	34.8048	42.0716	101.416	0	13.125	3.29766	385.086	130.178	895.085
TRCN0000009063	GCTCTGGTTCTATGCCAAGAT	NM_000861.2-796s1c1	HRH1	796	CDS		7169.27	6869.86	10527.8	9839.97	7401.64	8056.14	1916.43	4697.03	1302.21	7597.5	12320.9	7699.1	8813.97	97.0186	219.845	131.907	8333.66	9213.02	9886.32
TRCN0000009065	CGTCGTCATGCCTATGAACAT	NM_000861.2-412s1c1	HRH1	412	CDS		66.5242	0	270.584	0	0	367.968	0	0	0	0	0	0	0	4.2182	0	19.786	0	0	53.8397
TRCN0000009066	GCCATCAATGAGGTGTTAGAA	NM_022304.1-1315s1c1	HRH2	1315	CDS		6304.45	8948.72	11972.3	8952.15	11187.1	11007.7	9732.07	9509.3	9418.16	10101.4	10406.6	3155.37	11948.6	8280.33	9049.72	8352.98	7593.11	10609.5	8156.72
TRCN0000009067	GCCAAGAGGATCAATCACATT	NM_022304.1-1162s1c1	HRH2	1162	CDS		1151.38	2201.15	1652.64	1223.59	1687.14	1370.09	1499.25	1675.3	1935.97	1704.14	4489.82	5763.81	3263.75	2256.74	4209.86	1873.07	1698.33	2201.18	2247.81
TRCN0000009068	CCGCAACCTGACCAATTGTTT	NM_022304.1-672s1c1	HRH2	672	CDS		347.973	528.45	83.2565	460.982	514.003	125.266	215.109	219.251	378.366	0	1427	294.501	295.028	63.273	75.469	125.311	908.409	473.373	444.178
TRCN0000009131	CGTCACATCTTTAACCCACTA	NM_000634.2-1419s1c1	CXCR1	1419	3UTR		4840.92	5341.28	5290.95	4399.24	5200.5	4720.94	2242.35	4415.94	4054.82	4269.74	6995.77	4543.73	9044.46	6445.41	7035.02	5955.58	7632.61	6994.08	7026.08
TRCN0000009132	GCCACTGAGATTCTGGGATTT	NM_000634.2-984s1c1	CXCR1	984	CDS		2405.11	3878.21	5120.27	1923.6	3839.91	3577.9	879.993	1025.98	1917.05	4280.47	8387.96	3407.8	7357.27	430.257	1207.5	1253.11	3386.78	3668.64	4549.46
TRCN0000009133	CCTGGGAAATGACACAGCAAA	NM_000634.2-689s1c1	CXCR1	689	CDS		7363.72	7861.25	8608.72	8781.42	8943.65	9653.28	6195.81	6636.56	6548.88	8340.88	730.901	1640.79	2627.6	2185.03	2365.79	2987.68	167.858	218.935	201.899
TRCN0000009136	GCCACTAAATTGACACTTAAA	NM_001557.2-2652s1c1	CXCR2	2652	3UTR		1468.65	598.328	1148.94	2652.07	937.3	829.884	2695.39	1486.97	1217.08	593.094	3480.48	3534.01	5882.13	2535.14	2493.76	2704.08	1826.69	609.467	881.626
TRCN0000009137	CCCTGGAAATCAACAAGTATT	NM_001557.2-536s1c1	CXCR2	536	CDS		27014	29881.5	30879.8	28495.5	29280	26752	42526.5	44999.8	42991.8	43977.5	15244.5	10055.1	20532.1	30202.3	27680.7	29616.3	25474.9	28230.8	27424.6
TRCN0000009138	CCGTCTACTCATCCAATGTTA	NM_001557.2-965s1c1	CXCR2	965	CDS		18688.2	20736.2	19198.9	14239.2	17953.8	19698	18629.8	16061.5	22481.2	18066.5	4489.82	4375.45	5808.37	25372.5	20839.3	20574.1	20389.8	21816.6	20472.6
TRCN0000009184	GCTGCCTCAATGCCATTATAT	NM_005958.2-941s1c1	MTNR1A	941	CDS		184.221	550.287	120.722	165.043	435.391	86.1201	795.253	399.149	85.1323	77.8268	1879.46	967.647	1106.36	881.604	1141.88	933.239	227.102	319.527	417.258
TRCN0000009185	GCTGATGTCGATATTTAACAA	NM_005958.2-330s1c1	MTNR1A	330	CDS		13785.9	19268.8	17221.6	15246.5	18854.8	17177	15970.2	17427.6	23329.4	16939.4	14061.1	19815.7	17471.2	23621.9	20855.7	19825.6	18523.6	19171.6	15869.3
TRCN0000009186	CCACTGATGACCAACAATAAT	NM_005958.2-1087s1c1	MTNR1A	1087	CDS		14747.9	18648.6	14074.5	11644.1	18824.6	13004.1	18649.3	16924.5	24817.6	15774.7	6473.69	3786.44	7163.66	23107.3	23490.6	19931.1	14623.4	20585.8	14032
TRCN0000009269	GCAAATGCACTTCCTACAGAT	NM_000913.3-2773s1c1	OPRL1	2773	3UTR		12634.5	12626	11168.9	18012.4	14216.7	13826.2	16869.8	21989.7	14223.4	16542.2	11833.6	9045.4	12289.8	11266.8	13807.5	12593.8	14613.5	14242.6	16750.9
TRCN0000009270	GCCACCAATATTTACATCTTT	NM_000913.3-504s1c1	OPRL1	504	CDS		9686.95	9053.54	10548.6	7614.73	7691.9	7876.07	9461.56	8941.5	9638.87	9833.01	6090.84	12242.8	11672.1	9824.19	9627.22	11766.1	8116.43	8976.33	7759.65
TRCN0000009271	GCGCTGTGCAAGACAGTCATT	NM_000913.3-612s1c1	OPRL1	612	CDS		30.7035	48.0409	395.468	0	84.6593	227.044	0	0	3.15305	198.592	0	0	0	0	0	0	138.236	331.361	201.899
TRCN0000009457	GCTGGCTTCTTTACAGAAATT	NM_000916.3-2862s1c1	OXTR	2862	3UTR		168.869	0	145.699	73.9847	0	219.215	16.2962	0	0	0	0	0	73.7571	16.8728	36.0939	23.0836	0	0	60.5697
TRCN0000009458	GCGCCTCTTCTTCTTCATGAA	NM_000916.3-838s1c1	OXTR	838	CDS		7998.26	11975.3	10565.2	8502.55	12257.5	11908.1	5332.11	7358.96	6813.74	14003.4	9780.15	5048.59	13433	683.349	1506.1	1312.47	8363.28	10798.8	9617.12
TRCN0000009459	CTACGGCCTTATCAGCTTCAA	NM_000916.3-1279s1c1	OXTR	1279	CDS		204.69	375.593	353.84	631.716	1112.67	399.284	65.1847	115.247	157.652	236.164	139.219	84.1432	73.7571	248.874	141.094	13.1907	315.968	899.408	794.136
TRCN0000009461	CCCTCTTTAACTTTCTAGTTT	NM_002563.2-2029s1c1	P2RY1	2029	3UTR		9098.47	11377	7863.58	7785.47	10824.3	9050.44	8979.19	6504.44	12719.4	6510.61	7726.67	16912.8	7255.85	12051.4	13407.2	11973.8	10308.5	13177.5	8937.39
TRCN0000009462	CGGCTGTCTACATCTTGGTAT	NM_002563.2-1000s1c1	P2RY1	1000	CDS		1038.8	1917.27	2426.93	847.979	1681.09	1636.28	1082.07	587.48	1232.84	1057.37	69.6096	0	46.0982	320.583	144.376	102.228	69.1181	41.4201	40.3798
TRCN0000009463	GCTTTCAATGACAGGGTTTAT	NM_002563.2-1725s1c1	P2RY1	1725	CDS		962.043	1170.45	1298.8	438.217	761.934	782.91	795.253	747.702	624.304	708.492	696.096	925.575	3162.33	1299.21	984.378	1401.51	1826.69	556.213	1574.81
TRCN0000009825	TACAATGTACACATGTAACAC	NM_000059.x-665s1c1	BRCA2	665	CDS		864.815	834.166	1427.85	842.287	955.441	1886.81	1196.14	480.665	318.458	3118.44	9571.32	1514.58	5338.17	4171.8	3986.73	3169.05	1431.73	2313.61	1534.43
TRCN0000009836	GATAACCAGCATTGAGCACAA	NM_005235.x-225s1c1	ERBB4	225	CDS		9999.1	7175.57	3750.71	6624.48	5569.37	4580.02	4595.52	4385.02	3730.06	3622.97	5220.72	6016.24	11229.5	6226.07	10998.8	8649.77	10861.4	9248.52	7564.48
TRCN0000009877	GAGTAGTGCATCGCGATCTAA	NM_001259.x-534s1c1	CDK6	534	CDS		209.807	292.613	699.355	700.009	145.13	0	71.7032	92.76	122.969	464.277	1322.58	462.788	986.501	396.511	236.251	616.663	454.204	408.284	336.498
TRCN0000009934	AGACAGAGTGGACAATTTATC	NM_000788.x-605s1c1	DCK	605	CDS		11969.2	13888.2	14345.1	17551.4	15649.9	14217.6	18714.5	15673.6	21172.7	16029.6	11868.4	6100.38	12040.8	22778.3	21449.6	18496.6	16430.3	15627.2	15526
TRCN0000009941	GATGGTGCAATGTTCAAAGTA	NM_000788.x-329s1c1	DCK	329	CDS		399.145	899.676	1144.78	256.101	471.673	0	91.2586	0	268.009	120.766	2471.14	0	193.612	982.841	1335.47	811.225	286.346	928.994	942.195
TRCN0000009959	CGTCTGAAGGAGTACACCATC	NM_001348.x-994s1c1	DAPK3	994	CDS		1115.56	192.164	83.2565	460.982	181.413	524.549	263.998	475.044	0	220.062	34.8048	0	1751.73	84.364	131.25	181.371	947.905	313.609	686.457
TRCN0000009968	CCAGGTCGGAGGCAATACATT	NM_002110.x-261s1c1	HCK	261	CDS		358.207	567.757	1123.96	586.186	489.815	1213.51	371.553	483.476	264.856	721.91	278.438	0	193.612	164.51	413.439	382.529	246.85	224.852	390.338
TRCN0000009969	CAACAGCAACACACCAGGAAT	NM_002110.x-369s1c1	HCK	369	CDS		10869	10023.1	10577.7	8895.24	8623.16	12988.5	6863.95	6867.05	8815.92	8383.82	13504.3	16996.9	14272	3935.58	6821.74	6285.35	13310.2	11360.9	14496.3
TRCN0000009971	CAGGGAGATACCGTGAAACAT	NM_002110.x-742s1c1	HCK	742	CDS		117.697	74.2451	29.1398	39.8379	0	15.6582	16.2962	22.4873	31.5305	16.1021	0	0	18.4393	4.2182	16.4063	19.786	0	0	0
TRCN0000010000	CCAGTCGGTGAGTGAGCAGAT	NM_003656.x-1039s1c1	CAMK1	1039	CDS		12388.9	8319.82	9183.19	14967.7	9838.62	8165.75	7991.64	15029.9	4029.6	8091.3	870.12	1093.86	488.641	113.891	915.472	280.301	6339.11	4822.49	4865.77
TRCN0000010001	GGCGGAGGACATTAGAGACAT	NM_003656.x-214s1c1	CAMK1	214	CDS		6258.4	5799.85	6777.08	5435.03	7268.61	4885.36	5547.22	4334.42	4436.34	3582.71	4106.97	7867.39	6361.55	2969.61	4564.23	4069.32	7227.77	8449.7	6548.26
TRCN0000010006	TGGTTATATCCCGAGCAATTA	NM_005433.x-427s1c1	YES1	427	CDS		1412.36	2083.23	2368.65	1411.4	2400.7	1675.43	632.292	297.956	3496.73	2240.87	4629.04	7194.24	4849.53	4543	4954.7	5632.41	2063.67	3355.03	3943.76
TRCN0000010076	ATATCATGCTGGTGGCTCTAC	NM_001123.x-360s1c1	ADK	360	CDS		8274.59	11979.7	10869.1	17551.4	17167.7	15744.3	11430.1	13264.7	10111.8	12057.8	14757.2	14178.1	13986.2	497.748	3159.85	896.965	15403.5	17218.9	16024
TRCN0000010077	GAGCAGAATGAGCAGCCAACA	NM_001123.x-523s1c1	ADK	523	CDS		1535.17	694.41	2002.32	1644.74	870.782	2677.55	1059.25	1492.59	85.1323	834.625	4350.6	5637.6	6887.07	29.5274	206.719	112.121	2201.9	1360.95	3048.67
TRCN0000010079	GACATTAAAGAGATAGCCAAA	NM_001123.x-901s1c1	ADK	901	CDS		6672.89	11128	9586.99	6829.36	7347.22	8502.4	8852.08	7502.32	11805	10316.1	10824.3	10181.3	16964.1	17695.4	15937.1	15149.5	9301.32	11520.7	15465.5
TRCN0000010162	GGACAAGGACGGGCACATTAA	NM_005163.x-1044s1c1	AKT1	1044	CDS		327.504	1074.37	1144.78	478.055	604.709	524.549	189.036	382.284	327.917	222.746	1705.44	1093.86	2489.3	447.129	767.815	692.509	69.1181	284.024	410.528
TRCN0000010174	GGACTACCTGCACTCGGAGAA	NM_005163.x-981s1c1	AKT1	981	CDS		1340.72	2026.45	1881.6	1889.46	2624.44	1972.93	668.143	916.356	1686.88	1486.76	3793.72	4207.16	3660.19	37.9638	272.345	95.6322	2251.27	2905.33	2483.36
TRCN0000010176	GACAGCGCCAGAAGCCATTAA	NM_005356.x-1269s1c1	LCK	1269	CDS		895.519	873.472	374.654	1559.37	985.676	1056.93	495.404	716.782	431.968	609.196	0	2019.44	470.201	29.5274	193.594	59.3579	2034.05	828.402	807.596
TRCN0000010209	GAACAGATAAATACCGAACAT	NM_007194.x-1156s1c1	CHEK2	1156	CDS		2118.54	650.736	1269.66	643.098	925.206	367.968	1248.29	846.084	873.395	426.705	2053.48	4754.09	3328.29	4648.46	3609.39	3040.45	1619.34	1958.58	2025.72
TRCN0000010213	ACGATGCCAAACTCCAGCCAG	NM_007194.x-894s1c1	CHEK2	894	CDS		1550.53	842.9	886.682	1382.94	1390.83	978.637	110.814	654.942	31.5305	456.226	2331.92	2061.51	1447.48	0	6.56252	141.8	1125.64	1745.56	1372.91
TRCN0000010249	CGAGGAGTTCAAGACATACAA	NM_033018.x-1623s1c1	CDK16	1623	CDS		1791.04	1594.09	1919.06	1371.56	532.144	1777.2	994.067	736.458	763.038	2935.95	800.51	0	663.814	1054.55	1151.72	649.64	0	65.0888	6.72997
TRCN0000010258	GGACCTCAAACACGCCAACAT	NM_033018.x-1095s1c1	CDK16	1095	CDS		1693.81	1161.72	2501.86	956.11	1475.49	2599.26	224.887	815.164	31.5305	1795.38	5638.38	9003.32	6730.33	12.6546	36.0939	23.0836	2271.02	2988.17	4071.63
TRCN0000010296	CAGATATGACCAGAAGGCAAT	NM_000038.x-583s1c1	APC	583	CDS		12378.6	12150	9857.57	12059.5	11253.6	9895.98	13558.4	12320.2	11051.4	9188.92	9640.93	11191	6545.94	23735.8	17909.1	18038.2	14248.2	15041.4	12396.6
TRCN0000010303	TGGATGACTGAGTACCTGAAC	NM_000633.x-557s1c1	BCL2	557	CDS		2824.72	2188.05	4250.24	1365.87	2037.87	2160.83	811.549	635.265	1579.68	2262.34	6891.35	5974.17	5070.8	3749.98	5030.17	5988.56	4551.92	4041.42	4778.28
TRCN0000010306	TAGTACTTATGTTGCACAATG	NM_000059.x-10567s1c1	BRCA2	10567	3UTR		1780.8	1284	2210.46	3511.43	2860.28	2035.56	2812.72	2279.65	1406.26	517.95	6438.89	11401.4	4969.38	9798.88	6969.4	6483.21	4324.82	2940.83	3688.02
TRCN0000010317	GATTGGAATAGCTTCTGGAAT	NM_053056.x-3664s1c1	CCND1	3664	3UTR		7793.57	8031.57	6893.64	7153.75	7625.39	5863.99	7300.69	4935.96	5921.43	4312.68	9675.74	6899.74	6693.45	11937.5	11176	11080.1	6260.12	6183.43	5976.21
TRCN0000010342	GATCACAGGTTACCTATACAT	NM_004448.x-1365s1c1	ERBB2	1365	CDS		675.477	1506.74	1523.59	1047.17	1402.93	2458.34	1336.29	379.473	1352.66	1634.36	3097.63	0	2950.28	4066.35	3048.29	3070.12	2330.27	2278.11	2012.26
TRCN0000010369	CAGTTGAGACCTTCTAATTGG	NM_004985.x-1160s1c1	KRAS	1160	3UTR		204.69	397.43	453.748	677.245	260.025	712.448	475.848	317.633	12.6122	947.339	0	126.215	147.514	881.604	1358.44	976.108	464.078	674.556	60.5697
TRCN0000010418	GACTTCTACTCGAACACGAAT	NM_000321.x-2850s1c1	RB1	2850	CDS		593.601	2485.03	1261.34	865.052	2684.91	1597.14	664.884	143.356	3181.43	1924.2	1427	1767.01	1567.34	1294.99	1332.19	2341.34	1727.95	2615.38	2517.01
TRCN0000010419	CAGAGATCGTGTATTGAGATT	NM_000321.x-4584s1c1	RB1	4584	3UTR		7594	10272	9770.15	9378.98	7691.9	7883.9	9582.15	6501.63	12713.1	6419.37	1392.19	3702.3	3143.9	15067.4	13495.8	15917.8	9034.72	8307.69	9576.74
TRCN0000010495	CAACTTGTGCCTTACGAAGGA	NM_003010.x-1101s1c1	MAP2K4	1101	CDS		5634.09	8040.31	5382.53	4962.67	9100.88	4556.53	7750.46	6169.94	9165.91	4020.15	8283.54	16239.6	5725.39	5909.7	7599.4	5553.27	8254.67	9727.81	5881.99
TRCN0000010647	GTGTGGAAGCAGTTGGTGAAT	NM_006238.x-1033s1c1	PPARD	1033	CDS		3551.37	1401.92	3784.01	3522.81	2515.59	3123.81	2232.58	2858.69	2569.73	1663.88	1322.58	967.647	2074.42	2265.17	3107.35	1873.07	3455.9	3041.42	2792.94
TRCN0000010740	CTGTGATCGAAGGTGCCAAAT	NM_002827.x-992s1c1	PTPN1	992	CDS		347.973	227.103	158.187	449.599	356.779	352.309	365.034	171.465	75.6732	150.286	0	0	36.8785	29.5274	36.0939	9.89299	1313.24	1147.93	1103.71
TRCN0000011012	GCCAACTTGTTGGTCTGAATT	NM_003318.3-2515s1c1	TTK	2515	CDS		13560.7	15006.2	13937.1	11683.9	15686.2	10624.1	12170	13944.9	19233.6	15694.2	14687.6	11822.1	13838.7	5137.77	7491.12	5259.77	13418.8	15011.8	11871.7
TRCN0000011279	GCCTCCCTGGCAGCACAGGAA	NM_001840.1-1575s1c1	CNR1	1575	3UTR		562.897	598.328	2252.09	1195.14	1729.47	1370.09	35.8516	193.953	6.3061	440.124	4594.23	1935.29	4093.52	0	3.28126	0	760.299	2443.79	1702.68
TRCN0000011280	CGCAACGTGTTTCTGTTCAAA	NM_001840.1-704s1c1	CNR1	704	CDS		16871.6	16058.8	17234.1	16197	16375.5	18539.3	15934.4	19131	13769.4	18928	15766.6	8708.82	10833.1	5622.86	7130.18	7861.63	17259.8	19272.2	18581.4
TRCN0000011281	CCAGGTGAACATTACAGAATT	NM_001840.1-370s1c1	CNR1	370	CDS		5649.44	7638.51	8995.86	5565.93	7812.85	6138.01	8705.42	5278.89	7636.68	4014.79	9188.47	5343.09	4711.23	16704.1	13850.2	15426.5	4611.16	6230.77	6588.64
TRCN0000011324	CCTGTGATTCTGTCCTTAGAA	NM_006639.2-1197s1c1	CYSLTR1	1197	CDS		153.517	100.449	765.96	614.642	133.036	720.277	938.66	685.862	6.3061	1030.53	661.291	0	534.739	1332.95	367.501	643.044	543.07	183.432	343.228
TRCN0000011325	GCGTGACTTATGTACCCAGAA	NM_006639.2-1347s1c1	CYSLTR1	1347	CDS		12834.1	10935.9	10336.3	10340.8	11223.4	6842.63	9663.63	7550.1	11042	6438.15	13817.5	22718.7	11967.1	3893.4	4600.33	4138.57	138.236	106.509	235.549
TRCN0000011326	CCATGACACTATTGATGACTT	NM_006639.2-442s1c1	CYSLTR1	442	CDS		11994.8	17644.1	17180	13305.9	19344.7	20739.3	12991.3	10321.7	17814.7	22706.6	10928.7	10854.5	9533.1	22639.1	26371.5	19545.3	14198.8	18615.4	18568
TRCN0000011478	TGCTGACTCCTACCAGAGCAT	NM_170699.1-1237s1c1	GPBAR1	1237	3UTR		3428.56	6310.83	5415.83	6334.23	5521	4345.15	3086.5	3114.49	2793.6	3156.01	19073	12158.7	9606.86	371.202	1230.47	695.807	4690.15	5692.31	5956.02
TRCN0000011479	CTACCTGTACCTCGAAGTCTA	NM_170699.1-723s1c1	GPBAR1	723	CDS		0	0	0	0	0	0	0	0	0	0	0	0	0	0	0	0	0	0	0
TRCN0000011480	CGTCTACTTGGCTCCCAACTT	NM_170699.1-492s1c1	GPBAR1	492	CDS		0	0	0	0	0	0	0	0	0	0	0	0	0	0	0	98.9299	39.496	0	0
TRCN0000011580	GCTTCTATTAGCCAGTCTTTA	NM_004778.1-1884s1c1	GPR44	1884	3UTR		260.98	248.939	195.653	130.896	308.402	469.746	475.848	275.469	119.816	131.5	1113.75	2860.87	848.206	362.765	472.502	359.445	799.795	751.479	713.376
TRCN0000011581	GCGCATTATGTGCTACTACAA	NM_004778.1-646s1c1	GPR44	646	CDS		0	0	29.1398	0	0	140.924	0	0	3.15305	64.4083	0	0	9.21963	46.4002	0	6.59533	404.834	0	13.4599
TRCN0000011582	GCCCTTCTTCACCTACTTCTT	NM_004778.1-364s1c1	GPR44	364	CDS		875.05	1070	1323.78	1149.61	907.064	555.866	1020.14	1874.88	570.702	1086.89	34.8048	0	1170.89	1117.82	1358.44	652.937	1204.63	1715.98	1305.61
TRCN0000011675	CCCTGGAAATTCTGCCTTATT	NM_000861.2-2260s1c1	HRH1	2260	3UTR		5286.12	7040.18	5349.23	6180.57	6833.22	7007.04	6612.99	6515.69	7422.28	5021.17	17019.5	10097.2	9606.86	4732.82	6739.71	6268.86	7770.84	6035.5	7692.35
TRCN0000013988	CCTCCCTTCATGCATGGAAAT	NM_001058.2-1480s1c1	TACR1	1480	3UTR		4579.94	3424.01	3276.14	6687.08	3827.81	2364.39	4921.44	5478.46	4203.01	2710.52	1635.83	2482.22	1299.97	4412.24	4301.73	3475.74	4976.5	4621.3	2887.16
TRCN0000013989	CCGAACAAGATTTATGAGAAA	NM_001058.2-772s1c1	TACR1	772	CDS		6427.26	8031.57	9233.15	7096.84	6972.3	10029.1	10103.6	6903.59	8456.48	9237.23	2192.7	420.716	3936.78	7706.65	9637.07	8521.16	8313.91	10254.4	7705.81
TRCN0000013990	CCCAGATCTCTACCTGAAGAA	NM_001058.2-1032s1c1	TACR1	1032	CDS		2978.24	4336.79	3463.47	2948.01	3531.5	3123.81	3383.09	2985.19	2825.13	2321.38	2297.12	7236.32	4231.81	4036.82	3701.26	3848.37	5193.73	3846.15	4367.75
TRCN0000014053	CCTGAAGAGTTTGACCACTAT	NM_002565.2-751s1c1	P2RY4	751	CDS		11283.5	14971.3	15377.5	12890.4	17887.3	15940	14467.7	11297	23266.3	17755.2	9188.47	7657.03	12446.5	12401.5	16370.2	15149.5	11987	12597.6	15404.9
TRCN0000014054	GCCCACCCTCATCTACTATTA	NM_002565.2-444s1c1	P2RY4	444	CDS		6232.81	9992.52	10981.5	8326.12	11229.5	10357.9	8379.49	7091.92	8803.31	9162.09	12564.5	9928.9	15092.5	7904.91	12527.9	9075.17	8600.26	12420.1	10539.1
TRCN0000014055	GCATTGTCAGACACCTTGTAT	NM_002565.2-412s1c1	P2RY4	412	CDS		2133.89	1926.01	2043.95	1081.31	2322.08	2881.11	997.326	871.382	1223.38	1266.7	6752.13	2776.73	2074.42	3669.84	4675.8	2875.56	3594.14	2544.38	3519.77
TRCN0000014113	GCAGATCATGGGTCAAGAGAT	NM_000952.2-1509s1c1	PTAFR	1509	3UTR		946.691	506.614	445.422	569.113	701.463	313.164	576.885	416.014	375.213	509.899	1148.56	3912.66	783.669	683.349	803.909	290.194	1214.5	538.462	296.118
TRCN0000014114	CCCGATTGTTTACAGCATCAT	NM_000952.2-117s1c1	PTAFR	117	CDS		21323.6	18425.9	14898.7	19566.1	23535.3	18226.1	25053.7	24457.7	22156.5	17395.6	6682.52	12663.6	8592.7	12907.7	15415.4	11845.2	6240.37	5875.74	5437.81
TRCN0000014115	ACTGTGTCTTAGACCCTGTTA	NM_000952.2-917s1c1	PTAFR	917	CDS		15024.2	10337.5	12201.2	18257.1	14664.2	13974.9	19073	18695.4	13917.6	15216.5	12146.9	9003.32	9782.03	10988.4	13479.4	10199.7	13448.4	12473.4	12309.1
TRCN0000014133	GCTTGTCGGTATCATGGTGGT	NM_000955.2-1012s1c1	PTGER1	1012	CDS		1105.33	1148.62	1798.34	1547.99	913.111	853.371	567.107	1090.63	173.418	826.574	2645.17	4585.81	2341.79	16.8728	78.7503	56.0603	957.779	727.811	888.355
TRCN0000014134	CGCGCTGGTGCTGCGTCTGTA	NM_000955.2-394s1c1	PTGER1	394	CDS		20.469	43.6736	453.748	199.19	471.673	266.189	0	0	0	13.4184	1461.8	1851.15	1595	0	0	0	0	11.8343	13.4599
TRCN0000014135	GCGCCAACTGCTTCGCCTCTT	NM_000955.2-1195s1c1	PTGER1	1195	CDS		86.9932	52.4083	557.819	290.248	804.264	923.833	3.25923	8.43273	0	53.6736	4942.28	6815.6	7329.61	0	39.3751	0	483.826	2236.69	969.115
TRCN0000014174	CGCCCAGACAGTGCTGCGAAA	NM_001060.3-1009s1c1	TBXA2R	1009	CDS		649.891	528.45	2522.67	1883.76	3053.78	2137.34	16.2962	78.7054	31.5305	673.604	4803.06	5216.88	5937.44	0	6.56252	6.59533	1826.69	3568.05	2113.21
TRCN0000014175	CTGCCGTCTCTGTCGCTTCAT	NM_001060.3-517s1c1	TBXA2R	517	CDS		35.8207	48.0409	108.233	51.2202	66.518	39.1455	0	5.62182	6.3061	13.4184	34.8048	42.0716	18.4393	0	0	0	256.724	426.036	282.659
TRCN0000014176	GCCCACAAACATTACCCTGGA	NM_001060.3-253s1c1	TBXA2R	253	CDS		5792.73	3017.85	4878.83	4826.08	2944.94	3249.07	2040.28	2777.18	1447.25	1352.58	7831.08	6394.88	7984.2	388.075	744.846	863.988	4453.18	3585.8	5377.24
TRCN0000014188	GCCCAGTTTCTCTGCACATTT	NM_003301.1-416s1c1	TRHR	416	CDS		3372.27	5970.18	3879.75	2930.93	5962.44	3992.84	818.068	2408.95	1715.26	3649.81	4176.58	12369.1	7514	59.0548	203.438	237.432	4275.45	6437.87	4515.81
TRCN0000014189	CCCGGTGATTTACAATCTCAT	NM_003301.1-967s1c1	TRHR	967	CDS		1238.37	938.982	1498.62	654.48	441.438	1276.14	694.217	671.807	554.937	1089.57	278.438	126.215	230.491	130.764	298.595	211.05	9.87401	29.5858	0
TRCN0000014190	CCTCCAGTATTTGGGAATTAA	NM_003301.1-328s1c1	TRHR	328	CDS		7655.4	7315.33	7076.8	6704.15	6367.59	6599.93	7343.06	5661.17	4937.67	4653.5	5812.4	5805.88	6582.82	14202.7	10913.5	12804.8	8827.36	8869.82	9368.11
TRCN0000014378	GCGGTGCCTAAGAAGTTATTT	NM_001049.2-3002s1c1	SSTR1	3002	3UTR		2318.11	1615.92	1348.76	1491.08	526.097	1103.9	1121.18	1588.16	466.651	1484.08	3584.89	925.575	4434.64	1721.03	2441.26	2555.69	1540.35	1810.65	1716.14
TRCN0000014380	CCACCAACATCTACATCCTAA	NM_001049.2-892s1c1	SSTR1	892	CDS		10843.5	11285.3	10382.1	11302.6	11253.6	10553.6	12922.9	10172.7	14103.6	13152.7	765.706	1472.51	756.01	12114.7	11349.9	11884.8	12569.6	12142	9913.24
TRCN0000014382	CGCCATCCTGATCTCTTTCAT	NM_001049.2-788s1c1	SSTR1	788	CDS		1187.2	1637.76	1748.39	1621.97	1578.29	3147.3	1391.69	1751.2	1494.55	2565.6	4072.16	2566.37	2332.57	552.584	843.284	1352.04	1490.98	2071.01	4031.25
TRCN0000014449	TCTCAAGTTAAACGAACTGAA	NM_181657.1-2752s1c1	LTB4R	2752	CDS		9287.81	8765.29	8263.21	15172.6	11979.3	7836.93	19307.7	19578	11596.9	12382.5	16114.6	8119.82	7375.71	9440.34	9269.56	8023.22	10328.2	10538.5	9502.71
TRCN0000014450	CGCACAGTAGTGCCCTGGAAA	NM_181657.1-2183s1c1	LTB4R	2183	CDS		2630.27	1458.7	1448.66	1081.31	2751.43	2724.53	456.293	837.651	681.059	703.124	7413.42	3828.52	3420.48	37.9638	354.376	122.014	2616.61	2455.62	1581.54
TRCN0000014451	GCGCTCTGTCACTGCCCTGAT	NM_181657.1-1864s1c1	LTB4R	1864	CDS		194.455	78.6125	799.262	1064.24	967.535	696.79	0	22.4873	0	56.3573	5742.79	5132.74	6112.62	0	3.28126	0	1332.99	2573.96	1083.52
TRCN0000014453	GCCCGTACTGTGCGGCCTCAA	NM_000797.2-504s1c1	DRD4	504	CDS		204.69	227.103	695.192	301.63	405.155	665.473	0	64.6509	3.15305	139.551	2505.95	631.074	3088.58	0	3.28126	0	523.322	627.219	908.545
TRCN0000014454	CACTGTCTTCAACGCCGAGTT	NM_000797.2-1200s1c1	DRD4	1200	CDS		18867.3	13447.1	12384.4	24659.7	14355.8	15313.7	12319.9	27279.9	9446.53	15911.5	9466.91	14136.1	9514.66	210.91	823.597	464.971	17170.9	14278.1	14637.7
TRCN0000014455	GCTGCTCTACTGGGCCACGTT	NM_000797.2-627s1c1	DRD4	627	CDS		153.517	301.348	778.448	728.465	634.945	641.986	6.51847	73.0836	25.2244	187.858	974.534	2398.08	1834.71	8.4364	0	39.572	572.692	745.562	1325.8
TRCN0000017534	CCCGGATCACTCAAGCAATAA	NM_003200.1-1053s1c1	TCF3	1053	CDS		578.249	262.042	449.585	432.526	90.7064	516.72	765.92	359.796	104.051	241.531	104.414	0	64.5374	37.9638	29.5314	49.465	78.9921	0	6.72997
TRCN0000017535	CAGCCTCTCTTCATCCACATT	NM_003200.1-288s1c1	TCF3	288	CDS		1929.2	2934.87	2672.53	1542.3	2273.71	2622.75	1127.7	1155.28	2241.82	2316.02	522.072	42.0716	221.271	1910.85	2264.07	2008.28	3742.25	4443.79	2106.48
TRCN0000017536	GCCTGTTTGAAACGGCGAGAA	NM_003200.1-1876s1c1	TCF3	1876	CDS		5260.53	4502.75	5440.81	6687.08	4759.06	6138.01	1714.36	4084.25	1198.16	3848.4	14409.2	8540.54	11782.7	29.5274	150.938	79.1439	4729.65	4946.75	4165.85
TRCN0000017753	GCGCTATCTTAATGAGCTCAA	NM_024827.1-255s1c1	HDAC11	255	CDS		4068.21	2742.7	3650.8	3642.32	3725.01	4713.12	2294.5	3457.42	2314.34	3029.88	5011.89	1809.08	4305.57	852.077	1499.54	1470.76	4690.15	4497.04	4024.52
TRCN0000018331	CATGTACTGCATCCCTTGTGA	NM_000875.x-999s1c1	IGF1R	999	CDS		301.918	113.551	353.84	506.511	6.04709	109.607	117.332	0	0	332.776	2714.77	0	9.21963	569.457	321.564	748.57	957.779	508.876	249.009
TRCN0000018855	CCCAGCTTAATGGAGGACATT	NM_133338.1-2355s1c1	RAD17	2355	CDS		3694.65	3502.62	4350.15	3278.09	2715.15	4955.82	3132.12	3378.71	2263.89	3867.18	6473.69	7657.03	7633.86	4863.59	4387.05	4689.28	5529.44	4349.11	5841.61
TRCN0000018858	GCCCTCTCATTTATCAGAATA	NM_133338.1-1762s1c1	RAD17	1762	CDS		3786.76	3205.64	3184.56	2930.93	2104.39	3147.3	2004.43	1669.68	2172.45	2071.8	4872.67	6899.74	6149.5	6993.78	6926.74	7152.63	5292.47	4094.67	5383.97
TRCN0000018859	CGCTCTTTACTCAGGGAATAT	NM_133338.1-1964s1c1	RAD17	1964	CDS		20100.6	20098.6	23823.8	20858	20820.1	27245.3	26901.7	27583.4	30095.9	25387.6	17437.2	23307.7	15636.5	21356.8	22778.5	23426.6	21090.9	26183.4	25923.8
TRCN0000018916	CCAGCCAAGAAGAGTGAAGAA	NM_001556.1-2278s1c1	IKBKB	2278	CDS		695.946	410.532	649.401	472.364	278.166	743.764	312.887	618.4	204.948	402.552	174.024	294.501	119.855	164.51	203.438	342.957	118.488	165.68	141.329
TRCN0000018917	GCTGGTTCATATCTTGAACAT	NM_001556.1-1107s1c1	IKBKB	1107	CDS		465.67	768.655	141.536	489.437	278.166	0	254.22	30.92	119.816	0	2645.17	0	553.178	826.768	790.784	639.747	651.685	514.793	747.026
TRCN0000018918	CGGAAGTACCTGAACCAGTTT	NM_001556.1-490s1c1	IKBKB	490	CDS		23897.6	18168.2	21513.5	24147.5	17010.5	21764.9	21944.4	22863.9	19750.7	28318.2	13887.1	9255.75	8463.62	10288.2	13873.2	11934.2	26936.3	18828.4	24786.5
TRCN0000019504	CGAAGTGTTTGGCAATGAGAT	NM_000376.1-1372s1c1	VDR	1372	CDS		1407.24	707.512	595.284	449.599	411.202	156.582	967.993	466.611	299.54	115.398	1148.56	294.501	1899.24	1615.57	2392.04	1988.49	1658.83	1082.84	693.186
TRCN0000019505	GTCATCATGTTGCGCTCCAAT	NM_000376.1-923s1c1	VDR	923	CDS		11682.7	11826.8	13716.5	13664.4	15801.1	15125.8	9777.7	12643.5	7769.11	11818.9	15314.1	17039	10224.6	455.566	1952.35	1005.79	10861.4	11603.6	14018.5
TRCN0000019506	CCTCCAGTTCGTGTGAATGAT	NM_000376.1-578s1c1	VDR	578	CDS		2640.5	1864.86	2801.58	1246.36	1415.02	2246.95	824.586	955.709	870.242	1814.17	2471.14	2440.15	2922.62	447.129	511.877	814.523	3633.63	2088.76	3728.4
TRCN0000019639	GCACTCTTGTTGCTGCACAAA	NM_006540.1-1193s1c1	NCOA2	1193	CDS		3126.64	5205.89	3555.05	3027.68	6657.85	3249.07	1378.66	2184.08	4814.71	1564.59	6543.3	14220.2	9431.69	210.91	820.315	441.887	3041.19	7497.04	4152.39
TRCN0000019640	CCAGGAATGATGGGTAATCAA	NM_006540.1-2911s1c1	NCOA2	2911	CDS		7783.34	7040.18	6573.1	6778.14	5871.73	7578.56	8014.46	6734.94	5035.42	5337.84	765.706	1724.94	1290.75	10549.7	10985.7	11149.4	4670.41	5562.13	6171.38
TRCN0000019642	GCACAGGAAATAGCCATAGTT	NM_006540.1-1727s1c1	NCOA2	1727	CDS		1550.53	2581.11	1527.76	1547.99	1977.4	1526.67	2669.31	1655.63	2699.01	1242.54	3271.65	4165.09	2655.25	3863.87	3235.32	3122.89	2231.53	3343.2	2321.84
TRCN0000020370	CCCAAGATGCTAATGAAGATT	NM_000964.1-1225s1c1	RARA	1225	CDS		5608.5	9647.5	8521.3	5787.88	13376.2	8142.26	10719.6	5635.87	16581.9	13783.4	1914.26	5637.6	7467.9	11334.3	13709.1	12287.1	6921.68	9047.34	7732.73
TRCN0000020371	GTCTGTGAGAAACGACCGAAA	NM_000964.1-570s1c1	RARA	570	CDS		5997.42	6795.61	5111.95	8314.74	10957.3	7680.34	3630.79	6071.56	6946.17	7535.78	4350.6	8877.11	4987.82	198.255	610.315	395.72	6892.06	7721.89	6400.2
TRCN0000020373	CAGCTTCCAGTTAGTGGATAT	NM_000964.1-241s1c1	RARA	241	CDS		5378.23	5328.18	5948.68	3750.46	5938.25	3405.66	3529.75	1242.42	7415.97	2906.43	626.486	799.361	719.132	9735.61	6716.74	7525.27	8995.22	6928.99	8210.56
TRCN0000021194	CCGAGATAAGAACTGTGTTAT	NM_000965.2-822s1c1	RARB	822	CDS		8878.43	11381.3	5848.77	8087.1	8556.64	7210.6	5765.59	6661.85	7564.16	3488.79	8492.37	6058.31	7947.33	16088.2	15215.2	13629.2	8412.65	11479.3	8607.63
TRCN0000021195	CTGGGTAAATACACCACGAAT	NM_000965.2-1060s1c1	RARB	1060	CDS		11201.7	6446.22	7151.73	17084.8	10098.6	9668.93	20565.8	27873	18385.4	10587.1	208.829	294.501	295.028	4011.51	3212.36	3162.46	582.566	278.107	329.768
TRCN0000021196	GCCACCTCTCATTCAAGAAAT	NM_000965.2-1665s1c1	RARB	1665	CDS		12388.9	9171.45	10561.1	9697.69	9820.48	7633.37	14275.4	15935	11344.7	8523.37	11729.2	15145.8	10805.4	7014.87	7845.5	5892.92	9390.18	9059.17	9065.26
TRCN0000021467	ATTCCCGTCCGCTGTTACTCA	NM_004935.2-481s1c1	CDK5	481	CDS		358.207	362.491	603.61	574.804	592.615	548.037	9.7777	81.5164	3.15305	50.9899	0	673.146	829.767	0	0	3.29766	789.921	1349.11	1709.41
TRCN0000021604	GCCTCTGGATACCACTATAAT	NM_005123.1-753s1c1	NR1H4	753	CDS		301.918	484.777	362.166	0	1161.04	0	117.332	196.764	498.182	0	0	1851.15	0	417.602	613.596	263.813	434.456	828.402	423.988
TRCN0000021605	GCCTGACTGAATTACGGACAT	NM_005123.1-1660s1c1	NR1H4	1660	CDS		9236.63	8848.27	13458.4	7500.91	8266.38	14241.1	7678.76	6453.85	5385.41	14333.5	13713.1	12327	13774.1	3509.54	4856.27	4128.67	9271.69	9704.14	12941.7
TRCN0000021606	CCCAAGTTCAACCACAGATTT	NM_005123.1-517s1c1	NR1H4	517	CDS		2620.03	2908.66	4537.48	3255.33	2461.17	4627	2721.46	2799.67	3045.85	3440.48	2575.56	2103.58	3429.7	2349.54	2474.07	3775.82	4788.89	3414.2	5861.8
TRCN0000021614	CCTGTCACCAACATTTGCCAA	NM_002957.3-858s1c1	RXRA	858	CDS		4656.7	3694.79	3430.17	5804.95	3791.53	4478.24	5068.11	4483.4	2162.99	4328.78	487.267	631.074	765.23	320.583	603.752	455.078	217.228	130.178	33.6498
TRCN0000021617	GCGGGACATGCAGATGGACAA	NM_002957.3-1139s1c1	RXRA	1139	CDS		685.711	410.532	686.866	233.336	544.239	665.473	42.3701	39.3527	37.8366	252.266	2401.53	336.573	1161.67	0	39.3751	6.59533	0	5.91716	6.72997
TRCN0000021618	CGATTTCTCCACCCAGGTGAA	NM_002957.3-95s1c1	RXRA	95	CDS		10556.9	10547.2	11302.1	17204.3	17488.2	15517.3	9350.74	16157.1	10764.5	12390.6	15418.5	10055.1	8841.63	430.257	2234.54	1223.43	14623.4	15088.8	15566.4
TRCN0000021619	GCCTTGATCAAGCGGAAGAAA	NM_003889.2-2206s1c1	NR1I2	2206	CDS		1002.98	2624.78	1773.36	1678.88	5744.74	2145.17	886.512	3058.27	5079.56	3698.11	1009.34	3449.87	2775.11	16.8728	98.4378	122.014	1086.14	2834.32	2517.01
TRCN0000021620	CGAGCTGTGTCAACTGAGATT	NM_003889.2-2682s1c1	NR1I2	2682	CDS		5516.39	7280.39	8342.3	4439.08	6682.04	5159.37	5299.52	3432.12	4483.64	4798.42	800.51	1809.08	737.571	164.51	170.626	220.943	118.488	53.2544	161.519
TRCN0000021621	CGGCATGAAGAAGGAGATGAT	NM_003889.2-2154s1c1	NR1I2	2154	CDS		4682.28	5140.38	5407.51	2071.57	3610.12	6811.31	2604.13	1239.61	2626.49	6193.94	348.048	883.504	368.785	5023.88	5555.18	5411.47	2468.5	2609.47	2880.43
TRCN0000021624	CGATCCATTGATGTTCGAGAT	NM_021976.3-1338s1c1	RXRB	1338	CDS		56351.1	45023.1	39509.4	59995.9	53661.9	48963.2	79919.7	93133.8	75433.5	76047.5	16184.2	14683	16706	30898.3	28848.9	25039.2	52934.6	43621.3	38327.2
TRCN0000021625	CCATCCGCAAAGACCTTACAT	NM_021976.3-874s1c1	RXRB	874	CDS		1755.22	842.9	686.866	2179.7	888.923	806.397	1740.43	1579.73	2156.69	501.848	452.462	757.289	608.496	1143.13	1627.51	1137.69	2063.67	1591.72	834.516
TRCN0000021628	GCGTGACATGAGGATGGACAA	NM_021976.3-1463s1c1	RXRB	1463	CDS		4666.93	2428.25	4200.29	3095.98	2594.2	3875.4	2424.87	3356.23	331.07	2238.19	4942.28	9087.47	8500.5	84.364	269.063	191.264	19.748	71.0059	20.1899
TRCN0000021634	GCCACAGGCTACCACTTTAAT	NM_005122.2-210s1c1	NR1I3	210	CDS		2052.02	3332.29	3842.29	2225.23	2836.09	3695.33	2209.76	2431.44	2248.12	3711.53	1357.39	546.931	968.062	1058.77	2096.73	2051.15	3139.93	3544.38	3970.68
TRCN0000021635	GCAAGTCATCAAGTTTACTAA	NM_005122.2-668s1c1	NR1I3	668	CDS		10106.6	11743.8	11889	7461.07	10346.6	9528.01	11087.9	7319.61	10212.7	13402.3	18655.4	18848.1	10787	16261.2	16829.6	15772.7	12066	10905.3	10660.3
TRCN0000021637	GACTCTGCAAAGCTACATCAA	NM_005122.2-1028s1c1	NR1I3	1028	CDS		4876.74	6136.14	3588.35	4518.76	7226.28	3554.41	4289.15	4823.52	4237.7	3821.56	7831.08	4585.81	5808.37	1307.64	1663.6	2328.15	4196.45	4550.3	5047.47
TRCN0000021939	GCGTTTCCAGTCTGTCATCAT	NM_000400.2-1378s1c1	ERCC2	1378	CDS		0	0	0	45.529	0	0	45.6293	0	0	0	0	0	0	0	3.28126	0	39.496	224.852	0
TRCN0000021941	CCAGTTCCAGATTCGTGAGAA	NM_000400.2-1957s1c1	ERCC2	1957	CDS		2645.62	4079.11	3800.66	2982.15	4148.31	4031.98	2033.76	1382.97	2544.51	2621.96	7100.18	3281.59	6499.84	3108.81	3675.01	3663.7	3278.17	4621.3	4946.52
TRCN0000021942	CCCATACTTCCTTGCTCGATA	NM_000400.2-601s1c1	ERCC2	601	CDS		6468.2	5564.02	3738.22	9168.41	3888.28	3147.3	9249.71	11603.4	4187.25	2149.63	8910.03	15314.1	9689.84	4741.26	6500.18	5421.36	6309.49	5183.43	4946.52
TRCN0000022079	GCCATTTCTAAGACTGCTGAA	NM_000122.1-750s1c1	ERCC3	750	CDS		4769.28	8463.94	7905.2	5998.45	7722.14	5997.09	5338.63	4162.96	5410.63	6446.2	17158.8	11275.2	6444.52	5964.54	7474.71	6621.71	5805.92	8118.34	8217.29
TRCN0000022080	CCGGAAGCAAATGTCCTCATT	NM_000122.1-1947s1c1	ERCC3	1947	CDS		2236.24	2917.4	3043.02	1929.29	2684.91	2888.94	1714.36	1408.27	2459.38	2487.77	174.024	799.361	543.958	1602.92	3225.48	1948.92	1332.99	2497.04	2079.56
TRCN0000022081	GCCCTAAAGGAATATGCCATT	NM_000122.1-1794s1c1	ERCC3	1794	CDS		1197.44	2345.27	1128.13	939.037	1808.08	1667.6	1453.62	1534.76	2087.32	845.36	939.73	2524.3	921.963	1666.19	1387.97	1612.56	1658.83	2136.09	1433.48
TRCN0000026415	GCCAAATCATTCCTTGGAATT	NM_000689.3-544s1c1	ALDH1A1	544	CDS		4917.68	3236.21	3788.17	5759.42	3283.57	3750.14	6603.21	3271.9	4070.59	3545.14	4872.67	6058.31	7910.45	8816.04	7471.43	7383.47	5766.42	4165.68	4461.97
TRCN0000026482	CACCGATTTGAAGATTCAATA	NM_000689.3-92s1c1	ALDH1A1	92	CDS		8305.3	13726.6	8542.12	10204.2	11779.7	7766.46	13545.4	13216.9	15585.5	11405.6	17193.6	12663.6	7864.35	16067.1	13646.8	15726.6	11078.6	13071	11562.1
TRCN0000026498	GCTGATTTAATCGAAAGAGAT	NM_000689.3-330s1c1	ALDH1A1	330	CDS		4733.46	4485.28	3271.98	4160.22	2902.61	2943.74	4673.74	3505.2	3146.74	2994.99	9606.13	4123.02	5393.49	8276.11	7340.18	6298.54	3939.73	4964.5	3405.36
TRCN0000026530	CCAGGATTCATAGACTTCATA	NM_183243.1-348s1c1	IMPDH1	348	CDS		11774.8	11232.8	9720.2	10403.4	9905.14	9668.93	11586.6	8865.61	14418.9	12116.8	1670.63	1430.43	1281.53	9828.41	9870.03	9134.53	6131.76	5065.09	4078.36
TRCN0000026547	CGGAAGGTCAAGAAGTTTGAA	NM_183243.1-546s1c1	IMPDH1	546	CDS		2369.29	2091.96	2814.07	1616.28	2987.26	2207.81	1456.88	1155.28	1466.17	3011.09	313.243	210.358	129.075	2370.63	1611.1	3828.59	1974.8	1532.54	2584.31
TRCN0000026570	CCTGAAGAAGAACCGAGACTA	NM_183243.1-911s1c1	IMPDH1	911	CDS		2118.54	2524.33	5332.58	2549.63	2684.91	4673.97	1867.54	2170.02	3089.99	5069.47	3724.11	4123.02	1576.56	2779.8	3592.98	3050.34	2991.82	3869.82	3694.75
TRCN0000027181	GATAAAGAGATAGATGCCTTT	NM_018397.1-1682s1c1	CHDH	1682	CDS		16861.3	20579	13341.9	17272.6	24097.7	15916.6	23906.5	22015	23937.9	18273.2	11485.6	21793.1	10676.3	22179.3	25826.8	19235.3	16766.1	21491.1	14018.5
TRCN0000027205	CAGAAACTGATATTGAGGATT	NM_018397.1-1563s1c1	CHDH	1563	CDS		16871.6	10909.7	9491.24	18632.8	13043.6	11446.1	19206.7	18979.3	18246.7	13788.8	11694.4	6941.81	9735.93	14595	16009.3	11129.6	15482.4	13650.9	10195.9
TRCN0000027206	CCCAACTACTTGTCAACAGAA	NM_018397.1-1547s1c1	CHDH	1547	CDS		2599.56	2847.52	4067.08	1889.46	3011.45	2387.87	2167.39	1678.11	3039.54	1513.6	2993.21	2776.73	6914.73	4597.84	5066.27	6684.36	2508	4165.68	3748.59
TRCN0000028064	GCACACAGGTAATAACGTGAA	NM_000379.2-3936s1c1	XDH	3936	CDS		1560.76	1393.19	2018.97	842.287	1989.49	1620.62	840.883	545.316	879.701	1111.04	8875.22	1893.22	4333.23	3285.98	2625.01	2529.31	3228.8	2396.45	2893.89
TRCN0000028076	CGGTTGTTGATGTCAATGAAT	NM_003359.1-176s1c1	UGDH	176	CDS		4247.32	6070.63	4516.66	5008.2	6307.12	3617.04	5592.85	3204.44	5691.25	3075.5	348.048	126.215	378.005	1269.68	1650.47	1157.48	5618.31	5662.72	3943.76
TRCN0000028089	GCTATAAAGAACAACTCCTTT	NM_000379.2-2185s1c1	XDH	2185	CDS		9794.41	13067.1	16626.3	14284.7	11568.1	14131.5	18496.2	15673.6	16449.5	18203.4	12912.6	11990.4	14760.6	17421.2	21023	21642.6	11947.5	13858	16178.8
TRCN0000028098	GCAACTTTACTGTTTCAGAAA	NM_000379.2-1717s1c1	XDH	1717	CDS		10311.3	9695.54	10157.3	10687.9	10340.5	10365.7	13490	15367.2	13413.1	10493.2	9675.74	5805.88	12335.9	7917.57	10513.2	11614.4	9074.21	8828.4	10525.7
TRCN0000028108	CCGAAGTTTAGTCTTCAAGAT	NM_003359.1-1516s1c1	UGDH	1516	CDS		4134.74	5271.4	4441.73	5674.06	4402.28	6490.32	4207.67	2712.53	5729.09	3266.04	13086.6	6689.39	5282.85	8006.15	5876.74	8778.38	6457.6	6254.44	5471.46
TRCN0000028112	GCCATCAAAGAAGCTGATCTT	NM_003359.1-310s1c1	UGDH	310	CDS		6422.15	10346.3	5295.11	4848.84	8387.32	6928.75	8721.71	9551.47	14611.2	10608.6	7935.5	6899.74	8675.68	3910.27	5505.96	4659.6	7217.9	8852.07	7826.95
TRCN0000029371	CGGCTTCATTCCCAAGAACTA	NM_002086.3-492s1c1	GRB2	492	CDS		20.469	222.735	124.885	0	114.895	297.506	3.25923	0	230.173	2.68368	0	0	0	21.091	59.0627	26.3813	0	35.503	33.6498
TRCN0000029372	GATCTACATCTGTCTCCAGAA	NM_002086.3-764s1c1	GRB2	764	CDS		4411.07	3559.4	3742.38	5252.91	2950.98	3256.9	4725.89	3041.4	3175.12	1827.59	8248.74	8708.82	6601.26	7664.47	5584.71	5441.14	5282.59	5372.78	5269.56
TRCN0000029373	CAGATATTCCTGCGGGACATA	NM_002086.3-790s1c1	GRB2	790	CDS		4278.02	3808.34	1773.36	3494.35	3900.38	2575.77	1893.62	2611.33	4962.9	1242.54	2610.36	1640.79	5430.36	3079.29	3340.32	2453.46	4393.93	3603.55	3001.56
TRCN0000033260	GAGGGCTTTCTTTGTGTATTT	NM_033360.2-407s1c1	KRAS	407	CDS		578.249	720.614	890.844	358.541	187.46	1479.7	335.701	78.7054	378.366	99.2962	765.706	1051.79	2120.52	1126.26	1578.29	1774.14	1224.38	857.988	895.085
TRCN0000033262	CCTATGGTCCTAGTAGGAAAT	NM_033360.2-509s1c1	KRAS	509	CDS		4528.77	3703.52	3838.12	2310.6	1463.4	3765.8	3324.42	2341.49	1778.32	2471.67	7239.4	7025.96	5245.97	7736.18	7609.25	7980.35	4759.27	4420.12	6844.38
TRCN0000033464	CCTGTTTGAGAGTGGCATCAA	NM_001188.2-562s1c1	BAK1	562	CDS		1335.6	742.451	870.03	2031.73	671.228	172.24	1437.32	1352.05	378.366	0	1009.34	0	1087.92	476.657	374.064	501.245	345.59	272.189	430.718
TRCN0000033465	CCGACGCTATGACTCAGAGTT	NM_001188.2-469s1c1	BAK1	469	CDS		7988.03	8210.63	8542.12	8553.77	9620.93	12221.2	4305.45	6833.32	5101.63	12369.1	7552.64	4501.66	4738.89	535.712	1059.85	1454.27	9005.09	8704.14	8796.07
TRCN0000033466	TGGTACGAAGATTCTTCAAAT	NM_001188.2-822s1c1	BAK1	822	CDS		11539.4	11368.2	8150.81	7176.52	11404.8	7602.05	8519.64	7347.72	17303.9	12033.6	9606.13	3407.8	8694.12	11945.9	15828.8	10186.5	9548.17	13017.8	8479.76
TRCN0000033470	GCCCACCAGCTCTGAGCAGAT	NM_004324.3-105s1c1	BAX	105	CDS		5040.49	5061.77	6922.78	8906.62	12396.5	7523.76	570.366	4047.71	693.671	5912.15	7622.25	18301.1	13064.2	25.3092	19.6876	13.1907	7632.61	11639.1	8493.22
TRCN0000033471	GCCGGAACTGATCAGAACCAT	NM_004324.3-456s1c1	BAX	456	CDS		1269.08	1244.7	936.636	2151.25	2001.59	1847.67	625.773	1225.56	469.804	515.267	939.73	2860.87	3706.29	88.5822	111.563	131.907	1737.83	1680.47	1379.64
TRCN0000033473	GCCTCAGGATGCGTCCACCAA	NM_004324.3-219s1c1	BAX	219	CDS		905.753	1000.13	1186.41	1451.24	2049.97	1056.93	6.51847	250.171	44.1427	292.521	2018.68	1220.08	6278.57	0	3.28126	0	1273.75	2047.34	2052.64
TRCN0000033484	CCCTAGATGATGATGACCTAA	NM_030766.1-233s1c1	BCL2L14	233	CDS		7916.38	5367.48	10149	7500.91	6016.86	7054.02	7069.28	6462.28	6334.48	7020.51	9745.34	9928.9	7818.25	13181.9	9190.81	12788.3	8639.76	6804.73	7874.06
TRCN0000033485	GCCATAAACCTTGGCAAGAAA	NM_030766.1-442s1c1	BCL2L14	442	CDS		1274.19	1939.11	2597.6	2299.22	1300.13	2160.83	1593.77	1973.26	1031.05	2189.88	3132.43	3786.44	4250.25	1818.05	2506.88	2717.27	2113.04	3426.04	4071.63
TRCN0000033486	GCTGCTGAGAACAAGAAGTTT	NM_030766.1-333s1c1	BCL2L14	333	CDS		2169.71	2668.46	2006.48	1798.4	2146.72	1432.72	1877.32	1593.79	1330.59	703.124	4907.48	4207.16	5061.58	1341.39	1935.94	2562.28	3376.91	2609.47	3304.41
TRCN0000033499	GCTCACTCTTCAGTCGGAAAT	NM_001191.2-857s1c1	BCL2L1	857	CDS		1565.88	1580.98	1744.22	79.6758	876.829	994.295	247.702	590.291	1160.32	1105.68	5290.33	42.0716	4324.01	143.419	344.532	441.887	2034.05	2946.75	2039.18
TRCN0000033500	GTGGAACTCTATGGGAACAAT	NM_001191.2-751s1c1	BCL2L1	751	CDS		701.063	742.451	574.47	0	6.04709	0	3.25923	0	6.3061	0	1531.41	2229.8	1954.56	1476.37	977.816	1744.46	829.417	591.716	982.575
TRCN0000033501	GTTTAGTGATGTGGAAGAGAA	NM_001191.2-444s1c1	BCL2L1	444	CDS		1304.9	1498	2052.27	1445.55	1306.17	2380.05	977.77	618.4	1270.68	2705.15	1844.65	4417.52	2996.38	2999.14	2707.04	4514.5	3455.9	2479.29	3351.52
TRCN0000033504	TGGCAGACTTTGTAGGTTATA	NM_004050.2-217s1c1	BCL2L2	217	CDS		5342.41	3476.42	2872.35	4905.75	3150.54	3773.62	3119.09	2543.87	2793.6	3826.93	556.877	1893.22	783.669	8457.49	10358.9	6423.85	4423.56	5437.87	3297.68
TRCN0000033505	GTCAACAAGGAGATGGAACCA	NM_004050.2-507s1c1	BCL2L2	507	CDS		1509.59	2074.5	2451.9	2504.1	1693.19	3491.78	2662.79	1340.8	2512.98	2095.96	4489.82	2524.3	4508.4	2923.21	3179.54	3502.12	3110.31	2467.46	3519.77
TRCN0000033506	TGGGCGGAGTTCACAGCTCTA	NM_004050.2-606s1c1	BCL2L2	606	CDS		13161.6	18264.3	21563.4	13078.2	23009.2	24622.5	5925.29	11457.3	12218.1	26748.3	1078.95	378.644	1816.27	92.8004	265.782	204.455	1323.12	1982.25	2113.21
TRCN0000033539	CGCCTACATTTCTAGGCACAT	NM_032515.3-2295s1c1	BOK	2295	3UTR		3500.2	4031.07	4545.8	3107.36	4505.09	3123.81	1372.14	1897.36	2749.46	1637.05	6334.47	4080.95	6951.6	451.348	1132.04	1391.61	7445	6325.44	5134.96
TRCN0000033540	GCCGAGATCATGGACGCCTTT	NM_032515.3-280s1c1	BOK	280	CDS		941.574	2205.52	4079.57	1701.65	2606.3	1878.98	117.332	390.716	104.051	727.278	7587.45	8708.82	5614.76	0	29.5314	9.89299	1382.36	3680.47	3479.39
TRCN0000033541	CGGATGGACTGATGTCCTCAA	NM_032515.3-753s1c1	BOK	753	CDS		3863.52	4581.36	4541.64	3665.09	4033.41	5002.79	4135.97	2900.86	1768.86	4924.56	591.682	294.501	507.08	3353.47	5030.17	4481.52	4749.4	5420.12	5666.63
TRCN0000033594	CATTTATCTCTGGACACGATT	NM_020396.2-637s1c1	BCL2L10	637	CDS		13463.5	16408.2	15281.7	12122.1	18298.5	13528.7	13353.1	12845.9	18612.4	12946.1	13086.6	13420.8	13884.8	21188	21475.9	21296.3	16450.1	19751.5	15216.5
TRCN0000033595	CGGCAGATTCACCGGTCCTTT	NM_020396.2-218s1c1	BCL2L10	218	CDS		1647.75	1598.45	2689.18	2282.14	2461.17	2199.98	123.851	435.691	346.835	466.961	348.048	168.286	267.369	0	229.688	13.1907	98.7401	82.8402	74.0296
TRCN0000033596	CTTGTTAACAACAGCCTTCAT	NM_020396.2-619s1c1	BCL2L10	619	CDS		1995.73	2537.44	3534.24	1149.61	3779.43	3804.94	2017.47	1883.31	2922.88	1932.25	522.072	84.1432	184.393	2058.48	1433.91	1915.94	19.748	88.7574	74.0296
TRCN0000033600	GCAGAGTACATCATTCAGCAA	NM_015367.2-789s1c1	BCL2L13	789	CDS		7333.02	7865.61	9099.93	4826.08	6174.08	8337.99	6208.84	6158.7	4947.13	6046.33	6125.65	13420.8	9735.93	7968.18	8567.37	9019.11	8392.91	9603.55	9825.75
TRCN0000033601	GCTGAGTGAGAAGGAGATAAA	NM_015367.2-1442s1c1	BCL2L13	1442	CDS		3413.21	4284.38	2922.3	2953.7	2999.36	2896.77	2985.46	1371.72	1775.17	2375.06	8457.57	9676.47	6665.8	5605.99	5003.92	6235.88	4245.82	4994.08	2799.67
TRCN0000033602	GAGTGAGAACAACTCCTCTAA	NM_015367.2-1109s1c1	BCL2L13	1109	CDS		1274.19	2113.8	1773.36	1098.39	2237.43	947.321	1329.77	773	2122	1607.53	5220.72	1009.72	1290.75	3657.18	2441.26	2311.66	2517.87	1662.72	1588.27
TRCN0000033609	CGTGAAGAGCAAATGAGCCAA	NM_014417.2-1318s1c1	BBC3	1318	3UTR		7716.81	5459.2	5515.74	5782.19	6875.55	4963.65	6811.8	4407.5	6413.3	6816.55	11764	3702.3	4923.28	3509.54	2966.26	3159.16	641.81	834.32	363.418
TRCN0000033610	GTACAATCTCATCATGGGACT	NM_014417.2-794s1c1	BBC3	794	CDS		17588	16526.1	16043.5	20078.3	14549.3	19283.1	26970.2	24612.3	16663.9	21917.6	7831.08	13420.8	12179.1	17674.3	18755.7	17355.6	19787.5	19781.1	18029.6
TRCN0000033611	CGACCTCAACGCACAGTACGA	NM_014417.2-719s1c1	BBC3	719	CDS		1095.09	1585.35	120.722	1838.24	1155	15.6582	104.296	834.84	138.734	198.592	1392.19	1514.58	1659.53	4.2182	0	0	701.055	917.16	390.338
TRCN0000034814	CGTCTTGTAGAAGGAACTATT	NM_000373.1-423s1c1	UMPS	423	CDS		10459.7	5900.3	5623.98	7187.9	6464.34	3523.09	9559.34	7153.76	8336.66	3408.28	6647.72	10349.6	7467.9	14097.2	9249.88	9002.62	6892.06	3668.64	4912.87
TRCN0000034817	GCCTTATACAGCTTTGCCATT	NM_000373.1-326s1c1	UMPS	326	CDS		5439.64	6013.85	4604.08	3904.12	4819.53	5683.92	3096.27	3249.41	3222.42	4339.51	8457.57	8919.18	9413.25	2408.59	3583.14	3604.35	6240.37	5230.77	5949.29
TRCN0000034818	CAGTACAATAGCCCACAAGAA	NM_000373.1-1395s1c1	UMPS	1395	CDS		0	4.36736	166.513	0	0	477.575	22.8146	0	0	42.9389	208.829	0	212.052	805.677	511.877	976.108	473.952	254.438	625.887
TRCN0000034849	CCCAACCAGTTACGATGGTTT	NM_000274.1-624s1c1	OAT	624	CDS		3541.14	5066.14	2934.79	4740.71	6319.21	3303.88	3357.01	4295.07	4846.24	3027.19	6299.67	6605.24	4351.67	3724.67	4501.89	3940.71	5203.6	4520.71	4737.9
TRCN0000034852	GCTACATCTGTTGCAACTAAA	NM_000274.1-127s1c1	OAT	127	CDS		4866.5	2913.03	5161.9	3682.16	3924.56	3178.61	2450.94	2237.48	3935.01	2173.78	11938	4669.95	9745.15	6702.72	8281.9	7479.1	5213.48	5402.37	5074.39
TRCN0000034853	CGACTTCGAGATAATGGACTT	NM_000274.1-1240s1c1	OAT	1240	CDS		10111.7	12023.3	7946.83	12981.5	12668.7	7257.57	12818.6	13661	16096.3	10227.5	5533.96	5595.52	5919.01	9145.06	9112.06	8494.78	5855.29	5420.12	4367.75
TRCN0000034909	CCACAATGTTAGGAGGGTATT	NM_000015.1-364s1c1	NAT2	364	CDS		629.422	214.001	1244.68	637.407	266.072	1182.19	772.439	862.949	804.027	960.758	487.267	0	248.93	949.095	987.66	1454.27	710.929	331.361	807.596
TRCN0000034911	AGTTGGGCTTAGAGGCTATTT	NM_000015.1-253s1c1	NAT2	253	CDS		2517.69	1039.43	2048.11	1041.48	550.286	140.924	1033.18	584.669	536.018	394.501	3306.46	5511.38	1936.12	1459.5	2254.23	1853.29	3011.57	1029.59	2214.16
TRCN0000034912	CTGGTGATGGATCCCTTACTA	NM_000015.1-955s1c1	NAT2	955	CDS		5843.9	4721.12	5857.09	3329.31	4777.2	5198.52	4882.33	3603.59	2591.81	3834.98	765.706	546.931	350.346	5390.86	6752.84	6407.36	3209.05	3692.31	3950.49
TRCN0000035049	GCTATTGTAATGACCAGTCAA	NM_000194.1-396s1c1	HPRT1	396	CDS		7941.97	7088.22	4791.41	3676.47	5267.02	3256.9	4070.78	5118.66	4896.69	3633.7	8179.13	8540.54	11072.8	9237.86	9161.28	9892.99	7978.2	5911.24	6709.78
TRCN0000035050	CCAGGTTATGACCTTGATTTA	NM_000194.1-128s1c1	HPRT1	128	CDS		3259.69	5280.14	6319.17	3221.18	4892.1	5488.2	3063.68	3406.82	4827.32	5957.77	3202.04	5553.45	3254.53	10849.2	9341.75	8250.75	3130.06	3479.29	4219.69
TRCN0000035051	CCAGACTTTGTTGGATTTGAA	NM_000194.1-611s1c1	HPRT1	611	CDS		900.636	528.45	915.821	1843.93	767.981	1041.27	1606.8	657.753	469.804	968.809	2923.6	1598.72	2931.84	3041.32	1689.85	1787.33	1510.72	1390.53	1520.97
TRCN0000035294	CCCGAGATGTTCATGGATGAA	NM_020549.2-2095s1c1	CHAT	2095	CDS		2046.9	1576.62	4429.25	5543.16	828.452	2708.87	2157.61	3853.76	769.344	1857.11	2192.7	2734.65	2406.32	2218.77	1998.29	3060.23	1026.9	875.74	1029.68
TRCN0000035295	CCTTTGCATGAAGCAATACTA	NM_020549.2-981s1c1	CHAT	981	CDS		6949.22	7564.27	7326.57	6880.58	5363.77	7288.89	7959.05	5992.86	7362.37	7111.76	16775.9	12158.7	8684.9	14628.7	11884.7	13477.6	9330.94	10325.4	9556.55
TRCN0000035296	GCTGTGGAAGAAAGCCTCATT	NM_020549.2-2308s1c1	CHAT	2308	CDS		455.435	301.348	179.001	944.728	175.366	313.164	407.404	92.76	725.201	48.3063	3793.72	126.215	875.865	455.566	406.876	339.659	513.448	431.953	168.249
TRCN0000035469	GCAGATTTATTGGAGTCCTTT	NM_022787.2-612s1c1	NMNAT1	612	CDS		7604.23	5738.71	7638.78	8513.93	4789.3	8400.62	9709.26	5498.14	5394.87	5777.97	7900.69	10728.3	13018.1	11806.7	12783.8	10710.8	7435.13	7071.01	8600.9
TRCN0000035470	GAAACACAAGATTCTAGTCAA	NM_022787.2-534s1c1	NMNAT1	534	CDS		9835.35	7747.69	6002.79	11917.2	9360.9	10052.6	12183	10748.9	12082.5	9084.26	7726.67	5216.88	8306.89	14282.8	9850.35	9823.74	8639.76	6355.03	8156.72
TRCN0000035471	GTGGAAGTTGATACATGGGAA	NM_022787.2-381s1c1	NMNAT1	381	CDS		2916.83	4629.4	6048.58	2612.23	3223.1	3311.71	2561.76	2425.81	3417.91	2793.71	10197.8	4669.95	5347.39	8828.7	6391.9	7690.15	5381.33	5029.59	5417.62
TRCN0000036144	GCAACAGTTAGAGGTCTTTAT	NM_001713.1-452s1c1	BHMT	452	CDS		7742.4	8088.35	11456.1	6704.15	7492.35	5715.24	6427.21	6082.81	8875.83	4986.28	16149.4	9255.75	10906.8	13304.2	13879.7	13467.7	11681	9390.53	9368.11
TRCN0000036145	CAGCTGAAAGAGCTCTTTGAA	NM_001713.1-1203s1c1	BHMT	1203	CDS		276.331	476.042	141.536	182.116	786.122	798.568	257.48	2.81091	362.601	37.5715	313.243	210.358	276.589	1843.35	1043.44	1467.46	809.669	1177.51	847.976
TRCN0000036146	GTTTGTCTTTGCACTGGAGAA	NM_001713.1-110s1c1	BHMT	110	CDS		6063.94	7175.57	4654.04	6214.71	6561.1	5041.94	4611.82	3659.8	4849.39	3751.79	8179.13	9592.33	7431.03	2400.16	3701.26	3663.7	5104.86	7242.6	6770.35
TRCN0000036174	GCGCTACTTAACATACGGTTT	NM_001073.1-493s1c1	UGT2B11	493	CDS		13064.3	11377	12954.7	16447.4	12390.5	10256.1	13975.6	14108	8913.67	11131.9	8840.42	14009.8	12142.3	8402.66	8216.28	10268.9	14880.1	10834.3	15478.9
TRCN0000036175	CGCAGAATACAGCCATTGGAT	NM_001073.1-99s1c1	UGT2B11	99	CDS		7087.39	7319.69	9295.59	3653.71	5061.42	8173.58	4517.3	4975.31	3916.09	8166.44	4559.43	2566.37	6509.06	2505.61	4383.77	4873.95	6813.07	8704.14	8829.72
TRCN0000036176	CCTAAGGAAATGGAGGAGTTT	NM_001073.1-874s1c1	UGT2B11	874	CDS		8596.98	7586.1	12492.6	8246.45	7625.39	11328.7	9161.71	8944.31	9370.86	8772.95	7831.08	12032.5	10123.2	10528.6	11710.8	10232.7	9370.43	10426	13009
TRCN0000036239	CTACCAATCGTTCCTGGAATA	NM_000754.2-931s1c1	COMT	931	CDS		6232.81	6717	3109.63	8109.86	7830.99	4454.76	6612.99	6400.44	7570.47	4352.93	1009.34	546.931	599.276	8390	10578.8	7855.03	6684.7	7218.93	6460.77
TRCN0000036241	GCTGAAGAAGAAGTATGATGT	NM_000754.2-727s1c1	COMT	727	CDS		1448.18	899.676	287.235	1547.99	592.615	814.226	2477.02	2288.08	1021.59	228.113	2053.48	0	931.183	2366.41	1348.6	1919.24	1599.59	1526.63	922.005
TRCN0000036243	CTGCTTTGAGTGCACACACTA	NM_000754.2-913s1c1	COMT	913	CDS		76.7587	135.388	199.816	5.69113	253.978	0	0	0	0	61.7247	0	0	55.3178	46.4002	29.5314	52.7626	246.85	47.3373	249.009
TRCN0000036294	CCCAGAGATAGGAGATGCTAT	NM_002004.2-311s1c1	FDPS	311	CDS		1755.22	3022.21	1802.5	967.492	2908.65	1033.44	1225.47	826.407	1740.48	2205.99	2088.29	1767.01	5126.12	3062.41	3022.04	1846.69	2251.27	1769.23	2045.91
TRCN0000036296	GTCCTGGAGTACAATGCCATT	NM_002004.2-348s1c1	FDPS	348	CDS		1939.44	1698.9	1036.54	648.789	1239.65	1573.65	677.921	542.505	1475.63	678.971	2784.38	7362.53	6112.62	1556.52	1489.69	1675.21	2359.89	2781.07	4031.25
TRCN0000036297	CCAGCAGTGTTCTTGCAATAT	NM_002004.2-1137s1c1	FDPS	1137	CDS		4022.16	1013.23	2664.21	3892.73	1191.28	2215.63	2297.76	3041.4	756.732	2197.93	1044.14	883.504	820.547	4631.59	3405.95	5286.15	4018.72	2100.59	2382.41
TRCN0000036324	CGCAACGCAGTGTGCATATTT	NM_004462.2-287s1c1	FDFT1	287	CDS		163.752	1135.51	241.444	290.248	344.684	0	13.0369	0	236.479	0	34.8048	2271.87	1567.34	253.092	374.064	286.897	335.716	609.467	94.2195
TRCN0000036325	CCTACCTTTCGAGACTCAGAA	NM_004462.2-915s1c1	FDFT1	915	CDS		2154.36	2227.35	1115.64	3329.31	2630.49	1158.71	2209.76	2153.16	1541.84	1315	3167.24	8919.18	3328.29	1590.26	1853.91	2064.34	3209.05	2396.45	2490.09
TRCN0000036327	ACTTGCTACAAGTATCTCAAT	NM_004462.2-215s1c1	FDFT1	215	CDS		9850.7	11577.9	11243.8	6755.37	8913.42	10569.3	5765.59	5737.06	9065.02	12814.6	12216.5	19268.8	10187.7	19838.2	18437.4	13134.6	9587.66	10165.7	10916
TRCN0000036366	GAAGAACCAATCACCGAAATT	NM_000367.1-390s1c1	TPMT	390	CDS		6191.87	5983.28	5141.09	5218.77	5914.06	3938.04	7160.54	3727.27	3632.31	2552.18	22449.1	17123.1	13681.9	12393.1	13594.3	13068.6	7889.33	8147.93	7497.18
TRCN0000036367	CTGTGTGTTCTTTCTTATGAT	NM_000367.1-609s1c1	TPMT	609	CDS		13243.4	13517	9270.61	13488	11156.9	12855.4	15918.1	16879.5	20523.2	13093.7	382.853	210.358	313.468	18285.9	14831.3	10763.6	14583.9	15112.4	10875.6
TRCN0000036368	CATCAGCTATTAAAGAAGCAT	NM_000367.1-201s1c1	TPMT	201	CDS		8689.09	7551.16	7788.65	13687.2	10243.8	9324.45	15888.8	13014.5	12911.7	14889.1	7169.79	7068.03	9560.76	15438.6	13302.2	14493.2	11246.5	9402.37	11050.6
TRCN0000036544	GCCACCAAATTGGCAATTGAA	NM_001353.4-128s1c1	AKR1C1	128	CDS		0	279.511	0	0	423.297	0	32.5923	81.5164	293.234	0	243.634	2482.22	0	113.891	295.314	122.014	315.968	514.793	0
TRCN0000036545	GCGATATTTGACCCTTGATAT	NM_001353.4-928s1c1	AKR1C1	928	CDS		6923.64	8957.45	6098.54	4154.53	6579.24	3014.2	4875.82	5267.64	4748.49	4876.25	8005.1	11569.7	11054.3	10984.2	10500	9718.21	6240.37	9727.81	8997.96
TRCN0000036546	GCTGGATTTCTGCAAGTCAAA	NM_001353.4-625s1c1	AKR1C1	625	CDS		7901.03	8913.78	13096.2	6419.6	6186.18	7226.26	2633.46	4730.76	3036.39	6330.8	23562.9	12537.3	18974	1100.95	2008.13	2931.62	6674.83	7970.41	13311.9
TRCN0000037411	CCCAATTAGAAGCCATCTCAT	NM_014006.2-2487s1c1	SMG1	2487	CDS		1806.39	2354.01	1398.71	1291.89	1783.89	1150.88	1368.88	1630.33	1355.81	1478.71	3306.46	1977.37	4628.26	2851.5	4770.95	3228.41	4008.85	3248.52	1904.58
TRCN0000037412	CGGCAAATCATATTTCCAGAA	NM_014006.2-6826s1c1	SMG1	6826	CDS		1929.2	1559.15	553.656	1690.27	913.111	485.404	1434.06	1363.29	403.59	397.185	0	631.074	82.9767	793.022	570.94	468.268	39.496	17.7515	13.4599
TRCN0000037413	GCACTGTAACTACGGCTACAA	NM_014006.2-332s1c1	SMG1	332	CDS		1688.69	1484.9	1244.68	1980.51	1148.95	320.993	1326.51	643.698	413.049	829.257	2192.7	3323.66	3236.09	2535.14	2077.04	2219.33	2389.51	1242.6	1070.06
TRCN0000038150	GACAGACCTGTCCTTCAAGAA	NM_198291.1-648s1c1	SRC	648	CDS		1033.68	476.042	740.983	495.128	1155	1542.33	550.811	534.073	1529.23	560.889	1461.8	1304.22	2811.99	877.386	1450.32	1150.88	1145.38	1497.04	1446.94
TRCN0000038309	GCCCTGCTATTGGCTATGTAT	NM_180991.4-1117s1c1	SLCO4C1	1117	CDS		7553.06	7559.9	8442.21	7381.4	5260.97	8016.99	7323.5	6406.06	7561.01	7892.71	8109.52	12327	6306.23	5158.86	5738.93	5487.31	8313.91	7402.37	6460.77
TRCN0000038310	CCTTCGATTATTAGGGACAAT	NM_180991.4-2150s1c1	SLCO4C1	2150	CDS		6222.57	4926.38	4350.15	6169.19	3737.1	4556.53	7822.16	5380.08	3755.28	4908.45	5812.4	5805.88	4665.14	9271.61	8423	8620.09	7593.11	6426.04	5491.65
TRCN0000038311	GCTACGATATTTCATTCTGTT	NM_180991.4-736s1c1	SLCO4C1	736	CDS		22229.3	20142.3	14112	18701.1	18758.1	15063.2	19640.1	18574.5	24789.3	15898.1	8005.1	24022.9	11672.1	28928.4	21429.9	21002.8	21505.6	20301.8	15095.3
TRCN0000038955	CCAAGACTATGCTGAACCGAA	NM_016286.2-605s1c1	DCXR	605	CDS		8095.49	10534.1	11239.6	10568.4	10782	11493.1	11136.8	12949.9	11174.4	15611	8527.18	6100.38	14880.5	6234.5	8764.25	9559.93	8856.98	12810.7	11784.2
TRCN0000038956	AGCGGGCAGTAACTAACCATA	NM_016286.2-434s1c1	DCXR	434	CDS		511.725	471.675	120.722	438.217	556.333	125.266	166.221	0	22.0713	480.379	2366.73	504.859	875.865	215.128	413.439	234.134	0	17.7515	0
TRCN0000038958	GATCCGAGTGAATGCAGTAAA	NM_016286.2-528s1c1	DCXR	528	CDS		4278.02	4908.91	3979.66	3147.2	5085.61	2990.71	4944.26	4143.28	5281.36	2205.99	11346.4	8582.61	8601.92	6242.94	6992.37	6882.22	5707.18	8076.92	4791.74
TRCN0000038969	CCCTGGTGTCTCTCGCTGGTT	NM_206824.1-445s1c1	VKORC1	445	CDS		3648.6	5101.08	4142.01	3078.9	5085.61	2254.78	446.515	2080.07	668.446	2541.45	10371.8	3407.8	8362.21	16.8728	52.5002	36.2743	4147.08	4893.49	4596.57
TRCN0000038972	GCTCTCGCTCTACGCGCTGCA	NM_206824.1-289s1c1	VKORC1	289	CDS		322.387	436.736	836.728	540.657	1910.88	1597.14	3.25923	0	712.589	155.654	12460.1	13462.9	11810.4	0	180.469	0	602.314	2443.79	821.056
TRCN0000038973	CTGGATCCTGTTCTTCGTGCT	NM_206824.1-479s1c1	VKORC1	479	CDS		5649.44	6420.02	3929.71	5594.38	7770.52	6138.01	3278.79	5031.53	5508.38	2648.79	1078.95	715.217	756.01	388.075	1148.44	854.095	5302.34	7343.2	5242.64
TRCN0000039000	CCTGAGAAGAATCGACCTTTA	NM_000791.2-663s1c1	DHFR	663	CDS		8735.14	6428.75	8891.79	9834.27	6210.37	7241.91	11237.8	11240.8	7661.91	6282.5	3584.89	10391.7	8408.31	10427.4	9023.47	9579.71	7938.7	6278.11	7672.16
TRCN0000039001	CCAGGCCATCTTAAACTATTT	NM_000791.2-864s1c1	DHFR	864	CDS		4892.09	6468.06	5557.37	5514.71	5847.54	4493.9	6925.87	6614.07	9982.55	4277.79	2784.38	10475.8	6675.02	10368.3	9863.47	10602	8995.22	7065.09	4946.52
TRCN0000039003	CTTTCCAGAAGTCTAGATGAT	NM_000791.2-747s1c1	DHFR	747	CDS		327.504	0	154.025	210.572	0	7.8291	68.4439	0	3.15305	2.68368	487.267	336.573	304.248	1109.39	613.596	1061.85	49.37	76.9231	821.056
TRCN0000039613	CTGTGGTTGTATCTGTTCAAT	NM_001184.2-8099s1c1	ATR	8099	3UTR		2369.29	3428.38	3713.24	2595.16	1747.61	3061.18	2327.09	1560.05	3827.8	3848.4	139.219	126.215	230.491	5032.31	4944.86	5239.99	3604.01	2946.75	4892.69
TRCN0000039634	GCTGGATGATAGACGCAGATA	NM_005228.3-3095s1c1	EGFR	3095	CDS		445.201	4.36736	370.491	608.951	0	0	202.073	275.469	66.214	2.68368	661.291	0	1226.21	291.056	321.564	69.2509	187.606	254.438	80.7596
TRCN0000039691	GCCGAGGATGAGTATGTGAAT	NM_005235.1-3625s1c1	ERBB4	3625	CDS		3136.87	2214.25	3675.77	1861	1886.69	2943.74	1466.66	2164.4	1308.52	2519.98	6369.28	5258.95	6573.6	3201.62	3238.61	4072.61	2695.6	2396.45	3741.86
TRCN0000039746	CTTCTGAAGTGTTTGACATTT	NM_001259.3-1222s1c1	CDK6	1222	CDS		10388	11595.3	13212.8	10841.6	10951.3	9966.44	9314.89	8027.96	12574.4	8416.02	1078.95	2103.58	1548.9	12954.1	15950.2	16834.6	9479.05	13692.3	11205.4
TRCN0000039747	CGTGGAAGTTCAGATGTTGAT	NM_001259.3-1051s1c1	CDK6	1051	CDS		40.938	170.327	208.141	17.0734	48.3768	109.607	9.7777	19.6764	6.3061	59.041	0	210.358	27.6589	8.4364	9.84378	13.1907	0	0	0
TRCN0000039748	CGCACATTCATGTGGGCATTT	NM_058197.1-1335s1c1	CDKN2A	1335	3UTR		470.787	179.062	391.306	142.278	586.568	242.702	48.8885	0	129.275	0	3236.85	1388.36	931.183	63.273	127.969	85.7393	207.354	751.479	188.439
TRCN0000039749	GCGACTCTGGAGGACGAAGTT	NM_058197.1-484s1c1	CDKN2A	484	CDS		629.422	240.205	1519.43	677.245	798.217	759.422	3.25923	132.113	15.7652	327.409	4141.77	6983.89	2793.55	0	0	3.29766	691.181	313.609	545.127
TRCN0000039750	TGGGAAACCAAGGAAGAGGAA	NM_058197.1-623s1c1	CDKN2A	623	CDS		10096.3	7607.94	6852.01	7779.78	8351.04	5261.15	6205.58	5762.36	8484.85	5096.31	8109.52	4123.02	5706.95	9258.95	10329.4	11152.7	6348.99	7881.66	6817.46
TRCN0000039878	TGTCAGTATCCAGGCTTTGTA	NM_004448.1-4355s1c1	ERBB2	4355	3UTR		2553.51	1987.15	2318.69	1155.3	1324.31	1323.12	1111.4	621.211	488.723	1476.02	2053.48	2692.58	4692.79	2746.05	2618.45	3330.64	2606.74	2733.73	2900.62
TRCN0000039882	GAATATGTGAACCAGCCAGAT	NM_004448.1-3562s1c1	ERBB2	3562	CDS		2573.98	1546.05	1415.36	904.89	671.228	1902.47	1196.14	860.138	255.397	1151.3	4698.65	8540.54	5808.37	3429.4	2303.45	2265.49	3900.23	2402.37	2342.03
TRCN0000039914	CCAAAGTGGAATAGTGTATTT	NM_003010.2-991s1c1	MAP2K4	991	CDS		5004.67	4135.89	4029.61	3056.14	2709.1	3076.83	5354.92	4342.85	4086.35	3421.69	2471.14	1051.79	3171.55	8191.75	6395.18	7037.21	4196.45	3639.05	2187.24
TRCN0000039916	CCCAATCCTACAGGAGTTCAA	NM_003010.2-256s1c1	MAP2K4	256	CDS		0	192.164	0	5.69113	145.13	133.095	0	0	6.3061	75.1431	1983.87	1767.01	387.225	269.965	830.159	626.556	49.37	313.609	323.038
TRCN0000039948	CCTTTCATTCAGCCTTTAGAA	NM_000051.2-9380s1c1	ATM	9380	3UTR		2359.05	2489.39	1694.27	2003.28	2158.81	2497.48	3229.9	3117.3	611.692	1140.56	3132.43	3029.16	3816.93	2969.61	3586.42	2618.34	3228.8	3739.64	2220.89
TRCN0000040038	GCCAGGATGATAAGTTCCTTT	NM_053056.1-2322s1c1	CCND1	2322	3UTR		1524.94	1733.84	1523.59	1115.46	1118.71	1612.79	391.108	837.651	1592.29	971.493	2297.12	3576.09	1060.26	1687.28	2513.45	2080.83	1836.57	2514.79	1675.76
TRCN0000040042	GAACAAACAGATCATCCGCAA	NM_053056.1-728s1c1	CCND1	728	CDS		16881.8	15521.6	14603.2	15081.5	15649.9	16073.1	21510.9	20306	13901.8	18208.8	11067.9	19647.4	15968.4	14506.4	15182.4	14628.4	18296.5	16544.4	17585.4
TRCN0000040063	GCAGCTAACAATGTCTGGTTA	NM_024426.2-1962s1c1	WT1	1962	3UTR		3592.31	2642.25	3242.84	3539.88	4081.79	1910.3	2933.31	3926.84	2166.14	1199.61	8561.98	8035.68	5033.92	6264.03	4793.92	5381.79	5667.68	4124.26	4118.74
TRCN0000040067	GCATCTGAGACCAGTGAGAAA	NM_024426.2-1330s1c1	WT1	1330	CDS		3945.4	3520.09	2993.07	3847.2	2412.79	2403.53	3060.42	3612.02	2125.16	1999.34	5916.82	9003.32	7172.88	1526.99	2119.69	2892.05	5717.05	3508.88	4320.64
TRCN0000040069	CCGGGAGATAGTGATGAAGTA	NM_000633.1-64s1c1	BCL2	64	CDS		1801.27	2768.91	1069.85	802.449	2074.15	2074.71	876.734	1843.96	1500.85	1153.98	417.658	631.074	654.594	2834.63	3327.2	2990.98	88.8661	130.178	154.789
TRCN0000040071	GTGATGAAGTACATCCATTAT	NM_000633.1-74s1c1	BCL2	74	CDS		3761.18	6944.1	4828.88	2686.21	3682.68	4047.64	2242.35	1824.28	4001.22	5657.2	1983.87	8246.03	5255.19	9908.56	9440.19	11690.2	7415.38	4449.7	7651.97
TRCN0000040093	GCTGTGAAATTCACAGTAATA	NM_000038.2-9031s1c1	APC	9031	3UTR		854.581	292.613	316.375	125.205	374.92	54.8037	179.258	42.1636	261.703	37.5715	0	3029.16	885.085	1594.48	1798.13	715.593	859.039	863.905	632.617
TRCN0000040097	CCCAGTTTGTTTCTCAAGAAA	NM_000038.2-6089s1c1	APC	6089	CDS		5598.27	7717.12	6935.27	7273.27	7238.37	9081.75	8949.86	8061.69	6974.54	9229.18	3515.29	2902.94	7182.1	5593.34	7202.37	6404.06	9558.04	6940.83	11010.2
TRCN0000040123	CGCTCTACATCTTCTGCCTTA	NM_000389.2-640s1c1	CDKN1A	640	3UTR		25570.9	26920.4	28461.2	32280.1	33640	30917.1	28332.5	37837.6	38713.1	39409.9	18446.5	19058.4	14087.6	6112.17	8042.37	11090	27913.8	31934.9	29080.2
TRCN0000040124	GCTGATCTTCTCCAAGAGGAA	NM_000389.2-562s1c1	CDKN1A	562	CDS		4226.85	4646.87	6885.31	2794.35	5315.4	6044.06	4817.15	5492.52	7069.14	8539.47	2645.17	1724.94	5485.68	1649.32	3143.45	3155.86	5628.18	6585.8	7793.3
TRCN0000040126	GACAGATTTCTACCACTCCAA	NM_000389.2-535s1c1	CDKN1A	535	CDS		122.814	471.675	253.932	102.44	653.086	148.753	65.1847	98.3818	204.948	273.735	0	1051.79	2701.35	1100.95	1036.88	1249.81	345.59	804.734	1224.85
TRCN0000040163	CCACATTATTTCTAGTCCAAA	NM_000321.1-4075s1c1	RB1	4075	3UTR		9758.59	7136.26	7347.39	12896.1	6313.17	7735.15	16361.4	13079.2	9266.81	9712.24	6230.06	8119.82	6269.35	16003.9	13157.9	12570.7	11384.7	9059.17	8224.02
TRCN0000040195	GCGTTTCTAAACATTGCATAA	NM_000059.1-7859s1c1	BRCA2	7859	CDS		3295.51	2624.78	3792.33	2464.26	3084.02	2724.53	2330.35	1104.69	2068.4	2903.74	6960.96	12495.3	7421.81	5631.3	6290.18	5484.01	5045.62	3455.62	4159.12
TRCN0000042944	GCTCTCTACATGGCATGGTTA	NM_001046.2-3705s1c1	SLC12A2	3705	CDS		1586.35	1712	1839.97	1200.83	622.851	1440.55	348.738	539.694	293.234	1349.89	10928.7	11359.3	8482.06	240.438	301.876	468.268	2340.14	2514.79	2718.91
TRCN0000042945	GCCAAATATCAGCGATGGCTT	NM_001046.2-2682s1c1	SLC12A2	2682	CDS		10623.4	12416.4	17288.2	10921.3	15541	19517.9	4263.08	7375.82	8283.06	16778.4	10893.9	26925.8	17010.2	236.219	754.69	903.56	10150.5	12751.5	13762.8
TRCN0000042946	GCCACTCTTTCTTCAGCATTA	NM_001046.2-1992s1c1	SLC12A2	1992	CDS		1622.17	1594.09	2114.71	751.229	2836.09	1589.31	1323.25	292.335	1686.88	1188.87	3619.7	3744.37	4757.33	1923.5	2122.98	1912.64	2122.91	2213.02	2496.82
TRCN0000043083	GCTTGTAGAAACAGGAGCTAT	NM_005075.2-801s1c1	SLCO1A2	801	CDS		1397.01	1978.41	2331.18	1189.45	2328.13	1080.42	1479.69	1683.73	2349.02	869.513	1809.85	9844.76	1530.46	1244.37	1680.01	1569.69	1056.52	1343.2	1817.09
TRCN0000043084	GCAATCTTTCTAATGGGTATT	NM_005075.2-1270s1c1	SLCO1A2	1270	CDS		1381.66	2074.5	1352.92	2174.01	1548.06	1722.4	1271.1	1000.68	2207.13	1102.99	2540.75	3365.73	3374.39	4467.08	4718.45	5777.51	868.913	1668.64	2247.81
TRCN0000043085	GCTTTGAGATTGGAAATCTTT	NM_005075.2-401s1c1	SLCO1A2	401	CDS		383.794	480.409	524.516	563.422	199.554	845.542	765.92	345.742	0	1081.52	0	1556.65	838.987	822.549	1010.63	1272.9	819.543	1230.77	491.287
TRCN0000043129	CGACGGTGTTCAGAATGTGAA	NM_003056.2-2293s1c1	SLC19A1	2293	CDS		5823.43	7249.82	5965.33	6026.91	7335.13	4486.07	5110.48	5953.5	5987.64	5928.25	2157.9	1767.01	3097.8	1864.45	3163.14	3713.17	3692.88	4579.88	4892.69
TRCN0000043130	GATTGCATCTTCTCTGTCTAA	NM_003056.2-1702s1c1	SLC19A1	1702	CDS		5219.59	3638.01	6931.1	4888.68	3604.07	7797.78	5915.51	5658.36	3118.37	7033.93	5882.01	6605.24	6730.33	10608.8	7993.15	8639.88	6141.63	3715.98	7860.6
TRCN0000043131	CCGCAAGCAGTTCCAGTTATA	NM_003056.2-1828s1c1	SLC19A1	1828	CDS		5158.19	7293.49	10028.2	5844.79	8163.58	8439.77	3454.79	4314.74	5625.04	7396.23	5151.11	1851.15	6084.96	3560.16	4367.36	6707.45	7069.79	8964.5	11535.2
TRCN0000043203	GCCTTCATCTAAGGCTAACAT	NM_006446.2-1241s1c1	SLCO1B1	1241	CDS		2261.82	5205.89	5136.93	2862.64	3803.62	2254.78	1502.51	1827.09	3257.1	2353.59	7100.18	11149	4185.71	4239.29	6365.65	4498.01	4038.47	6893.49	2954.45
TRCN0000043204	CGGTTGTTTCATTATGGGAAT	NM_006446.2-431s1c1	SLCO1B1	431	CDS		11176.1	10184.7	11264.6	10625.3	13491.1	14147.2	13314	12640.7	18369.7	18530.8	522.072	1682.86	1115.58	10726.9	10805.2	13045.6	9261.82	14142	12416.8
TRCN0000043205	GCTAAGACACTAGGTGCAATT	NM_006446.2-252s1c1	SLCO1B1	252	CDS		6662.66	6498.63	6539.8	7267.57	5357.73	3523.09	6671.65	7148.14	4477.33	3045.98	12703.8	8203.96	5080.02	6766	6503.46	5793.99	7622.73	6869.82	4657.14
TRCN0000043239	GCACTTCAACTTGTCAGAGAA	NM_016354.3-1914s1c1	SLCO4A1	1914	CDS		9512.97	10088.6	10307.2	9532.64	10521.9	8666.81	9914.59	10456.6	10263.2	14848.8	11555.2	8708.82	11303.3	9001.64	9833.94	10766.9	12549.9	11337.3	11562.1
TRCN0000043241	TGGCTTCATCAACACAGTCAT	NM_016354.3-568s1c1	SLCO4A1	568	CDS		3832.82	2506.86	1157.27	2891.09	2636.53	2348.73	2688.87	2945.83	3988.61	1551.17	6369.28	6815.6	9044.46	5040.75	4305.02	3310.85	5173.98	4136.09	4199.5
TRCN0000043242	TGTAGCTGTATCCCTCAGAAT	NM_016354.3-1856s1c1	SLCO4A1	1856	CDS		1944.55	2170.58	2951.44	1792.71	2068.11	1636.28	1117.92	995.062	1522.92	1873.21	6264.86	0	2747.45	3201.62	2516.73	2562.28	2192.03	2289.94	2348.76
TRCN0000043253	GCAGGGATATATCCCAGGAAA	NM_004790.3-1895s1c1	SLC22A6	1895	CDS		859.698	3057.15	1190.57	921.963	3325.9	1503.19	1430.8	837.651	3742.67	1521.65	0	3744.37	1401.38	1712.59	2437.98	3231.71	1342.87	1585.8	1662.3
TRCN0000043254	CCCTTTCTCAATGGCACAGAA	NM_004790.3-572s1c1	SLC22A6	572	CDS		9231.52	4865.24	9691.06	8502.55	6730.42	8643.32	5915.51	6788.34	5306.58	7272.78	6508.5	7488.75	9274.95	1341.39	2536.42	3957.2	9735.77	7147.93	10269.9
TRCN0000043255	GCCACTAGCTTTGCATACTAT	NM_004790.3-1349s1c1	SLC22A6	1349	CDS		2297.64	3052.78	3380.21	3283.78	2297.9	2622.75	3040.87	3477.09	2617.03	5107.05	6334.47	10854.5	8666.46	3205.83	3307.51	4352.92	2656.11	3183.43	3977.41
TRCN0000043273	CCCTCTAATCTGCGAAAGCAA	NM_019844.1-1322s1c1	SLCO1B3	1322	CDS		0	0	0	0	0	0	0	0	0	0	0	0	0	0	0	0	0	0	0
TRCN0000043275	GTAGTTTGAATGCAATAGGAA	NM_019844.1-673s1c1	SLCO1B3	673	CDS		4324.08	1113.68	4287.71	4666.73	1832.27	4979.31	6547.8	6307.68	1043.66	4374.4	2262.31	1220.08	1161.67	2467.65	1850.63	2994.28	799.795	491.124	1265.23
TRCN0000043276	CCAAGGCATCGGACAATGAAA	NM_019844.1-2011s1c1	SLCO1B3	2011	CDS		10925.3	13464.6	7455.62	8303.36	8713.86	7100.99	9119.34	9253.51	6268.26	4309.99	9919.37	13294.6	9874.23	4572.53	6149.08	6793.19	10012.2	11899.4	11440.9
TRCN0000043298	GCGGCTCATCTCCCAAATTAA	NM_005073.1-869s1c1	SLC15A1	869	CDS		1437.95	1467.43	778.448	1422.78	1263.84	1330.95	971.252	1450.43	290.081	426.705	243.634	42.0716	2249.59	248.874	360.939	491.352	859.039	1254.44	969.115
TRCN0000043299	GCGGAGATCGAAGCTCAATTT	NM_005073.1-2082s1c1	SLC15A1	2082	CDS		209.807	292.613	358.003	404.07	126.989	109.607	0	0	34.6835	0	382.853	3071.23	9.21963	12.6546	22.9688	46.1673	681.307	355.03	6.72997
TRCN0000043300	GCTGGGAAAGTTCAAGACCAT	NM_005073.1-287s1c1	SLC15A1	287	CDS		3443.91	2214.25	4970.41	3141.5	1415.02	3444.8	2467.24	3252.22	1447.25	1811.48	4872.67	5048.59	6131.06	1273.9	1450.32	2004.98	4611.16	2917.16	4138.93
TRCN0000043548	CGCCTGAAGTACATATCCCTA	NM_005660.1-104s1c1	SLC35A2	104	CDS		6217.46	5952.71	4991.23	3619.56	4287.39	5425.56	2793.16	1664.06	3039.54	5136.57	8736.01	7783.25	7707.61	7845.86	7917.68	7762.7	7198.15	5727.81	4946.52
TRCN0000043549	CGCAGGTGTCTACTTTGAGAA	NM_005660.1-649s1c1	SLC35A2	649	CDS		14195.2	17797	13279.4	14142.5	15087.5	12800.6	14063.6	13034.2	17354.4	15908.9	6578.11	12074.6	4840.31	4884.68	7619.09	8468.4	17003	16183.4	13305.1
TRCN0000043550	GTTGTCAAGTACGCTGACAAT	NM_005660.1-866s1c1	SLC35A2	866	CDS		8208.07	9883.33	9037.49	9282.23	10376.8	9747.22	9930.89	8899.34	9024.03	12852.1	12251.3	4627.88	7781.37	8229.71	8012.84	8626.69	7533.87	8846.15	7975.01
TRCN0000043643	GCTGTTATTCACCTACCTCAA	NM_004955.1-454s1c1	SLC29A1	454	CDS		363.325	620.165	611.935	284.557	852.64	227.044	185.776	261.415	772.497	354.246	0	462.788	1226.21	674.912	1266.57	501.245	977.527	520.71	565.317
TRCN0000043644	CCACCAATGAAAGCCACTCTA	NM_004955.1-1002s1c1	SLC29A1	1002	CDS		1622.17	873.472	2035.62	1246.36	374.92	320.993	619.255	334.498	501.335	780.951	1148.56	1514.58	1041.82	1341.39	1286.25	1134.4	987.401	1763.31	1312.34
TRCN0000043645	CGATGCCTGGTTCATCTTCTT	NM_004955.1-1354s1c1	SLC29A1	1354	CDS		1652.87	2271.03	1103.15	1513.84	1765.75	798.568	853.919	1211.5	198.642	126.133	765.706	1262.15	1880.81	1581.83	2142.66	1523.52	1668.71	1940.83	1144.09
TRCN0000043743	GCTACTTCATTGGTACAGATA	NM_000069.1-902s1c1	CACNA1S	902	CDS		624.304	353.756	1881.6	688.627	1106.62	2137.34	1036.44	39.3527	1667.96	799.737	2401.53	11990.4	3024.04	2379.07	4249.23	2150.08	2142.66	1692.31	1473.86
TRCN0000043744	CGGGCTGATTCCATGAGAAAT	NM_000069.1-2692s1c1	CACNA1S	2692	CDS		173.986	148.49	174.839	216.263	175.366	234.873	325.923	165.844	104.051	155.654	278.438	84.1432	129.075	4.2182	6.56252	23.0836	29.622	17.7515	0
TRCN0000043745	CCATAGCAACAGCCATGTGTT	NM_000069.1-5247s1c1	CACNA1S	5247	CDS		3776.53	2388.95	5007.88	4621.2	4347.86	4619.17	4178.34	4778.54	2695.86	3475.37	904.925	4754.09	4065.86	2071.14	2752.98	3571.37	7316.64	3573.96	4724.44
TRCN0000043768	CCCATCATGTAACGCGGATTT	NM_000722.1-2080s1c1	CACNA2D1	2080	CDS		7921.5	5983.28	7218.34	4837.46	6355.5	4697.46	5019.22	4697.03	7056.52	6057.07	8353.15	5847.95	8518.94	3998.86	4846.42	5711.55	4137.21	5485.21	6205.03
TRCN0000043769	CCCAGGAGATATTTAACAAAT	NM_000722.1-1140s1c1	CACNA2D1	1140	CDS		6350.51	5310.71	5628.14	6174.88	7111.38	8181.41	7678.76	6765.86	8150.63	6167.1	4141.77	2061.51	3180.77	11098.1	8012.84	7769.3	5440.58	5467.46	4596.57
TRCN0000043770	GCCAGGGATATTGAGAAACTT	NM_000722.1-281s1c1	CACNA2D1	281	CDS		2481.87	956.452	1964.85	1121.15	919.158	1002.12	1548.14	556.56	416.202	1309.64	4594.23	3365.73	3540.34	2792.45	2848.14	2341.34	908.409	1047.34	2241.08
TRCN0000044138	CCGCTTATTGACACAGAATTT	NM_000087.1-2026s1c1	CNGA1	2026	CDS		112.579	0	0	0	84.6593	0	143.406	0	0	0	1427	1304.22	0	194.037	187.032	32.9766	266.598	41.4201	0
TRCN0000044139	CGTTGGTAACATAGGTTCTAT	NM_000087.1-1200s1c1	CNGA1	1200	CDS		3919.81	3524.46	4271.06	2703.29	4632.07	4407.78	3673.16	3865	5937.19	2611.22	1322.58	8288.11	4738.89	7622.29	6037.52	8996.03	3959.48	5556.21	6285.79
TRCN0000044140	CCCAATGTGATTGTACCAGAT	NM_000087.1-82s1c1	CNGA1	82	CDS		0	0	49.9539	0	247.931	156.582	0	0	0	241.531	0	0	0	33.7456	0	0	0	0	20.1899
TRCN0000044163	CCTAGAGAAGTGTAACGTCAA	NM_002234.2-1975s1c1	KCNA5	1975	CDS		470.787	1087.47	503.702	990.257	199.554	305.335	541.033	756.134	1021.59	338.144	1392.19	0	516.3	2147.06	885.941	1863.18	799.795	585.799	491.287
TRCN0000044164	GTGTGGCTTATCTTCGAGTAT	NM_002234.2-935s1c1	KCNA5	935	CDS		3008.94	3869.48	2955.61	3864.28	3507.31	1182.19	3167.98	3491.15	7226.79	1628.99	3758.92	1556.65	2369.45	4074.78	4761.11	3419.68	1510.72	1053.25	1224.85
TRCN0000044166	GCTGACAACCAGGGAACCCAT	NM_002234.2-1598s1c1	KCNA5	1598	CDS		8110.84	7363.37	8200.76	12497.7	9167.4	7735.15	3797.01	11030	3257.1	4594.46	7134.98	12032.5	8878.51	126.546	305.157	234.134	10624.4	11449.7	6756.89
TRCN0000044238	GCCATCAACTTTGACAACATT	NM_018896.3-1372s1c1	CACNA1G	1372	CDS		20039.1	16185.4	12384.4	16703.5	13666.4	10162.2	25057	26425.4	14705.8	15385.5	13817.5	6394.88	22081	19572.5	17754.9	19156.1	17832.5	16284	14900.1
TRCN0000044239	CGCCCTAGAAATCAGCAACAT	NM_018896.3-2691s1c1	CACNA1G	2691	CDS		680.594	768.655	437.097	796.758	580.521	829.884	166.221	210.818	242.785	2.68368	7030.57	2187.72	2452.42	780.367	787.503	788.142	1540.35	1627.22	1494.05
TRCN0000044240	GCCTTTGATGACTTCATCTTT	NM_018896.3-727s1c1	CACNA1G	727	CDS		9251.99	11062.5	10540.3	10813.1	10655	8635.49	9966.74	7724.38	12375.7	8711.23	13539.1	18006.6	12852.2	10570.8	10424.6	12006.8	13961.8	10136.1	12719.6
TRCN0000044318	GCCATGTGCATCTCTGTGAAA	NM_145068.2-1802s1c1	TRPV3	1802	CDS		2681.44	5751.81	3663.29	3784.6	5521	4376.46	2656.28	2751.88	4805.25	3537.09	5742.79	12705.6	9274.95	2349.54	3993.3	2486.44	5134.48	5597.63	5289.75
TRCN0000044319	GCACACTTCTTCCTGGAGATA	NM_145068.2-443s1c1	TRPV3	443	CDS		9211.05	10477.3	11135.6	8172.46	10032.1	11454	7809.13	6420.12	12416.7	12540.8	12494.9	11948.3	12280.6	9018.52	10916.8	11584.7	10851.5	13633.1	13722.4
TRCN0000044320	GCTGCATATGAAGTGGAAGAA	NM_145068.2-1606s1c1	TRPV3	1606	CDS		2712.14	5568.38	4196.13	4256.97	2993.31	4055.47	2988.72	3159.46	2796.75	5759.18	7900.69	3491.94	5789.93	4568.31	7304.09	6859.14	4848.14	5792.9	6258.87
TRCN0000044383	GCTGCTAAAGTGGGTTGCATA	NM_021007.1-3876s1c1	SCN2A	3876	CDS		2819.6	1253.43	2972.26	1439.86	1566.2	1777.2	1179.84	1366.1	936.456	633.349	5429.55	1220.08	2360.23	970.186	833.44	1342.15	2369.76	2360.95	2422.79
TRCN0000044384	GCTGCTATTGAACAACGCATT	NM_021007.1-172s1c1	SCN2A	172	CDS		1310.02	1410.66	2585.11	1109.77	2134.62	2019.91	733.328	1374.53	1204.46	2074.49	3863.33	5974.17	6020.42	1257.02	895.784	1919.24	1767.45	2698.22	3338.06
TRCN0000044385	GCTCTCATTGAGAGCAATCAA	NM_021007.1-4267s1c1	SCN2A	4267	CDS		711.298	1305.84	1115.64	1377.25	731.698	86.1201	423.701	621.211	85.1323	504.532	0	0	654.594	362.765	288.751	537.519	2113.04	1644.97	1224.85
TRCN0000044753	GCGTACCTAGTGGAATAGCAT	NM_003053.1-551s1c1	SLC18A1	551	CDS		0	0	0	0	0	0	0	0	0	0	0	0	0	0	0	0	0	0	0
TRCN0000044754	CCATTGTAAAGGCCATCGGTT	NM_003053.1-1616s1c1	SLC18A1	1616	CDS		9410.62	7669.08	7776.16	11114.8	8211.95	11430.5	12414.4	12258.4	7627.23	9731.03	9223.27	10265.5	7495.56	4429.11	6815.18	7650.58	12352.4	9313.61	9906.51
TRCN0000044755	GCTGGCTTTGTTATCATGTTT	NM_003053.1-781s1c1	SLC18A1	781	CDS		5982.06	3515.72	2739.14	2304.91	3132.4	2387.87	1981.61	1388.59	3294.94	2546.81	11207.1	9297.82	9828.13	5226.35	5089.24	4930.01	4008.85	4289.94	3950.49
TRCN0000044823	GCTCTCAATTATGAGACAATT	NM_001094.4-1505s1c1	ACCN1	1505	CDS		8187.6	9005.49	10390.4	11143.2	11289.9	10193.5	17146.8	16278	16421.1	16032.3	13539.1	13547.1	11201.9	15227.7	11346.6	11238.4	11947.5	7869.82	10996.8
TRCN0000044824	GCTGCCTTACTTGGTGATATT	NM_001094.4-1550s1c1	ACCN1	1550	CDS		1386.77	336.287	861.705	1872.38	411.202	853.371	1984.87	2571.98	791.415	1009.06	5742.79	2145.65	1484.36	3311.29	1693.13	2591.96	1599.59	1378.7	1642.11
TRCN0000044825	CCAAGACTTCACCACAGTGTT	NM_001094.4-814s1c1	ACCN1	814	CDS		12107.4	6629.65	10748.4	12731.1	9354.86	10538	13284.6	16407.3	10219	9755.18	6717.33	5763.81	9828.13	3163.65	4239.39	5015.75	9123.58	8644.97	9832.48
TRCN0000044918	GCACTACTACAAGCAGAAGAA	NM_002558.2-1521s1c1	P2RX1	1521	CDS		1478.88	3048.42	1277.99	842.287	1808.08	493.233	707.254	337.309	1248.61	729.961	3410.87	9634.4	4213.37	2547.79	3494.54	3498.82	2043.92	2662.72	2301.65
TRCN0000044919	CGTAATAAGAAGGTGGGCGTT	NM_002558.2-514s1c1	P2RX1	514	CDS		18345.3	18386.6	13933	16783.1	19471.6	18155.7	16967.6	15367.2	18227.8	21024	15279.3	10644.1	9487	1619.79	5102.36	4781.61	18543.4	17568	18150.7
TRCN0000044921	CGTGGTCATGACCAATTTCAT	NM_002558.2-741s1c1	P2RX1	741	CDS		655.008	104.817	124.885	187.807	151.177	829.884	84.7401	98.3818	47.2957	273.735	2540.75	967.647	663.814	71.7094	216.563	372.636	0	88.7574	0
TRCN0000045019	CCCTGTTATCTGTACGAACCT	NM_004980.3-1967s1c1	KCND3	1967	CDS		2886.13	2157.48	2693.35	1912.22	1681.09	2184.32	1554.65	2164.4	1437.79	2270.39	3480.48	5721.74	5181.43	2104.88	2831.73	2865.67	3228.8	3213.02	3950.49
TRCN0000045021	CGTCGTAGTAAGAAGACCACA	NM_004980.3-2125s1c1	KCND3	2125	CDS		3157.34	3310.46	2389.46	2674.83	3023.55	2771.5	1466.66	2051.96	1904.44	1497.49	7134.98	4627.88	2867.31	1657.75	1935.94	2855.78	2547.49	1686.39	2032.45
TRCN0000045022	CGACAACGACTCGGAGAACAA	NM_004980.3-927s1c1	KCND3	927	CDS		17127.4	20967.7	15231.8	19588.9	24714.5	17701.6	7685.28	14734.8	10922.2	15825.7	10058.6	7530.82	9579.2	139.201	794.065	643.044	14346.9	18514.8	14570.4
TRCN0000045293	CGACTTTAAGTTTGCCATGTA	NM_001759.2-839s1c1	CCND2	839	CDS		3551.37	4314.95	2718.32	2976.46	5877.78	2317.41	3278.79	3184.76	5085.87	3797.41	1809.85	4964.45	258.15	2096.45	2805.48	2281.98	1727.95	2609.47	1823.82
TRCN0000045294	TCACCAACACAGACGTGGATT	NM_001759.2-973s1c1	CCND2	973	CDS		619.187	2345.27	407.957	347.159	1941.12	837.713	420.441	171.465	2582.35	1247.91	7169.79	0	2424.76	362.765	639.846	831.011	1007.15	2769.23	1682.49
TRCN0000045295	GAAGGACATCCAACCCTACAT	NM_001759.2-413s1c1	CCND2	413	CDS		3044.76	3384.7	2672.53	2213.85	1535.96	3679.68	1085.33	877.004	1740.48	1215.71	4106.97	1220.08	4904.85	4547.22	5053.14	5728.04	4048.34	2366.86	3344.79
TRCN0000045333	CCAGAGCAATCACATGGATAT	NM_006441.1-268s1c1	MTHFS	268	CDS		3617.9	1668.33	3788.17	3221.18	882.876	2434.85	1877.32	1321.13	1724.72	3059.4	626.486	3029.16	2894.97	6428.54	4646.27	5975.37	4038.47	1792.9	3654.37
TRCN0000045334	CGAAGACTCGTCAACAGCTTA	NM_006441.1-604s1c1	MTHFS	604	CDS		3121.52	1790.62	2102.23	1656.12	1203.37	2403.53	1570.95	2316.19	573.855	2230.14	3445.68	4754.09	1724.07	1299.21	1447.04	2539.2	2350.01	2958.58	2308.38
TRCN0000045336	CTACTATGATGCCTATCTGAA	NM_006441.1-466s1c1	MTHFS	466	CDS		363.325	1035.06	299.723	386.997	471.673	1009.95	123.851	283.902	394.131	880.247	104.414	126.215	82.9767	1615.57	797.347	369.338	1076.27	934.911	612.427
TRCN0000045479	CCGGAACATTCTTCACAAGAA	NM_001001438.1-560s1c1	LSS	560	CDS		7097.62	5489.77	4862.18	5691.13	6161.99	2834.13	8532.68	6757.42	5751.16	1811.48	5568.77	3912.66	6020.42	6386.36	6903.77	6994.34	5272.72	5573.96	4912.87
TRCN0000045481	GCAGAAGCTGTATGAACACAT	NM_001001438.1-980s1c1	LSS	980	CDS		14686.5	11119.3	12188.8	14085.5	12475.2	11618.4	17792.2	16750.2	11719.9	11169.5	15453.3	12032.5	13340.8	16126.2	14178.3	15597.9	18099.1	11497	13816.6
TRCN0000045482	CACGAGCTACAGGAACATCTT	NM_001001438.1-2144s1c1	LSS	2144	CDS		22019.5	25129.8	23520	26406.8	23402.3	27323.5	30297.8	38068.1	34207.4	39957.3	10267.4	20152.3	19914.4	15312.1	19244.6	19080.3	18000.3	15337.3	14765.5
TRCN0000045533	GCTGAATTTAACACCCTCTAT	NM_000963.1-1227s1c1	PTGS2	1227	CDS		12153.5	12285.4	8858.49	7734.25	9530.22	6967.9	10439.3	10569	14176.1	11421.7	18829.4	10391.7	12446.5	16413	14647.6	16564.2	8175.68	9680.47	10518.9
TRCN0000045534	GCAGATGAAATACCAGTCTTT	NM_000963.1-1460s1c1	PTGS2	1460	CDS		1279.31	2738.33	1981.5	1530.91	2418.84	2528.8	2173.91	1062.52	1860.3	1054.69	4072.16	6310.74	6167.94	5762.06	5414.08	5507.1	2517.87	3272.19	4031.25
TRCN0000045537	CCATTCTCCTTGAAAGGACTT	NM_000963.1-1674s1c1	PTGS2	1674	CDS		11457.5	14849	13375.2	10904.2	14561.4	12080.3	13193.4	11943.6	14936	12742.1	5812.4	5006.52	4443.86	25891.3	24734.1	19627.7	13715	16970.4	13170.5
TRCN0000045628	GCACACCTGTAAACGGATAAT	NM_002065.3-802s1c1	GLUL	802	CDS		11994.8	14617.6	12588.4	8730.19	12995.2	11610.5	11645.2	6968.24	15929.2	9164.77	19873.5	15650.6	15046.4	19070.5	19694.1	18176.7	13655.8	16917.2	14334.8
TRCN0000045630	GCATCGTGTGTGTGAAGACTT	NM_002065.3-1135s1c1	GLUL	1135	CDS		3305.74	2646.62	1523.59	2634.99	1118.71	1534.5	1730.65	1312.69	829.252	461.593	9988.98	2313.94	4158.06	1185.31	1479.85	1826.91	3979.23	3727.81	3593.8
TRCN0000045631	CCAGGAGAAGAAGGGTTACTT	NM_002065.3-1450s1c1	GLUL	1450	CDS		5521.51	6935.37	6926.94	4006.56	3616.16	3883.23	4162.04	3257.84	3673.3	2914.48	5255.53	2145.65	4130.4	13316.9	9417.22	10390.9	6724.2	3899.41	5599.33
TRCN0000045663	CCCTGACGACAGAAGAATCAT	NM_001071.1-618s1c1	TYMS	618	CDS		2538.16	1904.17	1290.48	1354.49	1112.67	1424.9	668.143	983.818	472.957	351.562	2053.48	2945.01	2894.97	1349.82	1250.16	1780.74	2379.64	2485.21	1837.28
TRCN0000045664	CAGGTGACTTTATACACACTT	NM_001071.1-839s1c1	TYMS	839	CDS		30.7035	21.8368	137.373	28.4557	36.2826	86.1201	16.2962	11.2436	28.3774	24.1531	34.8048	42.0716	27.6589	33.7456	26.2501	42.8696	0	0	13.4599
TRCN0000045665	GCTGACAACCAAACGTGTGTT	NM_001071.1-324s1c1	TYMS	324	CDS		9507.85	6769.41	8633.7	7757.01	7879.36	8674.64	2965.9	6869.86	4546.7	5681.35	9188.47	14094	8260.79	573.675	1253.44	1500.44	9617.28	8940.83	8506.68
TRCN0000045928	CCAGTTTGACTATGCCGTCTT	NM_004957.2-1297s1c1	FPGS	1297	3UTR		27607.6	24479	25139.3	27425.6	27732	28145.6	29633	37629.6	32589.9	42262.6	16845.5	12158.7	12972	8609.35	9994.72	10483.3	11937.7	10751.5	12699.4
TRCN0000045929	CTGTGCCTTCACGGAATGTAT	NM_004957.2-353s1c1	FPGS	353	CDS		0	0	212.304	0	0	234.873	0	0	0	0	0	0	0	0	0	102.228	0	0	80.7596
TRCN0000045930	TCAGACACAGTTGGAAGCCAT	NM_004957.2-239s1c1	FPGS	239	CDS		23488.2	20474.2	21309.5	30020.7	24309.3	25671.6	29981.7	40929.6	23446.1	24437.6	13991.5	15776.9	20688.9	4184.46	7779.87	5823.67	23233.5	23520.7	24369.2
TRCN0000045968	CGAGAGGGAAAGAACTCCTTT	NM_000547.3-155s1c1	TPO	155	CDS		11498.5	13508.2	11027.3	8138.32	12759.4	9073.92	10745.7	9149.51	12416.7	8442.86	6752.13	5595.52	3927.56	9402.37	12865.8	13065.3	1441.61	2047.34	1790.17
TRCN0000045969	CGACAAGATCCTGGACTTGTA	NM_000547.3-1941s1c1	TPO	1941	CDS		15085.6	11962.2	14540.7	16840.1	15141.9	16331.5	13079.3	13663.8	12214.9	19134.6	12425.3	5553.45	12206.8	3766.85	6946.43	7390.06	12530.1	14798.8	13809.9
TRCN0000045970	GCTGAGCATCATTGCAAACAT	NM_000547.3-453s1c1	TPO	453	CDS		1069.51	2358.37	2114.71	1371.56	1644.81	1503.19	912.586	826.407	595.926	544.787	1218.17	3407.8	6416.87	970.186	1499.54	1685.11	2438.88	3153.85	2463.17
TRCN0000045989	CCAAGGGACATCAGATTTCTT	NM_002317.3-1086s1c1	LOX	1086	CDS		6759.89	8638.64	11485.2	7057	9524.17	13082.4	7528.83	6754.61	14664.8	12967.5	3932.94	7657.03	6757.99	9862.16	12459	13777.6	6595.84	10775.1	10041.1
TRCN0000045990	CTGCACAATTTCACCGTATTA	NM_002317.3-1506s1c1	LOX	1506	CDS		3720.24	7197.41	6469.03	3329.31	3845.95	5910.97	4126.19	2867.13	5647.11	3792.04	104.414	210.358	202.832	6706.94	9686.28	8277.14	4719.78	7739.64	5195.53
TRCN0000045991	CGACAACCCTTATTACAACTA	NM_002317.3-810s1c1	LOX	810	CDS		2973.12	2100.7	1698.43	1411.4	2279.75	1283.97	1042.96	1169.34	1431.48	542.104	1775.04	3660.23	2102.08	4041.04	4341.11	3343.83	2912.83	2491.12	2032.45
TRCN0000046018	CCATGAGATGTATGAGGCTAA	NM_000898.3-889s1c1	MAOB	889	CDS		7338.14	9276.27	11260.4	7256.19	7280.7	10357.9	8891.19	5509.38	9232.13	13488.2	9223.27	7699.1	8297.67	18446.2	13538.5	12386	10456.6	9147.93	9112.37
TRCN0000046019	CCCAGAATCGTATCTTGAGAT	NM_000898.3-327s1c1	MAOB	327	CDS		5511.28	4786.63	6194.28	5463.49	3446.84	6318.08	5074.63	4368.15	2885.04	5429.09	34.8048	5763.81	3632.54	6892.54	5512.52	6361.19	4305.07	5514.79	4011.06
TRCN0000046020	GCCAGTGGACAGGATTTACTT	NM_000898.3-1384s1c1	MAOB	1384	CDS		1402.13	1139.88	1165.59	1405.71	719.604	908.175	361.775	430.069	722.048	1315	4315.8	2860.87	1733.29	1387.79	1355.16	923.346	789.921	1431.95	524.937
TRCN0000046153	GCTCAGGCTCTTTATGAATTA	NM_003129.2-1622s1c1	SQLE	1622	CDS		12353	15905.9	13525	12213.2	14688.4	12941.5	8646.75	9725.74	14983.3	12146.3	11729.2	16071.4	17167	2459.21	5932.52	3627.43	13843.4	17071	14348.3
TRCN0000046155	GCAGAGCCCAATGCAAAGTTT	NM_003129.2-929s1c1	SQLE	929	CDS		782.939	611.43	278.909	586.186	145.13	336.651	423.701	140.545	59.9079	0	1844.65	3155.37	2710.57	227.783	587.346	438.589	1905.68	1165.68	1473.86
TRCN0000046157	GCACCACAGTTTAAAGCAAAT	NM_003129.2-1154s1c1	SQLE	1154	CDS		4017.04	1629.02	2589.28	2424.42	1656.9	2599.26	2646.5	2001.37	1787.78	1022.48	1009.34	1514.58	3780.05	5049.19	3455.17	3333.94	4018.72	3106.51	3519.77
TRCN0000046163	GCGGACAACTTCAACTGTCTA	NM_001091.1-1427s1c1	ABP1	1427	CDS		1176.97	1183.55	1581.87	466.673	1402.93	2090.37	345.479	564.993	482.416	1411.62	10615.5	6563.17	3909.13	712.876	810.472	1124.5	1086.14	1366.86	1689.22
TRCN0000046165	CGCTATGTAGAAGGCTACTTT	NM_001091.1-684s1c1	ABP1	684	CDS		1668.22	2969.8	1794.18	1331.72	2666.77	1252.66	785.476	736.458	3439.98	611.879	4698.65	3618.16	6610.48	5892.83	6073.62	4547.48	4275.45	3857.99	3223.65
TRCN0000046166	CCTAAGCAACCAAGAGCTGAA	NM_001091.1-176s1c1	ABP1	176	CDS		5838.78	8839.53	8879.31	9390.37	11616.5	14280.3	4843.22	8233.15	7904.69	13990	9814.95	5048.59	9348.71	712.876	1466.72	2024.77	7751.1	10739.6	10727.6
TRCN0000046408	CCAGGTGGAGATGATCTTAAA	NM_001628.2-569s1c1	AKR1B1	569	CDS		1990.61	5371.85	5490.77	1308.96	3380.33	3131.64	1342.8	871.382	5022.81	3985.27	1601.02	2356.01	1963.78	6812.4	7389.4	9853.42	2527.75	3905.33	4610.03
TRCN0000046411	TGCTGAGAACTTTAAGGTCTT	NM_001628.2-884s1c1	AKR1B1	884	CDS		19849.8	12564.9	16813.6	16498.6	13073.8	19228.3	17319.6	14987.8	15591.8	16805.2	14826.8	19352.9	17886.1	18235.3	20826.2	17800.8	17220.3	13538.5	18123.8
TRCN0000046412	CCATTGGATGAGTCGGGCAAT	NM_001628.2-444s1c1	AKR1B1	444	CDS		20013.6	21583.5	16759.5	18405.1	25718.3	18414	18854.7	20913.2	21797	16917.9	10337	7488.75	8140.94	3505.33	9138.31	7343.9	6615.59	10189.3	6245.41
TRCN0000046419	GCCACATTGATTGTGCTGCTA	NM_153326.1-461s1c1	AKR1A1	461	CDS		0	0	0	0	0	39.1455	0	0	0	2.68368	0	42.0716	0	0	22.9688	42.8696	19.748	35.503	141.329
TRCN0000046420	GCAGCTGTTAAGTATGCCCTT	NM_153326.1-427s1c1	AKR1A1	427	CDS		1929.2	2537.44	2247.93	1212.21	3350.09	1002.12	938.66	638.076	1655.35	888.298	7378.62	5679.67	4056.64	2492.96	2867.82	2822.8	1708.2	3177.51	4071.63
TRCN0000046421	CCTTCAGAACATCAAGGTGTT	NM_153326.1-1146s1c1	AKR1A1	1146	CDS		250.745	428.001	890.844	398.379	1040.1	438.429	35.8516	115.247	1065.73	203.96	0	0	1585.78	468.22	820.315	1101.42	681.307	544.379	895.085
TRCN0000046424	CACTGATGATACGGCATGATA	NM_000637.1-748s1c1	GSR	748	CDS		1744.98	3096.46	1956.53	443.908	2866.32	1237	987.548	992.251	1680.58	890.982	5151.11	4796.16	1982.22	2758.7	5515.8	4507.91	1589.72	1911.24	2779.48
TRCN0000046425	CGCCTGAATGCCATCTATCAA	NM_000637.1-432s1c1	GSR	432	CDS		992.746	1052.53	116.559	472.364	441.438	23.4873	104.296	337.309	239.632	101.98	1914.26	3029.16	2332.57	333.238	465.939	517.733	1658.83	982.249	605.697
TRCN0000046427	AGACCTATTCAACGAGCTTTA	NM_000637.1-1297s1c1	GSR	1297	CDS		1381.66	2974.17	799.262	614.642	1318.27	916.004	619.255	997.873	662.14	622.614	2540.75	6100.38	3706.29	2564.67	2447.82	1962.11	2034.05	1585.8	1399.83
TRCN0000046448	GCAGTGATAAAGGAGGCATTT	NM_000859.1-1896s1c1	HMGCR	1896	CDS		2599.56	1729.47	2651.72	4666.73	1910.88	962.979	5306.03	5028.72	876.548	727.278	4907.48	5679.67	4775.77	4513.48	5227.05	5441.14	2695.6	2899.41	1850.74
TRCN0000046451	CCCTCGATGCTCTTGTTGAAT	NM_000859.1-556s1c1	HMGCR	556	CDS		7814.04	7874.35	11264.6	6817.97	7117.43	9731.57	3881.75	6288	7160.57	7447.22	9640.93	3954.73	9053.68	1332.95	1525.79	2921.73	8333.66	9177.51	11474.6
TRCN0000046452	CCTGCTGCTATAAATTGGATA	NM_000859.1-2127s1c1	HMGCR	2127	CDS		10884.4	11660.8	13204.5	9839.97	9772.11	10882.4	14930.6	10293.5	13460.4	13029.3	1148.56	1135.93	1078.7	2151.28	2205.01	2430.38	19.748	65.0888	87.4896
TRCN0000046614	CGTGCCTTACATCAGGTACTT	NM_000789.2-3388s1c1	ACE	3388	CDS		14973.1	11464.3	10061.5	14922.1	10104.7	9128.73	24773.4	16196.5	13766.2	7117.12	10163	8582.61	8334.55	485.093	607.033	517.733	98.7401	53.2544	33.6498
TRCN0000046615	CCAGCAAGTTTGTGGAGGAAT	NM_000789.2-1968s1c1	ACE	1968	CDS		38952.5	39585.7	35492.2	45864.8	47723.7	38699.2	51150.4	63296	63092.5	60970.6	1218.17	1809.08	1530.46	3678.27	6365.65	6021.53	5973.77	8011.83	5781.04
TRCN0000046616	GCTAAGTTTCATGTTCCAAAT	NM_000789.2-1571s1c1	ACE	1571	CDS		16666.9	20823.6	16280.8	23783.2	22652.4	21616.1	31542.9	30034.6	30344.9	27529.2	16219	18553.6	21463.3	27186.3	22263.4	22750.6	21890.7	20650.9	19301.5
TRCN0000046623	GCAGGGAAACTGGATCTTGAT	NM_032857.2-577s1c1	LACTB	577	CDS		2594.45	1358.25	1848.29	1417.09	1281.98	1190.02	1733.91	1751.2	835.558	746.063	7865.89	3155.37	4987.82	1729.46	2270.63	2427.08	730.677	952.663	551.857
TRCN0000046626	CCGGGCATAGTGGTTGGAGTT	NM_032857.2-412s1c1	LACTB	412	CDS		4144.97	2541.8	3388.54	3585.41	2237.43	1761.55	1306.95	1917.04	920.69	1312.32	174.024	546.931	396.444	80.1458	656.252	125.311	9.87401	100.592	40.3798
TRCN0000046627	CAAACCAGAAACAATGGTTAT	NM_032857.2-1344s1c1	LACTB	1344	CDS		5475.46	4376.09	6002.79	2555.32	4335.77	5402.08	4429.3	3572.67	4474.18	2600.49	6682.52	4627.88	9726.71	17796.6	13676.3	11231.8	8343.54	6751.48	6635.75
TRCN0000046743	CAAGATGTTTATGGCCTATAA	NM_001385.1-603s1c1	DPYS	603	CDS		18355.6	16556.7	16422.3	14899.4	15692.2	15752.1	19183.9	15305.4	20261.5	17623.7	16462.7	9129.54	15166.3	33205.7	29236	27403.6	18010.2	19887.6	20129.3
TRCN0000046744	CTAATGATGATCTAACCACAA	NM_001385.1-1076s1c1	DPYS	1076	CDS		0	152.858	170.676	142.278	151.177	0	87.9993	0	0	0	0	42.0716	617.716	1872.88	777.659	831.011	543.07	343.195	269.199
TRCN0000046745	CACCACCATGATTATTGATTT	NM_001385.1-411s1c1	DPYS	411	CDS		9185.46	9180.19	8279.86	9953.79	7812.85	9026.95	12258	10467.8	8778.09	9457.29	8283.54	8540.54	9016.8	22124.5	12908.5	14740.6	14425.9	10390.5	9516.17
TRCN0000046823	CCAGGCAATTTCAGGATTATT	NM_000902.2-2238s1c1	MME	2238	CDS		6376.09	6127.4	7114.27	4632.58	3682.68	6873.95	4135.97	3170.71	3395.83	3993.32	661.291	504.859	258.15	4087.44	3012.2	4052.83	296.22	183.432	323.038
TRCN0000046824	GCCAGATTGATTCGTCAGGAA	NM_000902.2-855s1c1	MME	855	CDS		17066	16949.7	20664.3	17346.6	18558.5	23056.7	17084.9	19780.4	16449.5	21858.6	13643.5	24738.1	23270.4	2379.07	3258.29	4613.43	11078.6	12680.5	14826.1
TRCN0000046826	GCATGGTCATAGGACACGAAA	NM_000902.2-1834s1c1	MME	1834	CDS		7752.63	7778.27	7043.5	3875.66	5744.74	6826.97	4706.33	4098.3	5489.46	7095.65	5499.16	6983.89	10759.3	6550.87	7277.84	7502.18	2744.97	2721.89	2947.72
TRCN0000046853	CCCAGGCTTCAGCAAAGACAA	NM_000665.2-1216s1c1	ACHE	1216	CDS		4544.12	2821.31	4483.36	5417.96	2969.12	3421.31	785.476	2597.28	810.334	3985.27	2714.77	5258.95	5375.05	46.4002	42.6564	125.311	4127.34	3526.63	3573.61
TRCN0000046855	GAAGAACCAGTTCGACCACTA	NM_000665.2-1888s1c1	ACHE	1888	CDS		3003.83	2864.99	4441.73	4979.74	2811.9	5715.24	3904.56	1641.57	1236	3045.98	3167.24	3996.8	6333.89	1552.3	2316.57	3221.82	4226.08	4260.36	5929.1
TRCN0000046856	ACGTCTTTGAACACCGTGCTT	NM_000665.2-1470s1c1	ACHE	1470	CDS		573.132	476.042	478.725	773.994	544.239	775.081	123.851	598.724	66.214	83.1941	1357.39	1724.94	1355.29	0	9.84378	0	1066.39	597.633	605.697
TRCN0000046963	CCCTGTGTACTTCTACGAGTT	NM_003869.4-2485s1c1	CES2	2485	CDS		2563.74	2397.68	1814.99	1804.09	2291.85	2567.94	2379.24	1928.28	1809.85	1889.31	3028.02	2187.72	6066.52	3720.45	3888.29	4204.52	3663.26	4248.52	4192.77
TRCN0000046965	TGGGCCAACTTTGCGAGAAAT	NM_003869.4-2663s1c1	CES2	2663	CDS		11826	9036.07	9691.06	9891.19	10884.8	13520.8	9083.49	11729.9	7576.78	14089.3	2366.73	2987.08	1816.27	404.947	1296.1	1210.24	2419.13	1822.49	2342.03
TRCN0000046967	CCGCACATGAAGGCAGACCAT	NM_003869.4-2543s1c1	CES2	2543	CDS		2220.89	1493.64	1352.92	3773.22	1638.76	1276.14	277.035	2136.29	160.805	560.889	696.096	546.931	995.721	12.6546	6.56252	29.679	1915.56	2491.12	2247.81
TRCN0000047003	CCCAGCAGTATCTCCTATGTA	NM_020361.2-424s1c1	CPA6	424	CDS		1780.8	1550.41	1244.68	825.214	1130.81	712.448	1150.51	823.596	1712.11	330.093	2366.73	1304.22	2664.47	2007.86	2155.79	3228.41	1313.24	1355.03	1345.99
TRCN0000047004	CCACCTTTATAACAACCGCTA	NM_020361.2-306s1c1	CPA6	306	CDS		7230.67	6109.94	7051.83	7017.16	6639.71	9723.74	9406.15	6760.24	7866.86	9395.57	7796.28	2440.15	6029.64	10170.1	6926.74	8837.74	9103.84	7668.64	6770.35
TRCN0000047005	GCTCTGGTAGCTCAATGGATT	NM_020361.2-1349s1c1	CPA6	1349	CDS		6370.97	4144.62	6756.26	7370.01	4547.42	8745.1	3285.31	9689.2	4395.35	12100.7	8979.64	8414.32	5965.1	172.946	265.782	544.114	6694.58	5970.41	7026.08
TRCN0000047354	GAACTGCTATCGCATGGTCAT	NM_016084.3-278s1c1	RASD1	278	CDS		0	0	0	0	0	0	0	0	0	0	0	0	0	0	0	26.3813	0	248.521	195.169
TRCN0000047355	CCTCATGTACATCCGCGAGAA	NM_016084.3-986s1c1	RASD1	986	CDS		12153.5	12822.6	12938.1	10796.1	13249.2	13653.9	8069.86	13826.9	12719.4	11456.6	9049.25	7194.24	10067.8	894.259	3487.98	2156.67	13596.5	14976.3	15512.6
TRCN0000047356	CGACACCAAGTCTTGCCTCAA	NM_016084.3-578s1c1	RASD1	578	CDS		1514.71	1279.64	591.121	1092.7	901.017	1800.69	303.109	713.971	570.702	1596.79	0	0	912.744	63.273	157.501	131.907	780.047	603.55	888.355
TRCN0000047479	CCACTCAAATGCAAAGGCTTA	NM_015313.1-2799s1c1	ARHGEF12	2799	CDS		7425.13	8337.29	6510.66	7489.53	5248.88	6521.64	6065.44	5585.28	5117.4	4269.74	2436.34	2987.08	5273.63	5804.25	6240.96	8174.91	7770.84	5887.57	6406.93
TRCN0000047480	GCGTTGCGTAATCATCCAGAA	NM_015313.1-217s1c1	ARHGEF12	217	CDS		14927	18303.6	14732.2	17921.4	16333.2	17866	11625.7	16159.9	12246.4	16206.8	13434.7	24738.1	16447.8	1839.14	2795.63	4438.66	15344.2	18852.1	16912.4
TRCN0000047482	GCGAGTATCCAGAGAAGGAAT	NM_015313.1-2452s1c1	ARHGEF12	2452	CDS		2660.97	3865.11	4271.06	2191.09	2817.95	3617.04	1668.73	1506.65	3682.76	3676.64	6160.45	5385.17	5015.48	3543.29	6884.09	5935.79	1234.25	2230.77	3311.14
TRCN0000047818	CCATAACTCATTCCTGAACTT	NM_004310.2-910s1c1	RHOH	910	CDS		21431	24990	20743.4	19987.3	24387.9	21420.4	23583.8	23850.6	38047.8	26326.9	20256.4	12663.6	17167	30202.3	29994	28023.5	19007.5	22112.4	21381.1
TRCN0000047819	CTTCTCCATCAATGAGTGCAA	NM_004310.2-1195s1c1	RHOH	1195	CDS		2993.59	2786.38	2814.07	3727.69	2255.57	2708.87	3210.35	3541.75	1989.57	1508.23	2888.8	1220.08	1189.33	2931.65	4006.42	3116.29	3821.24	3159.76	2086.29
TRCN0000047820	ACAAGTGGATTGGTGAAATTA	NM_004310.2-936s1c1	RHOH	936	CDS		747.118	1087.47	632.749	762.612	586.568	344.48	1085.33	775.811	507.641	343.511	0	84.1432	165.953	1442.63	856.409	1213.54	29.622	23.6686	53.8397
TRCN0000048748	CCACATAAATAACAGCTGTAA	NM_001003683.1-1839s1c1	PDE1A	1839	3UTR		19931.7	20779.9	16347.4	23094.6	16550.9	19290.9	29740.5	29303.7	23856	19113.2	27147.7	14388.5	14345.8	30345.7	29413.2	27924.6	19856.6	20751.5	21475.3
TRCN0000048749	CCATGAGTGATGGGTCCTATT	NM_001003683.1-1523s1c1	PDE1A	1523	CDS		4446.89	3100.82	6785.4	4547.21	2811.9	5026.28	2868.13	2290.89	2345.87	3207	4663.84	5679.67	5365.83	6626.8	8111.28	9836.93	6427.98	5479.29	9051.8
TRCN0000048750	GCCTGAAAGGAATACTAAGAT	NM_001003683.1-173s1c1	PDE1A	173	CDS		107.462	397.43	0	301.63	151.177	0	123.851	185.52	141.887	0	0	4207.16	1032.6	1328.73	1486.41	966.215	246.85	550.296	693.186
TRCN0000048783	GCTCCACAATTTAGTAACATT	NM_000921.2-3768s1c1	PDE3A	3768	3UTR		967.16	1882.33	4150.34	1889.46	1076.38	2614.92	602.958	666.185	1459.86	1352.58	5151.11	6689.39	7126.78	5272.75	4852.99	5704.96	2962.2	2934.91	4946.52
TRCN0000048784	GCCGTATTCTTAGTCAGGTAT	NM_000921.2-2123s1c1	PDE3A	2123	CDS		4405.95	5572.75	5453.3	2845.57	6422.01	5527.34	3389.6	2504.52	4839.93	5960.46	6821.74	6983.89	7320.39	7263.74	7179.4	6341.41	3949.6	5248.52	6171.38
TRCN0000048785	CCTCTGATTATGAAACCAATA	NM_000921.2-1865s1c1	PDE3A	1865	CDS		15244.3	14805.3	14569.9	11644.1	12596.1	11031.2	12887	11311.1	13964.9	10689.1	10928.7	5511.38	8648.02	22689.7	18965.7	18852.7	15472.6	15976.3	14301.2
TRCN0000048878	CTCCTGCTGCTATGCCTGTGA	NM_006702.2-4310s1c1	PNPLA6	4310	3UTR		7742.4	6734.47	11531	11422.1	12408.6	13614.8	436.737	2937.4	867.088	9162.09	4315.8	3281.59	2729.01	16.8728	177.188	9.89299	9755.52	11970.4	9125.83
TRCN0000048881	GCCCTCTGAAGTGCTTTATAT	NM_006702.2-648s1c1	PNPLA6	648	CDS		603.835	1279.64	262.258	648.789	526.097	352.309	655.106	694.294	346.835	163.705	0	0	1613.44	1522.77	1223.91	1150.88	1816.82	846.154	659.537
TRCN0000048882	GCAGAGATTGTGTCCCGGATT	NM_006702.2-3985s1c1	PNPLA6	3985	CDS		9333.86	6367.61	8234.07	7614.73	8284.52	6772.17	4452.11	4342.85	5101.63	6958.79	14687.6	11022.8	12262.1	923.786	2477.35	2522.71	9133.46	9360.95	8230.75
TRCN0000048923	CGCTGTACTTTGAGAGGAGAA	NM_016953.2-2651s1c1	PDE11A	2651	CDS		3530.9	6070.63	6260.89	2498.41	6216.41	5222.01	2473.76	3018.92	6031.78	7557.25	6334.47	4585.81	8896.95	1400.44	2241.1	2845.88	5924.4	7840.24	9004.69
TRCN0000048924	GCGTCAGTTCTTTCTGGAATT	NM_016953.2-921s1c1	PDE11A	921	CDS		7962.44	7000.88	9882.55	6140.73	8260.33	11915.9	5074.63	6304.87	3849.87	10973.6	11868.4	10980.7	10528.8	2412.81	3668.45	5431.25	11009.5	10526.6	12766.7
TRCN0000048925	GCATGGAGAAACGGTCAACAT	NM_016953.2-1194s1c1	PDE11A	1194	CDS		2297.64	3760.3	4241.92	1798.4	2781.66	5370.76	1176.58	902.302	1863.45	2893.01	13643.5	8246.03	6416.87	2602.63	3264.86	3861.56	878.787	1378.7	1245.04
TRCN0000049172	CTGGAGAGAAAGGATTTGGTT	XM_371409.2-167s1c1	PPIA	167	CDS		1371.42	2244.82	832.565	939.037	1935.07	1354.43	1173.32	1458.86	2099.93	982.227	104.414	126.215	147.514	742.404	1013.91	527.626	29.622	35.503	33.6498
TRCN0000049228	CTGACTGTGGACAACTCGAAT	NM_021130.2-548s1c1	PPIA	548	CDS		3745.83	2825.68	4699.83	2896.79	2733.29	3436.97	1792.58	1962.01	2330.1	2519.98	730.901	378.644	479.421	2075.36	2805.48	2888.75	4087.84	4721.89	4165.85
TRCN0000049232	GTTCCTGCTTTCACAGAATTA	NM_021130.2-221s1c1	PPIA	221	CDS		3331.33	1803.72	2018.97	1912.22	1941.12	2982.89	762.661	449.745	1844.53	1336.47	4246.19	6100.38	3116.24	3884.96	3251.73	4234.2	3297.92	3449.7	2988.1
TRCN0000049278	GCCCAAGTGTTCTTTAGCTTT	NM_001067.2-4862s1c1	TOP2A	4862	3UTR		4196.14	3017.85	4799.74	4091.92	2176.95	5456.88	3340.72	2816.53	1664.81	2952.05	7900.69	7614.96	6822.53	3408.31	4095.01	3993.47	5065.37	5017.75	3795.7
TRCN0000049279	GCCTGATTTGTCTAAGTTTAA	NM_001067.2-786s1c1	TOP2A	786	CDS		1484	1078.74	1690.11	751.229	798.217	775.081	1564.43	770.189	674.752	1266.7	1322.58	3155.37	193.612	2754.49	2946.57	2110.5	947.905	934.911	1096.98
TRCN0000049280	GCTCCAAATCAATATGTGATT	NM_001067.2-2833s1c1	TOP2A	2833	CDS		8796.55	9547.05	8229.9	7495.22	8109.15	8776.42	8708.67	8564.84	9115.46	6059.75	11172.3	10307.5	13442.2	13004.7	13974.9	10285.4	8580.51	12461.5	10505.5
TRCN0000049283	CCTGAATTTGACGAATGGAAA	NM_001068.2-1825s1c1	TOP2B	1825	CDS		11181.2	11879.2	10128.2	9817.2	9965.61	8909.51	9073.71	9399.68	10080.3	7538.46	8179.13	3281.59	9606.86	8314.08	9115.34	9583.01	6783.44	8355.03	6891.48
TRCN0000049284	GCAGCCTCTAATTGTGGCATT	NM_001068.2-1249s1c1	TOP2B	1249	CDS		3234.1	3231.85	4067.08	4291.11	3102.16	4141.59	2418.35	2909.29	1295.9	1816.85	7935.5	5595.52	7062.24	1109.39	1824.38	2380.91	4216.2	3076.92	5067.66
TRCN0000049285	CCAACTATGATGCTAGGGAAA	NM_001068.2-2642s1c1	TOP2B	2642	CDS		1796.15	454.205	611.935	1030.09	163.272	1127.39	1447.1	1692.17	211.254	1425.03	3271.65	2356.01	811.328	919.568	780.94	847.5	1550.22	301.775	1453.67
TRCN0000049393	GCACCTAAGACTGGACAACTT	NM_006579.1-153s1c1	EBP	153	CDS		1289.55	3389.07	1128.13	3568.34	5031.18	1612.79	1711.1	1872.07	2531.9	1757.81	5081.5	4964.45	4480.74	1678.84	3166.42	1563.09	710.929	2597.63	2052.64
TRCN0000049395	CACCCTCTCTACTTCTGGTTT	NM_006579.1-652s1c1	EBP	652	CDS		3945.4	6917.9	8587.91	3448.83	5805.21	6318.08	2506.35	2754.69	6220.97	7428.43	12042.5	8246.03	6352.33	8166.44	8705.19	11802.3	8244.8	8005.92	9287.35
TRCN0000049397	CTGGACAACTTTGTACCTAAT	NM_006579.1-163s1c1	EBP	163	CDS		2451.16	2703.4	2339.51	2191.09	1699.23	1957.27	4122.93	1815.85	2512.98	550.155	139.219	168.286	165.953	3690.93	4239.39	2878.86	2962.2	3189.35	2678.53
TRCN0000049573	CCACGTTTGTAATCATAGAAT	NM_004668.1-5938s1c1	MGAM	5938	3UTR		1202.55	1201.02	865.868	961.801	193.507	884.688	426.96	306.389	236.479	566.257	2610.36	1346.29	1087.92	1834.92	2812.04	3185.54	859.039	1745.56	1258.5
TRCN0000049574	CCAGCCAGAATACGATGCAAA	NM_004668.1-5372s1c1	MGAM	5372	CDS		358.207	663.839	574.47	369.924	483.768	320.993	443.256	286.713	318.458	491.114	0	84.1432	73.7571	63.273	72.1878	115.418	0	71.0059	60.5697
TRCN0000049576	GCTGCTTCTTTGACCTACCAA	NM_004668.1-682s1c1	MGAM	682	CDS		179.104	200.899	124.885	0	604.709	274.018	0	50.5964	223.866	24.1531	208.829	0	737.571	54.8366	75.469	118.716	39.496	295.858	33.6498
TRCN0000049914	CGTCAGAACTTGGTGTTACAT	NM_032043.1-2012s1c1	BRIP1	2012	CDS		8238.77	8948.72	10573.6	10397.7	8254.28	13286	11322.6	14057.4	7012.38	13276.2	9675.74	13799.5	10316.8	4610.49	3714.39	6535.97	7514.12	7692.31	7281.82
TRCN0000049915	GCTCTTATTCTAGTGGATGAT	NM_032043.1-2662s1c1	BRIP1	2662	CDS		1156.5	2257.92	2264.58	2452.88	786.122	1573.65	1883.84	1450.43	766.191	1857.11	2088.29	6352.81	8463.62	1687.28	2559.38	2628.24	4818.52	2952.66	3553.42
TRCN0000049916	CCAAGGAACTTCACGTCATTT	NM_032043.1-444s1c1	BRIP1	444	CDS		8310.41	5786.75	5216.02	13357.1	5472.62	5973.6	10592.5	13090.4	4824.16	4350.25	4072.16	10728.3	5116.9	7639.16	7057.99	7752.81	9321.06	6479.29	6305.98
TRCN0000049963	GCGGACTATGTATTTCAGGAA	NM_000537.2-1086s1c1	REN	1086	CDS		2266.94	1611.56	1577.71	1787.02	1590.39	853.371	2825.76	2614.15	2043.18	1443.82	243.634	42.0716	1917.68	2383.28	2460.95	1965.41	2853.59	2544.38	1924.77
TRCN0000049964	CCCAGCATTACGAAGGGAATT	NM_000537.2-790s1c1	REN	790	CDS		2968	3100.82	1419.52	2885.4	2709.1	1096.07	2151.09	1773.68	2617.03	638.716	1635.83	6100.38	2461.64	2729.18	2736.57	2657.92	3919.98	3153.85	2086.29
TRCN0000049965	CCTCAAGAGAATGCCCTCAAT	NM_000537.2-149s1c1	REN	149	CDS		10255	10800.5	10398.7	8764.34	14367.9	12824.1	10299.2	9824.13	10565.9	13222.5	3758.92	1977.37	3153.12	5369.77	7074.4	7162.53	10881.2	14662.7	14099.3
TRCN0000050358	GCTCATAAGATTCATGTGTAT	NM_000446.3-781s1c1	PON1	781	CDS		8330.88	10477.3	7613.81	6146.42	9753.96	7578.56	7255.06	5104.61	9865.89	8195.96	14861.7	12916	12013.2	15788.7	15031.5	17243.5	10298.6	13242.6	9368.11
TRCN0000050359	GCTTTCATTAGCTCTGGATTA	NM_000446.3-244s1c1	PON1	244	CDS		2353.93	2432.62	2747.46	1491.08	2297.9	2278.27	1782.8	2054.77	1898.14	2294.55	5638.38	4501.66	3521.9	2965.4	3770.17	3225.12	3367.04	3792.9	3257.3
TRCN0000050360	CCCGATGGCAAGTATGTCTAT	NM_000446.3-745s1c1	PON1	745	CDS		3126.64	4358.62	4508.34	3431.75	2854.23	3671.85	2509.61	2420.19	3676.46	1755.13	1496.61	2902.94	1567.34	4235.07	2894.07	3195.44	701.055	1035.5	773.946
TRCN0000050453	CCCTGATTTCAGCCAGATCAA	NM_003713.3-1057s1c1	PPAP2B	1057	CDS		40.938	65.5104	37.4654	113.823	266.072	70.4619	48.8885	50.5964	31.5305	512.583	522.072	126.215	165.953	8.4364	16.4063	6.59533	0	402.367	195.169
TRCN0000050455	GACATTATTGACAGGAACAAT	NM_003713.3-1466s1c1	PPAP2B	1466	CDS		133.048	4.36736	99.9078	0	253.978	313.164	61.9255	109.625	0	437.44	0	0	239.711	168.728	239.532	224.241	88.8661	508.876	558.587
TRCN0000050457	CCTTCCTCATCATCGAGACAA	NM_003713.3-717s1c1	PPAP2B	717	CDS		8238.77	6695.16	11189.7	8092.79	11326.2	12323	7867.79	7611.94	8248.38	10522.7	8527.18	10980.7	4895.63	3669.84	4117.98	5467.53	10535.6	7408.28	11353.5
TRCN0000050773	GCCCAATTTAACGACACAGAA	NM_001935.2-786s1c1	DPP4	786	CDS		332.621	462.94	129.048	307.321	96.7535	422.771	439.997	281.091	211.254	209.327	0	1767.01	304.248	303.711	393.751	349.552	1017.02	473.373	780.676
TRCN0000050774	CCAGAAGACAACCTTGACCAT	NM_001935.2-2136s1c1	DPP4	2136	CDS		2353.93	1065.64	1781.69	1098.39	2672.82	1362.26	1460.14	1183.39	577.008	1382.1	1844.65	1051.79	838.987	1957.25	2277.2	1813.71	2024.17	1426.04	1864.2
TRCN0000050775	CCAATGCAACTTCCATACAAA	NM_001935.2-949s1c1	DPP4	949	CDS		2277.18	1816.82	2426.93	2726.05	1953.21	1440.55	1867.54	1765.25	1358.96	944.656	2888.8	3491.94	2387.89	5846.43	5250.02	7241.67	2952.33	3497.04	3115.97
TRCN0000050809	CGCCTGGTTTAGGATGAAATA	NM_005040.2-668s1c1	PRCP	668	CDS		419.614	1332.04	399.631	415.453	1421.07	516.72	153.184	660.564	977.445	144.919	4559.43	3702.3	1198.55	438.693	1568.44	1114.61	256.724	1627.22	195.169
TRCN0000050811	GCTCCTTGGAAGTTAGACATA	NM_005040.2-1534s1c1	PRCP	1534	CDS		491.256	2057.03	1290.48	68.2936	1463.4	1518.84	127.11	123.68	554.937	1145.93	1496.61	3744.37	3300.63	1459.5	2293.6	1457.57	1224.38	958.58	1191.2
TRCN0000050812	CGGTACCTAGTAGCTGATAAA	NM_005040.2-324s1c1	PRCP	324	CDS		4431.54	4170.83	3517.59	4319.57	3900.38	3061.18	5566.77	4890.98	3067.92	2066.43	174.024	252.43	479.421	6086.87	5633.93	5213.61	5410.96	3994.08	5451.27
TRCN0000050828	CCCACCGATGAGATTACCTTT	NM_000351.2-554s1c1	STS	554	CDS		7189.73	8193.17	8554.6	5668.37	6917.88	6357.23	5077.89	5082.12	5265.59	6792.4	9536.52	6647.31	8970.7	8039.89	8035.81	9259.84	6388.48	7627.22	8567.25
TRCN0000050829	CCTTTACATCACGGCTTCAAT	NM_000351.2-671s1c1	STS	671	CDS		992.746	288.246	316.375	694.318	96.7535	86.1201	554.07	1113.12	0	77.8268	0	1388.36	9.21963	42.182	150.938	174.776	612.188	254.438	444.178
TRCN0000050832	GAGCTGAGATTGGCTAATGAT	NM_000351.2-1202s1c1	STS	1202	CDS		2799.14	4542.05	4991.23	1826.85	4613.93	4352.98	1186.36	1186.2	3386.37	4715.23	9745.34	5006.52	2719.79	3058.2	4478.92	5457.63	4245.82	7005.92	7409.69
TRCN0000050865	CCCTGCTACCTGATTGCTTTA	NM_000895.1-663s1c1	LTA4H	663	CDS		9656.25	9215.13	6315.01	10511.5	8224.05	5370.76	10325.3	13812.8	6829.5	6537.45	6160.45	4249.23	6232.47	3931.36	3373.14	4778.31	12105.5	8846.15	7349.12
TRCN0000050866	CCTTCTGTGAAATTAACCTAT	NM_000895.1-519s1c1	LTA4H	519	CDS		14087.8	10590.8	13087.9	13755.5	9191.58	10310.9	15018.6	11131.2	12142.4	13566	11938	7825.32	13193.3	22723.5	20202.7	22631.9	16598.2	11307.7	13352.3
TRCN0000050867	CGCAATTCCTTTGGCGCTAAA	NM_000895.1-1718s1c1	LTA4H	1718	CDS		6923.64	7048.92	7826.11	6863.5	8332.9	5057.6	3285.31	7645.67	4013.83	5837.01	3236.85	7025.96	7827.47	84.364	351.095	267.111	6734.07	6390.53	6480.96
TRCN0000051138	CCAGCCACAATCGACTTCATT	NM_004190.1-495s1c1	LIPF	495	CDS		4498.06	4109.68	4508.34	3636.63	3283.57	3538.75	3588.42	3716.02	2676.94	5748.45	69.6096	0	92.1963	354.329	390.47	497.947	286.346	147.929	376.878
TRCN0000051140	TGGATGTGTATCTATCACATA	NM_004190.1-868s1c1	LIPF	868	CDS		1330.48	2153.11	462.074	1217.9	755.887	133.095	619.255	202.385	2222.9	593.094	2505.95	0	1751.73	2125.97	2631.57	2479.84	562.818	1349.11	1271.96
TRCN0000051141	CCAGAAGAAACTTGTACTATT	NM_004190.1-415s1c1	LIPF	415	CDS		9702.3	11010.1	13729	10682.3	12293.7	17991.3	12691.5	9396.87	16834.1	17172.9	4420.21	4922.38	7486.34	12865.5	10601.8	14740.6	11829.1	8136.09	11986.1
TRCN0000051168	CGGCTCAACATGAAGCAGAAA	NM_004260.1-1063s1c1	RECQL4	1063	CDS		823.877	1179.19	1590.2	614.642	1499.68	1401.41	570.366	604.345	558.09	944.656	243.634	210.358	119.855	42.182	9.84378	56.0603	59.244	59.1716	26.9199
TRCN0000051169	CCTCGATTCCATTATCATTTA	NM_004260.1-2097s1c1	RECQL4	2097	CDS		6985.04	7380.84	5320.09	5298.44	5327.49	3977.18	9018.3	5574.03	6593.03	4886.98	6856.55	7699.1	9662.18	11325.9	10027.5	9596.2	6724.2	7644.97	6184.84
TRCN0000051170	CAGATATGTGACTTCCTCTAT	NM_004260.1-3148s1c1	RECQL4	3148	CDS		8689.09	14844.7	9770.15	10642.4	11090.4	11618.4	12958.7	8356.83	11433	10866.2	10719.9	14809.2	13239.4	25739.5	20813	25718.5	13211.4	13668.6	15404.9
TRCN0000051243	CCGATTGCTTTCTGATGAGAA	NM_000047.1-819s1c1	ARSE	819	CDS		2394.87	3576.87	5149.41	2697.6	3888.28	4125.93	3598.2	2566.36	3358	5013.12	4663.84	2945.01	3282.19	4235.07	4239.39	4524.39	6437.85	4905.33	5841.61
TRCN0000051244	GCTCGCTGTACTGCTAAGTTT	NM_000047.1-121s1c1	ARSE	121	CDS		332.621	358.123	108.233	34.1468	338.637	0	104.296	323.255	0	0	0	1304.22	267.369	21.091	29.5314	9.89299	59.244	59.1716	0
TRCN0000051245	CCTAGAGAATCAACTTGGAAA	NM_000047.1-1138s1c1	ARSE	1138	CDS		10081	10743.7	10011.6	12714	10981.5	10404.9	14141.8	12359.6	10682.5	7755.84	7726.67	16702.4	9164.32	15788.7	15592.6	16458.6	12372.1	11218.9	12511
TRCN0000051258	GCTCGAAATCTTACGCAAATA	NM_030621.2-1322s1c1	DICER1	1322	CDS		8376.94	8018.47	8833.51	12492	9342.76	10209.1	12593.7	12410.2	11054.6	11601.6	9118.86	5258.95	12547.9	5770.5	6352.52	7746.21	5351.71	4384.62	5397.43
TRCN0000051260	CCACACATCTTCAAGACTTAA	NM_030621.2-3155s1c1	DICER1	3155	CDS		2973.12	2310.33	3217.86	3135.81	2176.95	2661.89	2773.61	2127.86	3001.7	2890.32	4524.62	2650.51	2894.97	7280.62	7258.15	5652.2	5460.33	3005.92	3391.9
TRCN0000051261	GCCAAGGAAATCAGCTAAATT	NM_030621.2-3772s1c1	DICER1	3772	CDS		3029.41	3402.17	3509.26	4114.69	2025.78	2638.41	4005.6	1959.2	1986.42	2020.81	6926.16	5511.38	2913.4	6053.12	5476.43	5609.33	4512.42	3213.02	4152.39
TRCN0000051340	CCATGCACCTAATGCTGTGAA	NM_003878.1-836s1c1	GGH	836	CDS		2527.92	1912.9	4087.89	1644.74	1257.8	3444.8	1815.39	1506.65	2027.41	1247.91	2679.97	2440.15	1152.45	2438.12	3730.79	3360.32	3051.07	4248.52	4307.18
TRCN0000051341	GATGGCAAGATTGAGTTTATT	NM_003878.1-723s1c1	GGH	723	CDS		3213.63	3148.87	3521.75	2242.31	2491.4	3131.64	1499.25	581.858	3544.03	1929.57	1670.63	2019.44	7172.88	6879.89	5735.65	7310.92	4117.46	3449.7	2880.43
TRCN0000051342	GTGCGAGAGTTGTACCAGTAA	NM_003878.1-262s1c1	GGH	262	CDS		0	0	0	0	0	0	0	0	0	0	0	0	359.566	160.292	269.063	3.29766	187.606	88.7574	141.329
TRCN0000051623	CCGATGTAACTCCTCTGAATT	NM_002427.2-465s1c1	MMP13	465	CDS		4682.28	4026.7	1981.5	3363.46	2987.26	2982.89	3963.23	3741.32	2421.54	2117.42	939.73	546.931	442.542	5631.3	3888.29	3159.16	4650.66	3147.93	2671.8
TRCN0000051624	CCGAGGAGAAACAATGATCTT	NM_002427.2-916s1c1	MMP13	916	CDS		11278.4	12460.1	14107.8	11314	11622.5	10772.8	14190.7	13658.2	19700.3	11902.1	6891.35	6857.67	9072.12	21491.7	14470.4	17945.9	9340.81	6786.98	6595.37
TRCN0000051625	CGAACTCTTAAATGGTCCAAA	NM_002427.2-353s1c1	MMP13	353	CDS		5316.82	4411.03	5024.53	3494.35	5025.14	5159.37	4592.26	2765.93	3975.99	4465.65	2645.17	3702.3	5642.42	7196.25	7632.21	8247.46	4166.83	5065.09	6581.91
TRCN0000051843	CGTCATAGAAATAATGCAGAA	NM_002423.2-278s1c1	MMP7	278	CDS		6770.12	8044.68	6331.66	7381.4	8399.41	6725.19	5772.1	5509.38	10625.8	7895.39	3376.07	2987.08	6905.51	13667	10759.3	11406.6	7267.27	8497.04	10451.6
TRCN0000051844	CCTACCTATAACTGGAATGTT	NM_002423.2-248s1c1	MMP7	248	CDS		1944.55	2432.62	1877.43	967.492	2297.9	1722.4	1926.21	1115.93	2021.1	1341.84	6682.52	12327	6536.72	8664.19	6880.81	7386.77	3919.98	3372.78	3849.54
TRCN0000051846	CGTATCATATACTCGAGACTT	NM_002423.2-386s1c1	MMP7	386	CDS		8202.95	8721.62	10369.6	5668.37	11864.4	5488.2	6208.84	5155.21	11521.2	7664.59	8457.57	10223.4	10178.5	14915.6	14437.6	14621.8	10002.4	10627.2	10269.9
TRCN0000052118	CGACAGGAAGACTCTGAACAA	NM_002769.2-303s1c1	PRSS1	303	CDS		1867.8	2921.76	3197.05	1274.81	2068.11	1988.59	1626.36	1509.46	2093.62	2683.68	5499.16	3407.8	3319.07	3539.07	3425.64	3080.02	3653.38	3236.69	2234.35
TRCN0000052119	CTGAACAATGACATCATGTTA	NM_002769.2-316s1c1	PRSS1	316	CDS		21523.1	15202.8	18216.5	15855.5	16919.8	17372.8	24255.2	16134.6	14109.9	18120.2	9223.27	6689.39	11423.1	43468.6	28937.4	34120.9	21959.8	23503	23218.4
TRCN0000052120	CCCTGGAAAGATTACCAGCAA	NM_002769.2-531s1c1	PRSS1	531	CDS		12214.9	8009.74	9212.33	10773.3	8967.84	9073.92	8522.9	11662.5	9616.8	9916.2	5359.94	8708.82	10344.4	4686.42	4675.8	6908.61	11552.6	11503	10545.9
TRCN0000052168	CCAGCAGCATTCGGTAAGAAA	NM_003183.3-314s1c1	ADAM17	314	CDS		7706.58	5131.65	3875.59	5269.99	4359.96	4376.46	2890.94	2147.53	2449.92	3547.83	382.853	589.002	792.889	535.712	1200.94	1137.69	2330.27	2508.88	2712.18
TRCN0000052171	CCTGGTTACAACTCATGAATT	NM_003183.3-1364s1c1	ADAM17	1364	CDS		3612.78	3070.25	3421.84	4245.58	3005.41	3460.46	4197.89	3628.88	4225.09	2071.8	1044.14	1009.72	1152.45	6985.34	5968.61	7014.13	138.236	165.68	174.979
TRCN0000052172	CCTATGTCGATGCTGAACAAA	NM_003183.3-2002s1c1	ADAM17	2002	CDS		13570.9	14425.4	14357.6	15605.1	19302.3	14937.9	14376.5	18532.3	23200.1	17462.7	15662.2	15482.4	16106.7	10419	12393.3	13289.6	19590	16390.5	16367.3
TRCN0000052463	CGCTGAAGTAAACCAGGATTA	NM_000143.2-341s1c1	FH	341	CDS		9134.29	12656.6	12754.9	8132.63	9324.62	8964.31	5895.96	7232.47	6079.08	8112.77	18376.9	10560	15848.6	10566.6	11179.3	12537.7	11374.9	12011.8	13278.2
TRCN0000052465	CCCAACGATCATGTTAATAAA	NM_000143.2-561s1c1	FH	561	CDS		7123.21	9813.46	9661.92	8775.72	9318.57	9465.38	11371.5	10338.5	8904.21	9666.62	9884.56	12958.1	10722.4	22390.2	17617.1	17708.5	8392.91	13609.5	13924.3
TRCN0000052466	GTGGTTATGTTCAACAAGTAA	NM_000143.2-778s1c1	FH	778	CDS		47227.1	43634.3	41095.4	53024.3	41313.8	55477	66830.6	68555.3	52772.6	66007.8	14165.6	25116.7	32609.8	72013.1	49747.2	61616.8	44897.1	38319.5	42176.7
TRCN0000053008	GCTTATTTCAATGGCTCGATT	NM_006502.1-746s1c1	POLH	746	CDS		11539.4	8263.04	8446.37	10118.8	7081.15	12041.1	9324.67	9742.61	6019.17	9755.18	9397.3	10854.5	17268.4	6660.54	8022.68	8771.79	11236.6	8757.4	12181.2
TRCN0000053009	GCCGTATCTCATCAAGGCAAA	NM_006502.1-2263s1c1	POLH	2263	CDS		2916.83	2541.8	4479.2	3790.29	3985.04	4791.41	2923.53	3988.68	2456.23	4194.59	9814.95	3534.01	5163	1754.77	2752.98	2318.26	4887.63	4266.27	3937.03
TRCN0000053010	CCCTTCATCTTCTACAGACAT	NM_006502.1-1536s1c1	POLH	1536	CDS		7179.5	8725.98	9716.03	7859.45	5684.27	6881.78	8914.01	7437.66	7185.8	9325.79	21753	7572.89	12464.9	16442.6	11842.1	15927.7	11908.1	7810.65	10074.8
TRCN0000053294	CCGGGAATTTCTGCACAACAA	NM_000540.1-10777s1c1	RYR1	10777	CDS		614.07	1327.68	599.447	802.449	272.119	1174.36	303.109	601.534	387.825	984.911	417.658	336.573	543.958	84.364	137.813	154.99	9.87401	41.4201	26.9199
TRCN0000053295	GCTTCTCTAATCCGTGGCAAT	NM_000540.1-1706s1c1	RYR1	1706	CDS		5828.55	4332.42	4375.13	4735.02	5635.89	5950.11	879.993	1936.72	920.69	4159.71	8979.64	14304.3	8500.5	118.11	236.251	138.502	6082.39	7550.3	4435.05
TRCN0000053296	GCCTCTAACAAGGAGAAGGAA	NM_000540.1-9221s1c1	RYR1	9221	CDS		4104.03	5419.89	5057.83	5839.1	6059.19	6200.64	4944.26	6141.84	4420.57	4841.36	10023.8	12411.1	8306.89	3804.82	4370.64	3601.05	5381.33	7183.43	4865.77
TRCN0000053949	GACTCGGAGCTCAAGTTCAAT	XM_371380.1-565s1c1	S100A13	565	CDS		1130.91	244.572	2431.09	1217.9	514.003	1808.52	697.476	1169.34	491.876	1720.24	0	1977.37	737.571	67.4912	141.094	201.157	493.7	887.574	1022.95
TRCN0000053950	ACCACCTTCTTCACCTTTGCA	XM_371380.1-415s1c1	S100A13	415	CDS		0	122.286	74.9308	113.823	36.2826	477.575	58.6662	67.4618	258.55	0	2088.29	0	1807.05	147.637	403.595	112.121	118.488	177.515	289.389
TRCN0000053951	CAACGAGTTCAAAGAGCTGGT	XM_371380.1-468s1c1	S100A13	468	CDS		0	375.593	4.16282	0	108.848	0	0	0	0	0	104.414	0	0	8.4364	13.125	6.59533	88.8661	455.621	67.2997
TRCN0000053993	CAACTCCATCAGAACTCGCAA	NM_006272.1-915s1c1	S100B	915	3UTR		1146.26	987.023	2193.81	1405.71	640.992	1800.69	1319.99	1737.14	337.376	2283.81	2262.31	3491.94	3051.7	573.675	1053.28	511.138	2241.4	2053.25	1076.79
TRCN0000053995	GACAATGATGGAGACGGCGAA	NM_006272.1-256s1c1	S100B	256	CDS		13954.7	21570.4	20110.6	13715.6	28766	16785.6	16071.3	14546.5	30710.7	19252.7	8736.01	11695.9	14622.3	2400.16	6378.77	5210.31	12303	21047.3	17605.6
TRCN0000053996	ACACTGGACAATGATGGAGAC	NM_006272.1-250s1c1	S100B	250	CDS		6232.81	6756.3	4383.45	6465.12	6343.4	4204.22	5103.96	4466.53	4231.39	3086.23	13469.5	8498.46	9440.91	5783.15	7556.75	6516.18	7622.73	8881.66	7530.83
TRCN0000055426	CGTTCACTACCTGCACTCTAA	NM_001348.x-471s1c2	DAPK3	471	CDS		6744.53	2768.91	5361.72	5787.88	3555.69	3844.09	4901.89	6695.58	2087.32	3105.02	4907.48	10475.8	5836.03	974.405	1863.76	2090.72	6418.1	7142.01	7019.35
TRCN0000055427	GTATATCCACTCCAAGAACTT	NM_001894.x-462s1c2	CSNK1E	462	CDS		1217.91	1284	1644.32	1855.31	1269.89	2106.03	2636.72	2886.8	1270.68	3735.68	0	42.0716	1733.29	1611.35	1404.38	1602.66	1283.62	1159.76	1682.49
TRCN0000056563	GCATCGAGAGAAGGAACTGAA	NM_000697.1-411s1c1	ALOX12	411	CDS		97.2277	441.103	657.726	375.615	296.308	242.702	156.443	106.815	416.202	166.388	0	0	387.225	244.656	633.283	286.897	256.724	1177.51	471.098
TRCN0000056564	CCCAAAGCTGTGCTAAACCAA	NM_000697.1-1891s1c1	ALOX12	1891	CDS		440.083	384.328	1790.01	506.511	429.344	970.808	332.442	514.396	444.58	1325.74	0	1304.22	414.884	33.7456	36.0939	108.823	454.204	171.598	922.005
TRCN0000056565	CCTCCAAATATGAGATTCCAT	NM_000697.1-514s1c1	ALOX12	514	CDS		14645.6	14980	14923.7	17625.4	18933.5	14397.7	22214.9	19670.7	27359	15662	6090.84	5679.67	5919.01	18762.6	18627.7	18710.9	13221.3	13455.6	15028
TRCN0000056568	CCTGTTCATCAACCGCTTCAT	NM_000698.1-608s1c1	ALOX5	608	CDS		5045.61	2965.44	5611.49	6328.54	2727.24	4431.27	3943.67	7075.06	1450.4	3029.88	9745.34	5427.24	7283.51	987.059	1758.76	1520.22	4897.51	5313.61	4724.44
TRCN0000056569	CGGGAGATGAGAACCCTATTT	NM_000698.1-1039s1c1	ALOX5	1039	CDS		61.407	61.143	104.071	45.529	72.5651	70.4619	61.9255	39.3527	31.5305	37.5715	348.048	126.215	295.028	25.3092	13.125	16.4883	9.87401	5.91716	6.72997
TRCN0000056570	CGAGATGACCAAATTCACATT	NM_000698.1-405s1c1	ALOX5	405	CDS		6427.26	11857.4	6802.06	6220.41	13793.4	8377.13	8483.79	6352.65	14668	11016.5	8701.2	3407.8	7587.76	12633.5	12885.5	13790.8	4621.04	3402.37	4818.66
TRCN0000056578	GCTATCAAAGACTCTCTAAAT	NM_001140.3-570s1c1	ALOX15	570	CDS		3264.8	3795.23	4208.62	933.345	1929.02	1855.5	707.254	559.371	1898.14	2074.49	5116.31	9129.54	8122.5	7175.16	10089.9	9678.64	5223.35	6088.76	6851.11
TRCN0000056580	CCAGTTTCTTAATGGCGCCAA	NM_001140.3-704s1c1	ALOX15	704	CDS		2666.09	2310.33	11514.4	8428.56	10122.8	15595.6	68.4439	609.967	107.204	3859.13	6230.06	4038.87	3863.03	59.0548	26.2501	9.89299	4887.63	8242.6	8997.96
TRCN0000056581	TGGGAAATCATCTATCGGTAT	NM_001140.3-1416s1c1	ALOX15	1416	CDS		10137.3	16932.3	16389	12793.7	17167.7	17615.5	13320.5	8171.31	20605.2	16971.6	9954.17	19058.4	22495.9	26393.3	29163.9	29029.3	11690.8	24094.7	18150.7
TRCN0000056618	GTGAAGGTGTTTGAGACGTTT	NM_000360.2-317s1c1	TH	317	CDS		4743.69	2349.64	3858.94	4729.33	1161.04	3679.68	6704.25	7150.95	2049.48	2831.28	2993.21	3660.23	4886.41	3796.38	3192.67	3195.44	3821.24	2781.07	3950.49
TRCN0000056619	GACGTACCAGTCAGTCTACTT	NM_000360.2-1294s1c1	TH	1294	CDS		0	87.3472	104.071	0	78.6122	172.24	94.5178	0	66.214	217.378	0	0	0	299.492	177.188	151.693	641.81	112.426	121.139
TRCN0000056620	CGAGGAGATTGCCACCTGGAA	NM_000360.2-697s1c1	TH	697	CDS		762.47	921.513	861.705	1064.24	471.673	461.917	482.367	691.484	176.571	155.654	348.048	126.215	212.052	21.091	22.9688	9.89299	0	5.91716	0
TRCN0000056848	CCTTACACATACTCAACCTAA	NM_003265.2-1324s1c1	TLR3	1324	CDS		0	209.633	0	0	0	0	0	0	151.346	0	0	0	0	8.4364	229.688	194.562	0	0	53.8397
TRCN0000056849	CCAGTTCAGAAAGAACGGATA	NM_003265.2-2739s1c1	TLR3	2739	CDS		9164.99	7022.71	7234.99	10898.5	6536.91	8040.48	14871.9	12460.8	6671.85	7468.68	4594.23	3197.44	7514	12359.3	9463.16	8138.63	8580.51	6426.04	6804
TRCN0000056851	CCTCTTCGTAACTTGACCATT	NM_003265.2-1611s1c1	TLR3	1611	CDS		2824.72	4397.93	5207.69	2509.79	3350.09	4783.58	2705.16	3541.75	2818.83	4296.57	3550.09	2103.58	6038.86	4694.86	3970.33	5460.93	5726.92	5254.44	6541.53
TRCN0000056974	CCTGTGAGTTAGATCTGACTA	NM_016562.2-2630s1c1	TLR7	2630	CDS		14701.9	16556.7	15360.8	12833.5	12432.8	11234.8	13652.9	13335	11398.3	12822.6	5568.77	6016.24	4978.6	17497.1	19343	16567.5	1155.26	1467.46	1393.1
TRCN0000056975	GCTCTCCCTGAAAGATAACAA	NM_016562.2-759s1c1	TLR7	759	CDS		2031.55	3467.68	3242.84	2401.66	2987.26	1949.44	2346.65	1919.85	2197.68	1846.37	1218.17	6352.81	4139.62	4062.13	3563.45	3871.46	4018.72	4934.91	3782.24
TRCN0000056977	CCAGAGCATACAGCTTAGCAA	NM_016562.2-2967s1c1	TLR7	2967	CDS		7496.77	8232.47	7097.62	10323.7	9905.14	7891.73	13483.5	13610.4	11953.2	6172.47	4663.84	2692.58	4204.15	5778.94	5932.52	6291.94	7830.09	7289.94	7557.75
TRCN0000057563	GCCCTATTAGTGATTTCCAAA	NM_000610.3-3735s1c1	CD44	3735	3UTR		5480.57	5140.38	5882.07	6169.19	3380.33	6067.55	6049.14	5166.45	3285.48	4154.34	7065.38	12789.8	10196.9	11001.1	9660.03	10206.3	8718.75	7964.5	7874.06
TRCN0000057564	CCTCCCAGTATGACACATATT	NM_000610.3-766s1c1	CD44	766	CDS		2108.31	2851.89	2668.37	1775.63	2080.2	3069.01	1880.58	975.385	2456.23	1843.69	661.291	168.286	1051.04	7259.53	4327.98	5286.15	2093.29	2449.7	2187.24
TRCN0000057567	CGCTATGTCCAGAAAGGAGAA	NM_000610.3-894s1c1	CD44	894	CDS		1494.24	1882.33	1386.22	1479.69	1336.41	1190.02	847.401	846.084	614.845	912.452	3028.02	3113.3	2636.82	1771.64	2280.48	2433.68	2172.28	2615.38	2846.78
TRCN0000057673	CCCACGCAGATTTATTCCAGT	NM_013230.1-117s1c1	CD24	117	CDS		16610.6	16630.9	20139.7	17027.9	15686.2	22438.2	17225.1	17677.8	13684.2	33159.6	8527.18	13126.3	12695.4	9592.19	9817.53	16514.7	13507.6	14082.8	20041.8
TRCN0000057674	TCCAACTAATGCCACCACCAA	NM_013230.1-203s1c1	CD24	203	CDS		1693.81	497.879	3784.01	489.437	1076.38	751.593	544.292	500.342	873.395	662.869	3306.46	0	1724.07	459.784	600.471	811.225	1885.94	1757.4	2241.08
TRCN0000057675	TCTTCTGCATCTCTACTCTTA	NM_013230.1-278s1c1	CD24	278	CDS		4503.18	5201.52	4720.64	5343.97	5593.56	3765.8	3079.98	3215.68	2639.1	2970.84	10128.2	13715.3	11248	10769.1	10903.6	13820.5	6161.38	10189.3	6904.94
TRCN0000057758	CCTCAGAAGCTATCCCTAAAT	NM_000419.2-1620s1c1	ITGA2B	1620	CDS		2328.35	4804.09	2531	2435.8	5472.62	4016.33	3171.24	2487.65	5757.47	3851.08	5046.7	1346.29	4213.37	4116.97	5912.83	3884.65	3327.54	5757.4	3735.13
TRCN0000057760	CTGCTCTACATCCTGGATATA	NM_000419.2-2559s1c1	ITGA2B	2559	CDS		1002.98	1476.17	299.723	939.037	120.942	782.91	2343.39	2276.84	50.4488	1006.38	0	0	55.3178	1552.3	1223.91	1572.99	1441.61	869.822	572.047
TRCN0000057762	CTGGTGCAAGATTCACTGAAT	NM_000419.2-1506s1c1	ITGA2B	1506	CDS		470.787	371.226	0	96.7492	302.355	0	71.7032	0	0	0	104.414	0	0	130.764	383.908	161.586	315.968	88.7574	53.8397
TRCN0000058468	GCTAGAACTGAACTGGAACAA	NM_000206.1-521s1c1	IL2RG	521	CDS		3986.34	4293.11	3084.65	4279.73	2866.32	3006.37	3321.16	2684.42	2970.17	2471.67	7691.86	2145.65	10565.7	5994.06	5755.33	6084.19	6763.7	7349.11	5774.31
TRCN0000058469	GACTGAACAATCAGTGGATTA	NM_000206.1-605s1c1	IL2RG	605	CDS		8924.48	6751.94	6023.61	8041.57	3676.63	7187.11	10397	10158.6	5070.1	7669.96	6021.23	13925.7	10759.3	14354.5	11474.6	12610.3	9646.91	6798.82	8331.7
TRCN0000058470	ACGACAATTCTGACGCCCAAT	NM_000206.1-87s1c1	IL2RG	87	CDS		19471.1	17382.1	17854.4	27687.4	26099.3	25796.9	16384.2	35948.7	22503.3	30478.6	9640.93	13631.2	15037.2	303.711	922.034	946.429	19728.3	18301.8	21630.1
TRCN0000058753	CCAGTTCACATGCTTCTACAA	NM_000878.2-227s1c1	IL2RB	227	CDS		0	0	79.0937	0	0	70.4619	0	0	0	0	0	0	9.21963	202.474	147.657	342.957	128.362	289.941	40.3798
TRCN0000058754	CTTCATCATCTTAGTGTACTT	NM_000878.2-899s1c1	IL2RB	899	CDS		3428.56	1760.05	2231.27	3636.63	2170.91	1706.74	5250.63	6467.9	3443.13	1878.58	2993.21	1220.08	2258.81	5243.23	3071.26	4966.28	4798.77	2443.79	3613.99
TRCN0000058755	CCAGGGTTACTTCTTCTTCCA	NM_000878.2-1214s1c1	IL2RB	1214	CDS		1176.97	738.084	416.282	939.037	1481.54	532.379	1101.62	944.465	1570.22	501.848	730.901	0	903.524	1240.15	813.753	1239.92	938.031	680.473	706.646
TRCN0000059053	GTGGTCAACATGAAGGGCAAT	NM_002567.2-410s1c1	PEBP1	410	CDS		388.911	248.939	491.213	1058.55	181.413	117.436	1000.59	899.491	674.752	0	1287.78	0	387.225	598.985	413.439	309.98	947.905	982.249	289.389
TRCN0000059054	TGGGATGACTATGTGCCCAAA	NM_002567.2-662s1c1	PEBP1	662	CDS		10418.7	8394.06	10482	10039.2	9578.6	9888.15	11433.4	10254.2	9875.35	9859.84	16810.7	12705.6	12280.6	11958.6	12255.5	13207.1	11483.5	12201.2	12712.9
TRCN0000059057	CGAGCAGGACAGGCCGCTAAA	NM_002567.2-520s1c1	PEBP1	520	CDS		1274.19	2445.72	1094.82	523.584	1977.4	313.164	485.626	666.185	810.334	198.592	626.486	1009.72	221.271	0	49.2189	3.29766	19.748	17.7515	0
TRCN0000059073	GCCCACCAACCCAAGCAAGAT	NM_013258.3-696s1c1	PYCARD	696	CDS		2891.25	2288.5	3463.47	2401.66	4849.77	2567.94	228.146	798.298	476.11	1382.1	8109.52	7783.25	5642.42	12.6546	118.125	102.228	4976.5	4988.17	4623.49
TRCN0000059074	CCTGCACTTTATAGACCAGCA	NM_013258.3-573s1c1	PYCARD	573	CDS		10239.6	9699.9	11676.7	13721.3	10237.7	13403.4	14858.9	22349.5	9922.65	16587.8	5011.89	5553.45	5467.24	2649.03	3799.7	4534.29	503.574	473.373	659.537
TRCN0000059075	CGGAAGCTCTTCAGTTTCACA	NM_013258.3-718s1c1	PYCARD	718	CDS		2645.62	3576.87	5315.93	2845.57	3356.14	3867.57	544.292	1380.16	835.558	2439.47	2401.53	841.432	2083.64	50.6184	160.782	191.264	3505.27	5165.68	7820.22
TRCN0000059163	CCTCGTCACAACAACAGATTT	NM_000417.1-798s1c1	IL2RA	798	CDS		12363.3	13831.4	12038.9	8821.25	10419.1	8502.4	7727.65	8300.61	9339.33	11381.5	9919.37	5890.02	8306.89	8862.44	7258.15	9312.6	6329.24	5964.5	5040.74
TRCN0000059164	CCTCAACCTGAAGAACAGAAA	NM_000417.1-445s1c1	IL2RA	445	CDS		12194.4	7267.29	6623.05	9686.3	6585.29	6991.38	7809.13	8117.9	5971.87	6521.35	12390.5	7446.67	5245.97	2404.38	3117.2	2961.3	13794	6372.78	6945.32
TRCN0000059165	GCCACAGAGAGAATTTATCAT	NM_000417.1-562s1c1	IL2RA	562	CDS		7553.06	7372.1	7234.99	5639.91	5853.59	6365.06	6026.32	6414.49	8027.66	4666.92	15836.2	15019.6	13599	13211.4	12422.9	11805.6	7020.42	8964.5	8116.34
TRCN0000059403	CGCTGATCTTACAACACTATT	NM_003786.2-1161s1c1	ABCC3	1161	CDS		12813.6	13805.2	17850.2	12896.1	13134.3	13121.6	13105.4	11013.1	20318.2	15299.7	12634.1	14977.5	18605.2	14869.2	17712.2	20445.5	16163.8	18313.6	19940.9
TRCN0000059404	CCGGAATTATTCTGTGCGCTA	NM_003786.2-3943s1c1	ABCC3	3943	CDS		24281.3	22976.7	18595.3	21751.5	25488.5	23636	20024.7	19954.6	24221.7	20001.5	13504.3	10980.7	15074.1	7727.75	9686.28	12719.1	22226.4	21532.5	19247.7
TRCN0000059406	GCACTGCTGCACAACAAGATA	NM_003786.2-3209s1c1	ABCC3	3209	CDS		17275.8	13486.4	16043.5	17693.7	16115.5	18171.3	15031.6	17107.2	17133.7	17779.4	12529.7	15187.8	18762	4454.42	6316.43	6733.83	19846.8	16887.6	18265.1
TRCN0000059408	CCAGAATTTATGTCCGGGAAT	NM_004378.1-466s1c1	CRABP1	466	CDS		13407.2	14403.5	12538.4	10648.1	13406.4	11923.7	10090.6	9037.07	15453.1	9551.22	8805.62	13126.3	7412.59	8242.37	12573.8	13088.4	10229.5	12964.5	10397.8
TRCN0000059410	CGATGAACTTATCCTGACGTT	NM_004378.1-422s1c1	CRABP1	422	CDS		4651.58	5629.53	4370.97	4638.27	3912.47	4125.93	3836.12	3631.69	3017.47	2597.8	3619.7	2398.08	3079.36	5816.9	5748.77	6466.72	5618.31	5940.83	4623.49
TRCN0000059412	GCTGGCCAACGATGAACTTAT	NM_004378.1-413s1c1	CRABP1	413	CDS		5705.73	6157.98	6939.43	5309.83	3767.34	5496.03	2930.05	5391.32	4688.58	7076.87	2679.97	9970.97	9440.91	911.132	1315.79	2103.91	5213.48	6733.73	8607.63
TRCN0000059518	GCTGTTCATCTATGGCCACTA	NM_020548.2-145s1c1	DBI	145	CDS		245.628	467.307	586.958	347.159	2068.11	0	127.11	255.793	2944.95	142.235	0	2902.94	1502.8	911.132	1112.35	771.653	849.165	1005.92	948.925
TRCN0000059521	AGAGGAGGTTAGGCACCTTAA	NM_020548.2-100s1c1	DBI	100	CDS		2533.04	6354.51	3963.01	4069.16	3900.38	4533.05	3145.16	3443.36	6734.91	3298.24	174.024	631.074	359.566	3674.05	3776.73	3439.46	3268.3	4899.41	4542.73
TRCN0000059522	TGCCATGAAAGCTTACATCAA	NM_020548.2-277s1c1	DBI	277	CDS		3090.82	2271.03	3505.1	2361.82	2358.37	4556.53	1935.99	2411.76	1431.48	1827.59	2192.7	5805.88	4277.91	4209.77	4413.3	5540.07	5489.95	3260.36	4852.31
TRCN0000059683	CCGAACACATTGGAAGGAAAT	NM_000927.3-3500s1c1	ABCB1	3500	CDS		414.497	676.941	283.072	381.306	332.59	0	270.516	399.149	85.1323	85.8778	0	378.644	276.589	843.64	406.876	1025.57	1145.38	331.361	121.139
TRCN0000059684	GCAGCAATTAGAACTGTGATT	NM_000927.3-1193s1c1	ABCB1	1193	CDS		3628.13	1192.29	1973.18	2851.26	1626.67	2372.22	2317.32	2175.64	1311.67	1851.74	2053.48	4165.09	1447.48	3323.94	3415.79	2024.77	3505.27	2467.46	1924.77
TRCN0000059685	CGACAGAATAGTAACTTGTTT	NM_000927.3-2663s1c1	ABCB1	2663	CDS		2717.26	2799.48	3059.68	3500.05	2709.1	2536.63	3021.31	1644.38	1406.26	1755.13	4489.82	5048.59	5439.58	7491.53	6388.62	7597.82	3021.45	3520.71	3109.24
TRCN0000059800	CCTTCTTCGTTATGATGTTTA	NM_004827.1-1718s1c1	ABCG2	1718	CDS		16948.3	13704.8	21825.7	15309.1	19181.4	23972.7	20357.2	16207.7	21018.2	22961.6	18690.2	21666.9	12925.9	28236.6	21420.1	29695.5	18375.5	17112.4	22229.1
TRCN0000059801	GCTGTGGCATTAAACAGAGAA	NM_004827.1-1114s1c1	ABCG2	1114	CDS		11902.7	14263.8	12817.3	9720.45	12130.5	9324.45	11162.9	11277.4	11149.2	7924.91	9536.52	11233.1	9957.21	8352.04	12731.3	12461.9	9558.04	12047.3	11642.8
TRCN0000059802	CCTGCCAATTTCAAATGTAAT	NM_004827.1-544s1c1	ABCG2	544	CDS		12695.9	11953.5	11589.3	11336.7	8326.85	10373.6	11443.2	9000.53	11830.2	8807.84	522.072	715.217	1152.45	3129.91	2982.67	3287.77	78.9921	82.8402	87.4896
TRCN0000060003	CTGAACCACAAGACCTACATT	NM_000355.2-1044s1c1	TCN2	1044	CDS		0	0	0	204.881	0	0	208.591	75.8945	0	0	0	0	0	269.965	0	141.8	730.677	0	0
TRCN0000060004	CCCATGAGTTAGGAGGATTCA	NM_000355.2-1243s1c1	TCN2	1243	CDS		2220.89	2738.33	1277.99	1343.11	2110.44	1135.22	1225.47	404.771	1980.11	789.002	6230.06	1724.94	2756.67	4146.49	3379.7	3544.99	3139.93	2810.65	1749.79
TRCN0000060005	CCCTCACTGAGATGTGTGAAA	NM_000355.2-205s1c1	TCN2	205	CDS		4446.89	5769.28	6439.89	3545.57	6645.76	6310.25	2431.39	3603.59	5848.91	5635.73	5951.62	5048.59	5955.88	2345.32	3271.42	4204.52	4176.71	7207.1	6851.11
TRCN0000060433	CCACACTCAACTACTGCGTAT	NM_000714.3-530s1c1	TSPO	530	CDS		10111.7	12302.9	9412.15	12167.6	10733.6	6286.76	10882.6	14481.8	11748.3	7610.92	4141.77	5847.95	4766.55	7483.09	9033.31	9886.4	10111	10751.5	11346.7
TRCN0000060434	CTTCTTTGGTGCCCGACAAAT	NM_000714.3-381s1c1	TSPO	381	CDS		2676.32	1332.04	3022.21	2970.77	2400.7	2372.22	524.737	1998.56	264.856	1910.78	487.267	462.788	165.953	4.2182	26.2501	13.1907	3436.15	2082.84	3115.97
TRCN0000060435	CGGCTCCTACCTGGTCTGGAA	NM_000714.3-273s1c1	TSPO	273	CDS		818.76	786.125	703.517	335.777	725.651	720.277	16.2962	101.193	40.9896	254.95	34.8048	0	27.6589	4.2182	0	0	9.87401	17.7515	33.6498
TRCN0000061008	CCCTCTTCTATACTCTTCGCT	NM_005866.2-667s1c1	SIGMAR1	667	CDS		14210.6	14324.9	12904.8	16840.1	15674.1	10765	19982.4	18771.2	14942.3	13566	9049.25	16954.9	11220.3	12760.1	12061.9	9998.52	15867.5	15757.4	14927.1
TRCN0000061010	GCTGGCCTTCTCTCGTCTGAT	NM_005866.2-239s1c1	SIGMAR1	239	CDS		5838.78	5616.42	5678.09	5122.02	6609.47	5989.26	912.586	2498.9	1195.01	3236.52	12077.3	8582.61	13027.3	25.3092	160.782	138.502	5401.08	9289.94	7793.3
TRCN0000061011	GACTTCCTCACCCTCTTCTAT	NM_005866.2-657s1c1	SIGMAR1	657	CDS		977.395	930.247	1407.03	591.878	1294.08	485.404	1421.03	587.48	286.927	142.235	1218.17	2187.72	3604.88	2665.9	2707.04	3798.91	1836.57	2674.56	2268
TRCN0000061753	CGCTCATCACTGGATGAAGAT	NM_001752.2-1719s1c1	CAT	1719	3UTR		86.9932	759.92	1569.38	216.263	241.884	884.688	104.296	84.3273	100.898	813.155	1601.02	546.931	1650.31	194.037	177.188	586.984	730.677	1467.46	491.287
TRCN0000061754	GCCACATGAATGGATATGGAT	NM_001752.2-712s1c1	CAT	712	CDS		1110.44	1707.64	1511.11	381.306	798.217	1417.07	837.623	902.302	665.293	241.531	2436.34	3281.59	4121.18	1674.63	3455.17	2351.23	2063.67	1479.29	1588.27
TRCN0000061756	CGGAGATTCAACACTGCCAAT	NM_001752.2-1371s1c1	CAT	1371	CDS		5946.24	3044.05	3530.08	5372.43	3313.81	1777.2	4699.82	3426.5	1995.88	1779.28	1218.17	1514.58	1825.49	2750.27	2674.23	4026.45	3663.26	4094.67	3674.56
TRCN0000062143	CCCAACATCATCCCTGTTCTT	NM_006017.1-776s1c1	PROM1	776	CDS		3868.64	4441.6	2714.16	3545.57	3610.12	2129.51	2799.68	2054.77	1500.85	1175.45	1601.02	4964.45	5826.81	4213.98	3770.17	3594.45	4601.29	4029.59	2947.72
TRCN0000062144	GCGTCTTCCTATTCAGGATAT	NM_006017.1-1231s1c1	PROM1	1231	CDS		19588.8	23819.6	20564.4	21273.4	25047.1	20919.3	26839.8	22799.3	28557.2	24120.9	11416	18132.9	20071.1	19247.7	22594.8	20405.9	21002	24260.4	19449.6
TRCN0000062145	CCTCTGTTATTATTGAGGAAA	NM_006017.1-2232s1c1	PROM1	2232	CDS		24388.8	26776.3	23944.6	21307.6	27496.1	20645.3	28378.2	27993.8	40803.6	22228.9	13225.8	12621.5	19010.9	19479.7	26666.8	23096.8	23361.9	26597.6	26718
TRCN0000063368	CCTGACTATTCTGGTCAAGAA	NM_000832.4-2704s1c1	GRIN1	2704	CDS		97.2277	445.471	990.752	68.2936	610.757	430.6	169.48	5.62182	677.906	354.246	0	3071.23	1198.55	767.713	1460.16	1553.2	849.165	1059.17	699.916
TRCN0000063369	CCCTAATGACAGGAAGATCAT	NM_000832.4-2212s1c1	GRIN1	2212	CDS		2568.86	3314.83	2281.23	1923.6	2243.47	2137.34	1711.1	1644.38	1267.53	1696.09	5951.62	6142.45	4812.65	3720.45	5115.49	6473.31	3643.51	3059.17	3748.59
TRCN0000063370	GCAGTACCATCCCACTGATAT	NM_000832.4-3682s1c1	GRIN1	3682	CDS		312.152	200.899	0	335.777	54.4239	0	91.2586	0	3.15305	0	0	1556.65	737.571	658.04	705.471	880.476	138.236	568.047	174.979
TRCN0000063538	CACTACAAGATGGGACTGTTT	NM_002013.2-824s1c1	FKBP3	824	CDS		6381.21	7420.14	5357.56	6618.79	8030.54	6740.85	6753.13	5515	8957.81	7205.68	5185.92	13673.3	8730.99	15999.6	16261.9	15466	11898.2	10159.8	9139.29
TRCN0000063539	CCACTTGGTTACAGCCTATAA	NM_002013.2-582s1c1	FKBP3	582	CDS		4564.59	2773.27	2589.28	3619.56	3610.12	2403.53	3810.05	3092	1049.97	1999.34	2053.48	925.575	673.033	6027.81	5007.21	4669.49	3416.41	3260.36	2759.29
TRCN0000063541	GATTCGTTTCTTGCAGAACAT	NM_002013.2-514s1c1	FKBP3	514	CDS		1688.69	2244.82	2293.72	1183.76	1566.2	2810.65	1903.39	2723.77	1667.96	3515.62	1670.63	6268.67	4729.67	2927.43	2976.1	2440.27	1451.48	2899.41	2496.82
TRCN0000063643	CGGCTGTTTCATTGAGGACAT	NM_007346.2-353s1c1	OGFR	353	CDS		24731.7	20151	23220.2	24511.7	19846.6	24105.8	22410.5	27389.5	21421.8	29826.4	1392.19	1724.94	940.403	4677.99	8203.15	10212.9	11977.2	9952.66	11737.1
TRCN0000063644	CCTTGAGGACAATCACTCCTA	NM_007346.2-404s1c1	OGFR	404	CDS		1484	2192.41	1332.1	2401.66	1221.51	704.619	997.326	896.68	1645.89	695.073	1044.14	6268.67	2692.13	1927.72	2201.73	1998.38	1836.57	1834.32	2974.64
TRCN0000063645	CATGTGTAGGTATCGGCACAA	NM_007346.2-248s1c1	OGFR	248	CDS		12869.9	14233.2	12467.7	17750.6	15843.4	12479.6	14894.7	12249.9	16900.3	9277.49	12982.2	13000.1	10704	20711.4	18962.4	16415.8	7553.62	8479.29	7315.47
TRCN0000064103	GCACAACCAACCATCTGAATT	NM_000771.2-825s1c1	CYP2C9	825	CDS		516.842	165.96	4.16282	153.661	0	0	316.146	255.793	50.4488	0	348.048	1556.65	0	615.857	167.344	197.86	750.425	136.095	356.688
TRCN0000064106	CCGGGAACTCACAACAAATTA	NM_000771.2-679s1c1	CYP2C9	679	CDS		17194	17971.7	15585.6	16754.7	19483.7	13661.8	20611.4	16980.7	23786.6	13316.4	696.096	799.361	802.108	7251.09	6496.9	6875.63	108.614	159.763	74.0296
TRCN0000064107	CCTGTGACATTAAATTCAGAA	NM_000771.2-1112s1c1	CYP2C9	1112	CDS		16579.9	16827.4	20651.8	16823	16865.3	28584	26204.2	24114.8	24101.9	32045.8	1844.65	1977.37	2037.54	13186.1	12134.1	12887.3	325.842	159.763	417.258
TRCN0000064223	GTTTCCAAGAGAAGTTACAAA	NM_017460.3-824s1c1	CYP3A4	824	CDS		5096.78	3703.52	4649.88	3847.2	2751.43	5488.2	4582.48	4455.29	1749.94	3351.92	9049.25	13799.5	10602.6	10435.8	10847.9	9325.79	6388.48	4325.44	7174.14
TRCN0000064224	CATCCCAATTCTTGAAGTATT	NM_017460.3-791s1c1	CYP3A4	791	CDS		8213.18	12010.2	9820.1	5890.32	10358.7	12174.2	10380.7	8092.61	13599.1	12677.7	16880.3	13294.6	11635.2	20837.9	18926.3	19215.5	11147.8	12147.9	11602.5
TRCN0000064225	CCCTGAAAGATTCAGCAAGAA	NM_017460.3-1349s1c1	CYP3A4	1349	CDS		982.512	1594.09	1427.85	614.642	2080.2	1268.31	886.512	550.938	1910.75	520.634	5185.92	4754.09	2249.59	1489.03	1237.04	1338.85	918.283	1887.57	1460.4
TRCN0000064463	CGAGTCCTGAAAGGTGTAAAT	NM_002021.1-1269s1c1	FMO1	1269	CDS		1995.73	3210.01	3684.1	1104.08	3265.43	2748.01	2731.24	3474.28	3644.92	2901.06	0	589.002	2295.69	1851.79	2116.41	2377.62	9.87401	17.7515	26.9199
TRCN0000064464	CCTATTGACATCATTGTCTTT	NM_002021.1-1059s1c1	FMO1	1059	CDS		5076.31	6773.77	6693.82	5719.59	6609.47	6302.42	6052.4	6642.18	5804.76	5211.71	11033.1	11780	9348.71	19399.5	17978	16828	8699	9230.77	7927.9
TRCN0000064465	CCCAGAAGATTATCCAAACTA	NM_002021.1-320s1c1	FMO1	320	CDS		28590.1	29195.8	26196.7	25928.8	24545.2	25483.7	32305.5	28792.1	31924.6	23654	18202.9	15734.8	22200.9	39094.3	30624	31136.5	28970.3	27236.7	27491.9
TRCN0000064653	CAAAGGCTATGGCGTGGTATT	NM_000762.4-342s1c1	CYP2A6	342	CDS		26983.3	23723.5	30842.4	24392.2	27145.4	33477.2	24542	23088.8	21513.3	37904.3	23458.4	21414.4	20329.3	12878.2	20120.7	21164.4	22048.7	20869.8	24416.3
TRCN0000064654	CGGGACTTCATTGACTCCTTT	NM_000762.4-802s1c1	CYP2A6	802	CDS		5567.57	8503.25	6514.82	4809.01	7728.19	6740.85	7434.31	5380.08	9080.78	7028.56	974.534	799.361	783.669	257.31	354.376	412.208	59.244	71.0059	80.7596
TRCN0000064655	CCTGACTGTAATGGTCTTGAT	NM_000762.4-51s1c1	CYP2A6	51	CDS		10679.7	9774.15	12655	12531.9	9723.73	10937.2	11948.4	10285.1	9701.93	9459.98	11555.2	3786.44	11874.9	15333.2	12501.6	15469.3	9706.15	9550.3	9751.72
TRCN0000064753	CCGGTTCTTCATCACCTACAT	NM_004265.2-1062s1c1	FADS2	1062	CDS		173.986	436.736	374.654	330.086	961.488	140.924	0	196.764	567.549	0	626.486	799.361	46.0982	316.365	692.346	402.315	404.834	319.527	174.979
TRCN0000064755	CCACGGCAAGAACTCAAAGAT	NM_004265.2-456s1c1	FADS2	456	CDS		2845.19	3397.81	961.613	1616.28	2146.72	1808.52	961.474	1565.68	2304.88	1548.48	2540.75	210.358	857.426	733.967	1069.69	1236.62	3633.63	2230.77	1743.06
TRCN0000064757	CCACCTGTCTGTCTACAGAAA	NM_004265.2-699s1c1	FADS2	699	CDS		0	685.675	41.6282	56.9113	435.391	156.582	123.851	283.902	356.295	0	348.048	84.1432	119.855	776.149	1020.47	669.426	513.448	934.911	336.498
TRCN0000064955	CGCTTGATCCAGTGGCATATA	NM_007190.2-2540s1c1	SEC23IP	2540	CDS		1182.08	1939.11	3459.31	1508.15	1360.6	2254.78	791.994	1529.13	573.855	2066.43	3619.7	1851.15	3226.87	177.164	377.345	636.449	2132.79	2295.86	2927.54
TRCN0000064956	CCTGTGTGTGACTTACGCTTT	NM_007190.2-1435s1c1	SEC23IP	1435	CDS		5393.58	4882.71	5111.95	5964.31	5254.93	4219.88	3555.82	4216.36	3531.41	3303.61	11067.9	11485.5	6490.62	1813.83	3084.39	2512.82	4482.8	6207.1	4509.08
TRCN0000064957	GCTCTGTTACTACTTAAAGAA	NM_007190.2-3010s1c1	SEC23IP	3010	CDS		6084.41	7481.29	5890.4	6783.83	8659.44	6686.05	9076.97	8143.2	12829.8	8260.37	8527.18	7362.53	4619.04	7715.09	10460.7	7116.36	10219.6	8621.3	6837.65
TRCN0000072313	GCTGGAAATAACTGGCAGTAA	NM_000301.1-2554s1c1	PLG	2554	3UTR		8162.01	7066.39	4882.99	6499.27	5309.35	5010.62	6391.36	6549.42	8569.99	4148.97	7622.25	8750.89	5937.44	8195.97	7182.68	7779.19	6773.57	8248.52	6588.64
TRCN0000072314	CCCAGTATCCACGGAACAATT	NM_000301.1-1119s1c1	PLG	1119	CDS		24117.6	18290.5	17371.5	22764.5	21443	23182	22606.1	26040.3	23528.1	22819.3	13678.3	15398.2	12852.2	15451.3	16042.1	15687	20054.1	16479.3	20223.5
TRCN0000072315	GCTCCCTGTGATTGAGAATAA	NM_000301.1-2214s1c1	PLG	2214	CDS		4707.87	2572.37	4475.04	4000.87	3071.92	2818.47	3096.27	1827.09	1853.99	2536.08	1322.58	9760.61	10160	7023.31	5551.89	7505.48	6694.58	3674.56	6682.86
TRCN0000072328	GCCATGAAATAGAACTTAGTA	NM_017975.2-2437s1c1	ZWILCH	2437	3UTR		7389.31	4105.32	6364.96	9618.01	5037.23	5754.39	7620.09	9396.87	8074.96	7796.09	6230.06	168.286	6306.23	12258.1	8127.68	8933.37	8215.17	6059.17	5989.67
TRCN0000072329	CCTGGAAGAAAGGATATTCTT	NM_017975.2-1962s1c1	ZWILCH	1962	CDS		1739.86	1004.49	1590.2	1542.3	767.981	1871.15	1561.17	1113.12	419.356	1100.31	0	84.1432	359.566	1446.84	1181.25	2206.14	49.37	53.2544	40.3798
TRCN0000072332	CAGTTTACTAAGTAAGCTCAT	NM_017975.2-1419s1c1	ZWILCH	1419	CDS		9333.86	14049.8	11988.9	10534.3	13720.9	10796.3	12036.4	11089	18845.8	14148.4	5011.89	6563.17	8896.95	24634.3	23572.6	23456.3	14100.1	16195.3	13042.7
TRCN0000072398	GCCTACGGTCATTGATGAGAT	NM_006000.1-271s1c1	TUBA4A	271	CDS		9216.17	11582.2	10665.2	9117.19	12118.4	11861.1	9181.26	8904.96	12590.1	11837.7	22275.1	14598.8	15710.3	4129.62	5535.49	6074.3	9291.44	11195.3	12423.5
TRCN0000072399	GCTCTCTGTTGACTATGGCAA	NM_006000.1-526s1c1	TUBA4A	526	CDS		4999.55	2301.6	4545.8	3704.93	2043.92	4478.24	997.326	2363.97	633.763	3096.97	20117.2	15524.4	7606.2	236.219	360.939	708.998	6418.1	3857.99	5861.8
TRCN0000072400	GCCCGTGGTCACTATACCATT	NM_006000.1-368s1c1	TUBA4A	368	CDS		10229.4	11525.5	9670.24	11052.2	10921.1	10655.4	6524.99	9006.15	10048.8	9529.75	15174.9	7825.32	13903.2	1885.54	2516.73	2958	1510.72	1331.36	1790.17
TRCN0000073228	GCCAAGTACTTCCAGTCGAAT	NM_145080.2-633s1c1	NSMCE1	633	CDS		568.015	1677.07	657.726	654.48	804.264	970.808	674.662	334.498	400.437	987.595	2123.09	1430.43	2599.94	953.314	1509.38	1266.3	1007.15	1923.08	2018.99
TRCN0000073229	CCCATTTATGCGTTGGTGAAT	NM_145080.2-228s1c1	NSMCE1	228	CDS		8878.43	7769.53	5877.91	6971.64	5079.56	4172.91	7668.98	8823.44	4240.85	2646.11	4594.23	5721.74	9053.68	6162.79	6214.71	5813.78	9775.27	8520.71	5404.16
TRCN0000073230	TGGTGAATCTTGCTACAACTT	NM_145080.2-241s1c1	NSMCE1	241	CDS		634.539	1803.72	1348.76	1394.33	731.698	1636.28	521.478	517.207	460.345	1368.68	34.8048	1809.08	193.612	1699.94	2080.32	2328.15	1066.39	1041.42	1891.12
TRCN0000073304	CCACACTTTCACAGATACTAT	NM_031407.2-1411s1c1	HUWE1	1411	CDS		1611.93	113.551	316.375	785.376	12.0942	501.062	1108.14	438.502	274.315	429.389	1078.95	1388.36	756.01	2206.12	1351.88	1523.52	1589.72	431.953	1224.85
TRCN0000073305	GCTCCCACTATAACCTCACTT	NM_031407.2-5585s1c1	HUWE1	5585	CDS		1821.74	2672.82	1357.08	2139.87	2926.79	704.619	1867.54	1557.24	971.139	1384.78	5325.13	3071.23	5393.49	2265.17	3491.26	3126.19	4769.15	4159.76	3311.14
TRCN0000073306	CGACGAGAACTAGCACAGAAT	NM_031407.2-6230s1c1	HUWE1	6230	CDS		5112.13	6572.88	5320.09	4672.42	6053.14	6466.83	2972.42	2341.49	5984.49	8212.06	4315.8	7614.96	4065.86	1510.12	1939.23	2657.92	3722.5	3366.86	2900.62
TRCN0000074359	CGCATCTCTGTGTACTACAAT	NM_178014.2-263s1c1	TUBB	263	CDS		562.897	1021.96	174.839	221.954	326.543	266.189	739.846	275.469	346.835	0	2297.12	4754.09	562.398	1151.57	3146.73	1648.83	572.692	1591.72	753.756
TRCN0000074360	GCAGATGCTTAACGTGCAGAA	NM_178014.2-1111s1c1	TUBB	1111	CDS		475.904	366.858	1390.38	438.217	139.083	281.847	110.814	441.313	167.112	123.449	835.315	1724.94	2885.75	168.728	295.314	708.998	1105.89	544.379	1689.22
TRCN0000074361	GCAGTCACCTTCATTGGCAAT	NM_178014.2-1217s1c1	TUBB	1217	CDS		66.5242	0	179.001	0	211.648	211.386	39.1108	0	0	182.49	0	0	617.716	54.8366	118.125	161.586	306.094	360.947	457.638
TRCN0000074418	GTACCAGAAGTAGATACTATA	NM_030917.2-1957s1c1	FIP1L1	1957	3UTR		1458.42	794.859	969.938	1792.71	647.039	665.473	606.218	497.531	627.457	700.441	1148.56	2440.15	6343.11	4905.77	2985.95	4778.31	1856.31	1751.48	1197.93
TRCN0000074420	CGATGAAGAACGATACAGATA	NM_030917.2-1643s1c1	FIP1L1	1643	CDS		0	0	0	0	0	0	0	0	0	0	0	0	0	0	0	0	98.7401	0	0
TRCN0000074422	CGAATGGGACTTGAAGTTATA	NM_030917.2-729s1c1	FIP1L1	729	CDS		2625.15	2755.8	4878.83	2669.14	3041.69	5034.11	2930.05	2467.98	4215.63	5380.78	4559.43	42.0716	5725.39	8533.42	8833.16	6984.45	4077.97	4988.17	6723.24
TRCN0000078123	CCTTTCCCTTTAGCACGTTTA	NM_000919.2-3349s1c1	PAM	3349	3UTR		11089.1	13931.9	13221.1	12150.6	14373.9	13481.7	14555.7	13736.9	14740.5	14921.3	13434.7	18595.6	11902.5	11212	14572.1	13744.7	12925.1	14106.5	13157.1
TRCN0000078126	CCGTAGTTCCTATTGATTCAT	NM_000919.2-516s1c1	PAM	516	CDS		11503.6	12088.8	8629.54	11473.3	10461.5	11187.8	16925.2	15277.3	11120.8	11252.7	6891.35	5216.88	6628.92	16737.8	13551.6	14842.8	12095.7	12384.6	14731.9
TRCN0000078127	GCCTTTAATTGCTGGCATGTA	NM_000919.2-952s1c1	PAM	952	CDS		17726.2	20561.5	23037.1	18832	23420.4	18609.8	11694.1	18639.1	17398.5	19690.2	20465.2	29323.9	19075.4	1839.14	3120.48	4059.42	20133.1	21426	19537.1
TRCN0000078368	GCTCAGATGAATGATGTTATT	NM_018417.2-729s1c1	ADCY10	729	CDS		2169.71	2895.56	2222.95	2304.91	1953.21	1197.85	2157.61	1765.25	1598.6	1153.98	34.8048	7152.17	3512.68	3370.34	3255.01	3670.3	2537.62	3248.52	3344.79
TRCN0000078371	CCTGTTCAAGTATTCCATTAA	NM_018417.2-2486s1c1	ADCY10	2486	CDS		4385.48	5647	3005.56	3107.36	4093.88	3115.98	4631.37	3862.19	5382.25	3056.71	3828.53	3702.3	3309.85	8562.95	5489.55	8712.43	2340.14	2331.36	2274.73
TRCN0000078372	CCGTACTGAGAAAGTCATGTT	NM_018417.2-1577s1c1	ADCY10	1577	CDS		3991.45	4930.75	6086.05	4649.65	5454.48	8635.49	4514.04	3969	4909.3	8625.35	6578.11	3660.23	3005.6	8014.58	7251.59	8056.19	4946.88	6532.54	5740.66
TRCN0000078448	GCAGAGTCTGAGGATATACTT	NM_002112.1-2106s1c1	HDC	2106	3UTR		0	0	0	233.336	211.648	78.291	133.629	345.742	182.877	0	0	0	479.421	63.273	538.127	118.716	187.606	325.444	262.469
TRCN0000078449	GCCGACTCCTTCACCTTTAAT	NM_002112.1-988s1c1	HDC	988	CDS		5163.3	4633.77	6373.28	5395.19	3936.66	3765.8	3839.38	3791.92	3317.01	3698.11	8561.98	6479.03	5836.03	1948.81	2851.42	3683.49	5302.34	5988.17	6911.67
TRCN0000078450	GCCACTATCCAGGACAAGTTA	NM_002112.1-1414s1c1	HDC	1414	CDS		3234.1	2078.86	1960.69	2822.8	2158.81	1589.31	4197.89	3831.27	892.313	1411.62	8561.98	4838.23	6721.11	2724.96	3747.2	3096.51	3692.88	3337.28	3075.59
TRCN0000078459	GCCAGATCAAACCTTGGAAAT	NM_001634.3-836s1c1	AMD1	836	CDS		1233.26	1087.47	1465.31	1946.37	725.651	634.157	1254.81	986.629	548.631	797.053	3410.87	6815.6	1309.19	784.586	1233.75	1493.84	1175.01	976.331	1285.42
TRCN0000078461	GATGGAACTTATTGGACTATT	NM_001634.3-1026s1c1	AMD1	1026	CDS		13453.2	16696.4	13999.6	11336.7	14259	9841.17	16061.5	11257.7	12615.3	11577.4	18829.4	20446.8	18430	25203.8	24826	23063.9	13339.8	16461.5	17457.5
TRCN0000078462	GTCTCCAAGAGACGTTTCATT	NM_001634.3-534s1c1	AMD1	534	CDS		2568.86	952.084	3038.86	1121.15	761.934	2489.65	2604.13	2141.91	1012.13	2659.53	6543.3	883.504	3088.58	809.895	1476.57	1450.97	2350.01	1556.21	2348.76
TRCN0000082963	CCCTTGATGAAGAAGTTGATA	NM_000492.2-5332s1c1	CFTR	5332	3UTR		2870.78	2969.8	2959.77	1599.21	1729.47	3162.95	3070.2	1070.96	2282.81	1865.16	5429.55	7362.53	6241.69	5935.01	7363.15	6812.97	3594.14	4591.72	3661.1
TRCN0000082964	CCTGGAATTGTCAGACATATA	NM_000492.2-225s1c1	CFTR	225	CDS		1847.33	5096.71	1706.76	1382.94	3162.63	2286.1	3001.76	2099.75	5707.02	2608.54	1322.58	294.501	792.889	2805.1	5046.58	2615.05	641.81	1408.28	578.777
TRCN0000082965	CCCTATGAACAGTGGAGTGAT	NM_000492.2-4048s1c1	CFTR	4048	CDS		7941.97	11232.8	8367.28	11103.4	10788	8799.9	11283.5	10543.7	10181.2	8061.78	5533.96	12916	11045.1	7972.4	9804.41	11149.4	7770.84	11686.4	11939
TRCN0000083118	CCAGTGGAGATAGAGATTGAA	NM_004628.2-499s1c1	XPC	499	CDS		3776.53	3838.91	3097.14	4905.75	2975.17	2701.04	5439.66	4862.87	3468.35	1607.53	4141.77	1809.08	2397.11	9617.5	8655.97	9269.73	4087.84	4112.43	3008.29
TRCN0000083119	CCCACTGCCATTGGCTTATAT	NM_004628.2-1918s1c1	XPC	1918	CDS		4784.63	7638.51	5540.72	4069.16	6760.65	7813.44	4774.78	4182.63	6804.28	10597.9	4559.43	6016.24	5946.66	6420.1	8193.31	7472.51	6467.48	8982.25	6144.46
TRCN0000083122	GCAACAGCAAAGGGAAAGAAA	NM_004628.2-994s1c1	XPC	994	CDS		19164.1	11625.9	18965.8	15895.3	13092	16957.8	12114.6	16531	12593.3	25519.1	11555.2	18553.6	17176.2	3429.4	6126.12	6265.56	17635	12934.9	18110.3
TRCN0000083188	GCACCTGAAACGCCTTCTTAT	NM_003018.2-267s1c1	SFTPC	267	CDS		0	0	0	0	0	0	0	0	0	0	1983.87	2902.94	3466.58	16.8728	75.469	72.5486	0	23.6686	6.72997
TRCN0000083189	CCAGTCTTGAGGCTCTCAATA	NM_003018.2-569s1c1	SFTPC	569	CDS		0	0	387.143	125.205	54.4239	172.24	247.702	75.8945	0	131.5	0	210.358	46.0982	71.7094	124.688	191.264	0	41.4201	33.6498
TRCN0000083190	TGCACCTGAAACGCCTTCTTA	NM_003018.2-266s1c1	SFTPC	266	CDS		138.166	502.246	474.562	415.453	332.59	320.993	234.665	480.665	154.499	0	1914.26	2902.94	3485.02	198.255	574.221	544.114	1125.64	1100.59	397.068
TRCN0000083288	CCCTAAGGATGACTGGTTTAT	NM_001040.2-270s1c1	SHBG	270	CDS		3264.8	2275.39	1394.55	1303.27	2025.78	1949.44	1636.14	1189.01	766.191	947.339	2958.41	6899.74	3134.68	5977.19	4108.14	4135.27	2991.82	2573.96	3169.81
TRCN0000083289	CCTGAGATCCAACTGCACAAT	NM_001040.2-313s1c1	SHBG	313	CDS		2722.38	3965.56	2331.18	2703.29	3604.07	1863.32	1170.07	1557.24	2137.77	1932.25	1148.56	5258.95	4130.4	750.84	1161.57	1243.22	3801.49	4165.68	3102.51
TRCN0000083290	CAACCCTAAGGATGACTGGTT	NM_001040.2-267s1c1	SHBG	267	CDS		12148.3	13036.6	11198	13271.7	11199.2	7758.63	13388.9	12165.6	11978.4	8289.89	10371.8	19605.4	12418.8	15523	15494.1	13263.2	14188.9	12402.4	11434.2
TRCN0000083538	CCCATGTTTAACGACATCAAT	NM_000372.2-995s1c1	TYR	995	CDS		3126.64	4380.46	2764.12	1462.62	2261.61	2270.44	2138.06	1590.97	2699.01	2380.43	0	4375.45	2959.5	4876.24	5368.14	3990.17	3218.93	4331.36	3203.46
TRCN0000083539	GCCTTGGCATAGACTCTTCTT	NM_000372.2-1126s1c1	TYR	1126	CDS		5659.68	8800.23	3213.7	5753.73	8568.73	6200.64	5019.22	5902.91	8141.17	4707.18	15418.5	11485.5	10713.2	1809.61	3793.14	2898.65	8926.1	8142.01	7268.36
TRCN0000083540	CCATTGGACATAACCGGGAAT	NM_000372.2-1752s1c1	TYR	1752	CDS		13212.7	11770	12134.6	13038.4	11864.4	11853.3	15060.9	12862.7	9112.31	11064.8	12390.5	6479.03	8565.04	13203	15497.4	16910.4	15699.7	11461.5	14779
TRCN0000083905	CCGTGGGAACTACAGATGAAT	NM_052845.2-271s1c1	MMAB	271	CDS		1110.44	1419.39	1352.92	1212.21	1233.61	947.321	1049.47	952.898	1236	305.94	4141.77	1851.15	1631.88	2978.05	3327.2	2183.05	552.944	810.651	942.195
TRCN0000083906	CGGGAGGCTCACTTAAAGTAT	NM_052845.2-423s1c1	MMAB	423	CDS		143.283	283.878	220.63	216.263	278.166	117.436	195.554	146.167	182.877	110.031	208.829	42.0716	221.271	46.4002	68.9065	39.572	29.622	41.4201	6.72997
TRCN0000083907	GCTCTGGAATTAGTCACAGAA	NM_052845.2-312s1c1	MMAB	312	CDS		982.512	476.042	453.748	785.376	828.452	274.018	1143.99	1717.47	428.815	0	0	0	894.305	383.856	206.719	425.399	1135.51	1047.34	659.537
TRCN0000106771	GTTGAAGGTGTTCCTGGAGAA	NM_003495.2-174s1c1	HIST1H4I	174	CDS		14302.7	18950	19769.3	17659.6	19967.5	22735.7	15875.7	16050.3	25394.7	25720.4	22205.5	20404.7	18005.9	10988.4	12462.2	15020.9	16519.2	19733.7	20438.9
TRCN0000106773	CCGCGGAGTGTTGAAGGTGTT	NM_003495.2-165s1c1	HIST1H4I	165	CDS		3694.65	3550.66	6835.36	4410.63	4384.14	5957.94	218.369	1138.42	340.529	3292.88	5742.79	3071.23	5411.93	29.5274	19.6876	46.1673	1165.13	1473.37	1648.84
TRCN0000106774	GAAGCGCATTTCTGGCCTCAT	NM_003495.2-132s1c1	HIST1H4I	132	CDS		5250.3	3070.25	6648.03	6032.6	3930.61	6936.58	159.702	1439.19	69.3671	2530.71	7274.2	7951.53	7965.76	4.2182	3.28126	6.59533	1530.47	1704.14	1595
TRCN0000116498	GCGCCCATTCAATAGTAGAAT	NM_004523.2-247s1c1	KIF11	247	CDS		1212.79	1166.08	749.308	813.832	604.709	1307.46	981.03	1217.12	693.671	544.787	4942.28	1682.86	3346.73	1227.5	1643.91	2169.86	2725.23	1325.44	2113.21
TRCN0000116499	CCGATAAGATAGAAGATCAAA	NM_004523.2-2134s1c1	KIF11	2134	CDS		4994.43	5874.1	5453.3	6004.14	4287.39	3554.41	4012.12	3117.3	3569.25	2672.95	2505.95	4038.87	5789.93	12317.1	13535.2	13108.2	6151.51	6568.05	7113.57
TRCN0000116501	GCCAATGTTGTGAGGCTTCAA	NM_004523.2-2695s1c1	KIF11	2695	CDS		2543.27	1707.64	2456.07	2902.48	1040.1	2239.12	1909.91	1548.81	643.222	907.084	4455.01	2734.65	3402.05	759.276	1240.32	718.891	2024.17	1769.23	1749.79
TRCN0000117932	GCTGAGTTTATGGGATATTTA	NM_014708.3-985s1c1	KNTC1	985	CDS		0	0	0	0	0	0	0	0	0	0	9014.44	5932.1	2480.08	0	0	158.288	0	0	0
TRCN0000117935	CGTGCTGAGTTTATGGGATAT	NM_014708.3-982s1c1	KNTC1	982	CDS		11723.6	10224	8275.7	7034.24	9318.57	9113.07	10514.3	4444.05	7532.63	6510.61	16601.9	10181.3	4434.64	371.202	380.626	319.873	69.1181	17.7515	40.3798
TRCN0000117936	GCCCTTGAGATGGTTCCTTTA	NM_014708.3-4655s1c1	KNTC1	4655	CDS		12301.9	11149.9	13575	12901.8	14646.1	15673.9	11971.2	12567.6	11458.2	13262.8	17680.8	25200.9	15387.6	6761.78	8715.03	9797.36	16144	14195.3	15694.3
TRCN0000118607	GCCTTCAAATCAATCTGTAAA	NM_001738.1-1048s1c1	CA1	1048	3UTR		14783.7	13530.1	12896.4	14870.9	11459.2	16300.2	18114.8	15032.7	14169.8	15023.2	15488.1	17585.9	21869	21137.4	24133.7	27271.7	15364	16887.6	18843.9
TRCN0000118608	CGCAGCCTTCTATCAAATGTT	NM_001738.1-828s1c1	CA1	828	CDS		3899.34	3074.62	5307.6	4148.83	3150.54	6059.72	3203.83	3983.06	3197.19	5565.95	4037.36	3744.37	3383.61	3686.71	4515.02	5503.8	4364.31	4301.78	5612.79
TRCN0000118609	GCTGATGGTTTGGCAGTTATT	NM_001738.1-561s1c1	CA1	561	CDS		1647.75	2996.01	1298.8	1809.78	1167.09	712.448	1316.73	2110.99	2468.84	899.033	3236.85	1514.58	3300.63	1493.24	2487.2	2486.44	1668.71	2532.54	1864.2
TRCN0000118822	GAATGATCTCTGATGACCTAA	NM_000583.2-1627s1c1	GC	1627	3UTR		7573.53	7813.21	8866.82	6732.61	7347.22	7735.15	8193.72	5666.79	7728.12	5802.12	14270	9928.9	12649.3	20268.5	14116	14892.2	10209.7	8840.24	9267.16
TRCN0000118823	CCTGTGAAAGTAATTCTCCAT	NM_000583.2-437s1c1	GC	437	CDS		2870.78	5485.4	4121.2	2327.67	4728.83	3898.89	2304.28	1931.09	3714.29	2994.99	278.438	1304.22	2240.37	7466.22	7957.06	5322.43	1234.25	1426.04	1056.6
TRCN0000118824	CCAAAGGAATATGCTAATCAA	NM_000583.2-607s1c1	GC	607	CDS		26138.9	21718.9	18079.1	25183.3	21207.2	18445.4	34922.7	30641.7	24549.6	24408.1	17924.5	16450	16208.1	49690.4	36297.3	33540.5	26857.3	23923.1	22531.9
TRCN0000118982	GCCGACCTCAAGGTTTCTATA	NM_000135.1-1586s1c1	FANCA	1586	CDS		8668.62	10752.4	9778.48	6914.72	9439.51	9418.4	6971.5	8323.1	7434.89	8174.49	9014.44	12369.1	14041.5	1775.86	2287.04	3574.67	9034.72	6189.35	7328.93
TRCN0000118983	GCACAGGAAATGAGGATATTA	NM_000135.1-3063s1c1	FANCA	3063	CDS		731.767	1214.13	882.519	102.44	393.061	438.429	938.66	1028.79	810.334	617.247	5290.33	2019.44	2249.59	2881.03	1670.16	573.793	1856.31	940.828	1043.14
TRCN0000118985	CAGAGTTCTTTGTTGCTTGAA	NM_000135.1-551s1c1	FANCA	551	CDS		5828.55	6507.36	5399.18	5048.03	6041.05	5848.33	4178.34	3423.69	6164.21	5630.36	382.853	631.074	516.3	6934.72	4885.8	8046.3	8491.65	5644.97	6218.49
TRCN0000121067	GCTGCTCTGAAATCTCCTTTA	NM_005228.3-4888s1c1	EGFR	4888	3UTR		0	56.7757	112.396	0	0	164.411	0	0	0	558.206	0	42.0716	147.514	25.3092	439.689	300.087	19.748	242.604	450.908
TRCN0000121068	GCCACAAAGCAGTGAATTTAT	NM_005228.3-3849s1c1	EGFR	3849	CDS		2159.48	1794.98	87.4193	2589.46	1221.51	1174.36	2317.32	2417.38	949.068	1108.36	5116.31	7110.1	1853.15	2986.49	3625.79	2153.37	3130.06	3686.39	1076.79
TRCN0000121073	CGAGCTGCTTAATGACGAGTT	NM_005030.3-944s1c1	PLK1	944	CDS		3362.03	3249.32	3617.49	4581.36	2189.05	4634.82	3780.71	3474.28	1103.57	2248.92	626.486	252.43	958.842	333.238	114.844	82.4416	19.748	0	20.1899
TRCN0000121106	GAGATGGAGGTGCTTCACTTA	NM_000604.2-1690s1c1	FGFR1	1690	CDS		859.698	1218.49	345.514	1069.93	1874.6	461.917	430.219	1040.04	1481.93	1449.19	0	0	1512.02	189.819	580.783	359.445	1471.23	1928.99	686.457
TRCN0000121135	GAGACAGAGTACCCTTTCTTT	NM_000875.2-2359s1c1	IGF1R	2359	CDS		4252.43	5782.38	5553.21	3033.37	5291.21	3640.53	2939.83	1973.26	5041.73	3131.86	6856.55	5721.74	3909.13	5821.12	7622.37	7192.2	6753.82	5248.52	4536
TRCN0000121185	CCACAGAATTGGAGGCTACAA	NM_000604.2-1326s1c1	FGFR1	1326	CDS		2226	4066.01	3621.66	1798.4	1687.14	2372.22	1473.17	1107.5	1062.58	1647.78	2157.9	3491.94	1622.66	2045.83	2483.91	4039.64	1244.12	1982.25	2920.81
TRCN0000121193	CTTCGAGATGACCAATCTCAA	NM_000875.2-402s1c1	IGF1R	402	CDS		0	0	0	0	217.695	0	0	0	15.7652	0	0	168.286	0	0	13.125	0	335.716	47.3373	0
TRCN0000121207	CCCAGGAGAGAATGAAGCAAA	NM_005607.3-4258s1c1	PTK2	4258	3UTR		4344.54	2677.19	6052.75	2634.99	2805.85	4572.19	2121.76	1675.3	1485.09	3598.82	4629.04	12705.6	4582.16	5956.1	5647.05	8639.88	5460.33	4928.99	6952.05
TRCN0000121215	GACAGTCACAAGACTTGTGAA	NM_002227.1-3336s1c1	JAK1	3336	CDS		4610.64	4869.61	4616.57	5252.91	3017.5	3875.4	4168.56	2729.39	3228.72	3319.71	6299.67	4543.73	12594	8512.33	7573.15	8204.59	6102.14	6816.57	4690.79
TRCN0000121230	GCAGATTCCATTCAGGCAGAA	NM_005433.3-669s1c1	YES1	669	CDS		1760.33	1995.88	1461.15	1639.05	1650.86	2802.82	599.699	1205.88	1355.81	1454.56	5638.38	4333.38	2526.18	890.041	856.409	1477.35	2359.89	2207.1	2321.84
TRCN0000121260	GACCTTATTCACCAGTTACTT	NM_014264.2-906s1c1	PLK4	906	CDS		296.8	454.205	212.304	79.6758	604.709	375.797	0	0	1538.69	80.5104	1148.56	0	875.865	704.44	1296.1	1777.44	760.299	544.379	1029.68
TRCN0000121275	CGTTCTCTACTACGAAGTGAT	NM_002227.1-966s1c1	JAK1	966	CDS		7143.68	4629.4	4882.99	5355.35	3815.72	3961.52	5843.81	5888.85	3055.3	3950.38	4176.58	6184.53	6804.09	9621.72	6070.33	7521.97	7375.88	5461.54	5680.09
TRCN0000121277	GAGTTCTTGAAGCATTTCAAA	NM_005157.3-4458s1c1	ABL1	4458	3UTR		4820.45	4096.58	2168.83	3488.66	1789.94	1542.33	3885.01	4132.04	1321.13	1749.76	7657.06	3365.73	4628.26	10039.3	5939.08	6905.31	5598.56	3579.88	4051.44
TRCN0000121279	CCTCAGTTCGGTGAAGGAAAT	NM_005157.3-3354s1c1	ABL1	3354	CDS		4083.56	2384.58	3629.98	2674.83	1868.55	3851.92	2118.5	2836.21	1794.08	5726.98	7691.86	2692.58	6545.94	1109.39	1433.91	1777.44	4779.02	3207.1	5235.91
TRCN0000121281	ACTTGGTGAAGGTAGCTGATT	NM_005157.3-1127s1c1	ABL1	1127	CDS		1934.32	807.961	1898.25	3021.99	707.51	1542.33	2154.35	1908.61	217.56	1602.16	2923.6	5301.02	1890.03	864.731	935.16	1035.47	1974.8	573.964	2045.91
TRCN0000121307	AGTGGCTTATTAATTCCGATA	NM_000604.2-3689s1c1	FGFR1	3689	3UTR		1494.24	1602.82	283.072	1530.91	447.485	1307.46	1114.66	699.916	368.907	646.767	3376.07	336.573	488.641	2813.54	2198.45	3106.4	49.37	29.5858	40.3798
TRCN0000121324	GCTCATCTTGTGCCCACTGAT	NM_005030.3-1673s1c1	PLK1	1673	CDS		1049.04	890.941	969.938	739.847	1275.94	1229.17	149.925	258.604	264.856	1043.95	34.8048	1935.29	1585.78	21.091	55.7814	59.3579	1303.37	1662.72	2792.94
TRCN0000121325	CCCGAGGTGCTGAGCAAGAAA	NM_005030.3-711s1c1	PLK1	711	CDS		173.986	423.634	807.588	0	780.075	375.797	3.25923	0	22.0713	450.858	139.219	0	359.566	0	3.28126	6.59533	533.196	142.012	148.059
TRCN0000122509	CGCAGGAACCTCTCAACGCTT	NM_014628.1-119s1c1	MAD2L1BP	119	CDS		3106.17	2480.66	3142.93	3932.57	1729.47	2990.71	485.626	2529.82	324.764	1435.77	2505.95	3618.16	3143.9	4.2182	26.2501	16.4883	4581.54	2899.41	3647.64
TRCN0000122812	GCCTCCCAGATAGAACTACTT	NM_014628.1-85s1c1	MAD2L1BP	85	CDS		1407.24	2463.19	1248.85	1212.21	1227.56	923.833	964.733	801.109	794.568	1137.88	6995.77	0	2185.05	1919.28	3346.89	1833.5	1806.94	2485.21	2833.32
TRCN0000134040	CCAGAAACTTTCCTTGCTAAT	NM_012215.1-2889s1c1	MGEA5	2889	CDS		12634.5	9210.76	11231.3	12611.5	8387.32	8416.28	15360.8	13500.8	5993.95	9782.02	2784.38	2650.51	1954.56	10954.7	9797.85	12013.4	12362.3	8461.54	9442.14
TRCN0000134474	GATAGAGTTCATCTATGCGAT	NM_012215.1-785s1c1	MGEA5	785	CDS		7210.2	9533.94	5648.95	10312.3	7927.74	7249.74	10061.3	9419.36	9777.6	6722.62	4594.23	7488.75	11828.8	15194	11917.5	10631.7	9321.06	9680.47	8089.42
TRCN0000136438	CCCTCAGGTCAGTTGTTTAAT	NM_012215.1-4183s1c1	MGEA5	4183	3UTR		15377.3	11529.8	14773.9	12475	13515.3	16088.8	14119	17551.3	17474.2	20726.1	6821.74	7699.1	8509.72	12949.9	10089.9	12485	16410.6	12236.7	12921.5
TRCN0000141315	CCTAACGTAACCCTGCAAGAT	NM_019604.1-256s1c1	CRTAM	256	CDS		383.794	432.369	303.886	91.0581	453.532	195.727	58.6662	148.978	718.895	405.236	1357.39	589.002	378.005	455.566	472.502	300.087	1096.01	958.58	666.267
TRCN0000142101	GTTTCGACCCAAGCTCAACTA	NM_014628.1-678s1c1	MAD2L1BP	678	CDS		0	244.572	66.6052	91.0581	66.518	234.873	3.25923	30.92	0	0	0	0	0	0	0	0	39.496	0	13.4599
TRCN0000143937	CGAAGCAAATCCTCAGTATTT	NM_019604.1-816s1c1	CRTAM	816	CDS		10515.9	16307.7	15922.8	14250.6	20179.2	14092.4	16804.6	18256.9	25618.5	15272.8	7726.67	11864.2	7928.89	21736.4	20596.5	16303.6	9587.66	10147.9	8856.63
TRCN0000145001	GCTTCAGTTATCAGAAAGCAA	NM_019604.1-373s1c1	CRTAM	373	CDS		788.056	126.653	416.282	1104.08	6.04709	125.266	1336.29	702.727	18.9183	126.133	3410.87	3113.3	2138.96	548.366	334.689	580.389	1175.01	497.041	242.279
TRCN0000147488	GCCTTCTTCTACAGTTCAATA	NM_021213.1-913s1c1	PCTP	913	3UTR		5797.84	8590.6	6939.43	6243.17	6706.23	8760.76	7007.35	8309.05	8481.7	9052.06	10302.2	18890.2	10482.7	12291.8	12714.9	13365.4	7830.09	8988.17	8001.93
TRCN0000148194	GACATCTATATGGACTCAGAT	NM_021213.1-223s1c1	PCTP	223	CDS		7041.33	13337.9	8700.3	6749.68	6228.51	8024.82	7519.05	8632.3	7447.5	10321.4	4211.38	5679.67	9238.07	13312.6	15129.9	13553.4	6260.12	9218.93	12854.2
TRCN0000150555	GCATTGTTGTTGTTGCTGTTT	NM_021127.1-733s1c1	PMAIP1	733	3UTR		8934.72	4699.28	4995.39	7096.84	4898.15	4454.76	5837.29	5222.67	4896.69	3220.42	4733.45	13841.6	8140.94	7694	7760.18	8504.67	8856.98	6573.96	5680.09
TRCN0000150582	GCTGAAATGGAATCGAGAAAT	NM_020914.2-6538s1c1	RNF213	6538	CDS		9784.18	7062.02	4937.11	7603.35	6077.33	5355.1	7258.32	6439.79	8062.35	4610.56	7552.64	5847.95	6214.03	9195.68	8416.44	9144.42	7445	6177.51	5929.1
TRCN0000150938	GCCATTCAAGGAATTGATGAT	NM_004724.2-2200s1c1	ZW10	2200	CDS		179.104	353.756	512.027	876.434	6.04709	454.088	306.368	0	258.55	48.3063	0	1809.08	1493.58	1349.82	1532.35	1051.95	651.685	213.018	773.946
TRCN0000151034	GCAGAAACTTCTGAATCTGAT	NM_021127.1-290s1c1	PMAIP1	290	CDS		1335.6	537.185	337.189	347.159	665.18	407.113	622.514	660.564	766.191	209.327	1078.95	3618.16	2332.57	1839.14	1312.5	1233.33	1411.98	668.639	598.967
TRCN0000151134	GCACACTGCTTTGGAAATTAT	NM_018644.2-2420s1c1	B3GAT1	2420	3UTR		4150.09	6332.67	3567.54	3255.33	8296.61	4728.77	3689.45	3451.8	13264.9	5751.13	9049.25	2019.44	9026.02	7301.71	8836.44	8227.67	5470.2	5526.63	6575.18
TRCN0000151216	GAAGAAGCTCTATGCCAATAT	NM_002014.2-1374s1c1	FKBP4	1374	CDS		5797.84	4786.63	8354.79	5526.09	4523.23	5034.11	5029	7271.82	5514.68	5863.84	8875.22	8372.25	8371.43	5319.15	5624.08	5582.94	7849.84	6260.36	7921.17
TRCN0000151988	CAATTGCAGCTAAGGAACAAT	NM_007057.2-290s1c1	ZWINT	290	CDS		1064.39	1974.05	524.516	443.908	864.735	219.215	495.404	224.873	312.152	2.68368	0	1178	424.103	1071.42	2641.42	586.984	108.614	1337.28	168.249
TRCN0000152366	CGTACTGAAGAGGTGTTTATT	NM_018644.2-2710s1c1	B3GAT1	2710	3UTR		30.7035	4.36736	29.1398	17.0734	30.2355	7.8291	16.2962	30.92	22.0713	32.2042	3967.75	6647.31	9201.2	299.492	259.22	217.646	19.748	0	0
TRCN0000152465	CGCAAGGACAAATTCTCCTTT	NM_002014.2-370s1c1	FKBP4	370	CDS		2277.18	2930.5	2489.37	3010.61	2249.52	3014.2	1583.99	1284.59	1926.51	1650.46	3898.14	2440.15	3936.78	4488.17	4459.23	4761.83	4226.08	3857.99	4381.21
TRCN0000152501	GCGTACTGAAGAGGTGTTTAT	NM_018644.2-2709s1c1	B3GAT1	2709	3UTR		767.587	1061.27	840.891	352.85	1457.35	1221.34	723.55	106.815	1289.6	606.512	3967.75	6647.31	9256.51	2092.23	1604.54	2545.8	1974.8	2349.11	2099.75
TRCN0000152554	GCATGGAGAAAGGAGAACATT	NM_002014.2-782s1c1	FKBP4	782	CDS		4298.49	2664.09	3550.89	3704.93	3114.25	4642.65	3490.64	2889.61	3023.77	4940.66	8387.96	8919.18	10648.7	10520.2	8639.56	8329.9	2024.17	1816.57	2678.53
TRCN0000153221	GCCTCAGCTAAGTATTCTGTT	NM_020914.2-1115s1c1	RNF213	1115	CDS		823.877	563.389	969.938	421.144	834.499	1268.31	417.182	539.694	293.234	1773.91	1183.36	841.432	2019.1	1341.39	895.784	949.727	1382.36	1289.94	1769.98
TRCN0000153637	CTCAGGAGATTTGGAGACAAA	NM_021127.1-258s1c1	PMAIP1	258	CDS		9241.75	10612.7	8442.21	10892.8	10304.2	11524.4	8258.9	11521.9	12918	14618	1601.02	5090.66	2590.72	5829.56	5804.55	6502.99	9874.01	9893.49	8681.66
TRCN0000153919	CTAGAGGACATTCGATTGGAT	NM_004950.2-969s1c1	EPYC	969	CDS		10454.5	11245.9	12001.4	9071.66	14875.9	11430.5	7688.53	7929.57	16172	8566.31	417.658	378.644	433.323	5618.65	8295.03	8633.28	11236.6	13834.3	12396.6
TRCN0000155069	GTTTGTGGTGGACTCTCAGAA	NM_007057.2-147s1c1	ZWINT	147	CDS		189.338	1707.64	1265.5	495.128	1130.81	908.175	241.183	477.854	365.754	461.593	4803.06	5932.1	1355.29	232.001	708.752	501.245	404.834	1698.22	1130.63
TRCN0000155335	GAGATCATACAGTCCACTGAA	NM_004724.2-1124s1c1	ZW10	1124	CDS		271.214	100.449	104.071	563.422	0	0	0	0	0	0	1496.61	42.0716	1226.21	700.222	1348.6	448.482	325.842	284.024	531.667
TRCN0000155696	CTACAACCTGCTGGAGATGTA	NM_007057.2-826s1c1	ZWINT	826	CDS		8336	5952.71	8263.21	5531.78	5593.56	4728.77	3741.6	4699.84	3156.2	3419.01	452.462	631.074	645.374	1303.42	1496.26	2308.36	9103.84	5928.99	8547.06
TRCN0000157222	GCTGACAAGAAACACCCTGAA	NM_020914.2-2548s1c1	RNF213	2548	CDS		2323.23	4000.5	1415.36	2265.07	2231.38	2489.65	2043.54	1225.56	2465.68	829.257	1322.58	5258.95	4711.23	1003.93	2677.51	2371.02	3831.11	4615.38	4334.1
TRCN0000157581	GCACGAAGATACGTTCTGCAA	NM_004950.2-917s1c1	EPYC	917	CDS		2399.99	3472.05	3242.84	2259.38	2406.74	3241.25	1600.28	1217.12	1122.49	1341.84	14548.4	8456.39	8463.62	2750.27	3510.95	3683.49	4551.92	2337.28	4105.28
TRCN0000158054	CTGCCAAAGAACACCGCTTAT	NM_004950.2-519s1c1	EPYC	519	CDS		3930.05	1947.84	4666.53	3169.96	3229.15	5652.61	1776.28	2349.92	2027.41	5305.64	139.219	294.501	258.15	1105.17	958.128	1503.73	6082.39	3721.89	3963.95
TRCN0000158339	CCATCCCTTCATGCTGTGATA	NM_004724.2-815s1c1	ZW10	815	CDS		13279.3	13329.2	17442.2	15525.4	14894	19337.9	18209.3	19389.6	15771.6	21179.6	20430.4	11064.8	15507.4	16438.3	17367.7	18262.5	11927.8	12887.6	16024
TRCN0000159342	GCCTATTTAAAGTCTCCTAAA	NM_022151.3-1570s1c1	MOAP1	1570	3UTR		8100.61	5852.26	6169.31	6749.68	3501.27	5918.8	7545.13	6583.15	4956.59	7559.93	10093.4	7068.03	11063.6	10524.4	8764.25	10773.5	6892.06	7952.66	8681.66
TRCN0000159815	GAGCAGTTCCATAAGTATCTT	NM_013389.1-3072s1c1	NPC1L1	3072	CDS		0	0	0	278.865	108.848	172.24	443.256	362.607	0	0	0	0	0	544.148	623.44	643.044	819.543	242.604	565.317
TRCN0000159861	GAGTAGAGTTTGAAGAGAAAT	NM_145740.1-169s1c1	GSTA1	169	CDS		4405.95	4646.87	4221.1	3255.33	3180.77	3953.69	4663.96	3825.65	5347.57	3910.12	6369.28	5174.81	9616.08	8023.02	7651.9	11442.9	4048.34	4923.08	4394.67
TRCN0000160129	CAGCTTTGAAGGTTCTATCAA	NM_013389.1-4064s1c1	NPC1L1	4064	CDS		1995.73	1825.56	1806.67	1775.63	1644.81	1816.35	1495.99	1174.96	974.292	1790.02	417.658	294.501	147.514	2501.39	2871.1	2413.89	2024.17	2201.18	2463.17
TRCN0000160294	CCTGATCCTATTACAGAAGAT	NM_013389.1-266s1c1	NPC1L1	266	CDS		61.407	545.92	129.048	472.364	417.25	125.266	45.6293	84.3273	321.611	174.439	1427	925.575	193.612	763.495	1565.16	1470.76	1036.77	461.538	1406.56
TRCN0000160351	CAGGCAATATTGGAAGGTAAT	NM_022151.3-1390s1c1	MOAP1	1390	CDS		465.67	410.532	524.516	421.144	344.684	289.677	495.404	438.502	163.959	359.613	0	0	101.416	113.891	65.6252	72.5486	0	23.6686	20.1899
TRCN0000160709	CATGGACAAGACTACCTTGTT	NM_145740.1-516s1c1	GSTA1	516	CDS		8515.1	6961.57	8637.86	6607.4	5533.09	5824.85	7897.13	3659.8	5552.52	7213.74	6508.5	5132.74	6970.04	13903.2	12052.1	10255.7	2735.1	2011.83	2597.77
TRCN0000161240	GTGGAGATAAGTCACTGTGAT	NM_007184.1-690s1c1	NISCH	690	CDS		0	393.062	141.536	0	344.684	70.4619	52.1478	0	703.13	5.36736	5359.94	0	829.767	1079.86	754.69	323.171	651.685	1124.26	222.089
TRCN0000162814	CGACTACAACAACAGCCCTTT	NM_007184.1-3662s1c1	NISCH	3662	CDS		16994.4	16098.1	13483.4	18627.1	17433.8	15290.2	17590.1	21357.3	13182.9	19827	8701.2	10686.2	9440.91	2104.88	4633.14	3716.47	17704.1	16183.4	13251.3
TRCN0000162969	GCCTGTTGACAAGGACTTCTA	NM_007184.1-3884s1c1	NISCH	3884	CDS		5460.1	4983.16	6394.1	4131.76	3948.75	5276.81	3474.34	2414.57	3477.81	4860.15	7413.42	2987.08	8970.7	2201.9	3071.26	4465.04	4305.07	5970.41	6299.25
TRCN0000163660	GCAGCTGGAGTAGAGTTTGAA	NM_145740.1-162s1c1	GSTA1	162	CDS		6877.58	5218.99	5457.46	6248.86	6301.07	4329.49	5534.18	6757.42	4729.57	3569.3	5290.33	13210.5	4803.43	2594.19	3015.48	3459.25	7533.87	6461.54	5283.02
TRCN0000166735	CAGGCTCTTGAGGAGGTATTT	NM_022151.3-1066s1c1	MOAP1	1066	CDS		173.986	87.3472	49.9539	45.529	0	0	101.036	59.0291	0	8.05104	34.8048	84.1432	46.0982	12.6546	9.84378	16.4883	9.87401	0	0
TRCN0000180273	CCCATGTCCAACAGAGACTAT	NM_021213.1-337s1c1	PCTP	337	CDS		3372.27	4843.4	5607.32	4587.05	3440.8	3930.21	3816.56	2108.18	3250.79	2479.72	4350.6	5469.31	4222.59	6268.25	7612.53	7146.04	5855.29	6633.14	4966.71
TRCN0000194741	CTGTATTGTTTGGCACCAATA	NM_001211.4-2677s1c1	BUB1B	2677	CDS		6498.91	6647.12	6639.71	8388.73	6500.63	6584.27	8852.08	8854.36	5602.97	5399.57	348.048	420.716	811.328	10604.6	10404.9	10694.3	8965.6	7011.83	6655.94
TRCN0000194749	CTCACAGCATTGAGAATTAAG	NM_004329.2-2082s1c1	BMPR1A	2082	CDS		347.973	650.736	503.702	381.306	774.028	853.371	143.406	59.0291	545.477	182.49	0	1009.72	654.594	1379.35	1036.88	1325.66	1155.26	911.243	747.026
TRCN0000194759	CTAACTTATGTCAGGTTATTC	NM_139069.1-387s1c1	MAPK9	387	CDS		2041.78	2039.56	1473.64	2970.77	3126.35	2223.46	3229.9	2616.96	2903.96	1416.98	5673.18	2776.73	3153.12	7483.09	3520.79	4781.61	3633.63	3023.67	2247.81
TRCN0000194776	CATGTGTTAATGTTACGATGT	NM_017572.2-1540s1c1	MKNK2	1540	3UTR		7363.72	5214.63	4325.17	8434.26	5182.36	6967.9	10227.5	13197.2	5729.09	3580.03	6090.84	6857.67	4250.25	13114.4	11031.6	11281.3	1313.24	1165.68	1083.52
TRCN0000194818	CCTTGAATTGGATGGAATCAT	NM_000788.1-666s1c1	DCK	666	CDS		762.47	1952.21	1502.78	961.801	1675.05	1714.57	837.623	438.502	810.334	729.961	5151.11	7152.17	2839.65	3678.27	4547.83	4920.11	1382.36	2775.15	2241.08
TRCN0000194847	CCTATACATTTCTGTTCATCT	NM_000208.1-4378s1c1	INSR	4378	3UTR		5588.04	4262.54	6131.84	4911.45	5212.6	6333.74	5931.81	5652.74	9733.46	4106.03	1392.19	4712.02	4416.21	5728.32	4698.77	5477.42	4403.81	4059.17	2994.83
TRCN0000194860	CAGTAAGGACTTACGTTGAAA	NM_139049.1-781s1c1	MAPK8	781	CDS		5168.42	5170.95	3292.79	5651.29	3489.17	4337.32	5019.22	5124.29	5643.96	5343.21	2575.56	378.644	4517.62	7639.16	5692.99	6799.78	4759.27	4017.75	4596.57
TRCN0000194861	CCAAGGTCTATGATATGCTTA	NM_000051.3-4332s1c1	ATM	4332	CDS		2507.45	3760.3	2822.4	1388.64	2884.46	4611.34	2265.17	2015.42	1302.21	1873.21	2053.48	3702.3	4416.21	9128.19	6378.77	7007.54	3209.05	3047.34	4818.66
TRCN0000194969	CAAACGAAATCTCAGTGATAT	NM_000051.3-9358s1c1	ATM	9358	CDS		15510.4	18412.8	15814.6	15713.2	19810.3	15368.5	16459.1	17840.8	20248.9	16912.6	9153.66	17964.6	16106.7	31341.2	29639.6	29026	18869.2	18798.8	18938.1
TRCN0000194972	CTTCGTCATGTTGAACTATAA	NM_001982.2-544s1c1	ERBB3	544	CDS		7148.8	5681.93	7180.87	5759.42	6506.67	5785.7	6117.58	5557.17	6255.65	6478.41	2401.53	2229.8	2526.18	15067.4	15415.4	15053.8	7474.62	7520.71	11474.6
TRCN0000194974	CCTGAGATTGTAAAGTCATTC	NM_004935.2-359s1c1	CDK5	359	CDS		890.401	2078.86	1577.71	1172.37	973.582	1338.78	990.807	722.404	2282.81	1084.21	1252.97	0	921.963	2438.12	2382.2	3294.37	681.307	633.136	672.997
TRCN0000194984	CAACAGGTGAAGAGCGATTAT	NM_005607.3-664s1c1	PTK2	664	CDS		3587.19	3345.4	2389.46	4672.42	3676.63	3640.53	2920.27	1925.47	2043.18	3507.57	2366.73	2776.73	4370.11	3787.95	4938.3	5091.59	3692.88	2207.1	2362.22
TRCN0000194993	CAAGAGTCTTAATGCCTTCAA	NM_003883.2-301s1c1	HDAC3	301	CDS		5229.83	7315.33	4333.5	6254.55	7069.05	6419.86	5807.96	6181.19	5776.39	6634.06	3724.11	3576.09	6730.33	10165.9	9886.44	8385.96	6102.14	7088.76	4145.66
TRCN0000195003	CCTCAGAATCTGCTTATTAAC	NM_001798.2-621s1c1	CDK2	621	CDS		5582.92	4061.64	4391.78	3892.73	4353.91	4619.17	4246.78	3448.99	3190.89	3655.17	3480.48	9171.61	6638.14	7086.58	6467.37	6621.71	6131.76	5840.24	5188.8
TRCN0000195059	CAAACTGCTTTCGAAATCTAT	NM_014707.1-1605s1c1	HDAC9	1605	CDS		15008.9	14805.3	15752.1	16236.8	15033.1	16292.3	18264.8	18003.9	17272.4	15031.3	11311.6	12032.5	12529.5	26207.7	23717	26773.7	16223	18621.3	19301.5
TRCN0000195066	CAGCTTTCAGTCAGATGTATA	NM_004333.3-1960s1c1	BRAF	1960	CDS		173.986	0	0	193.498	12.0942	0	801.772	300.767	3.15305	0	0	0	0	506.184	147.657	0	177.732	71.0059	0
TRCN0000195103	CCTAATGAGCTTCCATACAAT	NM_004964.2-1036s1c1	HDAC1	1036	CDS		4032.39	2572.37	2389.46	3261.02	1971.35	1910.3	2239.09	1211.5	1109.87	601.145	4768.26	6184.53	4139.62	7495.74	6884.09	7825.36	4038.47	3011.83	4017.79
TRCN0000195197	CTCTGCAGAATTAACAGTAAT	NM_001211.4-2545s1c1	BUB1B	2545	CDS		3147.11	2288.5	4321.01	2259.38	1965.31	4188.57	3823.08	1976.07	4007.53	7304.98	208.829	0	608.496	4580.97	3934.23	3729.66	4729.65	3331.36	6164.65
TRCN0000195198	CAGACTGATATGGCTGTTAAT	NM_001527.1-589s1c1	HDAC2	589	CDS		552.663	576.491	1415.36	295.939	181.413	751.593	205.332	275.469	381.519	112.715	34.8048	0	27.6589	2003.65	1197.66	2222.63	1727.95	1082.84	1648.84
TRCN0000195203	CCAGATGTATTGCTTGGTAAA	NM_006218.2-1900s1c1	PIK3CA	1900	CDS		3269.92	5686.3	4362.64	1974.82	4880.01	3311.71	3278.79	2583.23	4527.78	2944	939.73	1388.36	811.328	4416.46	6510.02	5873.14	3130.06	4165.68	3082.32
TRCN0000195242	CCTCAATATCTCTCAAGTTAA	NM_004226.2-995s1c1	STK17B	995	CDS		7143.68	5572.75	6935.27	5964.31	1814.13	5715.24	10142.7	6338.6	3503.04	6019.5	5568.77	5721.74	5716.17	9056.48	8019.4	9411.53	5114.74	6230.77	9327.73
TRCN0000195250	CTGAATATACTGGGCTATTTG	NM_002737.2-7472s1c1	PRKCA	7472	3UTR		603.835	869.104	62.4424	717.082	326.543	46.9746	254.22	84.3273	214.407	120.766	661.291	1093.86	414.884	2716.52	1214.07	2192.95	1313.24	1213.02	1944.96
TRCN0000195255	GATATGCCTTTCTCATTCTTG	NM_004226.2-1118s1c1	STK17B	1118	CDS		12460.5	13831.4	12563.4	18809.2	17669.6	15869.6	21084	15974.4	15982.8	15433.9	10685.1	28145.9	10169.3	20816.8	19507.1	18199.8	15946.5	14201.2	13507
TRCN0000195313	CAACAGACAAGGCACCTAAAG	NM_033118.2-47s1c1	MYLK2	47	CDS		6166.29	2070.13	4849.69	6271.63	3265.43	3906.72	5723.22	7274.63	2248.12	5388.83	1183.36	2734.65	3503.46	1404.66	2270.63	2262.2	4482.8	3692.31	5357.05
TRCN0000195339	CATCCTCAGGAACCAACAATT	NM_198291.1-2718s1c1	SRC	2718	3UTR		250.745	1048.17	1286.31	1547.99	1384.78	2536.63	756.142	230.495	1330.59	2053.02	1461.8	2524.3	2729.01	3577.04	2434.7	3192.14	2458.63	2005.92	2483.36
TRCN0000195442	CAAGTAGTTGGAACCAGAGAA	NM_015401.1-3176s1c1	HDAC7	3176	3UTR		2666.09	2546.17	1952.36	1491.08	2207.19	2340.9	1245.03	1093.44	1847.69	2600.49	835.315	0	2194.27	3973.55	3891.58	2911.84	2784.47	2556.21	1884.39
TRCN0000195454	CCAGAGCTATGGTCAGATAAC	NM_006282.2-829s1c1	STK4	829	CDS		6258.4	5214.63	5686.42	4695.18	7141.62	5848.33	3079.98	2501.71	6057.01	3231.15	10441.4	3071.23	3217.65	6415.89	5207.36	5342.22	3416.41	4242.6	3230.38
TRCN0000195467	CGGTTAGGTTGCTTCAATCTA	NM_004964.2-871s1c1	HDAC1	871	CDS		1678.46	1428.13	691.029	1064.24	1088.48	735.935	3073.46	1908.61	895.466	56.3573	0	42.0716	9.21963	531.493	475.783	214.348	2675.86	2337.28	484.558
TRCN0000195474	CCTACTTTGTGCAGGTCATAC	NM_000051.3-12787s1c1	ATM	12787	3UTR		3720.24	2022.09	2701.67	2640.68	3204.96	2896.77	886.512	1146.85	898.619	1430.4	6160.45	3449.87	4111.96	856.295	1732.51	1955.51	4265.57	3698.22	3963.95
TRCN0000195487	CCTAAGGAACGACCTACATTT	NM_002031.2-1867s1c1	FRK	1867	CDS		0	0	45.7911	0	0	0	0	2.81091	0	0	1357.39	0	0	59.0548	164.063	42.8696	0	0	100.949
TRCN0000195513	CAGAACCTTCTGAAGTGTAAC	NM_004935.2-851s1c1	CDK5	851	CDS		6811.06	5459.2	5145.25	8878.16	3501.27	5182.86	7577.72	7583.83	5344.42	4033.57	2679.97	1851.15	5955.88	9242.08	8380.34	6677.77	5460.33	7041.42	3728.4
TRCN0000195542	CAGGAAACACTGGCAAATATC	NM_014326.3-728s1c1	DAPK2	728	CDS		0	703.145	362.166	216.263	647.039	469.746	254.22	202.385	353.141	512.583	104.414	210.358	230.491	185.601	387.189	168.181	9.87401	17.7515	0
TRCN0000195587	CCTCTCTCATGAGAACCTTAT	NM_007194.3-1205s1c1	CHEK2	1205	CDS		9733.01	9088.47	8887.63	10232.7	8211.95	9167.87	11599.6	11086.2	10745.6	10962.8	3932.94	5343.09	3909.13	11756.1	11582.9	11934.2	10802.2	10467.5	11010.2
TRCN0000195605	CCAGGTTCAATGGATCCAAAT	NM_002031.2-1243s1c1	FRK	1243	CDS		3873.76	4319.32	6423.24	3004.92	3573.83	5229.84	2913.76	1821.47	2900.81	4275.1	417.658	462.788	119.855	451.348	679.221	563.9	49.37	124.26	127.869
TRCN0000195678	CCACGTTTGTGAAGTTACTCA	NM_080916.1-240s1c1	DGUOK	240	CDS		1361.19	1305.84	1681.78	1610.59	1408.97	1769.38	1489.47	1264.91	791.415	1097.63	2679.97	1430.43	1373.73	1573.39	2027.82	2819.5	1668.71	2047.34	2395.87
TRCN0000195722	CCCTCACTGTTGTATCTTGAA	NM_004327.3-4803s1c1	BCR	4803	3UTR		7041.33	4017.97	5037.02	4217.13	3676.63	3491.78	5583.07	4966.88	3168.81	4350.25	3445.68	6352.81	2802.77	8014.58	5374.71	5777.51	7514.12	4639.05	5215.72
TRCN0000195732	CTGGTGACTATACAGTCATTT	NM_000051.3-8423s1c1	ATM	8423	CDS		849.463	1144.25	1198.89	677.245	441.438	1088.24	1016.88	542.505	671.599	1873.21	0	0	46.0982	611.639	252.657	270.408	9.87401	47.3373	0
TRCN0000195734	GATAAGTTTCTATTCTGTCAG	NM_004431.2-3804s1c1	EPHA2	3804	3UTR		9773.95	8075.25	5653.12	9720.45	11810	7226.26	16680.8	20095.2	18924.6	8418.71	7239.4	14977.5	10031	6550.87	9991.44	4831.08	11049	9005.92	5861.8
TRCN0000196267	GATAGCTATCTGGGACATTAT	NM_003883.2-1565s1c1	HDAC3	1565	3UTR		875.05	393.062	1627.66	643.098	18.1413	1190.02	205.332	472.233	34.6835	284.47	5673.18	715.217	3411.26	2876.81	1758.76	3198.73	2132.79	1177.51	2375.68
TRCN0000196310	GATGTTGGTTTAAAGCGATTT	NM_005607.3-817s1c1	PTK2	817	CDS		1366.31	1943.47	1735.9	1280.5	1239.65	2630.58	1183.1	677.429	510.794	1661.2	6334.47	9424.04	5679.3	3973.55	4501.89	6008.34	1925.43	2544.38	2503.55
TRCN0000196315	GCTTCTGAAGTTATCTCTTAA	NM_139069.1-1740s1c1	MAPK9	1740	3UTR		12281.4	10477.3	9328.89	12099.3	9221.82	9316.62	14425.4	12041.9	13728.4	11123.9	7204.59	7362.53	4950.94	8908.84	9820.82	6585.43	13794	9485.21	6770.35
TRCN0000196384	GAGCAGTTAATAGGCTTTAAA	NM_014707.1-2149s1c1	HDAC9	2149	3UTR		2901.48	1209.76	2031.46	2515.48	894.97	4094.62	3959.97	4756.06	949.068	3915.49	1635.83	2608.44	1797.83	5449.92	3363.29	4323.24	3801.49	1213.02	5060.93
TRCN0000196538	GATGAACACATGGGATATTTA	NM_001184.2-652s1c1	ATR	652	CDS		0	240.205	0	0	0	0	0	0	0	0	0	0	82.9767	510.402	278.907	511.138	0	112.426	100.949
TRCN0000196582	GCATTAGAATTTACAGCAAGA	NM_006218.2-3471s1c1	PIK3CA	3471	3UTR		4953.5	7153.73	7996.79	5668.37	5025.14	11696.7	6485.88	4944.39	8330.36	8142.29	9432.1	8372.25	9007.58	12397.3	11221.9	13497.3	7543.74	7680.47	9428.68
TRCN0000196620	GATAAGATCATCCGACTTTAT	NM_003318.3-1821s1c1	TTK	1821	CDS		2533.04	3734.09	2376.97	1633.35	3598.02	2904.59	1427.54	1056.9	1768.86	979.544	10545.9	7783.25	5448.8	5918.14	9495.97	5688.47	4097.71	5035.5	5235.91
TRCN0000196661	GCCATATTCTTTCCGTCTATT	NM_000051.3-6606s1c1	ATM	6606	CDS		34065.5	34772.9	27724.4	34448.4	34008.9	32154.1	45951.9	45379.3	46025.1	33049.5	26869.3	21919.3	28193.6	43607.8	34830.6	36409.5	31053.8	28485.2	24793.2
TRCN0000196682	GAAGGCAGAGTTAGCTAATAT	NM_014720.2-2980s1c1	SLK	2980	CDS		2968	5323.81	2876.51	1821.16	5442.39	2826.3	2535.68	1942.34	5694.41	2337.49	11938	2356.01	7440.25	7023.31	8249.09	7798.97	3840.99	6579.88	4186.04
TRCN0000196698	GAGATTACTTTGCTGCCTTAA	NM_000075.2-1257s1c1	CDK4	1257	3UTR		767.587	1646.49	403.794	1081.31	622.851	117.436	889.771	359.796	1207.62	410.603	730.901	2229.8	3171.55	1535.43	2720.17	1348.74	839.291	1579.88	962.385
TRCN0000196730	GACACAATTGTGCTCTATTTG	NM_002737.2-3403s1c1	PRKCA	3403	3UTR		1171.85	1519.84	1236.36	1291.89	1239.65	978.637	1143.99	1354.86	763.038	1242.54	4280.99	5343.09	5808.37	4049.47	3291.11	3996.77	1036.77	1207.1	1844.01
TRCN0000196795	GAATTGGAGATCGTCACAATA	NM_006218.2-2892s1c1	PIK3CA	2892	CDS		424.732	921.513	258.095	307.321	60.4709	508.891	296.59	283.902	268.009	415.971	2192.7	0	1124.8	421.82	675.94	801.332	819.543	863.905	720.106
TRCN0000196797	GCTCCAGGATTTGTAATTAAA	NM_014707.1-1891s1c1	HDAC9	1891	CDS		6775.24	9075.37	7617.97	4735.02	6688.09	4564.36	4575.97	4711.08	7564.16	5378.1	5325.13	11738	9975.64	7360.76	8104.72	7970.45	9745.65	10668.6	6837.65
TRCN0000196844	GTCATCAGAATGCAAGATAAA	NM_004333.3-1931s1c1	BRAF	1931	CDS		0	0	195.653	136.587	24.1884	0	104.296	143.356	0	346.195	1496.61	1304.22	424.103	902.695	1384.69	471.566	691.181	5.91716	316.308
TRCN0000196850	GTGTCTTCAATGTCAACAGAT	NM_139049.1-1212s1c1	MAPK8	1212	CDS		3234.1	1358.25	1340.43	819.523	967.535	1910.3	2330.35	1374.53	59.9079	1049.32	2157.9	1346.29	4471.52	5352.9	3271.42	4346.32	3347.29	3822.49	4657.14
TRCN0000196894	GATACAGCTCTAGATAAGAAT	NM_003656.3-1013s1c1	CAMK1	1013	CDS		4902.32	3389.07	5274.3	2925.24	3265.43	6012.75	3262.49	2484.84	3364.3	6515.98	8074.71	4165.09	8011.86	8567.17	8820.03	9451.1	3623.76	5195.27	6433.85
TRCN0000196909	GCTGTACTTCGTCATGGAATA	NM_002737.2-1280s1c1	PRKCA	1280	CDS		3495.08	4144.62	2647.56	5065.11	4075.74	2293.93	4373.89	3378.71	3600.78	1951.04	8701.2	6521.1	4388.55	8714.81	8790.5	6044.62	5647.93	5213.02	5128.23
TRCN0000196918	GAACATATAGAGGCCCTATTG	NM_004333.3-236s1c1	BRAF	236	CDS		3894.23	1126.78	3488.45	4114.69	1898.79	3757.97	3513.45	3007.67	1418.87	3341.18	6717.33	2776.73	3319.07	2307.36	2280.48	2763.44	3732.37	2112.43	5404.16
TRCN0000197001	GCTTCTCGTGAGCTAAAGAAT	NM_015401.1-2172s1c1	HDAC7	2172	CDS		5987.18	5446.1	3084.65	4057.78	3047.74	2622.75	2773.61	3375.9	2282.81	1951.04	10650.3	5301.02	8104.06	662.258	1020.47	794.737	2320.39	2556.21	2665.07
TRCN0000197041	GACACTGAGAGGGCAATCTTT	NM_000075.2-1190s1c1	CDK4	1190	3UTR		839.229	794.859	253.932	233.336	411.202	367.968	140.147	70.2727	832.405	128.817	0	0	949.622	611.639	1063.13	735.379	503.574	266.272	450.908
TRCN0000197049	GCTGGAGATTGAGGTCATGAA	NM_033118.2-984s1c1	MYLK2	984	CDS		1473.77	834.166	1948.2	244.719	931.253	2364.39	192.295	236.116	204.948	2195.25	0	589.002	4056.64	666.476	846.565	1543.31	1540.35	852.071	2436.25
TRCN0000197098	GTGGAGTGTTGGCTGTATCTT	NM_000075.2-818s1c1	CDK4	818	CDS		133.048	0	0	0	12.0942	0	0	0	0	53.6736	0	0	0	46.4002	42.6564	13.1907	0	5.91716	0
TRCN0000197142	GTGGAACACTGAAACTGTATG	NM_001211.4-3388s1c1	BUB1B	3388	3UTR		0	0	0	0	0	0	0	0	0	0	0	0	0	0	0	0	0	0	0
TRCN0000197144	GAGTGACGATGGAGTAGATTT	NM_002350.1-333s1c1	LYN	333	CDS		7138.56	4105.32	6181.79	5287.06	5781.02	4548.7	4970.33	3510.83	6085.38	3832.3	12599.3	11233.1	11146.5	11676	9459.88	10796.6	8995.22	4485.21	6756.89
TRCN0000197158	GTTTCTGTTTGAGCGTGTGGA	NM_024827.1-513s1c1	HDAC11	513	CDS		910.87	296.98	2622.58	2913.86	2285.8	2356.56	16.2962	137.735	6.3061	394.501	12355.7	10055.1	7974.98	0	0	0	2952.33	4414.2	3324.6
TRCN0000197222	GCTCTCATCACTCCTTCACTT	NM_033018.2-2135s1c1	CDK16	2135	3UTR		66.5242	109.184	162.35	301.63	266.072	375.797	97.777	53.4073	104.051	391.817	2297.12	0	1318.41	63.273	150.938	92.3346	296.22	360.947	1096.98
TRCN0000197236	GACAGGGATTGTGCTTCATTC	NM_001798.2-1781s1c1	CDK2	1781	3UTR		266.097	703.145	66.6052	392.688	253.978	360.138	319.405	216.44	66.214	0	0	1304.22	1115.58	417.602	675.94	286.897	325.842	727.811	619.157
TRCN0000199033	CCGAAGGAACAGCTGATTCAT	NM_005255.1-4141s1c1	GAK	4141	3UTR		6258.4	6944.1	6585.59	3744.76	4317.63	5965.77	3937.16	1860.82	2487.76	3754.47	4246.19	8161.89	6859.41	5082.93	5925.96	7578.03	7375.88	9331.36	7934.63
TRCN0000199149	CCCGACGTGGTGGTATACAAT	NM_024827.1-775s1c1	HDAC11	775	CDS		7394.42	7123.16	6539.8	6476.51	6355.5	10428.4	3842.64	5579.65	3635.47	7624.34	696.096	1135.93	958.842	725.531	820.315	1266.3	59.244	147.929	53.8397
TRCN0000199313	GCTGACAGTTTGTGGCATCTT	NM_198291.1-3422s1c1	SRC	3422	3UTR		834.112	1602.82	599.447	1479.69	1021.96	407.113	508.441	593.102	460.345	177.123	3793.72	1893.22	2258.81	147.637	278.907	346.255	1658.83	1301.78	814.326
TRCN0000199323	CCCGGATCATTCACCCTATTG	NM_004958.2-3537s1c1	MTOR	3537	CDS		189.338	218.368	474.562	96.7492	169.319	180.069	71.7032	0	3.15305	252.266	139.219	84.1432	55.3178	0	3.28126	13.1907	0	5.91716	0
TRCN0000199364	CCTGTGCATGTGCTCTTATTG	NM_001982.2-5214s1c1	ERBB3	5214	3UTR		2722.38	1799.35	2268.74	1826.85	2322.08	2074.71	2151.09	2394.89	1964.35	1084.21	2262.31	1514.58	3143.9	1096.73	1420.79	1797.23	2004.42	1786.98	2557.39
TRCN0000199466	GAGCGGGTCCTTCGGAGATAT	NM_001894.4-159s1c1	CSNK1E	159	CDS		9323.63	5476.67	6410.75	8212.3	6809.03	5034.11	6120.84	5498.14	3335.93	3716.9	1531.41	2650.51	5955.88	324.802	928.597	695.807	444.33	355.03	444.178
TRCN0000199601	GCCATCGATGTGACTCACTTG	NM_172207.1-212s1c1	CAMKK1	212	CDS		378.676	379.96	1232.2	318.703	580.521	172.24	26.0739	160.222	85.1323	340.828	1252.97	2692.58	2194.27	4.2182	36.0939	32.9766	671.433	958.58	693.186
TRCN0000199622	GCGCATGTGCTGGCAATTCAA	NM_000208.1-3913s1c1	INSR	3913	CDS		51.1725	30.5715	4.16282	102.44	48.3768	0	6.51847	8.43273	50.4488	0	0	0	516.3	0	0	0	157.984	65.0888	0
TRCN0000199789	GCTGAGGACAACCTCTATTTG	NM_172207.1-812s1c1	CAMKK1	812	CDS		3505.32	2057.03	2506.02	3750.46	1457.35	2153	3125.61	3007.67	1302.21	799.737	3445.68	4964.45	3005.6	1417.32	1965.48	2394.1	1313.24	3224.85	3930.3
TRCN0000199796	GTGACAGCTGTCAGGAGTATT	NM_001274.2-793s1c1	CHEK1	793	CDS		859.698	1650.86	482.888	654.48	423.297	336.651	730.069	385.095	40.9896	123.449	2401.53	1556.65	1770.17	569.457	298.595	405.613	572.692	668.639	551.857
TRCN0000199968	CCTGAGCACTTTGCAAGAGAG	NM_014326.3-1243s1c1	DAPK2	1243	3UTR		13581.2	13573.8	13366.8	14057.1	14283.2	13693.1	5736.25	12983.6	6700.23	13963.2	9501.71	5216.88	8804.75	185.601	715.315	583.686	11730.3	14295.9	13830.1
TRCN0000199993	CCACGGTATCTGGTCATAAAG	NM_001982.2-3110s1c1	ERBB3	3110	CDS		1397.01	183.429	0	466.673	120.942	219.215	378.071	165.844	53.6018	101.98	0	546.931	995.721	497.748	367.501	537.519	938.031	443.787	249.009
TRCN0000219647	CTCCGTGATGTTGCTTGATTT	NM_001184.3-314s1c1	ATR	314	CDS		14246.4	12045.2	12238.7	13738.4	10642.9	12244.7	4800.85	10999.1	5719.63	11462	1809.85	2818.8	1973	1577.61	1916.26	4039.64	12174.7	10757.4	13762.8
TRCN0000219654	GAAAGGCTGCAACGCTGATTC	NM_033118.3-2351s1c1	MYLK2	2351	3UTR		1811.51	912.778	2197.97	3158.58	1669	1307.46	179.258	1973.26	110.357	1035.9	6473.69	4543.73	7320.39	8.4364	6.56252	0	1461.35	1254.44	1473.86
TRCN0000219684	AGTTAGCATTGCTGTAATAAA	NM_002755.3-979s1c1	MAP2K1	979	CDS		2502.33	305.715	133.21	1257.74	102.801	7.8291	1724.14	494.72	6.3061	8.05104	3515.29	42.0716	2848.87	3619.22	2437.98	2760.14	1905.68	840.237	760.486
TRCN0000219689	TGATTGTACTTGGAGTAATTG	NM_002031.2-2499s1c1	FRK	2499	3UTR		1269.08	8.73472	574.47	301.63	0	422.771	697.476	44.9745	9.45915	609.196	7622.25	2398.08	1216.99	2332.67	1177.97	1408.1	997.275	343.195	747.026
TRCN0000219711	GACTCTACAGAAACGAGATTC	NM_005990.3-852s1c1	STK10	852	CDS		12122.8	10957.7	13308.6	13732.7	12299.8	12236.9	12619.8	14881	12057.3	12707.2	16045	11653.8	13857.1	5901.26	6726.59	7624.2	13715	12940.8	14085.8
TRCN0000219886	AGACTCAACCAGTACGTAATA	NM_002350.2-341s1c1	LYN	341	CDS		1279.31	589.593	2243.76	2128.48	653.086	1009.95	1202.66	1211.5	621.151	322.042	1775.04	3239.51	5642.42	3674.05	3235.32	3686.79	2063.67	1071.01	2247.81
TRCN0000219887	GCATGTGTATGAGACTATTTA	NM_002350.2-2863s1c1	LYN	2863	3UTR		6898.05	10136.6	6410.75	3431.75	4202.73	1534.5	4686.78	4581.78	10278.9	4739.38	10685.1	8877.11	7449.46	15641.1	14352.2	9939.16	9765.39	10479.3	7221.25
TRCN0000221147	CCAGACAGATTGCTGATAATA	NM_001957.1-3626s1c2	EDNRA	3626	3UTR		230.276	244.572	412.12	176.425	471.673	704.619	1029.92	795.487	312.152	0	348.048	546.931	580.837	1476.37	1440.47	2011.57	1036.77	272.189	1285.42
TRCN0000221148	CCGATGTGAATTACTTAGTTT	NM_001957.1-1501s1c2	EDNRA	1501	CDS		4063.1	4646.87	5798.81	3317.93	4033.41	4329.49	6300.1	5503.76	5369.64	5506.91	730.901	1682.86	5983.54	9465.65	6956.27	8201.29	6822.94	4994.08	7429.88
TRCN0000221150	GCTCAGGATCATTTACCAGAA	NM_001957.1-787s1c2	EDNRA	787	CDS		18069	16613.4	19532	16629.5	20415	15055.4	15282.6	16798	13775.7	16815.9	16358.3	11948.3	18199.6	7689.78	9637.07	9935.86	19056.8	18325.4	22599.2
TRCN0000221543	GCAACCCTTCTTTGACAACAT	NM_004958.2-640s1c2	MTOR	640	CDS		266.097	283.878	0	0	48.3768	7.8291	48.8885	59.0291	0	0	34.8048	5216.88	442.542	383.856	374.064	389.124	236.976	195.266	0
TRCN0000221544	GCTGTGCTACACTACAAACAT	NM_004958.2-5477s1c2	MTOR	5477	CDS		0	0	187.327	62.6024	0	696.79	0	0	0	72.4594	0	0	110.636	379.638	249.376	187.967	404.834	319.527	242.279
TRCN0000221555	CGCGTGACCATGAACGAGTTT	NM_005163.1-628s1c2	AKT1	628	CDS		926.222	1021.96	557.819	739.847	1765.75	1041.27	26.0739	275.469	577.008	158.337	4072.16	4249.23	2516.96	4.2182	3.28126	3.29766	29.622	136.095	0
TRCN0000221587	CCCTAAGTTTACTTCTCTAAA	NM_007294.1-6116s1c2	BRCA1	6116	3UTR		4487.83	4476.54	5524.07	3448.83	3211.01	3460.46	3783.97	2355.54	2393.16	4116.77	1044.14	5679.67	6204.81	10781.7	11038.2	10536	5085.11	4295.86	5646.44
TRCN0000221588	GCCCACCTAATTGTACTGAAT	NM_007294.1-2036s1c2	BRCA1	2036	CDS		7982.91	5756.18	10011.6	4086.23	4686.5	4439.1	4276.12	3589.53	3654.38	3877.92	4141.77	5469.31	8408.31	7158.29	8396.75	9223.57	6269.99	8958.58	9193.13
TRCN0000221591	GCCTACAAGAAAGTACGAGAT	NM_007294.1-356s1c2	BRCA1	356	CDS		2712.14	3913.15	3642.47	3027.68	2467.21	2794.99	3255.98	3181.95	1992.73	1481.39	8422.76	13000.1	6195.59	5023.88	4967.83	5507.1	4492.67	4307.69	5128.23
TRCN0000221649	GCCCGATTTGAAGAACTGAAT	NM_006597.3-976s1c2	HSPA8	976	CDS		14343.6	11219.7	11789.1	11194.5	9862.81	11281.7	11602.9	10043.4	9307.8	12210.7	13469.5	10055.1	10952.9	4758.13	5801.27	6077.59	5687.43	5301.78	5612.79
TRCN0000221650	GCAACTGTTGAAGATGAGAAA	NM_006597.3-1729s1c2	HSPA8	1729	CDS		2108.31	2244.82	4475.04	1633.35	1687.14	4963.65	2754.05	1891.74	857.629	4360.98	1531.41	9213.68	9145.88	1126.26	2418.29	2981.09	2962.2	3106.51	3176.54
TRCN0000221652	CCAAGACTTCTTCAATGGAAA	NM_006597.3-1128s1c2	HSPA8	1128	CDS		9190.58	5974.55	9070.8	10244	7425.83	8275.35	8151.35	9233.84	5971.87	6880.96	6682.52	10433.8	12234.5	15312.1	13984.7	14763.6	9577.79	8272.19	8089.42
TRCN0000222127	CGGTGGCAATGTGAAATTGTA	NM_000176.1-663s1c2	NR3C1	663	CDS		399.145	738.084	649.401	694.318	743.793	516.72	335.701	73.0836	403.59	212.011	243.634	252.43	276.589	97.0186	68.9065	89.0369	404.834	745.562	975.845
TRCN0000222128	CCTACATCAAAGAGCTAGGAA	NM_000176.1-2207s1c2	NR3C1	2207	CDS		1514.71	3908.79	2697.51	2595.16	3573.83	3186.44	3154.94	1475.73	1604.9	780.951	6508.5	1935.29	3420.48	2079.57	3796.42	3419.68	3189.3	3893.49	3809.16
TRCN0000222129	GAAGTGTTATATGCAGGATAT	NM_000176.1-1756s1c2	NR3C1	1756	CDS		2123.66	2642.25	5020.37	3579.72	1995.54	2740.18	3190.79	3558.61	1308.52	1902.73	3758.92	3618.16	5163	8128.48	6946.43	8587.12	3396.66	3053.25	5047.47
TRCN0000222164	CCCTTGTAGAAACAATATGAA	NM_012330.1-3969s1c2	MYST4	3969	CDS		3039.65	2633.52	2963.93	2401.66	1898.79	3413.49	2020.73	2445.49	1475.63	4055.04	5116.31	1935.29	3697.07	7099.23	6175.33	6780	4680.28	4396.45	4630.22
[truncated: 2 more rows]

## Sheet: MMS
							12	12	15	15	18	18	21	21	3	3	3	6	9	9	9
[truncated: 1,099 more rows]

## Sheet: MTX
							12	12	12	15	15	15	18	18	18	21	21	21	3	3	3	6	6	6	9	9	9
[truncated: 1,099 more rows]

## Sheet: MTOH
							12	12	15	15	15	18	18	18	21	21	21	3	3	3	6	6	6	9	9	9
[truncated: 1,099 more rows]

[truncated: 25 more sheets: clozapine, cyclosporinA, digoxin, etoposide, gossypol, hydroxyurea, imatinib, indomethacin, lovastatin, metformin, methimazole, mitomycinC, mycophenolic, naltrexone, naproxen, orlistat, propanolol, sildernafil, tacrolimus, taxol …]
