# Supplementary material for: Miniature Short Hairpin RNA Screens to Characterize Antiproliferative Drugs
Source: G3 (Bethesda). 2013 Aug 1;3(8):1375–87. doi: 10.1534/g3.113.006437 (PMC3737177; doi:10.1534/g3.113.006437)
Supplement: Supporting Information [file supp_g3.113.006437_TableS6.xlsx]

## Sheet: TO
hpid	seq	acc	gene	position	region	T0_A	T0_B	DNA_A	DNA_B
TRCN0000000235	CGAAGGAGCAACAGTAGAAAT	NM_004117.x-642s1c1	FKBP5	642	CDS	2952.31	4817.71	5331.14	4703.96
TRCN0000000237	CCCTCGAATGCAACTCTCTTT	NM_004117.x-520s1c1	FKBP5	520	CDS	2455.48	3565.86	2335.01	3069.2
TRCN0000000238	CAAACGGAAAGGAGAGGGATA	NM_004117.x-609s1c1	FKBP5	609	CDS	3277.16	2655.43	4122.15	3523.5
TRCN0000000379	GCTCTGTTACTTGGCCACTAT	NM_000208.x-559s1c1	INSR	559	CDS	2111.53	2902.01	1397.32	2257.19
TRCN0000000501	GCTGTGAATAGAGTAACTGAA	NM_001274.x-234s1c1	CHEK1	234	CDS	3582.91	2883.04	4518.56	3922.35
TRCN0000000502	GTGGTTTATCTGCATGGTATT	NM_001274.x-510s1c1	CHEK1	510	CDS	3726.22	2958.91	4911.02	4187.06
TRCN0000000519	CAACCCACGAATCAAGCTCAT	NM_001348.x-552s1c1	DAPK3	552	CDS	2942.76	3508.96	2944.77	3341.07
TRCN0000000587	GCCCTCTGAACTTGCCTTAAA	NM_001798.x-1222s1c1	CDK2	1222	3UTR	3152.96	3480.51	2047.91	3015.54
TRCN0000000603	CTCTTACCTACGTCAGCTCTT	NM_001894.x-909s1c1	CSNK1E	909	CDS	2101.97	3082.2	1003.54	1838.66
TRCN0000000695	GAGCAGGAGAATGTGTAACAA	NM_003691.x-1331s1c1	STK16	1331	3UTR	3305.83	3034.78	3883.78	3602.2
TRCN0000000696	GCTGCTGCTACCATTCTTCAA	NM_003691.x-403s1c1	STK16	403	CDS	2331.28	3186.52	2091.37	2575.55
TRCN0000000699	AGGTACGCTGTGGAATGAGAT	NM_003691.x-427s1c1	STK16	427	CDS	1996.87	2503.69	3031.69	3135.38
TRCN0000000754	TGGTTCATTAAGTACATAGCT	NM_004071.x-1746s1c1	CLK1	1746	3UTR	2608.36	2370.92	2042.64	1570.37
TRCN0000000755	GCTGCAAATACAATCACTCTA	NM_004071.x-283s1c1	CLK1	283	CDS	6057.5	5007.38	5738.09	5317.45
TRCN0000000758	GATATGCAAGTCTGTGAATTT	NM_004071.x-968s1c1	CLK1	968	CDS	1156.08	1090.62	1249.82	1176.89
TRCN0000000776	CTACCTCCTCCTTTGTTTAAT	NM_004217.x-1185s1c1	AURKB	1185	3UTR	3296.27	2883.04	4256.48	4006.42
TRCN0000000777	CCTGCGTCTCTACAACTATTT	NM_004217.x-468s1c1	AURKB	468	CDS	1328.06	1365.65	1659.4	1804.68
TRCN0000000779	GAAGAGCTGCACATTTGACGA	NM_004217.x-558s1c1	AURKB	558	CDS	2703.9	3063.23	1185.28	1962.07
TRCN0000000781	GATAGAGAAGACAAAGAGAAT	NM_004226.x-1269s1c1	STK17B	1269	CDS	2340.83	2883.04	2681.37	2373.44
TRCN0000000784	GTGATAAATACAAGGCCCAGA	NM_004304.x-5992s1c1	ALK	5992	3UTR	2273.95	3091.68	3378.06	3096.03
TRCN0000000785	GAGCTGGTCATTACGAGGATA	NM_004304.x-5706s1c1	ALK	5706	CDS	2388.6	2057.96	1409.17	1740.29
TRCN0000000786	ACCCAAATCAAGAAACCTGTT	NM_004304.x-2854s1c1	ALK	2854	CDS	3038.3	3205.48	2657.67	3208.71
TRCN0000000791	CGAGGAATTTGAGATAGAGCT	NM_004327.x-3365s1c1	BCR	3365	CDS	133.762	104.32	106.676	89.429
TRCN0000000793	AGAGCCAGAAGCAACAAAGAT	NM_004327.x-2355s1c1	BCR	2355	CDS	2713.45	3983.14	2666.89	3017.33
TRCN0000000795	CGTGATTTGGAACAGGATGAA	NM_004329.x-880s1c1	BMPR1A	880	CDS	1261.18	1052.69	2104.54	2058.65
TRCN0000000797	GATGAATGTCTACGAGCAGTT	NM_004329.x-1777s1c1	BMPR1A	1777	CDS	4461.91	4030.56	6075.24	5521.34
TRCN0000000858	CCATCCTGAAAGAGTACCATT	NM_006251.x-1106s1c1	PRKAA1	1106	CDS	2751.67	2977.87	4813.57	4129.83
TRCN0000000859	CCTGGAAGTCACACAATAGAA	NM_006251.x-1611s1c1	PRKAA1	1611	CDS	2149.74	1763.96	2606.31	2487.91
TRCN0000000861	GTTGCCTACCATCTCATAATA	NM_006251.x-993s1c1	PRKAA1	993	CDS	964.996	938.884	4476.42	4131.62
TRCN0000000896	CGAGAAGGAAACAGAGCAAAT	NM_014720.x-3544s1c1	SLK	3544	CDS	2245.29	1479.45	1897.77	1536.39
TRCN0000000898	GCGTTACAATCAAAGACTTAT	NM_014720.x-3568s1c1	SLK	3568	CDS	5092.5	4571.13	3982.55	3909.83
TRCN0000000914	GCACTGGGATGTCTACTCTAT	NM_017593.x-953s1c1	BMP2K	953	CDS	3420.48	3452.06	3915.39	3806.1
TRCN0000000915	GACTGTGCTGTTAATTCAATT	NM_017593.x-539s1c1	BMP2K	539	CDS	4643.45	3679.67	4991.36	4221.05
TRCN0000000916	GATGGTGGGAACTATGTACTT	NM_017593.x-770s1c1	BMP2K	770	CDS	2837.66	3499.48	4505.39	3890.16
TRCN0000000943	GCTGTCGATGATAGGTTAGAA	NM_139069.x-1319s1c1	MAPK9	1319	3UTR	2770.78	2626.98	2547.04	2784.82
TRCN0000000948	GCCATGCCTTTCTGTATAGTA	NM_002497.x-1571s1c1	NEK2	1571	3UTR	4672.11	4220.24	3920.65	3782.85
TRCN0000000950	CGTTACTCTGATGAATTGAAT	NM_002497.x-849s1c1	NEK2	849	CDS	4719.88	4722.87	5050.62	4473.24
TRCN0000000951	GCAGACGAGCAAAGAAGAAAT	NM_002497.x-960s1c1	NEK2	960	CDS	3382.26	3471.03	2710.35	2972.62
TRCN0000001025	GTTATCCTACACCTGAAAGAA	NM_005348.x-616s1c1	HSP90AA1	616	CDS	3114.74	1669.13	2768.3	2709.7
TRCN0000001027	TCATCAATACTTTCTACTCGA	NM_005348.x-158s1c1	HSP90AA1	158	CDS	5073.39	4732.35	5364.07	4466.08
TRCN0000001028	GAAGGATGGTGACAAGAAGAA	NM_005348.x-867s1c1	HSP90AA1	867	CDS	1242.07	1062.17	3239.77	3178.31
TRCN0000001051	ATGGTTATCTTACGACTGTTA	NM_138621.x-541s1c1	BCL2L11	541	CDS	5111.61	4865.13	5635.36	4600.23
TRCN0000001052	GTCTCGATCCTCCAGTGGGTA	NM_138621.x-267s1c1	BCL2L11	267	CDS	1098.76	1564.81	442.506	862.095
TRCN0000001053	ACGAATGGTTATCTTACGACT	NM_138621.x-537s1c1	BCL2L11	537	CDS	7299.57	7179.14	9048.98	7059.52
TRCN0000001055	GAGTCGGTTAGTCATTGATAG	NM_139049.x-1335s1c1	MAPK8	1335	3UTR	3038.3	3508.96	3488.68	3498.46
TRCN0000001114	GTGTCTGCTAATGTAAACTTT	NM_024424.x-2140s1c1	WT1	2140	3UTR	6067.05	4315.07	4785.91	4199.58
TRCN0000001411	GCGCAGGAAACATCTATATTA	NM_005235.x-1394s1c1	ERBB4	1394	CDS	3124.29	3537.41	4132.69	3856.18
TRCN0000001581	TGCACAGAGTATTTCGCCTAA	NM_004954.x-2736s1c1	MARK2	2736	3UTR	2187.96	2826.14	2953.99	2668.56
TRCN0000001583	GTGGCGGAGAGGTATTTGATT	NM_004954.x-706s1c1	MARK2	706	CDS	2388.6	2020.02	2614.21	2591.65
TRCN0000001584	AGATGATGAACTAAAGCCTTA	NM_004954.x-1235s1c1	MARK2	1235	CDS	3353.6	3821.92	5366.7	4485.76
TRCN0000001593	CCAGGTTTGAGGGAGAAGTTT	NM_005248.x-2247s1c1	FGR	2247	3UTR	95.5441	180.19	88.2378	132.355
TRCN0000001594	CTTCCTTGATAGTGGCACCAT	NM_005248.x-339s1c1	FGR	339	CDS	200.643	123.288	119.845	125.201
TRCN0000001595	GCATGAATAAACGGGAAGTGT	NM_005248.x-1529s1c1	FGR	1529	CDS	3200.73	3527.93	4295.99	3786.42
TRCN0000001598	GCACACATCAGGAGTTCAATA	NM_005356.x-1991s1c1	LCK	1991	3UTR	1805.78	2399.37	3763.93	3570
TRCN0000001599	AGCCATTAACTACGGGACATT	NM_005356.x-1281s1c1	LCK	1281	CDS	3563.8	3746.05	3055.4	3221.23
TRCN0000001611	ACCACGAAAGTAGCAATCAAA	NM_005433.x-905s1c1	YES1	905	CDS	3592.46	2769.23	3418.88	3350.01
TRCN0000001623	CCGGCCAGATTGTTGCTATTA	NM_006282.x-197s1c1	STK4	197	CDS	28.6632	37.9347	2.63396	5.36574
TRCN0000001625	GCCAAGCGGAATACAGTGATA	NM_006282.x-577s1c1	STK4	577	CDS	248.415	350.896	248.91	212.841
TRCN0000001627	CCAGTCATTAAAGTCCAGTAT	NM_006875.x-1226s1c1	PIM2	1226	3UTR	2980.98	2750.27	3669.11	3224.81
TRCN0000001628	GCCCAGGATCTCTTTGACTAT	NM_006875.x-549s1c1	PIM2	549	CDS	3324.94	3385.67	1763.44	2493.28
TRCN0000001629	GATGAACCCTACACTGACTTT	NM_006875.x-756s1c1	PIM2	756	CDS	3754.88	3404.64	4012.84	3738.13
TRCN0000001648	CGATCCAGAATGGCGGTGCAA	NM_177551.x-563s1c1	GPR109A	563	CDS	0	9.48368	11.8528	8.9429
TRCN0000001649	TGGACAACTATGTGAGGCGTT	NM_177551.x-311s1c1	GPR109A	311	CDS	4786.76	4182.3	3147.59	3337.49
TRCN0000001650	CCGAGATGACTTCATTGTCAA	NM_177551.x-123s1c1	GPR109A	123	CDS	3372.71	3518.44	4206.44	4192.43
TRCN0000001663	GATCAAGAAGACCGAAACCGA	NM_006238.x-1611s1c1	PPARD	1611	CDS	1165.64	1128.56	1471.07	1783.21
TRCN0000001664	CCGCAAACCCTTCAGTGATAT	NM_006238.x-1314s1c1	PPARD	1314	CDS	2751.67	3945.21	1834.56	2461.08
TRCN0000001665	GAACAGAAACAAATGCCAGTA	NM_005036.x-656s1c1	PPARA	656	CDS	2264.4	2920.97	4198.54	3779.27
TRCN0000001666	GATTCGACTCAAGCTGGTGTA	NM_005036.x-599s1c1	PPARA	599	CDS	2101.97	2930.46	1469.75	2160.6
TRCN0000001667	GTAGCGTATGGAAATGGGTTT	NM_005036.x-1206s1c1	PPARA	1206	CDS	3086.08	2759.75	3056.71	3013.76
TRCN0000001670	GCCAACATTTCCCTTCTTCCA	NM_138712.x-1626s1c1	PPARG	1626	3UTR	2063.75	1811.38	2336.33	2859.94
TRCN0000001673	CAGCATTTCTACTCCACATTA	NM_138712.x-301s1c1	PPARG	301	CDS	2073.31	1953.64	2810.44	2377.02
TRCN0000001674	GACAACAGACAAATCACCATT	NM_138712.x-892s1c1	PPARG	892	CDS	3773.99	3632.25	4926.83	4414.21
TRCN0000001721	GTTACGACTTTGATGAGGAAT	NM_014326.x-759s1c1	DAPK2	759	CDS	4547.9	4836.68	4148.49	4290.8
TRCN0000001980	GACAGACACTATGCAATGAAA	NM_172207.x-599s1c1	CAMKK1	599	CDS	4786.76	4495.26	4945.27	4138.77
TRCN0000001992	TATCTACAGCACCGACTATTA	NM_002529.x-2022s1c1	NTRK1	2022	CDS	3487.36	3812.44	4053.67	4079.75
TRCN0000001993	TGCCTTCATGGACAACCCTTT	NM_002529.x-1128s1c1	NTRK1	1128	CDS	3200.73	4182.3	2602.36	3070.99
TRCN0000001994	TGGCATGAGCAGGGATATCTA	NM_002529.x-2007s1c1	NTRK1	2007	CDS	1461.83	2057.96	4019.43	3890.16
TRCN0000001997	GCTCACCATCATCTCCCTTAT	NM_002609.x-1985s1c1	PDGFRB	1985	CDS	1719.79	2266.6	2327.11	2657.83
TRCN0000001998	CCAAAGGAGGACCCATCTATA	NM_002609.x-2371s1c1	PDGFRB	2371	CDS	5082.95	3300.32	4712.16	4242.51
TRCN0000001999	CCCTCAGTCTTAATCCATCCA	NM_002609.x-4435s1c1	PDGFRB	4435	3UTR	3831.32	5367.76	3476.83	3790
TRCN0000002038	GTCGTGGATGAGTAAGGTGTT	NM_005781.x-837s1c1	TNK2	837	CDS	668.809	730.243	669.027	667.14
TRCN0000002039	TGCTTCCTCTTCCACCCAATT	NM_005781.x-4413s1c1	TNK2	4413	3UTR	2894.99	3025.29	2365.3	2611.33
TRCN0000002040	TGACGAACTGTATCTGGGAAA	NM_005781.x-2064s1c1	TNK2	2064	CDS	3238.95	3404.64	3594.04	3528.87
TRCN0000002053	GAAGAAGGATTAGCAGATGAA	NM_015000.x-336s1c1	STK38L	336	CDS	4003.3	3565.86	4936.05	4119.1
TRCN0000002054	AGAAGAAAGATACAGGCCATA	NM_015000.x-496s1c1	STK38L	496	CDS	2675.24	4438.36	4194.59	3548.54
TRCN0000002057	CCCTGGAGTTAATAGAGTGAT	NM_015000.x-3788s1c1	STK38L	3788	3UTR	3019.19	3935.73	3409.67	3294.56
TRCN0000002156	GAAGATGGCAAAGCGGTGATT	NM_005255.x-1870s1c1	GAK	1870	CDS	2484.15	2683.88	2640.55	3062.05
TRCN0000002157	CCCGGATTTATTTCAAGTGAA	NM_005255.x-2091s1c1	GAK	2091	CDS	1127.42	1166.49	925.838	1026.64
TRCN0000002329	GCTTCTATGGTGCGTTCTACA	NM_002755.x-455s1c1	MAP2K1	455	CDS	2140.19	2693.36	896.865	1700.94
TRCN0000002331	GAGGGAGAAGCACAAGATCAT	NM_002755.x-612s1c1	MAP2K1	612	CDS	3009.64	3120.13	4766.16	4244.3
TRCN0000002333	CTCTGCCACCTCATTTGTCTT	NM_003160.x-1228s1c1	AURKC	1228	3UTR	2551.03	3053.74	1748.95	2702.54
TRCN0000002334	CTGCCATGACAAGAAAGTGAT	NM_003160.x-717s1c1	AURKC	717	CDS	793.016	597.472	873.159	797.706
TRCN0000002335	CCTGCGCCTGTATAACTATTT	NM_003160.x-558s1c1	AURKC	558	CDS	1270.74	1507.9	1339.37	1411.19
TRCN0000002347	CGGCTGCTAAAGAACAAGAAA	NM_005246.x-1193s1c1	FER	1193	CDS	9.55441	9.48368	5.26793	14.3086
TRCN0000002348	GCCAAGGAACGATACGACAAA	NM_005246.x-883s1c1	FER	883	CDS	4280.38	4296.11	2890.77	3328.55
TRCN0000002349	CCACCTCCAGTAGTAAATTAT	NM_005246.x-1570s1c1	FER	1570	CDS	4108.4	3328.77	4348.67	3782.85
TRCN0000002371	CGTTGGTTGCTCACAGGTTAA	NM_014264.x-1966s1c1	PLK4	1966	CDS	2742.12	3072.71	1368.34	2028.25
TRCN0000002372	GAACACCTGACTTTGCTCTTA	NM_014264.x-3303s1c1	PLK4	3303	3UTR	2933.21	3670.18	3123.88	3451.96
TRCN0000002422	CCACCTGAGAAATATGCCCAA	NM_000686.x-760s1c1	AGTR2	760	CDS	5197.6	4315.07	4614.7	4702.17
TRCN0000002423	GTATGATTCTATGGAGCTATT	NM_000686.x-2406s1c1	AGTR2	2406	3UTR	6582.99	4903.06	7034	5902.31
TRCN0000002424	TCTTCCTCTATGGGCAACCTA	NM_000686.x-450s1c1	AGTR2	450	CDS	2665.68	2664.91	1644.91	2235.72
TRCN0000002777	GCTGCTCTGCTATATGCCTTA	NM_002827.x-3232s1c1	PTPN1	3232	3UTR	2933.21	3300.32	2687.96	3131.8
TRCN0000002780	TGCGACAGCTAGAATTGGAAA	NM_002827.x-638s1c1	PTPN1	638	CDS	5168.94	5073.77	3221.34	3856.18
TRCN0000002811	CTGGATGATATTAGGAGATTA	NM_021132.x-768s1c1	PPP3CB	768	CDS	687.918	597.472	1033.83	651.043
TRCN0000002812	CCTGTATTGATTGCCACTGTA	NM_021132.x-2890s1c1	PPP3CB	2890	3UTR	2063.75	2143.31	2545.73	2421.74
TRCN0000002814	CCCGGAAAGAAATCATAAGAA	NM_021132.x-1315s1c1	PPP3CB	1315	CDS	372.622	398.314	786.238	770.878
TRCN0000003088	GACCAGTGAGAACCGAGACAT	NM_000098.x-1389s1c1	CPT2	1389	CDS	3984.19	4343.52	2423.25	3072.78
TRCN0000003089	CCAGGGCTTTGACCGACACTT	NM_000098.x-2163s1c1	CPT2	2163	CDS	468.166	578.504	193.596	330.887
TRCN0000003091	AGTGGGTGCTATTCTGTGAAA	NM_000098.x-2860s1c1	CPT2	2860	3UTR	1232.52	1356.17	2278.38	2378.81
TRCN0000003097	GCGATCAGCAAACATTCTAGT	NM_002037.x-1752s1c1	FYN	1752	CDS	1528.71	1640.68	1762.12	1818.99
TRCN0000003099	GCCTATTCACTTTCTATCCGT	NM_002037.x-1129s1c1	FYN	1129	CDS	3955.53	3309.8	3391.23	3460.9
TRCN0000003100	CTTACCGATCTGTCTGTCAAA	NM_002037.x-1336s1c1	FYN	1336	CDS	1920.44	1896.74	2706.4	2745.47
TRCN0000003102	GAGACTTCCATGTTACTGATT	NM_002227.x-898s1c1	JAK1	898	CDS	4012.85	3869.34	3829.78	3813.25
TRCN0000003135	GTAGAGCACGAAACCCAGAAA	NM_005990.x-2724s1c1	STK10	2724	CDS	592.374	891.466	489.917	618.848
TRCN0000003137	AGTCCTCTCCTGTTTGCGAAA	NM_005990.x-3283s1c1	STK10	3283	3UTR	3162.51	3423.61	1492.14	2532.63
TRCN0000003179	CACAGTTTGAAGAGAGACATT	NM_004972.x-3019s1c1	JAK2	3019	CDS	1949.1	2076.93	3903.53	3502.04
TRCN0000003180	GCTTTGTCTTTCGTGTCATTA	NM_004972.x-1578s1c1	JAK2	1578	CDS	1471.38	1251.85	896.865	1126.8
TRCN0000003181	GCAGAATTAGCAAACCTTATA	NM_004972.x-2826s1c1	JAK2	2826	CDS	3410.93	4248.69	4853.08	3954.55
TRCN0000003234	GTCGTCAGATTCCAGTACTAT	NM_000212.x-2084s1c1	ITGB3	2084	CDS	2436.38	2418.34	2868.39	3019.12
TRCN0000003235	CCACGTCTACCTTCACCAATA	NM_000212.x-2343s1c1	ITGB3	2343	CDS	3066.97	2712.33	2956.62	3167.57
TRCN0000003236	CCTTAGCCTTTGTCCCAGAAT	NM_000212.x-2632s1c1	ITGB3	2632	3UTR	2216.62	2228.66	1286.69	1827.93
TRCN0000003321	CATCTAACAAATCATCGACTT	NM_000926.x-4573s1c1	PGR	4573	3UTR	3172.07	2475.24	3055.4	2700.75
TRCN0000003322	GCTGCACAATTACCCAAGATA	NM_000926.x-4194s1c1	PGR	4194	CDS	2455.48	2892.52	3106.76	3314.24
TRCN0000003323	GCTACGAAGTCAAACCCAGTT	NM_000926.x-3956s1c1	PGR	3956	CDS	1519.15	1849.32	1101	1568.58
TRCN0000003339	AGGCACAATATGGGCACTTTA	NM_002422.x-1512s1c1	MMP3	1512	3UTR	3688	3006.33	2801.22	2797.34
TRCN0000003341	AGGATACAACAGGGACCAATT	NM_002422.x-677s1c1	MMP3	677	CDS	3611.57	4248.69	4533.05	4228.2
TRCN0000003342	TGATGATGAACAATGGACAAA	NM_002422.x-657s1c1	MMP3	657	CDS	5818.64	5310.86	7419.87	5916.62
TRCN0000003558	AGAGGAGATTGACGAGAACTT	NM_005186.x-1763s1c1	CAPN1	1763	CDS	2961.87	1963.12	3018.52	3112.13
TRCN0000003559	CGACATGGAGACTATTGGCTT	NM_005186.x-1451s1c1	CAPN1	1451	CDS	2971.42	2854.59	2061.08	2280.44
TRCN0000003560	CTAGAGACCATGTTCCGATTT	NM_005186.x-2187s1c1	CAPN1	2187	CDS	28.6632	37.9347	13.1698	16.0972
TRCN0000003632	GCATGTCTGGAAGGTAACTGT	NM_000506.x-335s1c1	F2	335	CDS	2761.23	2418.34	2690.59	2532.63
TRCN0000003633	GAACCAATCCCGTGAAAGAAT	NM_000506.x-1926s1c1	F2	1926	3UTR	4079.73	3907.27	3642.77	3704.15
TRCN0000003634	GAAGTGGATACAGAAGGTCAT	NM_000506.x-1861s1c1	F2	1861	CDS	1385.39	1745	1979.42	1539.97
TRCN0000003669	GCCATCCGCCACCCTCAATAT	NM_001911.x-317s1c1	CTSG	317	CDS	1882.22	1868.28	758.581	1078.51
TRCN0000003670	TCAATATAATCAGCGGACCAT	NM_001911.x-331s1c1	CTSG	331	CDS	2426.82	3328.77	2400.86	2275.07
TRCN0000003671	GTGTTGCCAGAGCCTTAATAA	NM_001911.x-843s1c1	CTSG	843	3UTR	1882.22	1849.32	3048.81	3230.17
TRCN0000003683	TGTAAACTGGATCGACTCTAT	NM_001972.x-752s1c1	ELANE	752	CDS	4289.93	4229.72	5271.88	4730.79
TRCN0000003684	CAACGGGCTAATCCACGGAAT	NM_001972.x-662s1c1	ELANE	662	CDS	2799.44	2475.24	2088.73	2577.34
TRCN0000003685	GCATCTGGCACAATAAACATT	NM_001972.x-889s1c1	ELANE	889	3UTR	4261.27	3793.47	3874.56	3514.56
TRCN0000003753	CGGCGCACAGAGGAAGAGAAT	NM_000546.x-1095s1c1	TP53	1095	CDS	9.55441	0	6.58491	7.15432
TRCN0000003755	GTCCAGATGAAGCTCCCAGAA	NM_000546.x-427s1c1	TP53	427	CDS	1385.39	2759.75	1140.51	1790.37
TRCN0000003756	CACCATCCACTACAACTACAT	NM_000546.x-941s1c1	TP53	941	CDS	4672.11	4751.32	4548.85	4011.78
TRCN0000003767	CGAGTGTTCATAGGAGAGTTT	NM_000903.x-405s1c1	NQO1	405	CDS	1920.44	2399.37	2248.09	2069.39
TRCN0000003768	TGGAAGAAACGCCTGGAGAAT	NM_000903.x-672s1c1	NQO1	672	CDS	1528.71	1972.6	1268.25	1704.52
TRCN0000003769	AGACCTTGTGATATTCCAGTT	NM_000903.x-335s1c1	NQO1	335	CDS	4433.25	3954.69	3475.51	3668.38
TRCN0000003826	CAGACCAGCACTCCTACAGAT	NM_001760.x-1003s1c1	CCND3	1003	CDS	1519.15	1517.39	1924.11	1942.4
TRCN0000003827	CGCTGTGAGGAGGAAGTCTTC	NM_001760.x-379s1c1	CCND3	379	CDS	1050.99	2238.15	962.714	1656.22
TRCN0000003828	GCACATGATTTCCTGGCCTTC	NM_001760.x-634s1c1	CCND3	634	CDS	2503.26	2655.43	248.91	397.065
TRCN0000003853	GCGCCACTACTACAAACTAAA	NM_001987.x-1218s1c1	ETV6	1218	CDS	1853.56	2124.34	1086.51	1287.78
TRCN0000003854	GTTGTTAGTATCATGGTGTTT	NM_001987.x-1677s1c1	ETV6	1677	3UTR	4031.96	3964.18	4539.64	4049.34
TRCN0000003856	CCATAAGAACAGAACAAACAT	NM_001987.x-1170s1c1	ETV6	1170	CDS	4586.12	4163.33	5663.02	4705.75
TRCN0000003866	CACCCGCAAGACCAACAACAT	NM_002675.x-681s1c1	PML	681	CDS	2149.74	2608.01	1377.56	2003.21
TRCN0000003868	GTGTACCGGCAGATTGTGGAT	NM_002675.x-493s1c1	PML	493	CDS	2044.64	1896.74	1496.09	1811.83
TRCN0000003869	GTGTACGCCTTCTCCATCAAA	NM_002675.x-1501s1c1	PML	1501	CDS	1175.19	986.302	1087.83	1160.79
TRCN0000003987	TGAAGGGCGAGTGAATCTAAG	NM_003286.x-3273s1c1	TOP1	3273	3UTR	2933.21	2380.4	3297.72	3289.2
TRCN0000003990	CAGAGTTGGATGGTCAGGAAT	NM_003286.x-1793s1c1	TOP1	1793	CDS	1939.55	1175.98	2309.99	2264.34
TRCN0000003991	GCTTCTCTAGTCCACCACAAA	NM_003286.x-572s1c1	TOP1	572	CDS	1289.85	1583.77	994.321	1831.51
TRCN0000004053	CATCATCTTCTTAACTGGCAT	NM_003467.x-226s1c1	CXCR4	226	CDS	3869.54	3233.93	3828.47	3323.18
TRCN0000004054	CTTTGTCATCACGCTTCCCTT	NM_003467.x-346s1c1	CXCR4	346	CDS	2035.09	2977.87	695.366	1484.52
TRCN0000004055	GAGAAGCATGACGGACAAGTA	NM_003467.x-295s1c1	CXCR4	295	CDS	3229.39	3878.82	3731.01	3886.58
TRCN0000004814	CGTTCTTAACTTTGAACCATA	NM_004964.2-1717s1c1	HDAC1	1717	3UTR	3200.73	3622.76	3189.73	2995.87
TRCN0000004819	CAGTCTCACCAATTTCAGAAA	NM_001527.1-1678s1c1	HDAC2	1678	3UTR	2484.15	2797.68	1941.23	2173.12
TRCN0000004823	GCAAATACTATGCTGTCAATT	NM_001527.1-863s1c1	HDAC2	863	CDS	4328.15	3869.34	4655.53	3670.16
TRCN0000004828	GCACCTAGTGTCCAGATTCAT	NM_003883.2-1169s1c1	HDAC3	1169	CDS	277.078	398.314	790.189	879.981
TRCN0000004829	CGACTCATCTTGTAGCTTATT	NM_006037.2-4508s1c1	HDAC4	4508	3UTR	1509.6	1204.43	1501.36	1607.93
TRCN0000004830	CGTGGGTTTCAACGTCAACAT	NM_006037.2-3447s1c1	HDAC4	3447	CDS	401.285	483.668	268.664	368.447
TRCN0000004832	GCCAAAGATGACTTCCCTCTT	NM_006037.2-1495s1c1	HDAC4	1495	CDS	1318.51	1289.78	1091.78	1212.66
TRCN0000004835	GCTAGAGAAAGTCATCGAGAT	NM_005474.3-3442s1c1	HDAC5	3442	CDS	3573.35	3338.25	3364.89	3350.01
TRCN0000004836	GCTCAAGAATGGATTTGCCAT	NM_005474.3-2761s1c1	HDAC5	2761	CDS	2914.1	2541.63	2537.82	2856.36
TRCN0000004838	GCCGGGTTTGATGCTGTTGAA	NM_005474.3-3185s1c1	HDAC5	3185	CDS	754.799	844.047	310.808	636.734
TRCN0000004839	CATCCCATCCTGAATATCCTT	NM_006044.2-3840s1c1	HDAC6	3840	3UTR	3315.38	3015.81	4357.89	3741.71
TRCN0000004840	GCCTACGAGTTTAACCCAGAA	NM_006044.2-2272s1c1	HDAC6	2272	CDS	2321.72	3110.65	2034.74	2582.71
TRCN0000004842	CGGTAATGGAACTCAGCACAT	NM_006044.2-2049s1c1	HDAC6	2049	CDS	124.207	94.8368	169.891	162.761
TRCN0000004844	TCCACACAGAAATGTGAACTT	NM_015401.1-3466s1c1	HDAC7	3466	3UTR	4901.41	4789.26	4238.05	4324.78
TRCN0000004850	GCATTCTTTGATTGAAGCATA	NM_018486.1-165s1c1	HDAC8	165	CDS	5044.73	3708.12	4696.36	4101.21
TRCN0000004851	GCGTATTCTCTACGTGGATTT	NM_018486.1-552s1c1	HDAC8	552	CDS	4805.87	5813.49	4108.98	4042.19
TRCN0000004852	CCGAATCCAACAAATCCTCAA	NM_018486.1-1122s1c1	HDAC8	1122	CDS	3573.35	2522.66	3225.29	3155.05
TRCN0000004859	CACCGCAGAAATGACACCGCA	NM_032019.4-2388s1c1	HDAC10	2388	3UTR	1232.52	1413.07	687.464	1244.85
TRCN0000004860	CCTGTACCTCTTAGATGGGAT	NM_032019.4-1742s1c1	HDAC10	1742	CDS	1194.3	1365.65	1754.22	1752.81
TRCN0000004861	GTGTTCAACAACGTGGCCATA	NM_032019.4-789s1c1	HDAC10	789	CDS	1146.53	1849.32	1781.88	2239.3
TRCN0000004900	CGTTGCTTAAATCTGAGAAAT	NM_000553.2-2934s1c1	WRN	2934	CDS	4203.94	5775.56	4148.49	4178.12
TRCN0000004902	CCTGTTTATGTAGGCAAGATT	NM_000553.2-2541s1c1	WRN	2541	CDS	3668.89	3679.67	3262.16	2983.35
TRCN0000004903	GCTGGCAATTACCAGAACAAT	NM_000553.2-5088s1c1	WRN	5088	3UTR	3563.8	3452.06	2847.31	3078.14
TRCN0000004904	GCCTTTATTCAATACCCATTT	NM_000057.1-1541s1c1	BLM	1541	CDS	4203.94	3034.78	3542.68	3468.06
TRCN0000004905	CCATCAATGATTGGGATGATA	NM_000057.1-523s1c1	BLM	523	CDS	1136.98	426.765	2071.61	1740.29
TRCN0000004908	CGAAGGAAGTTGTATGCACTA	NM_000057.1-418s1c1	BLM	418	CDS	4366.37	4409.91	4716.11	3990.32
TRCN0000005514	GCTGTGTTAAACCTCAGAGTT	NM_021960.3-3125s1c1	MCL1	3125	3UTR	2331.28	1555.32	1800.31	1944.19
TRCN0000005515	GCAGAAAGTATCACAGACGTT	NM_021960.3-1001s1c1	MCL1	1001	CDS	4175.28	3935.73	4434.28	4090.48
TRCN0000005516	GCTGGAGATTATCTCTCGGTA	NM_021960.3-664s1c1	MCL1	664	CDS	3391.82	3385.67	3252.94	3375.05
TRCN0000005945	CCACTGCATTTGACACGACAT	NM_002154.3-952s1c1	HSPA4	952	CDS	4060.63	4533.2	2255.99	2947.58
TRCN0000005946	GCCTTCGGATTCAGACAAGAA	NM_002154.3-2759s1c1	HSPA4	2759	CDS	343.959	900.949	177.793	282.596
TRCN0000005947	CCAATCGAGAATCAGCTATTA	NM_002154.3-2019s1c1	HSPA4	2019	CDS	3773.99	2560.59	4651.58	4035.03
TRCN0000005949	AGAGAGCCAAACTGACTATAT	NM_054014.1-315s1c1	FKBP1A	315	CDS	7863.28	7786.1	8135	7486.99
TRCN0000005951	GCCAAACTGACTATATCTCCA	NM_054014.1-320s1c1	FKBP1A	320	CDS	7509.77	7349.85	7624.01	6880.66
TRCN0000005953	GAGAGCCAAACTGACTATATC	NM_054014.1-316s1c1	FKBP1A	316	CDS	7844.17	7795.58	8144.21	7499.51
TRCN0000005954	GCACTGTTAAACATTCCACTT	NM_005933.1-2990s1c1	MLL	2990	CDS	1490.49	1640.68	2869.7	2631
TRCN0000005956	CGCCTAAAGCAGCTCTCATTT	NM_005933.1-11113s1c1	MLL	11113	CDS	1423.61	1583.77	1028.56	1525.66
TRCN0000005957	GCCTCCATCAACAGAAAGGAT	NM_005933.1-915s1c1	MLL	915	CDS	3602.01	3840.89	1813.48	2470.03
TRCN0000006074	CCTGACTTTCTGAAGCTAGAA	NM_001929.2-578s1c1	DGUOK	578	3UTR	955.441	1280.3	1133.92	1412.98
TRCN0000006076	CTCTCCATCGAAGGCAACATT	NM_001929.2-206s1c1	DGUOK	206	CDS	879.006	1432.04	1162.89	1845.81
TRCN0000006098	CCTAGAGCTGATTGAGTTCTT	NM_017572.2-661s1c1	MKNK2	661	CDS	334.404	682.825	244.959	266.498
TRCN0000006099	CCTGGGCGTCATCTTGTATAT	NM_017572.2-1075s1c1	MKNK2	1075	CDS	2904.54	2475.24	2227.02	2631
TRCN0000006347	CCAGGCTTAATTGCCCTACAA	NM_003821.4-2291s1c1	RIPK2	2291	3UTR	936.333	1071.66	942.959	1040.95
TRCN0000006348	GCCAGTATCAAGCACGATATA	NM_003821.4-867s1c1	RIPK2	867	CDS	4318.6	3765.02	3966.75	3916.99
TRCN0000006349	GCACCATTTCTGGATCTCAAA	NM_003821.4-1438s1c1	RIPK2	1438	CDS	3735.78	4030.56	3084.37	3262.37
TRCN0000006352	CCAGATTCAAATGAGGAGTAA	NM_021135.3-3042s1c1	RPS6KA2	3042	3UTR	3095.63	1735.51	2830.19	2316.21
TRCN0000006353	CCCTTCATTGTGAAGCTTCAT	NM_021135.3-573s1c1	RPS6KA2	573	CDS	2598.8	2105.38	1971.52	2364.5
TRCN0000006354	CGCCACCTACTTTGCTCTAAA	NM_021135.3-2306s1c1	RPS6KA2	2306	CDS	3525.58	3698.63	1871.43	2455.72
TRCN0000006358	GCACAATTTGAACTGTCACAA	NM_003318.3-522s1c1	TTK	522	CDS	0	0	47.4113	39.3487
TRCN0000006403	CGGACAGACATATAGGATATT	NM_004431.2-3352s1c1	EPHA2	3352	3UTR	3477.81	3461.54	5171.79	3784.63
TRCN0000006405	CCATCAAGATGCAGCAGTATA	NM_004431.2-2881s1c1	EPHA2	2881	CDS	3468.25	3954.69	4044.45	3341.07
TRCN0000006485	CCCGATAACTTTGTGATGTTT	NM_004380.1-7983s1c1	CREBBP	7983	3UTR	1614.7	1432.04	1962.3	1897.68
TRCN0000006486	GCTATCAGAATAGGTATCATT	NM_004380.1-3884s1c1	CREBBP	3884	CDS	2512.81	2219.18	3338.55	2772.3
TRCN0000006487	GCGTTTACATAAACAAGGCAT	NM_004380.1-2211s1c1	CREBBP	2211	CDS	3095.63	3774.5	2049.22	2419.95
TRCN0000006502	GCCACATCAAACCTTTGAGTA	NM_003722.3-2716s1c1	TP63	2716	3UTR	1920.44	2920.97	2390.32	2788.39
TRCN0000006503	CCTAGTCATTTGATTCGAGTA	NM_003722.3-870s1c1	TP63	870	CDS	3296.27	3926.24	3569.02	3362.53
TRCN0000006504	GAGTGGAATGACTTCAACTTT	NM_003722.3-2058s1c1	TP63	2058	CDS	2149.74	1346.68	1960.99	1706.3
TRCN0000006507	CTCTCCTTCCTGTGTGTCCAA	NM_005427.1-2076s1c1	TP73	2076	3UTR	2417.27	2788.2	904.766	1652.65
TRCN0000006508	CCCGCTCTTGAAGAAACTCTA	NM_005427.1-545s1c1	TP73	545	CDS	754.799	948.368	528.11	745.838
TRCN0000006511	CCAAGGGTTACAGAGCATTTA	NM_005427.1-1643s1c1	TP73	1643	CDS	3210.28	2560.59	3437.32	3192.61
TRCN0000006559	GCTTGCCTTGAAGGACAAGAA	NM_003550.1-1211s1c1	MAD1L1	1211	CDS	2665.68	2892.52	1280.11	1965.65
TRCN0000006560	CCTGAGATCTTTGAACAACTT	NM_003550.1-218s1c1	MAD1L1	218	CDS	5254.93	4040.05	3310.89	3335.7
TRCN0000006561	AGCGATTGTGAAGAACATGAA	NM_003550.1-896s1c1	MAD1L1	896	CDS	2770.78	3442.57	2454.85	2886.77
TRCN0000006986	GCCAGAGAAGAGTCCTTTCTT	NM_015690.2-4384s1c1	STK36	4384	3UTR	3716.67	3802.95	4112.93	4600.23
TRCN0000006988	CGGGATCTTAGCCTCAGAATT	NM_015690.2-1284s1c1	STK36	1284	CDS	0	9.48368	6.58491	1.78858
TRCN0000006989	CCAGCATGGAAGTATCCTCAT	NM_015690.2-3054s1c1	STK36	3054	CDS	1929.99	1773.45	1916.21	1908.41
TRCN0000007702	CCTGTTATCCTTGTTTGTAAA	NM_018223.1-2974s1c1	CHFR	2974	3UTR	5207.16	4476.3	4646.31	3854.39
TRCN0000007704	GCAGTGAAGAAGATGTGCAAA	NM_018223.1-1053s1c1	CHFR	1053	CDS	2732.56	2541.63	3867.98	3503.83
TRCN0000007706	GCAGCCTTTCTGCCACCTGTA	NM_018223.1-1483s1c1	CHFR	1483	CDS	964.996	1413.07	499.136	960.467
TRCN0000008036	CCCTAGTATCTGGCTGGGTTT	NM_000674.1-2509s1c1	ADORA1	2509	3UTR	1433.16	2057.96	983.785	1563.22
TRCN0000008037	CCCAGCATCCTTACCTACATT	NM_000674.1-1206s1c1	ADORA1	1206	CDS	2560.58	2181.25	1494.77	1371.84
TRCN0000008038	CCTTACCTACATTGCCATCTT	NM_000674.1-1214s1c1	ADORA1	1214	CDS	2751.67	2570.08	2657.67	2670.35
TRCN0000008041	CCCAGAGGTGACATTTGACTT	NM_000675.3-1953s1c1	ADORA2A	1953	3UTR	2894.99	3186.52	2252.04	2571.98
TRCN0000008042	CCACACCAATTCGGTTGTGAA	NM_000675.3-1112s1c1	ADORA2A	1112	CDS	2818.55	3271.87	2378.47	2874.25
TRCN0000008044	GCTGGGTGTCTATTTGCGGAT	NM_000675.3-860s1c1	ADORA2A	860	CDS	2417.27	2503.69	1515.85	2064.02
TRCN0000008056	CCGTGTCTATATAGTGGCCAA	NM_000679.2-843s1c1	ADRA1B	843	CDS	4031.96	3290.84	3696.77	3298.14
TRCN0000008057	CTACCCTTCTTCATCGCTCTA	NM_000679.2-1093s1c1	ADRA1B	1093	CDS	85.9897	85.3531	72.434	48.2916
TRCN0000008058	GTCACCGAAGAACCCTTCTAT	NM_000679.2-760s1c1	ADRA1B	760	CDS	3793.1	3252.9	2928.97	3230.17
TRCN0000008078	GAACGAGGAGATCTGTGTTTA	NM_000684.1-1563s1c1	ADRB1	1563	3UTR	5092.5	5557.43	4589.68	4365.92
TRCN0000008079	CGCCTCGGAATCCAAGGTGTA	NM_000684.1-1499s1c1	ADRB1	1499	CDS	840.788	1754.48	320.027	788.763
TRCN0000008080	GCTCACCAACCTCTTCATCAT	NM_000684.1-359s1c1	ADRB1	359	CDS	1796.23	2626.98	1806.9	2411
TRCN0000008092	CCAGATTGTTCTGTCCAGTTT	NM_032049.1-1685s1c1	AGTR1	1685	3UTR	2646.57	2200.21	3229.24	3269.52
TRCN0000008093	GCCAGCTATAATCCATCGAAA	NM_032049.1-698s1c1	AGTR1	698	CDS	3535.13	3452.06	2822.29	2904.65
TRCN0000008094	CCTCAGATAATGTAAGCTCAT	NM_032049.1-1237s1c1	AGTR1	1237	CDS	1003.21	1147.52	1614.62	1593.62
TRCN0000008102	CCAGAAATACAACAGAAGTTA	NM_000706.3-3461s1c1	AVPR1A	3461	3UTR	2149.74	2228.66	2848.63	2477.18
TRCN0000008103	CCCAACAAACAGTACGGGTAT	NM_000706.3-3153s1c1	AVPR1A	3153	CDS	5044.73	4580.62	4792.5	4823.8
TRCN0000008104	GCTGCTGTAATCCCTGGATAT	NM_000706.3-2996s1c1	AVPR1A	2996	CDS	4041.52	3480.51	2157.22	2698.97
TRCN0000008132	GCTAGAACTTTGAAGGACAAT	NM_000623.2-1770s1c1	BDKRB2	1770	3UTR	3773.99	2655.43	2926.33	2918.96
TRCN0000008133	GCCACCCTAGAGAACATCTTT	NM_000623.2-352s1c1	BDKRB2	352	CDS	3668.89	3736.57	2658.99	2981.56
TRCN0000008134	CGAGCGCATCATCGATGTAAT	NM_000623.2-1059s1c1	BDKRB2	1059	CDS	1834.45	2029.51	1600.13	1638.34
TRCN0000008291	TCCAGCTTCGTCTCACCTTGA	NM_002029.3-1183s1c1	FPR1	1183	3UTR	1901.33	2541.63	592.642	1319.97
TRCN0000008292	GCTGTCAGTTATGGGCTTATT	NM_002029.3-747s1c1	FPR1	747	CDS	3372.71	2930.46	3023.79	3265.95
TRCN0000008293	CGTCTTTACCATAGTGGACAT	NM_002029.3-395s1c1	FPR1	395	CDS	3745.33	3433.09	2682.69	2969.04
TRCN0000008814	CCAATGGTATGCTGGAGAGTT	NM_000406.1-2063s1c1	GNRHR	2063	CDS	4051.07	3679.67	3439.96	3369.68
TRCN0000008815	TGACGGTTACTTTCTTCCTTT	NM_000406.1-1864s1c1	GNRHR	1864	CDS	5006.51	4542.68	3684.91	3605.78
TRCN0000008816	GTTGCATTTGCCACTTCATTT	NM_000406.1-2556s1c1	GNRHR	2556	CDS	2168.85	2522.66	3551.9	4035.03
TRCN0000008897	CCAATCCTCTACAACCTCATT	NM_001507.1-1054s1c1	MLNR	1054	CDS	3888.65	3452.06	4305.21	4024.3
TRCN0000008898	GAGCGCATCTATCAACCCAAT	NM_001507.1-1038s1c1	MLNR	1038	CDS	4089.29	3755.54	2234.92	2781.24
TRCN0000008899	CTTCCACGTTGGCAGAATCAT	NM_001507.1-939s1c1	MLNR	939	CDS	267.524	275.027	134.332	266.498
TRCN0000009063	GCTCTGGTTCTATGCCAAGAT	NM_000861.2-796s1c1	HRH1	796	CDS	1968.21	2608.01	828.381	1466.63
TRCN0000009065	CGTCGTCATGCCTATGAACAT	NM_000861.2-412s1c1	HRH1	412	CDS	678.363	1024.24	596.593	935.427
TRCN0000009066	GCCATCAATGAGGTGTTAGAA	NM_022304.1-1315s1c1	HRH2	1315	CDS	2732.56	3499.48	2678.74	2656.04
TRCN0000009067	GCCAAGAGGATCAATCACATT	NM_022304.1-1162s1c1	HRH2	1162	CDS	2885.43	3243.42	3576.92	3299.93
TRCN0000009068	CCGCAACCTGACCAATTGTTT	NM_022304.1-672s1c1	HRH2	672	CDS	745.244	1261.33	1210.31	1650.86
TRCN0000009131	CGTCACATCTTTAACCCACTA	NM_000634.2-1419s1c1	CXCR1	1419	3UTR	3812.21	3746.05	3343.82	3618.3
TRCN0000009132	GCCACTGAGATTCTGGGATTT	NM_000634.2-984s1c1	CXCR1	984	CDS	1089.2	1896.74	917.936	1277.05
TRCN0000009133	CCTGGGAAATGACACAGCAAA	NM_000634.2-689s1c1	CXCR1	689	CDS	2484.15	1820.87	1525.06	1949.55
TRCN0000009136	GCCACTAAATTGACACTTAAA	NM_001557.2-2652s1c1	CXCR2	2652	3UTR	2312.17	3423.61	2198.04	2090.85
TRCN0000009137	CCCTGGAAATCAACAAGTATT	NM_001557.2-536s1c1	CXCR2	536	CDS	5226.26	3802.95	3727.06	3621.87
TRCN0000009138	CCGTCTACTCATCCAATGTTA	NM_001557.2-965s1c1	CXCR2	965	CDS	4347.26	3869.34	3817.93	3625.45
TRCN0000009184	GCTGCCTCAATGCCATTATAT	NM_005958.2-941s1c1	MTNR1A	941	CDS	2015.98	2418.34	2370.57	2362.71
TRCN0000009185	GCTGATGTCGATATTTAACAA	NM_005958.2-330s1c1	MTNR1A	330	CDS	5942.85	5879.88	5129.64	4433.89
TRCN0000009186	CCACTGATGACCAACAATAAT	NM_005958.2-1087s1c1	MTNR1A	1087	CDS	5006.51	4903.06	5461.52	4754.04
TRCN0000009269	GCAAATGCACTTCCTACAGAT	NM_000913.3-2773s1c1	OPRL1	2773	3UTR	4404.58	3129.61	3587.46	3371.47
TRCN0000009270	GCCACCAATATTTACATCTTT	NM_000913.3-504s1c1	OPRL1	504	CDS	3449.14	2949.42	2822.29	2520.11
TRCN0000009271	GCGCTGTGCAAGACAGTCATT	NM_000913.3-612s1c1	OPRL1	612	CDS	191.088	218.125	52.6793	128.778
TRCN0000009457	GCTGGCTTCTTTACAGAAATT	NM_000916.3-2862s1c1	OXTR	2862	3UTR	1586.03	1451	1453.95	1511.35
TRCN0000009458	GCGCCTCTTCTTCTTCATGAA	NM_000916.3-838s1c1	OXTR	838	CDS	2092.42	1982.09	1040.42	1792.16
TRCN0000009459	CTACGGCCTTATCAGCTTCAA	NM_000916.3-1279s1c1	OXTR	1279	CDS	28.6632	28.451	15.8038	16.0972
TRCN0000009461	CCCTCTTTAACTTTCTAGTTT	NM_002563.2-2029s1c1	P2RY1	2029	3UTR	4595.67	3907.27	2676.11	2697.18
TRCN0000009462	CGGCTGTCTACATCTTGGTAT	NM_002563.2-1000s1c1	P2RY1	1000	CDS	0	37.9347	2.63396	5.36574
TRCN0000009463	GCTTTCAATGACAGGGTTTAT	NM_002563.2-1725s1c1	P2RY1	1725	CDS	1805.78	2465.76	2117.71	2588.07
TRCN0000009825	TACAATGTACACATGTAACAC	NM_000059.x-665s1c1	BRCA2	665	CDS	3229.39	3082.2	8059.93	6564.09
TRCN0000009836	GATAACCAGCATTGAGCACAA	NM_005235.x-225s1c1	ERBB4	225	CDS	4003.3	3452.06	3466.3	3072.78
TRCN0000009877	GAGTAGTGCATCGCGATCTAA	NM_001259.x-534s1c1	CDK6	534	CDS	621.037	986.302	1239.28	1073.15
TRCN0000009934	AGACAGAGTGGACAATTTATC	NM_000788.x-605s1c1	DCK	605	CDS	3430.03	3527.93	5129.64	4653.88
TRCN0000009941	GATGGTGCAATGTTCAAAGTA	NM_000788.x-329s1c1	DCK	329	CDS	2627.46	2674.4	6573.06	5734.18
TRCN0000009959	CGTCTGAAGGAGTACACCATC	NM_001348.x-994s1c1	DAPK3	994	CDS	1194.3	1337.2	1083.88	1429.07
TRCN0000009968	CCAGGTCGGAGGCAATACATT	NM_002110.x-261s1c1	HCK	261	CDS	1519.15	1792.41	1066.76	1525.66
TRCN0000009969	CAACAGCAACACACCAGGAAT	NM_002110.x-369s1c1	HCK	369	CDS	5092.5	3670.18	3667.79	4255.03
TRCN0000009971	CAGGGAGATACCGTGAAACAT	NM_002110.x-742s1c1	HCK	742	CDS	19.1088	18.9674	11.8528	10.7315
TRCN0000010000	CCAGTCGGTGAGTGAGCAGAT	NM_003656.x-1039s1c1	CAMK1	1039	CDS	1595.59	1669.13	1095.73	1631.18
TRCN0000010001	GGCGGAGGACATTAGAGACAT	NM_003656.x-214s1c1	CAMK1	214	CDS	2455.48	2731.3	2196.73	2291.17
TRCN0000010006	TGGTTATATCCCGAGCAATTA	NM_005433.x-427s1c1	YES1	427	CDS	3038.3	3347.74	5235	4162.02
TRCN0000010076	ATATCATGCTGGTGGCTCTAC	NM_001123.x-360s1c1	ADK	360	CDS	2894.99	3319.29	1941.23	2402.06
TRCN0000010077	GAGCAGAATGAGCAGCCAACA	NM_001123.x-523s1c1	ADK	523	CDS	1547.82	1460.49	1189.23	1584.68
TRCN0000010079	GACATTAAAGAGATAGCCAAA	NM_001123.x-901s1c1	ADK	901	CDS	4108.4	2465.76	4319.7	3578.95
TRCN0000010162	GGACAAGGACGGGCACATTAA	NM_005163.x-1044s1c1	AKT1	1044	CDS	1328.06	2342.47	2053.17	2276.86
TRCN0000010174	GGACTACCTGCACTCGGAGAA	NM_005163.x-981s1c1	AKT1	981	CDS	2235.73	2380.4	1274.84	1892.32
TRCN0000010176	GACAGCGCCAGAAGCCATTAA	NM_005356.x-1269s1c1	LCK	1269	CDS	754.799	1280.3	453.042	670.717
TRCN0000010209	GAACAGATAAATACCGAACAT	NM_007194.x-1156s1c1	CHEK2	1156	CDS	2809	2920.97	2994.82	2589.86
TRCN0000010213	ACGATGCCAAACTCCAGCCAG	NM_007194.x-894s1c1	CHEK2	894	CDS	640.146	1005.27	202.815	432.836
TRCN0000010249	CGAGGAGTTCAAGACATACAA	NM_033018.x-1623s1c1	CDK16	1623	CDS	2980.98	2551.11	2042.64	1659.8
TRCN0000010258	GGACCTCAAACACGCCAACAT	NM_033018.x-1095s1c1	CDK16	1095	CDS	1700.69	2010.54	865.257	1554.28
TRCN0000010296	CAGATATGACCAGAAGGCAAT	NM_000038.x-583s1c1	APC	583	CDS	4844.09	4514.23	6479.55	5501.67
TRCN0000010303	TGGATGACTGAGTACCTGAAC	NM_000633.x-557s1c1	BCL2	557	CDS	4318.6	3935.73	5146.76	5070.62
TRCN0000010306	TAGTACTTATGTTGCACAATG	NM_000059.x-10567s1c1	BRCA2	10567	3UTR	5274.04	3442.57	4422.42	3716.67
TRCN0000010317	GATTGGAATAGCTTCTGGAAT	NM_053056.x-3664s1c1	CCND1	3664	3UTR	4003.3	3632.25	4602.85	4419.58
TRCN0000010342	GATCACAGGTTACCTATACAT	NM_004448.x-1365s1c1	ERBB2	1365	CDS	4777.21	3746.05	5161.25	4128.04
TRCN0000010369	CAGTTGAGACCTTCTAATTGG	NM_004985.x-1160s1c1	KRAS	1160	3UTR	2694.34	1830.35	3166.02	2938.64
TRCN0000010418	GACTTCTACTCGAACACGAAT	NM_000321.x-2850s1c1	RB1	2850	CDS	1423.61	2038.99	1119.43	1150.06
TRCN0000010419	CAGAGATCGTGTATTGAGATT	NM_000321.x-4584s1c1	RB1	4584	3UTR	4748.54	4220.24	4318.38	3922.35
TRCN0000010495	CAACTTGTGCCTTACGAAGGA	NM_003010.x-1101s1c1	MAP2K4	1101	CDS	4356.81	3319.29	3154.17	3271.31
TRCN0000010647	GTGTGGAAGCAGTTGGTGAAT	NM_006238.x-1033s1c1	PPARD	1033	CDS	2751.67	3357.22	3615.11	3575.37
TRCN0000010740	CTGTGATCGAAGGTGCCAAAT	NM_002827.x-992s1c1	PTPN1	992	CDS	0	9.48368	6.58491	5.36574
TRCN0000011012	GCCAACTTGTTGGTCTGAATT	NM_003318.3-2515s1c1	TTK	2515	CDS	3592.46	4305.59	2911.85	3335.7
TRCN0000011279	GCCTCCCTGGCAGCACAGGAA	NM_001840.1-1575s1c1	CNR1	1575	3UTR	850.343	1650.16	40.8264	146.663
TRCN0000011280	CGCAACGTGTTTCTGTTCAAA	NM_001840.1-704s1c1	CNR1	704	CDS	4079.73	3708.12	3172.61	3688.05
TRCN0000011281	CCAGGTGAACATTACAGAATT	NM_001840.1-370s1c1	CNR1	370	CDS	3764.44	3423.61	4634.46	4094.06
TRCN0000011324	CCTGTGATTCTGTCCTTAGAA	NM_006639.2-1197s1c1	CYSLTR1	1197	CDS	1289.85	1175.98	1978.11	1933.45
TRCN0000011325	GCGTGACTTATGTACCCAGAA	NM_006639.2-1347s1c1	CYSLTR1	1347	CDS	2579.69	2911.49	2119.02	2064.02
TRCN0000011326	CCATGACACTATTGATGACTT	NM_006639.2-442s1c1	CYSLTR1	442	CDS	5369.58	5216.02	6141.09	5403.3
TRCN0000011478	TGCTGACTCCTACCAGAGCAT	NM_170699.1-1237s1c1	GPBAR1	1237	3UTR	2035.09	2769.23	1319.62	1897.68
TRCN0000011479	CTACCTGTACCTCGAAGTCTA	NM_170699.1-723s1c1	GPBAR1	723	CDS
TRCN0000011480	CGTCTACTTGGCTCCCAACTT	NM_170699.1-492s1c1	GPBAR1	492	CDS	401.285	1175.98	694.049	1497.04
TRCN0000011580	GCTTCTATTAGCCAGTCTTTA	NM_004778.1-1884s1c1	GPR44	1884	3UTR	2293.06	2892.52	2182.24	2720.43
TRCN0000011581	GCGCATTATGTGCTACTACAA	NM_004778.1-646s1c1	GPR44	646	CDS	248.415	379.347	641.37	629.58
TRCN0000011582	GCCCTTCTTCACCTACTTCTT	NM_004778.1-364s1c1	GPR44	364	CDS	1977.76	1460.49	2107.17	2464.66
TRCN0000011675	CCCTGGAAATTCTGCCTTATT	NM_000861.2-2260s1c1	HRH1	2260	3UTR	3917.31	4353.01	3162.07	4020.73
TRCN0000013988	CCTCCCTTCATGCATGGAAAT	NM_001058.2-1480s1c1	TACR1	1480	3UTR	2407.71	2124.34	1421.02	1634.76
TRCN0000013989	CCGAACAAGATTTATGAGAAA	NM_001058.2-772s1c1	TACR1	772	CDS	1672.02	1100.11	1143.14	1125.02
TRCN0000013990	CCCAGATCTCTACCTGAAGAA	NM_001058.2-1032s1c1	TACR1	1032	CDS	3238.95	3101.16	2167.75	2391.33
TRCN0000014053	CCTGAAGAGTTTGACCACTAT	NM_002565.2-751s1c1	P2RY4	751	CDS	3850.43	3983.14	3732.33	3841.87
TRCN0000014054	GCCCACCCTCATCTACTATTA	NM_002565.2-444s1c1	P2RY4	444	CDS	3974.64	4732.35	3234.51	3409.03
TRCN0000014055	GCATTGTCAGACACCTTGTAT	NM_002565.2-412s1c1	P2RY4	412	CDS	3726.22	3414.12	3800.81	3480.58
TRCN0000014113	GCAGATCATGGGTCAAGAGAT	NM_000952.2-1509s1c1	PTAFR	1509	3UTR	210.197	711.276	513.623	565.191
TRCN0000014114	CCCGATTGTTTACAGCATCAT	NM_000952.2-117s1c1	PTAFR	117	CDS	2952.31	2456.27	2545.73	2648.89
TRCN0000014115	ACTGTGTCTTAGACCCTGTTA	NM_000952.2-917s1c1	PTAFR	917	CDS	4767.65	2958.91	3026.42	3201.56
TRCN0000014133	GCTTGTCGGTATCATGGTGGT	NM_000955.2-1012s1c1	PTGER1	1012	CDS	955.441	1432.04	728.291	1150.06
TRCN0000014134	CGCGCTGGTGCTGCGTCTGTA	NM_000955.2-394s1c1	PTGER1	394	CDS	19.1088	199.157	18.4377	69.7546
TRCN0000014135	GCGCCAACTGCTTCGCCTCTT	NM_000955.2-1195s1c1	PTGER1	1195	CDS	47.7721	464.7	34.2415	132.355
TRCN0000014174	CGCCCAGACAGTGCTGCGAAA	NM_001060.3-1009s1c1	TBXA2R	1009	CDS	582.819	1071.66	97.4566	366.659
TRCN0000014175	CTGCCGTCTCTGTCGCTTCAT	NM_001060.3-517s1c1	TBXA2R	517	CDS	0	9.48368	0	0
TRCN0000014176	GCCCACAAACATTACCCTGGA	NM_001060.3-253s1c1	TBXA2R	253	CDS	1824.89	2001.06	989.053	1548.91
TRCN0000014188	GCCCAGTTTCTCTGCACATTT	NM_003301.1-416s1c1	TRHR	416	CDS	1452.27	1564.81	929.789	1632.97
TRCN0000014189	CCCGGTGATTTACAATCTCAT	NM_003301.1-967s1c1	TRHR	967	CDS	76.4353	66.3857	48.7283	35.7716
TRCN0000014190	CCTCCAGTATTTGGGAATTAA	NM_003301.1-328s1c1	TRHR	328	CDS	3611.57	5064.28	4168.25	3940.24
TRCN0000014378	GCGGTGCCTAAGAAGTTATTT	NM_001049.2-3002s1c1	SSTR1	3002	3UTR	2388.6	2437.3	2690.59	2548.73
TRCN0000014380	CCACCAACATCTACATCCTAA	NM_001049.2-892s1c1	SSTR1	892	CDS	2159.3	1545.84	1681.79	1570.37
TRCN0000014382	CGCCATCCTGATCTCTTTCAT	NM_001049.2-788s1c1	SSTR1	788	CDS	515.938	948.368	422.751	574.134
TRCN0000014449	TCTCAAGTTAAACGAACTGAA	NM_181657.1-2752s1c1	LTB4R	2752	CDS	2159.3	2048.47	2078.2	1953.13
TRCN0000014450	CGCACAGTAGTGCCCTGGAAA	NM_181657.1-2183s1c1	LTB4R	2183	CDS	1633.8	1726.03	1115.48	1677.69
TRCN0000014451	GCGCTCTGTCACTGCCCTGAT	NM_181657.1-1864s1c1	LTB4R	1864	CDS	114.653	531.086	61.8981	223.572
TRCN0000014453	GCCCGTACTGTGCGGCCTCAA	NM_000797.2-504s1c1	DRD4	504	CDS	506.384	863.015	88.2378	316.579
TRCN0000014454	CACTGTCTTCAACGCCGAGTT	NM_000797.2-1200s1c1	DRD4	1200	CDS	1222.96	1982.09	580.789	956.89
TRCN0000014455	GCTGCTCTACTGGGCCACGTT	NM_000797.2-627s1c1	DRD4	627	CDS	525.493	692.308	85.6038	221.784
TRCN0000017534	CCCGGATCACTCAAGCAATAA	NM_003200.1-1053s1c1	TCF3	1053	CDS	66.8809	123.288	96.1397	93.0061
TRCN0000017535	CAGCCTCTCTTCATCCACATT	NM_003200.1-288s1c1	TCF3	288	CDS	716.581	863.015	604.495	727.952
TRCN0000017536	GCCTGTTTGAAACGGCGAGAA	NM_003200.1-1876s1c1	TCF3	1876	CDS	1968.21	2807.17	970.616	1908.41
TRCN0000017753	GCGCTATCTTAATGAGCTCAA	NM_024827.1-255s1c1	HDAC11	255	CDS	1175.19	1251.85	784.921	989.084
TRCN0000018331	CATGTACTGCATCCCTTGTGA	NM_000875.x-999s1c1	IGF1R	999	CDS	429.949	540.57	794.14	747.626
TRCN0000018855	CCCAGCTTAATGGAGGACATT	NM_133338.1-2355s1c1	RAD17	2355	CDS	3143.4	3556.38	3096.22	3121.07
TRCN0000018858	GCCCTCTCATTTATCAGAATA	NM_133338.1-1762s1c1	RAD17	1762	CDS	4070.18	3262.38	3604.58	3661.22
TRCN0000018859	CGCTCTTTACTCAGGGAATAT	NM_133338.1-1964s1c1	RAD17	1964	CDS	3764.44	3935.73	2861.8	3217.65
TRCN0000018916	CCAGCCAAGAAGAGTGAAGAA	NM_001556.1-2278s1c1	IKBKB	2278	CDS	57.3265	75.8694	71.117	57.2345
TRCN0000018917	GCTGGTTCATATCTTGAACAT	NM_001556.1-1107s1c1	IKBKB	1107	CDS	1280.29	1555.32	1181.33	1083.88
TRCN0000018918	CGGAAGTACCTGAACCAGTTT	NM_001556.1-490s1c1	IKBKB	490	CDS	3363.15	3196	2183.56	2278.65
TRCN0000019504	CGAAGTGTTTGGCAATGAGAT	NM_000376.1-1372s1c1	VDR	1372	CDS	2503.26	3158.06	4651.58	4632.42
TRCN0000019505	GTCATCATGTTGCGCTCCAAT	NM_000376.1-923s1c1	VDR	923	CDS	3143.4	2835.62	1797.68	2575.55
TRCN0000019506	CCTCCAGTTCGTGTGAATGAT	NM_000376.1-578s1c1	VDR	578	CDS	1863.11	3224.45	2207.26	2611.33
TRCN0000019639	GCACTCTTGTTGCTGCACAAA	NM_006540.1-1193s1c1	NCOA2	1193	CDS	2015.98	2494.21	1065.44	1450.54
TRCN0000019640	CCAGGAATGATGGGTAATCAA	NM_006540.1-2911s1c1	NCOA2	2911	CDS	2818.55	2171.76	2770.93	2443.2
TRCN0000019642	GCACAGGAAATAGCCATAGTT	NM_006540.1-1727s1c1	NCOA2	1727	CDS	3086.08	2939.94	3584.82	3480.58
TRCN0000020370	CCCAAGATGCTAATGAAGATT	NM_000964.1-1225s1c1	RARA	1225	CDS	2197.52	1640.68	1662.03	1604.36
TRCN0000020371	GTCTGTGAGAAACGACCGAAA	NM_000964.1-570s1c1	RARA	570	CDS	1872.67	1906.22	1372.29	2046.13
TRCN0000020373	CAGCTTCCAGTTAGTGGATAT	NM_000964.1-241s1c1	RARA	241	CDS	1471.38	1280.3	1280.11	1133.96
TRCN0000021194	CCGAGATAAGAACTGTGTTAT	NM_000965.2-822s1c1	RARB	822	CDS	3410.93	3452.06	4072.11	3407.24
TRCN0000021195	CTGGGTAAATACACCACGAAT	NM_000965.2-1060s1c1	RARB	1060	CDS	181.534	265.543	233.106	239.67
TRCN0000021196	GCCACCTCTCATTCAAGAAAT	NM_000965.2-1665s1c1	RARB	1665	CDS	2340.83	1972.6	1730.51	1917.36
TRCN0000021467	ATTCCCGTCCGCTGTTACTCA	NM_004935.2-481s1c1	CDK5	481	CDS	468.166	1128.56	72.434	241.458
TRCN0000021604	GCCTCTGGATACCACTATAAT	NM_005123.1-753s1c1	NR1H4	753	CDS	3382.26	3916.76	3339.87	3609.35
TRCN0000021605	GCCTGACTGAATTACGGACAT	NM_005123.1-1660s1c1	NR1H4	1660	CDS	3850.43	4476.3	2452.22	2965.46
TRCN0000021606	CCCAAGTTCAACCACAGATTT	NM_005123.1-517s1c1	NR1H4	517	CDS	1605.14	1479.45	1342	1395.09
TRCN0000021614	CCTGTCACCAACATTTGCCAA	NM_002957.3-858s1c1	RXRA	858	CDS	716.581	758.694	549.181	645.677
TRCN0000021617	GCGGGACATGCAGATGGACAA	NM_002957.3-1139s1c1	RXRA	1139	CDS	735.69	1394.1	690.098	944.37
TRCN0000021618	CGATTTCTCCACCCAGGTGAA	NM_002957.3-95s1c1	RXRA	95	CDS	2723.01	2845.1	1432.88	2131.99
TRCN0000021619	GCCTTGATCAAGCGGAAGAAA	NM_003889.2-2206s1c1	NR1I2	2206	CDS	324.85	312.961	197.547	346.984
TRCN0000021620	CGAGCTGTGTCAACTGAGATT	NM_003889.2-2682s1c1	NR1I2	2682	CDS	305.741	246.576	222.57	216.418
TRCN0000021621	CGGCATGAAGAAGGAGATGAT	NM_003889.2-2154s1c1	NR1I2	2154	CDS	1308.95	815.596	1394.68	1141.11
TRCN0000021624	CGATCCATTGATGTTCGAGAT	NM_021976.3-1338s1c1	RXRB	1338	CDS	4356.81	4694.42	3848.22	3850.81
TRCN0000021625	CCATCCGCAAAGACCTTACAT	NM_021976.3-874s1c1	RXRB	874	CDS	831.234	1488.94	1216.89	1311.03
TRCN0000021628	GCGTGACATGAGGATGGACAA	NM_021976.3-1463s1c1	RXRB	1463	CDS	1605.14	2171.76	1481.6	2030.04
TRCN0000021634	GCCACAGGCTACCACTTTAAT	NM_005122.2-210s1c1	NR1I3	210	CDS	3286.72	3338.25	2830.19	3328.55
TRCN0000021635	GCAAGTCATCAAGTTTACTAA	NM_005122.2-668s1c1	NR1I3	668	CDS	5111.61	3423.61	4211.71	3434.07
TRCN0000021637	GACTCTGCAAAGCTACATCAA	NM_005122.2-1028s1c1	NR1I3	1028	CDS	1844	1413.07	1414.44	1797.52
TRCN0000021939	GCGTTTCCAGTCTGTCATCAT	NM_000400.2-1378s1c1	ERCC2	1378	CDS	315.296	104.32	159.355	275.441
TRCN0000021941	CCAGTTCCAGATTCGTGAGAA	NM_000400.2-1957s1c1	ERCC2	1957	CDS	2952.31	3480.51	2618.16	3013.76
TRCN0000021942	CCCATACTTCCTTGCTCGATA	NM_000400.2-601s1c1	ERCC2	601	CDS	3783.55	3584.83	3673.06	3976.01
TRCN0000022079	GCCATTTCTAAGACTGCTGAA	NM_000122.1-750s1c1	ERCC3	750	CDS	3926.86	4059.01	3574.29	3564.64
TRCN0000022080	CCGGAAGCAAATGTCCTCATT	NM_000122.1-1947s1c1	ERCC3	1947	CDS	1165.64	1052.69	961.397	1103.55
TRCN0000022081	GCCCTAAAGGAATATGCCATT	NM_000122.1-1794s1c1	ERCC3	1794	CDS	726.135	512.119	605.812	590.231
TRCN0000026415	GCCAAATCATTCCTTGGAATT	NM_000689.3-544s1c1	ALDH1A1	544	CDS	2990.53	2513.17	2628.7	2407.43
TRCN0000026482	CACCGATTTGAAGATTCAATA	NM_000689.3-92s1c1	ALDH1A1	92	CDS	4949.19	3518.44	5095.4	4317.63
TRCN0000026498	GCTGATTTAATCGAAAGAGAT	NM_000689.3-330s1c1	ALDH1A1	330	CDS	2627.46	2219.18	2512.8	2282.23
TRCN0000026530	CCAGGATTCATAGACTTCATA	NM_183243.1-348s1c1	IMPDH1	348	CDS	1891.77	1185.46	1530.33	1309.24
TRCN0000026547	CGGAAGGTCAAGAAGTTTGAA	NM_183243.1-546s1c1	IMPDH1	546	CDS	219.752	208.641	273.932	207.475
TRCN0000026570	CCTGAAGAAGAACCGAGACTA	NM_183243.1-911s1c1	IMPDH1	911	CDS	1203.86	872.498	1124.7	1150.06
TRCN0000027181	GATAAAGAGATAGATGCCTTT	NM_018397.1-1682s1c1	CHDH	1682	CDS	2675.24	2636.46	3271.38	2777.66
TRCN0000027205	CAGAAACTGATATTGAGGATT	NM_018397.1-1563s1c1	CHDH	1563	CDS	3057.41	3575.35	2799.9	2575.55
TRCN0000027206	CCCAACTACTTGTCAACAGAA	NM_018397.1-1547s1c1	CHDH	1547	CDS	3926.86	3357.22	3753.4	3668.38
TRCN0000028064	GCACACAGGTAATAACGTGAA	NM_000379.2-3936s1c1	XDH	3936	CDS	3172.07	1365.65	2101.9	2076.54
TRCN0000028076	CGGTTGTTGATGTCAATGAAT	NM_003359.1-176s1c1	UGDH	176	CDS	47.7721	37.9347	22.3887	17.8858
TRCN0000028089	GCTATAAAGAACAACTCCTTT	NM_000379.2-2185s1c1	XDH	2185	CDS	4117.95	3850.37	4351.31	3913.41
TRCN0000028098	GCAACTTTACTGTTTCAGAAA	NM_000379.2-1717s1c1	XDH	1717	CDS	2885.43	3689.15	3189.73	3246.27
TRCN0000028108	CCGAAGTTTAGTCTTCAAGAT	NM_003359.1-1516s1c1	UGDH	1516	CDS	2445.93	3945.21	3025.11	2831.32
TRCN0000028112	GCCATCAAAGAAGCTGATCTT	NM_003359.1-310s1c1	UGDH	310	CDS	2321.72	2958.91	2554.94	2883.19
TRCN0000029371	CGGCTTCATTCCCAAGAACTA	NM_002086.3-492s1c1	GRB2	492	CDS	0	37.9347	26.3396	12.5201
TRCN0000029372	GATCTACATCTGTCTCCAGAA	NM_002086.3-764s1c1	GRB2	764	CDS	5016.07	3347.74	4227.51	4423.16
TRCN0000029373	CAGATATTCCTGCGGGACATA	NM_002086.3-790s1c1	GRB2	790	CDS	3668.89	3575.35	2806.49	2988.72
TRCN0000033260	GAGGGCTTTCTTTGTGTATTT	NM_033360.2-407s1c1	KRAS	407	CDS	2570.14	2304.53	3247.68	3153.27
TRCN0000033262	CCTATGGTCCTAGTAGGAAAT	NM_033360.2-509s1c1	KRAS	509	CDS	2837.66	2702.85	3333.28	3206.92
TRCN0000033464	CCTGTTTGAGAGTGGCATCAA	NM_001188.2-562s1c1	BAK1	562	CDS	401.285	569.021	692.732	831.689
TRCN0000033465	CCGACGCTATGACTCAGAGTT	NM_001188.2-469s1c1	BAK1	469	CDS	2407.71	2446.79	1293.28	1620.45
TRCN0000033466	TGGTACGAAGATTCTTCAAAT	NM_001188.2-822s1c1	BAK1	822	CDS	1872.67	929.4	1665.98	1389.73
TRCN0000033470	GCCCACCAGCTCTGAGCAGAT	NM_004324.3-105s1c1	BAX	105	CDS	1385.39	2532.14	412.215	1001.6
TRCN0000033471	GCCGGAACTGATCAGAACCAT	NM_004324.3-456s1c1	BAX	456	CDS	1117.87	1213.91	1183.97	1679.48
TRCN0000033473	GCCTCAGGATGCGTCCACCAA	NM_004324.3-219s1c1	BAX	219	CDS	286.632	606.955	135.649	346.984
TRCN0000033484	CCCTAGATGATGATGACCTAA	NM_030766.1-233s1c1	BCL2L14	233	CDS	4624.34	4267.65	4525.15	4333.73
TRCN0000033485	GCCATAAACCTTGGCAAGAAA	NM_030766.1-442s1c1	BCL2L14	442	CDS	3152.96	2598.53	2727.47	3138.96
TRCN0000033486	GCTGCTGAGAACAAGAAGTTT	NM_030766.1-333s1c1	BCL2L14	333	CDS	2894.99	3053.74	2335.01	2947.58
TRCN0000033499	GCTCACTCTTCAGTCGGAAAT	NM_001191.2-857s1c1	BCL2L1	857	CDS	2283.5	2095.89	1802.95	2495.07
TRCN0000033500	GTGGAACTCTATGGGAACAAT	NM_001191.2-751s1c1	BCL2L1	751	CDS	1222.96	1119.07	1868.8	1681.26
TRCN0000033501	GTTTAGTGATGTGGAAGAGAA	NM_001191.2-444s1c1	BCL2L1	444	CDS	1146.53	1223.39	1158.94	1150.06
TRCN0000033504	TGGCAGACTTTGTAGGTTATA	NM_004050.2-217s1c1	BCL2L2	217	CDS	2933.21	2996.84	3501.85	2967.25
TRCN0000033505	GTCAACAAGGAGATGGAACCA	NM_004050.2-507s1c1	BCL2L2	507	CDS	3162.51	2674.4	3558.48	3593.26
TRCN0000033506	TGGGCGGAGTTCACAGCTCTA	NM_004050.2-606s1c1	BCL2L2	606	CDS	1738.9	1754.48	1102.31	1513.14
TRCN0000033539	CGCCTACATTTCTAGGCACAT	NM_032515.3-2295s1c1	BOK	2295	3UTR	3716.67	3613.28	1617.25	2681.08
TRCN0000033540	GCCGAGATCATGGACGCCTTT	NM_032515.3-280s1c1	BOK	280	CDS	1566.92	2276.08	1002.22	1827.93
TRCN0000033541	CGGATGGACTGATGTCCTCAA	NM_032515.3-753s1c1	BOK	753	CDS	2732.56	2437.3	2500.95	2495.07
TRCN0000033594	CATTTATCTCTGGACACGATT	NM_020396.2-637s1c1	BCL2L10	637	CDS	4557.46	4865.13	4519.88	4310.48
TRCN0000033595	CGGCAGATTCACCGGTCCTTT	NM_020396.2-218s1c1	BCL2L10	218	CDS	76.4353	123.288	46.0944	71.5432
TRCN0000033596	CTTGTTAACAACAGCCTTCAT	NM_020396.2-619s1c1	BCL2L10	619	CDS	66.8809	104.32	148.819	55.446
TRCN0000033600	GCAGAGTACATCATTCAGCAA	NM_015367.2-789s1c1	BCL2L13	789	CDS	3850.43	3916.76	4022.06	3761.38
TRCN0000033601	GCTGAGTGAGAAGGAGATAAA	NM_015367.2-1442s1c1	BCL2L13	1442	CDS	4404.58	3158.06	4202.49	3916.99
TRCN0000033602	GAGTGAGAACAACTCCTCTAA	NM_015367.2-1109s1c1	BCL2L13	1109	CDS	1194.3	881.982	982.468	955.101
TRCN0000033609	CGTGAAGAGCAAATGAGCCAA	NM_014417.2-1318s1c1	BBC3	1318	3UTR	2121.08	1735.51	2449.59	2518.32
TRCN0000033610	GTACAATCTCATCATGGGACT	NM_014417.2-794s1c1	BBC3	794	CDS	4012.85	4732.35	4588.36	4441.04
TRCN0000033611	CGACCTCAACGCACAGTACGA	NM_014417.2-719s1c1	BBC3	719	CDS	640.146	986.302	590.008	1024.86
TRCN0000034814	CGTCTTGTAGAAGGAACTATT	NM_000373.1-423s1c1	UMPS	423	CDS	3840.87	3821.92	3903.53	3684.47
TRCN0000034817	GCCTTATACAGCTTTGCCATT	NM_000373.1-326s1c1	UMPS	326	CDS	1777.12	2494.21	1768.71	1967.44
TRCN0000034818	CAGTACAATAGCCCACAAGAA	NM_000373.1-1395s1c1	UMPS	1395	CDS	1308.95	1631.19	2128.24	1718.82
TRCN0000034849	CCCAACCAGTTACGATGGTTT	NM_000274.1-624s1c1	OAT	624	CDS	2455.48	2949.42	2363.98	2681.08
TRCN0000034852	GCTACATCTGTTGCAACTAAA	NM_000274.1-127s1c1	OAT	127	CDS	4318.6	4609.07	4382.92	4305.11
TRCN0000034853	CGACTTCGAGATAATGGACTT	NM_000274.1-1240s1c1	OAT	1240	CDS	2073.31	1906.22	1331.47	1298.51
TRCN0000034909	CCACAATGTTAGGAGGGTATT	NM_000015.1-364s1c1	NAT2	364	CDS	487.275	502.635	409.581	361.293
TRCN0000034911	AGTTGGGCTTAGAGGCTATTT	NM_000015.1-253s1c1	NAT2	253	CDS	2551.03	2683.88	2104.54	2360.92
TRCN0000034912	CTGGTGATGGATCCCTTACTA	NM_000015.1-955s1c1	NAT2	955	CDS	468.166	474.184	630.834	511.534
TRCN0000035049	GCTATTGTAATGACCAGTCAA	NM_000194.1-396s1c1	HPRT1	396	CDS	3229.39	3091.68	4523.83	4126.25
TRCN0000035050	CCAGGTTATGACCTTGATTTA	NM_000194.1-128s1c1	HPRT1	128	CDS	3430.03	3708.12	4492.22	4049.34
TRCN0000035051	CCAGACTTTGTTGGATTTGAA	NM_000194.1-611s1c1	HPRT1	611	CDS	3066.97	3774.5	3404.4	3494.88
TRCN0000035294	CCCGAGATGTTCATGGATGAA	NM_020549.2-2095s1c1	CHAT	2095	CDS	2875.88	2399.37	2065.03	2332.31
TRCN0000035295	CCTTTGCATGAAGCAATACTA	NM_020549.2-981s1c1	CHAT	981	CDS	4261.27	4390.94	4318.38	4043.98
TRCN0000035296	GCTGTGGAAGAAAGCCTCATT	NM_020549.2-2308s1c1	CHAT	2308	CDS	2551.03	2446.79	2205.94	2722.22
TRCN0000035469	GCAGATTTATTGGAGTCCTTT	NM_022787.2-612s1c1	NMNAT1	612	CDS	4309.04	3395.16	4011.53	3693.42
TRCN0000035470	GAAACACAAGATTCTAGTCAA	NM_022787.2-534s1c1	NMNAT1	534	CDS	2359.94	1982.09	2173.02	1937.03
TRCN0000035471	GTGGAAGTTGATACATGGGAA	NM_022787.2-381s1c1	NMNAT1	381	CDS	4309.04	2626.98	3812.66	3348.22
TRCN0000036144	GCAACAGTTAGAGGTCTTTAT	NM_001713.1-452s1c1	BHMT	452	CDS	1929.99	3385.67	2672.16	2534.42
TRCN0000036145	CAGCTGAAAGAGCTCTTTGAA	NM_001713.1-1203s1c1	BHMT	1203	CDS	1213.41	1308.75	1721.3	1658.01
TRCN0000036146	GTTTGTCTTTGCACTGGAGAA	NM_001713.1-110s1c1	BHMT	110	CDS	3286.72	3717.6	2738	3230.17
TRCN0000036174	GCGCTACTTAACATACGGTTT	NM_001073.1-493s1c1	UGT2B11	493	CDS	4079.73	4002.11	2745.91	3280.25
TRCN0000036175	CGCAGAATACAGCCATTGGAT	NM_001073.1-99s1c1	UGT2B11	99	CDS	2617.91	2247.63	2560.21	2706.12
TRCN0000036176	CCTAAGGAAATGGAGGAGTTT	NM_001073.1-874s1c1	UGT2B11	874	CDS	4920.52	4106.43	3366.21	3605.78
TRCN0000036239	CTACCAATCGTTCCTGGAATA	NM_000754.2-931s1c1	COMT	931	CDS	2474.59	1763.96	1735.78	1827.93
TRCN0000036241	GCTGAAGAAGAAGTATGATGT	NM_000754.2-727s1c1	COMT	727	CDS	773.908	635.406	817.846	652.831
TRCN0000036243	CTGCTTTGAGTGCACACACTA	NM_000754.2-913s1c1	COMT	913	CDS	9.55441	37.9347	44.7774	75.1203
TRCN0000036294	CCCAGAGATAGGAGATGCTAT	NM_002004.2-311s1c1	FDPS	311	CDS	2856.77	1716.55	1899.09	1865.49
TRCN0000036296	GTCCTGGAGTACAATGCCATT	NM_002004.2-348s1c1	FDPS	348	CDS	1939.55	2579.56	1841.14	2158.82
TRCN0000036297	CCAGCAGTGTTCTTGCAATAT	NM_002004.2-1137s1c1	FDPS	1137	CDS	4117.95	3831.41	3245.04	3038.8
TRCN0000036324	CGCAACGCAGTGTGCATATTT	NM_004462.2-287s1c1	FDFT1	287	CDS	2283.5	2693.36	2618.16	3137.17
TRCN0000036325	CCTACCTTTCGAGACTCAGAA	NM_004462.2-915s1c1	FDFT1	915	CDS	2732.56	3015.81	2535.19	3104.97
TRCN0000036327	ACTTGCTACAAGTATCTCAAT	NM_004462.2-215s1c1	FDFT1	215	CDS	4748.54	3850.37	4945.27	4464.29
TRCN0000036366	GAAGAACCAATCACCGAAATT	NM_000367.1-390s1c1	TPMT	390	CDS	5073.39	4229.72	4288.09	3809.67
TRCN0000036367	CTGTGTGTTCTTTCTTATGAT	NM_000367.1-609s1c1	TPMT	609	CDS	38.2177	37.9347	75.068	37.5602
TRCN0000036368	CATCAGCTATTAAAGAAGCAT	NM_000367.1-201s1c1	TPMT	201	CDS	4098.84	3328.77	3337.23	2818.8
TRCN0000036544	GCCACCAAATTGGCAATTGAA	NM_001353.4-128s1c1	AKR1C1	128	CDS	621.037	825.08	917.936	1046.32
TRCN0000036545	GCGATATTTGACCCTTGATAT	NM_001353.4-928s1c1	AKR1C1	928	CDS	4003.3	4694.42	5241.59	4952.58
TRCN0000036546	GCTGGATTTCTGCAAGTCAAA	NM_001353.4-625s1c1	AKR1C1	625	CDS	2627.46	2702.85	1925.43	2622.06
TRCN0000037411	CCCAATTAGAAGCCATCTCAT	NM_014006.2-2487s1c1	SMG1	2487	CDS	3707.11	4125.4	4423.74	4170.97
TRCN0000037412	CGGCAAATCATATTTCCAGAA	NM_014006.2-6826s1c1	SMG1	6826	CDS	47.7721	9.48368	17.1208	16.0972
TRCN0000037413	GCACTGTAACTACGGCTACAA	NM_014006.2-332s1c1	SMG1	332	CDS	5302.7	3101.16	3910.12	4106.58
TRCN0000038150	GACAGACCTGTCCTTCAAGAA	NM_198291.1-648s1c1	SRC	648	CDS	2063.75	1574.29	2759.08	2849.21
TRCN0000038309	GCCCTGCTATTGGCTATGTAT	NM_180991.4-1117s1c1	SLCO4C1	1117	CDS	2713.45	2494.21	2033.42	2217.84
TRCN0000038310	CCTTCGATTATTAGGGACAAT	NM_180991.4-2150s1c1	SLCO4C1	2150	CDS	1872.67	2437.3	1571.16	1539.97
TRCN0000038311	GCTACGATATTTCATTCTGTT	NM_180991.4-736s1c1	SLCO4C1	736	CDS	5379.14	5016.87	4572.56	4074.38
TRCN0000038955	CCAAGACTATGCTGAACCGAA	NM_016286.2-605s1c1	DCXR	605	CDS	2512.81	3954.69	3785.01	3997.47
TRCN0000038956	AGCGGGCAGTAACTAACCATA	NM_016286.2-434s1c1	DCXR	434	CDS	1576.48	1251.85	1797.68	1643.7
TRCN0000038958	GATCCGAGTGAATGCAGTAAA	NM_016286.2-528s1c1	DCXR	528	CDS	4968.3	3679.67	4239.36	4197.8
TRCN0000038969	CCCTGGTGTCTCTCGCTGGTT	NM_206824.1-445s1c1	VKORC1	445	CDS	2598.8	3233.93	431.97	1114.28
TRCN0000038972	GCTCTCGCTCTACGCGCTGCA	NM_206824.1-289s1c1	VKORC1	289	CDS	9.55441	189.674	5.26793	35.7716
TRCN0000038973	CTGGATCCTGTTCTTCGTGCT	NM_206824.1-479s1c1	VKORC1	479	CDS	1738.9	1820.87	979.834	1278.83
TRCN0000039000	CCTGAGAAGAATCGACCTTTA	NM_000791.2-663s1c1	DHFR	663	CDS	3821.77	2807.17	3504.49	3426.92
TRCN0000039001	CCAGGCCATCTTAAACTATTT	NM_000791.2-864s1c1	DHFR	864	CDS	3038.3	3508.96	3731.01	3224.81
TRCN0000039003	CTTTCCAGAAGTCTAGATGAT	NM_000791.2-747s1c1	DHFR	747	CDS	2273.95	1849.32	2915.8	2892.13
TRCN0000039613	CTGTGGTTGTATCTGTTCAAT	NM_001184.2-8099s1c1	ATR	8099	3UTR	1146.53	749.21	1424.97	1221.6
TRCN0000039634	GCTGGATGATAGACGCAGATA	NM_005228.3-3095s1c1	EGFR	3095	CDS	745.244	550.053	828.381	876.404
TRCN0000039691	GCCGAGGATGAGTATGTGAAT	NM_005235.1-3625s1c1	ERBB4	3625	CDS	2627.46	3357.22	3341.18	3530.66
TRCN0000039746	CTTCTGAAGTGTTTGACATTT	NM_001259.3-1222s1c1	CDK6	1222	CDS	1624.25	2038.99	1583.01	1498.83
TRCN0000039747	CGTGGAAGTTCAGATGTTGAT	NM_001259.3-1051s1c1	CDK6	1051	CDS	0	18.9674	22.3887	32.1944
TRCN0000039748	CGCACATTCATGTGGGCATTT	NM_058197.1-1335s1c1	CDKN2A	1335	3UTR	945.887	559.537	713.804	815.592
TRCN0000039749	GCGACTCTGGAGGACGAAGTT	NM_058197.1-484s1c1	CDKN2A	484	CDS	716.581	995.786	412.215	998.027
TRCN0000039750	TGGGAAACCAAGGAAGAGGAA	NM_058197.1-623s1c1	CDKN2A	623	CDS	2646.57	2143.31	2610.26	2062.23
TRCN0000039878	TGTCAGTATCCAGGCTTTGTA	NM_004448.1-4355s1c1	ERBB2	4355	3UTR	4022.41	3888.31	3736.28	4153.08
TRCN0000039882	GAATATGTGAACCAGCCAGAT	NM_004448.1-3562s1c1	ERBB2	3562	CDS	2465.04	3537.41	4407.94	4258.61
TRCN0000039914	CCAAAGTGGAATAGTGTATTT	NM_003010.2-991s1c1	MAP2K4	991	CDS	2101.97	2001.06	2712.98	2094.43
TRCN0000039916	CCCAATCCTACAGGAGTTCAA	NM_003010.2-256s1c1	MAP2K4	256	CDS	1968.21	1394.1	2856.53	2849.21
TRCN0000039948	CCTTTCATTCAGCCTTTAGAA	NM_000051.2-9380s1c1	ATM	9380	3UTR	3936.42	3783.99	2868.39	3269.52
TRCN0000040038	GCCAGGATGATAAGTTCCTTT	NM_053056.1-2322s1c1	CCND1	2322	3UTR	812.125	1052.69	831.015	845.998
TRCN0000040042	GAACAAACAGATCATCCGCAA	NM_053056.1-728s1c1	CCND1	728	CDS	4567.01	4182.3	5447.04	5083.14
TRCN0000040063	GCAGCTAACAATGTCTGGTTA	NM_024426.2-1962s1c1	WT1	1962	3UTR	4223.05	2958.91	3545.31	3208.71
TRCN0000040067	GCATCTGAGACCAGTGAGAAA	NM_024426.2-1330s1c1	WT1	1330	CDS	3382.26	2854.59	3139.68	3646.91
TRCN0000040069	CCGGGAGATAGTGATGAAGTA	NM_000633.1-64s1c1	BCL2	64	CDS	2207.07	1593.26	2947.41	2557.67
TRCN0000040071	GTGATGAAGTACATCCATTAT	NM_000633.1-74s1c1	BCL2	74	CDS	7414.23	7188.63	8788.22	6381.65
TRCN0000040093	GCTGTGAAATTCACAGTAATA	NM_000038.2-9031s1c1	APC	9031	3UTR	3516.02	3205.48	4667.38	4192.43
TRCN0000040097	CCCAGTTTGTTTCTCAAGAAA	NM_000038.2-6089s1c1	APC	6089	CDS	2216.62	3053.74	2731.42	2747.26
TRCN0000040123	CGCTCTACATCTTCTGCCTTA	NM_000389.2-640s1c1	CDKN1A	640	3UTR	4270.82	5026.35	2550.99	3097.82
TRCN0000040124	GCTGATCTTCTCCAAGAGGAA	NM_000389.2-562s1c1	CDKN1A	562	CDS	764.353	1621.71	873.159	955.101
TRCN0000040126	GACAGATTTCTACCACTCCAA	NM_000389.2-535s1c1	CDKN1A	535	CDS	2426.82	1953.64	2396.91	2314.42
TRCN0000040163	CCACATTATTTCTAGTCCAAA	NM_000321.1-4075s1c1	RB1	4075	3UTR	3439.59	3262.38	3495.27	2945.79
TRCN0000040195	GCGTTTCTAAACATTGCATAA	NM_000059.1-7859s1c1	BRCA2	7859	CDS	4672.11	4571.13	4111.62	4390.96
TRCN0000042944	GCTCTCTACATGGCATGGTTA	NM_001046.2-3705s1c1	SLC12A2	3705	CDS	2293.06	3376.19	1988.64	2652.46
TRCN0000042945	GCCAAATATCAGCGATGGCTT	NM_001046.2-2682s1c1	SLC12A2	2682	CDS	3850.43	3717.6	2711.67	3478.79
TRCN0000042946	GCCACTCTTTCTTCAGCATTA	NM_001046.2-1992s1c1	SLC12A2	1992	CDS	2484.15	2930.46	2593.14	2766.93
TRCN0000043083	GCTTGTAGAAACAGGAGCTAT	NM_005075.2-801s1c1	SLCO1A2	801	CDS	917.224	910.433	1556.67	1733.13
TRCN0000043084	GCAATCTTTCTAATGGGTATT	NM_005075.2-1270s1c1	SLCO1A2	1270	CDS	1566.92	1650.16	1899.09	1620.45
TRCN0000043085	GCTTTGAGATTGGAAATCTTT	NM_005075.2-401s1c1	SLCO1A2	401	CDS	993.659	986.302	917.936	1074.94
TRCN0000043129	CGACGGTGTTCAGAATGTGAA	NM_003056.2-2293s1c1	SLC19A1	2293	CDS	1815.34	1327.71	1614.62	1727.77
TRCN0000043130	GATTGCATCTTCTCTGTCTAA	NM_003056.2-1702s1c1	SLC19A1	1702	CDS	3764.44	4248.69	5196.81	4607.38
TRCN0000043131	CCGCAAGCAGTTCCAGTTATA	NM_003056.2-1828s1c1	SLC19A1	1828	CDS	2560.58	3338.25	2802.54	3217.65
TRCN0000043203	GCCTTCATCTAAGGCTAACAT	NM_006446.2-1241s1c1	SLCO1B1	1241	CDS	3582.91	3167.55	3383.33	3816.83
TRCN0000043204	CGGTTGTTTCATTATGGGAAT	NM_006446.2-431s1c1	SLCO1B1	431	CDS	133.762	94.8368	134.332	128.778
TRCN0000043205	GCTAAGACACTAGGTGCAATT	NM_006446.2-252s1c1	SLCO1B1	252	CDS	2474.59	3082.2	3379.38	3434.07
TRCN0000043239	GCACTTCAACTTGTCAGAGAA	NM_016354.3-1914s1c1	SLCO4A1	1914	CDS	3344.04	3091.68	3262.16	3548.54
TRCN0000043241	TGGCTTCATCAACACAGTCAT	NM_016354.3-568s1c1	SLCO4A1	568	CDS	4977.85	5282.41	4003.62	4126.25
TRCN0000043242	TGTAGCTGTATCCCTCAGAAT	NM_016354.3-1856s1c1	SLCO4A1	1856	CDS	4347.26	3907.27	4771.42	4310.48
TRCN0000043253	GCAGGGATATATCCCAGGAAA	NM_004790.3-1895s1c1	SLC22A6	1895	CDS	726.135	815.596	882.378	806.649
TRCN0000043254	CCCTTTCTCAATGGCACAGAA	NM_004790.3-572s1c1	SLC22A6	572	CDS	2283.5	3802.95	1859.58	2571.98
TRCN0000043255	GCCACTAGCTTTGCATACTAT	NM_004790.3-1349s1c1	SLC22A6	1349	CDS	5837.75	4040.05	5178.37	5075.99
TRCN0000043273	CCCTCTAATCTGCGAAAGCAA	NM_019844.1-1322s1c1	SLCO1B3	1322	CDS
TRCN0000043275	GTAGTTTGAATGCAATAGGAA	NM_019844.1-673s1c1	SLCO1B3	673	CDS	5254.93	4504.75	5648.53	4805.91
TRCN0000043276	CCAAGGCATCGGACAATGAAA	NM_019844.1-2011s1c1	SLCO1B3	2011	CDS	4347.26	4343.52	3479.47	3845.45
TRCN0000043298	GCGGCTCATCTCCCAAATTAA	NM_005073.1-869s1c1	SLC15A1	869	CDS	544.602	872.498	475.43	602.751
TRCN0000043299	GCGGAGATCGAAGCTCAATTT	NM_005073.1-2082s1c1	SLC15A1	2082	CDS	821.68	711.276	655.857	935.427
TRCN0000043300	GCTGGGAAAGTTCAAGACCAT	NM_005073.1-287s1c1	SLC15A1	287	CDS	2092.42	2456.27	1799	1969.23
TRCN0000043548	CGCCTGAAGTACATATCCCTA	NM_005660.1-104s1c1	SLC35A2	104	CDS	5121.17	5415.18	3118.61	3239.12
TRCN0000043549	CGCAGGTGTCTACTTTGAGAA	NM_005660.1-649s1c1	SLC35A2	649	CDS	3506.47	3262.38	2211.21	2754.41
TRCN0000043550	GTTGTCAAGTACGCTGACAAT	NM_005660.1-866s1c1	SLC35A2	866	CDS	2914.1	3945.21	3113.34	3169.36
TRCN0000043643	GCTGTTATTCACCTACCTCAA	NM_004955.1-454s1c1	SLC29A1	454	CDS	535.047	436.249	545.23	538.362
TRCN0000043644	CCACCAATGAAAGCCACTCTA	NM_004955.1-1002s1c1	SLC29A1	1002	CDS	1748.46	2190.73	1665.98	1738.5
TRCN0000043645	CGATGCCTGGTTCATCTTCTT	NM_004955.1-1354s1c1	SLC29A1	1354	CDS	2207.07	2484.72	2066.34	2196.38
TRCN0000043743	GCTACTTCATTGGTACAGATA	NM_000069.1-902s1c1	CACNA1S	902	CDS	2875.88	5130.67	6088.41	5555.33
TRCN0000043744	CGGGCTGATTCCATGAGAAAT	NM_000069.1-2692s1c1	CACNA1S	2692	CDS	0	18.9674	2.63396	8.9429
TRCN0000043745	CCATAGCAACAGCCATGTGTT	NM_000069.1-5247s1c1	CACNA1S	5247	CDS	1050.99	1318.23	1260.35	1366.47
TRCN0000043768	CCCATCATGTAACGCGGATTT	NM_000722.1-2080s1c1	CACNA2D1	2080	CDS	3238.95	3727.09	2928.97	3401.88
TRCN0000043769	CCCAGGAGATATTTAACAAAT	NM_000722.1-1140s1c1	CACNA2D1	1140	CDS	1452.27	2380.4	1601.45	1446.96
TRCN0000043770	GCCAGGGATATTGAGAAACTT	NM_000722.1-281s1c1	CACNA2D1	281	CDS	4337.7	3698.63	3455.76	3705.94
TRCN0000044138	CCGCTTATTGACACAGAATTT	NM_000087.1-2026s1c1	CNGA1	2026	CDS	2025.54	1545.84	1336.74	1573.95
TRCN0000044139	CGTTGGTAACATAGGTTCTAT	NM_000087.1-1200s1c1	CNGA1	1200	CDS	3907.76	3679.67	2971.11	2804.49
TRCN0000044140	CCCAATGTGATTGTACCAGAT	NM_000087.1-82s1c1	CNGA1	82	CDS	57.3265	47.4184	151.453	162.761
TRCN0000044163	CCTAGAGAAGTGTAACGTCAA	NM_002234.2-1975s1c1	KCNA5	1975	CDS	535.047	293.994	698	683.237
TRCN0000044164	GTGTGGCTTATCTTCGAGTAT	NM_002234.2-935s1c1	KCNA5	935	CDS	1203.86	1356.17	1626.47	1582.89
TRCN0000044166	GCTGACAACCAGGGAACCCAT	NM_002234.2-1598s1c1	KCNA5	1598	CDS	2216.62	2332.98	1510.58	2518.32
TRCN0000044238	GCCATCAACTTTGACAACATT	NM_018896.3-1372s1c1	CACNA1G	1372	CDS	5742.2	4495.26	4548.85	4698.6
TRCN0000044239	CGCCCTAGAAATCAGCAACAT	NM_018896.3-2691s1c1	CACNA1G	2691	CDS	2541.47	2911.49	2080.83	2500.43
TRCN0000044240	GCCTTTGATGACTTCATCTTT	NM_018896.3-727s1c1	CACNA1G	727	CDS	3945.97	4580.62	2952.67	3119.28
TRCN0000044318	GCCATGTGCATCTCTGTGAAA	NM_145068.2-1802s1c1	TRPV3	1802	CDS	3850.43	3679.67	2396.91	2847.42
TRCN0000044319	GCACACTTCTTCCTGGAGATA	NM_145068.2-443s1c1	TRPV3	443	CDS	6831.41	5870.4	3395.18	3516.35
TRCN0000044320	GCTGCATATGAAGTGGAAGAA	NM_145068.2-1606s1c1	TRPV3	1606	CDS	4127.51	4040.05	2935.55	3180.09
TRCN0000044383	GCTGCTAAAGTGGGTTGCATA	NM_021007.1-3876s1c1	SCN2A	3876	CDS	2742.12	2902.01	2473.29	2967.25
TRCN0000044384	GCTGCTATTGAACAACGCATT	NM_021007.1-172s1c1	SCN2A	172	CDS	3248.5	3935.73	2906.58	3426.92
TRCN0000044385	GCTCTCATTGAGAGCAATCAA	NM_021007.1-4267s1c1	SCN2A	4267	CDS	563.71	777.662	510.989	631.368
TRCN0000044753	GCGTACCTAGTGGAATAGCAT	NM_003053.1-551s1c1	SLC18A1	551	CDS	57.3265	56.9021	146.185	157.395
TRCN0000044754	CCATTGTAAAGGCCATCGGTT	NM_003053.1-1616s1c1	SLC18A1	1616	CDS	2990.53	4106.43	3080.42	3316.03
TRCN0000044755	GCTGGCTTTGTTATCATGTTT	NM_003053.1-781s1c1	SLC18A1	781	CDS	4012.85	4030.56	3346.45	3720.24
TRCN0000044823	GCTCTCAATTATGAGACAATT	NM_001094.4-1505s1c1	ACCN1	1505	CDS	4891.86	4296.11	4256.48	3950.97
TRCN0000044824	GCTGCCTTACTTGGTGATATT	NM_001094.4-1550s1c1	ACCN1	1550	CDS	2207.07	2408.85	3280.6	3246.27
TRCN0000044825	CCAAGACTTCACCACAGTGTT	NM_001094.4-814s1c1	ACCN1	814	CDS	1605.14	1498.42	1592.23	1799.31
TRCN0000044918	GCACTACTACAAGCAGAAGAA	NM_002558.2-1521s1c1	P2RX1	1521	CDS	2933.21	4106.43	5335.09	4855.99
TRCN0000044919	CGTAATAAGAAGGTGGGCGTT	NM_002558.2-514s1c1	P2RX1	514	CDS	4108.4	4324.56	3379.38	3484.15
TRCN0000044921	CGTGGTCATGACCAATTTCAT	NM_002558.2-741s1c1	P2RX1	741	CDS	707.027	739.727	1586.96	1573.95
TRCN0000045019	CCCTGTTATCTGTACGAACCT	NM_004980.3-1967s1c1	KCND3	1967	CDS	3974.64	5121.19	3308.26	3841.87
TRCN0000045021	CGTCGTAGTAAGAAGACCACA	NM_004980.3-2125s1c1	KCND3	2125	CDS	1758.01	1612.23	1364.39	1523.87
TRCN0000045022	CGACAACGACTCGGAGAACAA	NM_004980.3-927s1c1	KCND3	927	CDS	2570.14	3878.82	1551.4	2373.44
TRCN0000045293	CGACTTTAAGTTTGCCATGTA	NM_001759.2-839s1c1	CCND2	839	CDS	678.363	1043.2	713.804	769.089
TRCN0000045294	TCACCAACACAGACGTGGATT	NM_001759.2-973s1c1	CCND2	973	CDS	812.125	986.302	499.136	617.06
TRCN0000045295	GAAGGACATCCAACCCTACAT	NM_001759.2-413s1c1	CCND2	413	CDS	3974.64	2968.39	4658.16	4473.24
TRCN0000045333	CCAGAGCAATCACATGGATAT	NM_006441.1-268s1c1	MTHFS	268	CDS	2971.42	2456.27	2905.26	2697.18
TRCN0000045334	CGAAGACTCGTCAACAGCTTA	NM_006441.1-604s1c1	MTHFS	604	CDS	3554.24	3082.2	2497	2994.08
TRCN0000045336	CTACTATGATGCCTATCTGAA	NM_006441.1-466s1c1	MTHFS	466	CDS	726.135	739.727	1211.62	1176.89
TRCN0000045479	CCGGAACATTCTTCACAAGAA	NM_001001438.1-560s1c1	LSS	560	CDS	4461.91	3252.9	3717.84	3546.75
TRCN0000045481	GCAGAAGCTGTATGAACACAT	NM_001001438.1-980s1c1	LSS	980	CDS	6076.61	5851.43	5240.27	5147.53
TRCN0000045482	CACGAGCTACAGGAACATCTT	NM_001001438.1-2144s1c1	LSS	2144	CDS	4012.85	4296.11	3187.1	3401.88
TRCN0000045533	GCTGAATTTAACACCCTCTAT	NM_000963.1-1227s1c1	PTGS2	1227	CDS	5541.56	6012.65	5510.25	5020.54
TRCN0000045534	GCAGATGAAATACCAGTCTTT	NM_000963.1-1460s1c1	PTGS2	1460	CDS	3783.55	4409.91	4751.67	4043.98
TRCN0000045537	CCATTCTCCTTGAAAGGACTT	NM_000963.1-1674s1c1	PTGS2	1674	CDS	6917.4	5936.78	5980.41	5678.74
TRCN0000045628	GCACACCTGTAAACGGATAAT	NM_002065.3-802s1c1	GLUL	802	CDS	5942.85	5111.7	4970.29	4559.09
TRCN0000045630	GCATCGTGTGTGTGAAGACTT	NM_002065.3-1135s1c1	GLUL	1135	CDS	3353.6	4163.33	3247.68	3754.23
TRCN0000045631	CCAGGAGAAGAAGGGTTACTT	NM_002065.3-1450s1c1	GLUL	1450	CDS	4653	4239.2	4284.14	4111.94
TRCN0000045663	CCCTGACGACAGAAGAATCAT	NM_001071.1-618s1c1	TYMS	618	CDS	2770.78	3945.21	3205.53	3605.78
TRCN0000045664	CAGGTGACTTTATACACACTT	NM_001071.1-839s1c1	TYMS	839	CDS	0	37.9347	10.5359	14.3086
TRCN0000045665	GCTGACAACCAAACGTGTGTT	NM_001071.1-324s1c1	TYMS	324	CDS	3602.01	3186.52	2550.99	3312.45
TRCN0000045928	CCAGTTTGACTATGCCGTCTT	NM_004957.2-1297s1c1	FPGS	1297	3UTR	4356.81	4523.71	2507.53	3151.48
TRCN0000045929	CTGTGCCTTCACGGAATGTAT	NM_004957.2-353s1c1	FPGS	353	CDS	66.8809	180.19	168.574	146.663
TRCN0000045930	TCAGACACAGTTGGAAGCCAT	NM_004957.2-239s1c1	FPGS	239	CDS	4041.52	4447.84	2990.87	3421.55
TRCN0000045968	CGAGAGGGAAAGAACTCCTTT	NM_000547.3-155s1c1	TPO	155	CDS	2866.32	2238.15	2536.51	2539.78
TRCN0000045969	CGACAAGATCCTGGACTTGTA	NM_000547.3-1941s1c1	TPO	1941	CDS	5130.72	6268.71	3088.32	3757.8
TRCN0000045970	GCTGAGCATCATTGCAAACAT	NM_000547.3-453s1c1	TPO	453	CDS	4261.27	2949.42	3442.59	3770.32
TRCN0000045989	CCAAGGGACATCAGATTTCTT	NM_002317.3-1086s1c1	LOX	1086	CDS	4461.91	3025.29	3501.85	3169.36
TRCN0000045990	CTGCACAATTTCACCGTATTA	NM_002317.3-1506s1c1	LOX	1506	CDS	57.3265	75.8694	88.2378	64.3889
TRCN0000045991	CGACAACCCTTATTACAACTA	NM_002317.3-810s1c1	LOX	810	CDS	2054.2	1251.85	2094	1994.27
TRCN0000046018	CCATGAGATGTATGAGGCTAA	NM_000898.3-889s1c1	MAOB	889	CDS	2847.22	3651.22	4587.05	3963.49
TRCN0000046019	CCCAGAATCGTATCTTGAGAT	NM_000898.3-327s1c1	MAOB	327	CDS	1423.61	1782.93	1745	1629.4
TRCN0000046020	GCCAGTGGACAGGATTTACTT	NM_000898.3-1384s1c1	MAOB	1384	CDS	1595.59	1488.94	1756.85	1783.21
TRCN0000046153	GCTCAGGCTCTTTATGAATTA	NM_003129.2-1622s1c1	SQLE	1622	CDS	4318.6	5329.83	2778.83	3455.54
TRCN0000046155	GCAGAGCCCAATGCAAAGTTT	NM_003129.2-929s1c1	SQLE	929	CDS	3267.61	4343.52	2419.3	3010.18
TRCN0000046157	GCACCACAGTTTAAAGCAAAT	NM_003129.2-1154s1c1	SQLE	1154	CDS	1815.34	1801.9	2036.05	1856.55
TRCN0000046163	GCGGACAACTTCAACTGTCTA	NM_001091.1-1427s1c1	ABP1	1427	CDS	3076.52	3641.73	3300.36	3734.55
TRCN0000046165	CGCTATGTAGAAGGCTACTTT	NM_001091.1-684s1c1	ABP1	684	CDS	4519.24	3964.18	4215.66	4183.49
TRCN0000046166	CCTAAGCAACCAAGAGCTGAA	NM_001091.1-176s1c1	ABP1	176	CDS	1633.8	1934.67	1705.49	2094.43
TRCN0000046408	CCAGGTGGAGATGATCTTAAA	NM_001628.2-569s1c1	AKR1B1	569	CDS	4003.3	4542.68	5007.16	4383.81
TRCN0000046411	TGCTGAGAACTTTAAGGTCTT	NM_001628.2-884s1c1	AKR1B1	884	CDS	5111.61	4978.93	4176.15	4158.45
TRCN0000046412	CCATTGGATGAGTCGGGCAAT	NM_001628.2-444s1c1	AKR1B1	444	CDS	4586.12	4865.13	3295.09	3738.13
TRCN0000046419	GCCACATTGATTGTGCTGCTA	NM_153326.1-461s1c1	AKR1A1	461	CDS	850.343	682.825	392.461	636.734
TRCN0000046420	GCAGCTGTTAAGTATGCCCTT	NM_153326.1-427s1c1	AKR1A1	427	CDS	3611.57	2522.66	3774.47	3747.07
TRCN0000046421	CCTTCAGAACATCAAGGTGTT	NM_153326.1-1146s1c1	AKR1A1	1146	CDS	764.353	550.053	504.404	479.339
TRCN0000046424	CACTGATGATACGGCATGATA	NM_000637.1-748s1c1	GSR	748	CDS	4223.05	3376.19	5803.94	5124.28
TRCN0000046425	CGCCTGAATGCCATCTATCAA	NM_000637.1-432s1c1	GSR	432	CDS	2092.42	2958.91	2668.2	3468.06
TRCN0000046427	AGACCTATTCAACGAGCTTTA	NM_000637.1-1297s1c1	GSR	1297	CDS	2455.48	3527.93	5207.35	5201.19
TRCN0000046448	GCAGTGATAAAGGAGGCATTT	NM_000859.1-1896s1c1	HMGCR	1896	CDS	5130.72	6534.25	7078.78	6410.27
TRCN0000046451	CCCTCGATGCTCTTGTTGAAT	NM_000859.1-556s1c1	HMGCR	556	CDS	2837.66	3072.71	2007.08	2693.6
TRCN0000046452	CCTGCTGCTATAAATTGGATA	NM_000859.1-2127s1c1	HMGCR	2127	CDS	812.125	512.119	782.287	751.203
TRCN0000046614	CGTGCCTTACATCAGGTACTT	NM_000789.2-3388s1c1	ACE	3388	CDS	554.156	388.831	296.321	314.79
TRCN0000046615	CCAGCAAGTTTGTGGAGGAAT	NM_000789.2-1968s1c1	ACE	1968	CDS	363.068	341.412	185.694	218.207
TRCN0000046616	GCTAAGTTTCATGTTCCAAAT	NM_000789.2-1571s1c1	ACE	1571	CDS	3592.46	4760.81	4484.32	4405.27
TRCN0000046623	GCAGGGAAACTGGATCTTGAT	NM_032857.2-577s1c1	LACTB	577	CDS	4309.04	3471.03	3554.53	3750.65
TRCN0000046626	CCGGGCATAGTGGTTGGAGTT	NM_032857.2-412s1c1	LACTB	412	CDS	1003.21	1014.75	680.88	885.347
TRCN0000046627	CAAACCAGAAACAATGGTTAT	NM_032857.2-1344s1c1	LACTB	1344	CDS	4385.48	3831.41	6093.67	4949
TRCN0000046743	CAAGATGTTTATGGCCTATAA	NM_001385.1-603s1c1	DPYS	603	CDS	5703.99	4722.87	5964.61	4823.8
TRCN0000046744	CTAATGATGATCTAACCACAA	NM_001385.1-1076s1c1	DPYS	1076	CDS	2493.7	2399.37	5871.1	4639.57
TRCN0000046745	CACCACCATGATTATTGATTT	NM_001385.1-411s1c1	DPYS	411	CDS	3917.31	4153.85	4779.33	3865.12
TRCN0000046823	CCAGGCAATTTCAGGATTATT	NM_000902.2-2238s1c1	MME	2238	CDS	57.3265	66.3857	86.9208	57.2345
TRCN0000046824	GCCAGATTGATTCGTCAGGAA	NM_000902.2-855s1c1	MME	855	CDS	3477.81	4523.71	2381.1	2931.48
TRCN0000046826	GCATGGTCATAGGACACGAAA	NM_000902.2-1834s1c1	MME	1834	CDS	3859.98	3907.27	3125.2	3045.95
TRCN0000046853	CCCAGGCTTCAGCAAAGACAA	NM_000665.2-1216s1c1	ACHE	1216	CDS	1719.79	2788.2	856.038	1457.69
TRCN0000046855	GAAGAACCAGTTCGACCACTA	NM_000665.2-1888s1c1	ACHE	1888	CDS	2465.04	2067.44	2738	2938.64
TRCN0000046856	ACGTCTTTGAACACCGTGCTT	NM_000665.2-1470s1c1	ACHE	1470	CDS	286.632	227.608	113.26	178.858
TRCN0000046963	CCCTGTGTACTTCTACGAGTT	NM_003869.4-2485s1c1	CES2	2485	CDS	3305.83	2513.17	2914.48	3019.12
TRCN0000046965	TGGGCCAACTTTGCGAGAAAT	NM_003869.4-2663s1c1	CES2	2663	CDS	1366.28	910.433	1057.54	837.055
TRCN0000046967	CCGCACATGAAGGCAGACCAT	NM_003869.4-2543s1c1	CES2	2543	CDS	1566.92	1972.6	774.385	1226.97
TRCN0000047003	CCCAGCAGTATCTCCTATGTA	NM_020361.2-424s1c1	CPA6	424	CDS	3105.18	3129.61	3807.39	3732.76
TRCN0000047004	CCACCTTTATAACAACCGCTA	NM_020361.2-306s1c1	CPA6	306	CDS	2445.93	1782.93	1751.59	1852.97
TRCN0000047005	GCTCTGGTAGCTCAATGGATT	NM_020361.2-1349s1c1	CPA6	1349	CDS	640.146	635.406	351.634	554.46
TRCN0000047354	GAACTGCTATCGCATGGTCAT	NM_016084.3-278s1c1	RASD1	278	CDS	229.306	123.288	71.117	103.738
TRCN0000047355	CCTCATGTACATCCGCGAGAA	NM_016084.3-986s1c1	RASD1	986	CDS	3066.97	4428.88	2234.92	2951.16
TRCN0000047356	CGACACCAAGTCTTGCCTCAA	NM_016084.3-578s1c1	RASD1	578	CDS	315.296	388.831	252.86	364.87
TRCN0000047479	CCACTCAAATGCAAAGGCTTA	NM_015313.1-2799s1c1	ARHGEF12	2799	CDS	3200.73	3262.38	3141	3358.95
TRCN0000047480	GCGTTGCGTAATCATCCAGAA	NM_015313.1-217s1c1	ARHGEF12	217	CDS	2799.44	3575.35	2196.73	2815.22
TRCN0000047482	GCGAGTATCCAGAGAAGGAAT	NM_015313.1-2452s1c1	ARHGEF12	2452	CDS	4423.69	3442.57	3532.14	3657.64
TRCN0000047818	CCATAACTCATTCCTGAACTT	NM_004310.2-910s1c1	RHOH	910	CDS	4796.32	5121.19	5289	4725.43
TRCN0000047819	CTTCTCCATCAATGAGTGCAA	NM_004310.2-1195s1c1	RHOH	1195	CDS	2589.25	3167.55	2640.55	3206.92
TRCN0000047820	ACAAGTGGATTGGTGAAATTA	NM_004310.2-936s1c1	RHOH	936	CDS	2369.49	2257.12	3939.09	3289.2
TRCN0000048748	CCACATAAATAACAGCTGTAA	NM_001003683.1-1839s1c1	PDE1A	1839	3UTR	6325.02	5718.66	6814.06	5478.42
TRCN0000048749	CCATGAGTGATGGGTCCTATT	NM_001003683.1-1523s1c1	PDE1A	1523	CDS	5551.11	4296.11	4788.55	4730.79
TRCN0000048750	GCCTGAAAGGAATACTAAGAT	NM_001003683.1-173s1c1	PDE1A	173	CDS	3353.6	3850.37	4191.95	3872.27
TRCN0000048783	GCTCCACAATTTAGTAACATT	NM_000921.2-3768s1c1	PDE3A	3768	3UTR	2847.22	4267.65	3840.32	3866.91
TRCN0000048784	GCCGTATTCTTAGTCAGGTAT	NM_000921.2-2123s1c1	PDE3A	2123	CDS	3506.47	2854.59	2857.85	2931.48
TRCN0000048785	CCTCTGATTATGAAACCAATA	NM_000921.2-1865s1c1	PDE3A	1865	CDS	4586.12	3888.31	3919.34	3562.85
TRCN0000048878	CTCCTGCTGCTATGCCTGTGA	NM_006702.2-4310s1c1	PNPLA6	4310	3UTR	1538.26	1631.19	308.174	726.163
TRCN0000048881	GCCCTCTGAAGTGCTTTATAT	NM_006702.2-648s1c1	PNPLA6	648	CDS	2608.36	1678.61	3131.78	3339.28
TRCN0000048882	GCAGAGATTGTGTCCCGGATT	NM_006702.2-3985s1c1	PNPLA6	3985	CDS	3468.25	4030.56	2506.22	3060.26
TRCN0000048923	CGCTGTACTTTGAGAGGAGAA	NM_016953.2-2651s1c1	PDE11A	2651	CDS	3334.49	3878.82	2171.7	2902.86
TRCN0000048924	GCGTCAGTTCTTTCTGGAATT	NM_016953.2-921s1c1	PDE11A	921	CDS	3735.78	4609.07	2121.66	2770.51
TRCN0000048925	GCATGGAGAAACGGTCAACAT	NM_016953.2-1194s1c1	PDE11A	1194	CDS	3525.58	3385.67	3090.96	3144.32
TRCN0000049172	CTGGAGAGAAAGGATTTGGTT	XM_371409.2-167s1c1	PPIA	167	CDS	57.3265	18.9674	9.21887	12.5201
TRCN0000049228	CTGACTGTGGACAACTCGAAT	NM_021130.2-548s1c1	PPIA	548	CDS	2875.88	2911.49	2681.37	2892.13
TRCN0000049232	GTTCCTGCTTTCACAGAATTA	NM_021130.2-221s1c1	PPIA	221	CDS	2541.47	2655.43	2751.17	3171.15
TRCN0000049278	GCCCAAGTGTTCTTTAGCTTT	NM_001067.2-4862s1c1	TOP2A	4862	3UTR	2971.42	3717.6	3208.17	3528.87
TRCN0000049279	GCCTGATTTGTCTAAGTTTAA	NM_001067.2-786s1c1	TOP2A	786	CDS	1041.43	787.145	1114.17	1037.38
TRCN0000049280	GCTCCAAATCAATATGTGATT	NM_001067.2-2833s1c1	TOP2A	2833	CDS	4261.27	3281.35	3899.58	3809.67
TRCN0000049283	CCTGAATTTGACGAATGGAAA	NM_001068.2-1825s1c1	TOP2B	1825	CDS	3009.64	3148.58	2874.97	3176.52
TRCN0000049284	GCAGCCTCTAATTGTGGCATT	NM_001068.2-1249s1c1	TOP2B	1249	CDS	3057.41	3015.81	2694.54	3303.51
TRCN0000049285	CCAACTATGATGCTAGGGAAA	NM_001068.2-2642s1c1	TOP2B	2642	CDS	630.591	616.439	1185.28	1026.64
TRCN0000049393	GCACCTAAGACTGGACAACTT	NM_006579.1-153s1c1	EBP	153	CDS	4471.47	5159.12	3728.38	4131.62
TRCN0000049395	CACCCTCTCTACTTCTGGTTT	NM_006579.1-652s1c1	EBP	652	CDS	3773.99	3471.03	3168.66	3389.36
TRCN0000049397	CTGGACAACTTTGTACCTAAT	NM_006579.1-163s1c1	EBP	163	CDS	372.622	275.027	368.755	304.058
TRCN0000049573	CCACGTTTGTAATCATAGAAT	NM_004668.1-5938s1c1	MGAM	5938	3UTR	2751.67	3120.13	4044.45	3877.64
TRCN0000049574	CCAGCCAGAATACGATGCAAA	NM_004668.1-5372s1c1	MGAM	5372	CDS	47.7721	75.8694	17.1208	21.463
TRCN0000049576	GCTGCTTCTTTGACCTACCAA	NM_004668.1-682s1c1	MGAM	682	CDS	850.343	948.368	667.71	908.598
TRCN0000049914	CGTCAGAACTTGGTGTTACAT	NM_032043.1-2012s1c1	BRIP1	2012	CDS	3181.62	3395.16	3310.89	3822.19
TRCN0000049915	GCTCTTATTCTAGTGGATGAT	NM_032043.1-2662s1c1	BRIP1	2662	CDS	2617.91	3537.41	2420.61	3020.91
TRCN0000049916	CCAAGGAACTTCACGTCATTT	NM_032043.1-444s1c1	BRIP1	444	CDS	4022.41	4096.95	3571.65	3745.28
TRCN0000049963	GCGGACTATGTATTTCAGGAA	NM_000537.2-1086s1c1	REN	1086	CDS	2493.7	2200.21	3144.95	3010.18
TRCN0000049964	CCCAGCATTACGAAGGGAATT	NM_000537.2-790s1c1	REN	790	CDS	1958.65	1460.49	1220.84	1450.54
TRCN0000049965	CCTCAAGAGAATGCCCTCAAT	NM_000537.2-149s1c1	REN	149	CDS	3554.24	4409.91	3135.73	3484.15
TRCN0000050358	GCTCATAAGATTCATGTGTAT	NM_000446.3-781s1c1	PON1	781	CDS	5149.83	5253.96	4348.67	3722.03
TRCN0000050359	GCTTTCATTAGCTCTGGATTA	NM_000446.3-244s1c1	PON1	244	CDS	2226.18	2048.47	2237.55	2419.95
TRCN0000050360	CCCGATGGCAAGTATGTCTAT	NM_000446.3-745s1c1	PON1	745	CDS	3238.95	2873.55	2963.21	3045.95
TRCN0000050453	CCCTGATTTCAGCCAGATCAA	NM_003713.3-1057s1c1	PPAP2B	1057	CDS	105.099	151.739	80.3359	119.835
TRCN0000050455	GACATTATTGACAGGAACAAT	NM_003713.3-1466s1c1	PPAP2B	1466	CDS	1366.28	1422.55	5523.42	4741.52
TRCN0000050457	CCTTCCTCATCATCGAGACAA	NM_003713.3-717s1c1	PPAP2B	717	CDS	2980.98	1982.09	1876.7	2278.65
TRCN0000050773	GCCCAATTTAACGACACAGAA	NM_001935.2-786s1c1	DPP4	786	CDS	964.996	976.819	877.11	1099.98
TRCN0000050774	CCAGAAGACAACCTTGACCAT	NM_001935.2-2136s1c1	DPP4	2136	CDS	2111.53	1337.2	1802.95	1813.62
TRCN0000050775	CCAATGCAACTTCCATACAAA	NM_001935.2-949s1c1	DPP4	949	CDS	3305.83	2598.53	4854.39	4335.52
TRCN0000050809	CGCCTGGTTTAGGATGAAATA	NM_005040.2-668s1c1	PRCP	668	CDS	2111.53	2114.86	1700.22	2112.31
TRCN0000050811	GCTCCTTGGAAGTTAGACATA	NM_005040.2-1534s1c1	PRCP	1534	CDS	2933.21	2181.25	2416.66	2523.69
TRCN0000050812	CGGTACCTAGTAGCTGATAAA	NM_005040.2-324s1c1	PRCP	324	CDS	114.653	123.288	148.819	109.103
TRCN0000050828	CCCACCGATGAGATTACCTTT	NM_000351.2-554s1c1	STS	554	CDS	3372.71	3053.74	2698.5	2747.26
TRCN0000050829	CCTTTACATCACGGCTTCAAT	NM_000351.2-671s1c1	STS	671	CDS	363.068	246.576	188.328	239.67
TRCN0000050832	GAGCTGAGATTGGCTAATGAT	NM_000351.2-1202s1c1	STS	1202	CDS	2684.79	2067.44	2764.34	2958.31
TRCN0000050865	CCCTGCTACCTGATTGCTTTA	NM_000895.1-663s1c1	LTA4H	663	CDS	2512.81	3366.71	2220.43	2763.35
TRCN0000050866	CCTTCTGTGAAATTAACCTAT	NM_000895.1-519s1c1	LTA4H	519	CDS	4758.1	3698.63	4725.33	4090.48
TRCN0000050867	CGCAATTCCTTTGGCGCTAAA	NM_000895.1-1718s1c1	LTA4H	1718	CDS	1337.62	1432.04	758.581	1117.86
TRCN0000051138	CCAGCCACAATCGACTTCATT	NM_004190.1-495s1c1	LIPF	495	CDS	181.534	56.9021	18.4377	23.2515
TRCN0000051140	TGGATGTGTATCTATCACATA	NM_004190.1-868s1c1	LIPF	868	CDS	3133.85	2750.27	8408.93	6229.62
TRCN0000051141	CCAGAAGAAACTTGTACTATT	NM_004190.1-415s1c1	LIPF	415	CDS	2484.15	2342.47	2624.74	2357.35
TRCN0000051168	CGGCTCAACATGAAGCAGAAA	NM_004260.1-1063s1c1	RECQL4	1063	CDS	0	9.48368	10.5359	5.36574
TRCN0000051169	CCTCGATTCCATTATCATTTA	NM_004260.1-2097s1c1	RECQL4	2097	CDS	3783.55	3755.54	3879.83	3489.52
TRCN0000051170	CAGATATGTGACTTCCTCTAT	NM_004260.1-3148s1c1	RECQL4	3148	CDS	4395.03	4941	5954.07	4868.51
TRCN0000051243	CCGATTGCTTTCTGATGAGAA	NM_000047.1-819s1c1	ARSE	819	CDS	2703.9	2010.54	2216.48	2318
TRCN0000051244	GCTCGCTGTACTGCTAAGTTT	NM_000047.1-121s1c1	ARSE	121	CDS	592.374	891.466	667.71	872.827
TRCN0000051245	CCTAGAGAATCAACTTGGAAA	NM_000047.1-1138s1c1	ARSE	1138	CDS	4662.55	5206.54	4735.87	4562.67
TRCN0000051258	GCTCGAAATCTTACGCAAATA	NM_030621.2-1322s1c1	DICER1	1322	CDS	2971.42	2484.72	1789.78	2055.08
TRCN0000051260	CCACACATCTTCAAGACTTAA	NM_030621.2-3155s1c1	DICER1	3155	CDS	4414.14	4628.03	4471.15	3977.8
TRCN0000051261	GCCAAGGAAATCAGCTAAATT	NM_030621.2-3772s1c1	DICER1	3772	CDS	2044.64	1716.55	1851.68	1829.72
TRCN0000051340	CCATGCACCTAATGCTGTGAA	NM_003878.1-836s1c1	GGH	836	CDS	2178.41	2086.41	2257.31	2368.08
TRCN0000051341	GATGGCAAGATTGAGTTTATT	NM_003878.1-723s1c1	GGH	723	CDS	2283.5	1640.68	2636.6	2099.79
TRCN0000051342	GTGCGAGAGTTGTACCAGTAA	NM_003878.1-262s1c1	GGH	262	CDS	496.83	559.537	1124.7	1200.14
TRCN0000051623	CCGATGTAACTCCTCTGAATT	NM_002427.2-465s1c1	MMP13	465	CDS	1786.68	730.243	1252.45	1116.07
TRCN0000051624	CCGAGGAGAAACAATGATCTT	NM_002427.2-916s1c1	MMP13	916	CDS	4184.83	3679.67	4883.37	4272.92
TRCN0000051625	CGAACTCTTAAATGGTCCAAA	NM_002427.2-353s1c1	MMP13	353	CDS	4309.04	3831.41	4484.32	4183.49
TRCN0000051843	CGTCATAGAAATAATGCAGAA	NM_002423.2-278s1c1	MMP7	278	CDS	1882.22	2247.63	2753.81	2539.78
TRCN0000051844	CCTACCTATAACTGGAATGTT	NM_002423.2-248s1c1	MMP7	248	CDS	4127.51	3347.74	5146.76	4342.67
TRCN0000051846	CGTATCATATACTCGAGACTT	NM_002423.2-386s1c1	MMP7	386	CDS	5656.21	4267.65	4912.34	4158.45
TRCN0000052118	CGACAGGAAGACTCTGAACAA	NM_002769.2-303s1c1	PRSS1	303	CDS	3850.43	3746.05	3989.14	4026.09
TRCN0000052119	CTGAACAATGACATCATGTTA	NM_002769.2-316s1c1	PRSS1	316	CDS	7796.4	6685.99	7693.81	6199.22
TRCN0000052120	CCCTGGAAAGATTACCAGCAA	NM_002769.2-531s1c1	PRSS1	531	CDS	3458.7	4277.14	2379.79	3008.39
TRCN0000052168	CCAGCAGCATTCGGTAAGAAA	NM_003183.3-314s1c1	ADAM17	314	CDS	1509.6	1270.81	1262.99	1207.29
TRCN0000052171	CCTGGTTACAACTCATGAATT	NM_003183.3-1364s1c1	ADAM17	1364	CDS	3496.92	2589.04	3094.91	3037.01
TRCN0000052172	CCTATGTCGATGCTGAACAAA	NM_003183.3-2002s1c1	ADAM17	2002	CDS	4261.27	5813.49	4984.78	5192.25
TRCN0000052463	CGCTGAAGTAAACCAGGATTA	NM_000143.2-341s1c1	FH	341	CDS	4481.02	5424.66	3756.03	4222.84
TRCN0000052465	CCCAACGATCATGTTAATAAA	NM_000143.2-561s1c1	FH	561	CDS	5474.68	5794.53	7003.71	6020.36
TRCN0000052466	GTGGTTATGTTCAACAAGTAA	NM_000143.2-778s1c1	FH	778	CDS	7165.81	7776.62	8707.88	7111.39
TRCN0000053008	GCTTATTTCAATGGCTCGATT	NM_006502.1-746s1c1	POLH	746	CDS	4901.41	5974.72	4355.26	4782.66
TRCN0000053009	GCCGTATCTCATCAAGGCAAA	NM_006502.1-2263s1c1	POLH	2263	CDS	1958.65	2845.1	1448.68	1847.6
TRCN0000053010	CCCTTCATCTTCTACAGACAT	NM_006502.1-1536s1c1	POLH	1536	CDS	5331.36	6098	4875.47	4870.3
TRCN0000053294	CCGGGAATTTCTGCACAACAA	NM_000540.1-10777s1c1	RYR1	10777	CDS	477.721	900.949	653.223	828.112
TRCN0000053295	GCTTCTCTAATCCGTGGCAAT	NM_000540.1-1706s1c1	RYR1	1706	CDS	1863.11	3546.9	1398.63	2289.38
TRCN0000053296	GCCTCTAACAAGGAGAAGGAA	NM_000540.1-9221s1c1	RYR1	9221	CDS	4089.29	3869.34	2500.95	3001.24
TRCN0000053949	GACTCGGAGCTCAAGTTCAAT	XM_371380.1-565s1c1	S100A13	565	CDS	219.752	483.668	263.396	375.602
TRCN0000053950	ACCACCTTCTTCACCTTTGCA	XM_371380.1-415s1c1	S100A13	415	CDS	1394.94	2238.15	1226.11	1661.59
TRCN0000053951	CAACGAGTTCAAAGAGCTGGT	XM_371380.1-468s1c1	S100A13	468	CDS	105.099	218.125	79.0189	80.4861
TRCN0000053993	CAACTCCATCAGAACTCGCAA	NM_006272.1-915s1c1	S100B	915	3UTR	601.928	730.243	597.91	681.449
TRCN0000053995	GACAATGATGGAGACGGCGAA	NM_006272.1-256s1c1	S100B	256	CDS	2321.72	2171.76	2603.67	2863.52
TRCN0000053996	ACACTGGACAATGATGGAGAC	NM_006272.1-250s1c1	S100B	250	CDS	5579.78	4381.46	4282.82	4519.74
TRCN0000055426	CGTTCACTACCTGCACTCTAA	NM_001348.x-471s1c2	DAPK3	471	CDS	3831.32	2551.11	2246.77	2872.46
TRCN0000055427	GTATATCCACTCCAAGAACTT	NM_001894.x-462s1c2	CSNK1E	462	CDS	1949.1	2361.44	6230.64	5315.66
TRCN0000056563	GCATCGAGAGAAGGAACTGAA	NM_000697.1-411s1c1	ALOX12	411	CDS	124.207	474.184	167.257	200.321
TRCN0000056564	CCCAAAGCTGTGCTAAACCAA	NM_000697.1-1891s1c1	ALOX12	1891	CDS	449.057	275.027	501.77	636.734
TRCN0000056565	CCTCCAAATATGAGATTCCAT	NM_000697.1-514s1c1	ALOX12	514	CDS	4022.41	3774.5	3878.51	3790
TRCN0000056568	CCTGTTCATCAACCGCTTCAT	NM_000698.1-608s1c1	ALOX5	608	CDS	3850.43	4343.52	2174.34	2817.01
TRCN0000056569	CGGGAGATGAGAACCCTATTT	NM_000698.1-1039s1c1	ALOX5	1039	CDS	9.55441	28.451	26.3396	7.15432
TRCN0000056570	CGAGATGACCAAATTCACATT	NM_000698.1-405s1c1	ALOX5	405	CDS	3716.67	4077.98	4742.45	4167.39
TRCN0000056578	GCTATCAAAGACTCTCTAAAT	NM_001140.3-570s1c1	ALOX15	570	CDS	5140.27	4552.16	5726.24	5517.77
TRCN0000056580	CCAGTTTCTTAATGGCGCCAA	NM_001140.3-704s1c1	ALOX15	704	CDS	544.602	1564.81	338.464	921.118
TRCN0000056581	TGGGAAATCATCTATCGGTAT	NM_001140.3-1416s1c1	ALOX15	1416	CDS	8006.6	6942.05	7899.26	6485.39
TRCN0000056618	GTGAAGGTGTTTGAGACGTTT	NM_000360.2-317s1c1	TH	317	CDS	3516.02	3376.19	4543.59	4358.77
TRCN0000056619	GACGTACCAGTCAGTCTACTT	NM_000360.2-1294s1c1	TH	1294	CDS	420.394	559.537	355.585	370.236
TRCN0000056620	CGAGGAGATTGCCACCTGGAA	NM_000360.2-697s1c1	TH	697	CDS	305.741	512.119	396.411	414.95
TRCN0000056848	CCTTACACATACTCAACCTAA	NM_003265.2-1324s1c1	TLR3	1324	CDS	28.6632	28.451	30.2906	33.983
TRCN0000056849	CCAGTTCAGAAAGAACGGATA	NM_003265.2-2739s1c1	TLR3	2739	CDS	2789.89	2608.01	2520.7	2409.22
TRCN0000056851	CCTCTTCGTAACTTGACCATT	NM_003265.2-1611s1c1	TLR3	1611	CDS	2503.26	2560.59	1608.03	1824.35
TRCN0000056974	CCTGTGAGTTAGATCTGACTA	NM_016562.2-2630s1c1	TLR7	2630	CDS	5216.71	4172.82	4540.95	4083.33
TRCN0000056975	GCTCTCCCTGAAAGATAACAA	NM_016562.2-759s1c1	TLR7	759	CDS	2207.07	2845.1	2462.76	2595.23
TRCN0000056977	CCAGAGCATACAGCTTAGCAA	NM_016562.2-2967s1c1	TLR7	2967	CDS	4930.08	5367.76	3759.98	3843.66
TRCN0000057563	GCCCTATTAGTGATTTCCAAA	NM_000610.3-3735s1c1	CD44	3735	3UTR	5063.84	4846.16	4705.58	4603.8
TRCN0000057564	CCTCCCAGTATGACACATATT	NM_000610.3-766s1c1	CD44	766	CDS	4184.83	3783.99	4414.52	3854.39
TRCN0000057567	CGCTATGTCCAGAAAGGAGAA	NM_000610.3-894s1c1	CD44	894	CDS	1165.64	1289.78	832.332	972.987
TRCN0000057673	CCCACGCAGATTTATTCCAGT	NM_013230.1-117s1c1	CD24	117	CDS	4461.91	5974.72	3846.9	4378.44
TRCN0000057674	TCCAACTAATGCCACCACCAA	NM_013230.1-203s1c1	CD24	203	CDS	1710.24	2683.88	2853.9	3330.33
TRCN0000057675	TCTTCTGCATCTCTACTCTTA	NM_013230.1-278s1c1	CD24	278	CDS	6812.3	6553.22	5965.93	5698.41
TRCN0000057758	CCTCAGAAGCTATCCCTAAAT	NM_000419.2-1620s1c1	ITGA2B	1620	CDS	2340.83	1555.32	1388.1	1395.09
TRCN0000057760	CTGCTCTACATCCTGGATATA	NM_000419.2-2559s1c1	ITGA2B	2559	CDS	19.1088	47.4184	47.4113	76.9089
TRCN0000057762	CTGGTGCAAGATTCACTGAAT	NM_000419.2-1506s1c1	ITGA2B	1506	CDS	66.8809	85.3531	68.483	73.3317
TRCN0000058468	GCTAGAACTGAACTGGAACAA	NM_000206.1-521s1c1	IL2RG	521	CDS	4710.33	3935.73	5016.38	4923.96
TRCN0000058469	GACTGAACAATCAGTGGATTA	NM_000206.1-605s1c1	IL2RG	605	CDS	4003.3	3186.52	4349.99	3804.31
TRCN0000058470	ACGACAATTCTGACGCCCAAT	NM_000206.1-87s1c1	IL2RG	87	CDS	1519.15	2020.02	1153.68	1550.7
TRCN0000058753	CCAGTTCACATGCTTCTACAA	NM_000878.2-227s1c1	IL2RB	227	CDS	468.166	540.57	591.325	545.517
TRCN0000058754	CTTCATCATCTTAGTGTACTT	NM_000878.2-899s1c1	IL2RB	899	CDS	869.452	531.086	672.978	615.271
TRCN0000058755	CCAGGGTTACTTCTTCTTCCA	NM_000878.2-1214s1c1	IL2RB	1214	CDS	210.197	256.059	333.196	345.196
TRCN0000059053	GTGGTCAACATGAAGGGCAAT	NM_002567.2-410s1c1	PEBP1	410	CDS	171.979	360.38	226.521	218.207
TRCN0000059054	TGGGATGACTATGTGCCCAAA	NM_002567.2-662s1c1	PEBP1	662	CDS	6181.71	3812.44	5116.47	4729
TRCN0000059057	CGAGCAGGACAGGCCGCTAAA	NM_002567.2-520s1c1	PEBP1	520	CDS	363.068	559.537	317.393	423.893
TRCN0000059073	GCCCACCAACCCAAGCAAGAT	NM_013258.3-696s1c1	PYCARD	696	CDS	1471.38	2038.99	879.744	1683.05
TRCN0000059074	CCTGCACTTTATAGACCAGCA	NM_013258.3-573s1c1	PYCARD	573	CDS	3458.7	2683.88	2327.11	2706.12
TRCN0000059075	CGGAAGCTCTTCAGTTTCACA	NM_013258.3-718s1c1	PYCARD	718	CDS	1767.57	1384.62	941.642	1429.07
TRCN0000059163	CCTCGTCACAACAACAGATTT	NM_000417.1-798s1c1	IL2RA	798	CDS	4557.46	4286.62	3579.56	4067.23
TRCN0000059164	CCTCAACCTGAAGAACAGAAA	NM_000417.1-445s1c1	IL2RA	445	CDS	2187.96	2219.18	1937.28	2482.55
TRCN0000059165	GCCACAGAGAGAATTTATCAT	NM_000417.1-562s1c1	IL2RA	562	CDS	5541.56	6088.52	5670.92	5208.34
TRCN0000059403	CGCTGATCTTACAACACTATT	NM_003786.2-1161s1c1	ABCC3	1161	CDS	5780.42	4855.64	4407.94	4410.64
TRCN0000059404	CCGGAATTATTCTGTGCGCTA	NM_003786.2-3943s1c1	ABCC3	3943	CDS	4633.89	5832.46	4044.45	4408.85
TRCN0000059406	GCACTGCTGCACAACAAGATA	NM_003786.2-3209s1c1	ABCC3	3209	CDS	5532.01	5358.28	3644.09	4058.29
TRCN0000059408	CCAGAATTTATGTCCGGGAAT	NM_004378.1-466s1c1	CRABP1	466	CDS	3258.06	3357.22	2993.5	3128.23
TRCN0000059410	CGATGAACTTATCCTGACGTT	NM_004378.1-422s1c1	CRABP1	422	CDS	2283.5	2162.28	2242.82	2081.91
TRCN0000059412	GCTGGCCAACGATGAACTTAT	NM_004378.1-413s1c1	CRABP1	413	CDS	2121.08	2228.66	2810.44	3196.19
TRCN0000059518	GCTGTTCATCTATGGCCACTA	NM_020548.2-145s1c1	DBI	145	CDS	793.016	1128.56	899.498	897.867
TRCN0000059521	AGAGGAGGTTAGGCACCTTAA	NM_020548.2-100s1c1	DBI	100	CDS	2111.53	2162.28	2112.44	2164.18
TRCN0000059522	TGCCATGAAAGCTTACATCAA	NM_020548.2-277s1c1	DBI	277	CDS	3114.74	3983.14	3887.73	3587.89
TRCN0000059683	CCGAACACATTGGAAGGAAAT	NM_000927.3-3500s1c1	ABCB1	3500	CDS	668.809	483.668	870.525	853.152
TRCN0000059684	GCAGCAATTAGAACTGTGATT	NM_000927.3-1193s1c1	ABCB1	1193	CDS	582.819	1270.81	979.834	917.541
TRCN0000059685	CGACAGAATAGTAACTTGTTT	NM_000927.3-2663s1c1	ABCB1	2663	CDS	3926.86	4172.82	6258.3	5231.59
TRCN0000059800	CCTTCTTCGTTATGATGTTTA	NM_004827.1-1718s1c1	ABCG2	1718	CDS	6181.71	5424.66	5769.7	5274.52
TRCN0000059801	GCTGTGGCATTAAACAGAGAA	NM_004827.1-1114s1c1	ABCG2	1114	CDS	5111.61	3916.76	3069.88	3251.64
TRCN0000059802	CCTGCCAATTTCAAATGTAAT	NM_004827.1-544s1c1	ABCG2	544	CDS	181.534	104.32	101.408	101.949
TRCN0000060003	CTGAACCACAAGACCTACATT	NM_000355.2-1044s1c1	TCN2	1044	CDS	630.591	986.302	4351.31	4129.83
TRCN0000060004	CCCATGAGTTAGGAGGATTCA	NM_000355.2-1243s1c1	TCN2	1243	CDS	5274.04	4201.27	4515.93	4417.79
TRCN0000060005	CCCTCACTGAGATGTGTGAAA	NM_000355.2-205s1c1	TCN2	205	CDS	1729.35	2437.3	1775.29	2101.58
TRCN0000060433	CCACACTCAACTACTGCGTAT	NM_000714.3-530s1c1	TSPO	530	CDS	3974.64	3556.38	4143.22	4428.52
TRCN0000060434	CTTCTTTGGTGCCCGACAAAT	NM_000714.3-381s1c1	TSPO	381	CDS	821.68	986.302	231.789	599.174
TRCN0000060435	CGGCTCCTACCTGGTCTGGAA	NM_000714.3-273s1c1	TSPO	273	CDS	9.55441	0	0	0
TRCN0000061008	CCCTCTTCTATACTCTTCGCT	NM_005866.2-667s1c1	SIGMAR1	667	CDS	4853.64	4941	4085.28	4407.06
TRCN0000061010	GCTGGCCTTCTCTCGTCTGAT	NM_005866.2-239s1c1	SIGMAR1	239	CDS	2560.58	3812.44	1235.33	2182.07
TRCN0000061011	GACTTCCTCACCCTCTTCTAT	NM_005866.2-657s1c1	SIGMAR1	657	CDS	4299.49	4371.98	4604.17	4825.59
TRCN0000061753	CGCTCATCACTGGATGAAGAT	NM_001752.2-1719s1c1	CAT	1719	3UTR	2551.03	3091.68	2969.79	3840.08
TRCN0000061754	GCCACATGAATGGATATGGAT	NM_001752.2-712s1c1	CAT	712	CDS	4070.18	4096.95	4610.75	4442.83
TRCN0000061756	CGGAGATTCAACACTGCCAAT	NM_001752.2-1371s1c1	CAT	1371	CDS	2742.12	2977.87	3362.25	3482.36
TRCN0000062143	CCCAACATCATCCCTGTTCTT	NM_006017.1-776s1c1	PROM1	776	CDS	3009.64	3243.42	4012.84	4047.55
TRCN0000062144	GCGTCTTCCTATTCAGGATAT	NM_006017.1-1231s1c1	PROM1	1231	CDS	4691.22	6268.71	4340.77	4809.49
TRCN0000062145	CCTCTGTTATTATTGAGGAAA	NM_006017.1-2232s1c1	PROM1	2232	CDS	6286.8	4277.14	4110.3	4356.98
TRCN0000063368	CCTGACTATTCTGGTCAAGAA	NM_000832.4-2704s1c1	GRIN1	2704	CDS	2675.24	2399.37	2402.17	2369.87
TRCN0000063369	CCCTAATGACAGGAAGATCAT	NM_000832.4-2212s1c1	GRIN1	2212	CDS	3344.04	4163.33	5323.24	5013.39
TRCN0000063370	GCAGTACCATCCCACTGATAT	NM_000832.4-3682s1c1	GRIN1	3682	CDS	3200.73	3537.41	5132.28	4782.66
TRCN0000063538	CACTACAAGATGGGACTGTTT	NM_002013.2-824s1c1	FKBP3	824	CDS	4872.75	5510.02	7109.07	6506.85
TRCN0000063539	CCACTTGGTTACAGCCTATAA	NM_002013.2-582s1c1	FKBP3	582	CDS	4490.57	3859.86	5165.2	4571.61
TRCN0000063541	GATTCGTTTCTTGCAGAACAT	NM_002013.2-514s1c1	FKBP3	514	CDS	3678.45	2854.59	4407.94	4720.06
TRCN0000063643	CGGCTGTTTCATTGAGGACAT	NM_007346.2-353s1c1	OGFR	353	CDS	2121.08	1157.01	1327.52	1260.95
TRCN0000063644	CCTTGAGGACAATCACTCCTA	NM_007346.2-404s1c1	OGFR	404	CDS	4098.84	4713.39	4224.88	4396.33
TRCN0000063645	CATGTGTAGGTATCGGCACAA	NM_007346.2-248s1c1	OGFR	248	CDS	4700.77	5955.75	5138.86	4639.57
TRCN0000064103	GCACAACCAACCATCTGAATT	NM_000771.2-825s1c1	CYP2C9	825	CDS	468.166	104.32	296.321	270.075
TRCN0000064106	CCGGGAACTCACAACAAATTA	NM_000771.2-679s1c1	CYP2C9	679	CDS	1050.99	1062.17	1078.61	956.89
TRCN0000064107	CCTGTGACATTAAATTCAGAA	NM_000771.2-1112s1c1	CYP2C9	1112	CDS	2283.5	2219.18	2225.7	1999.63
TRCN0000064223	GTTTCCAAGAGAAGTTACAAA	NM_017460.3-824s1c1	CYP3A4	824	CDS	4108.4	4182.3	5033.5	4648.52
TRCN0000064224	CATCCCAATTCTTGAAGTATT	NM_017460.3-791s1c1	CYP3A4	791	CDS	3258.06	4068.5	4841.22	3972.43
TRCN0000064225	CCCTGAAAGATTCAGCAAGAA	NM_017460.3-1349s1c1	CYP3A4	1349	CDS	2847.22	2674.4	3463.66	3775.69
TRCN0000064463	CGAGTCCTGAAAGGTGTAAAT	NM_002021.1-1269s1c1	FMO1	1269	CDS	2245.29	1782.93	3064.62	3045.95
TRCN0000064464	CCTATTGACATCATTGTCTTT	NM_002021.1-1059s1c1	FMO1	1059	CDS	4891.86	5785.04	7546.31	6378.07
TRCN0000064465	CCCAGAAGATTATCCAAACTA	NM_002021.1-320s1c1	FMO1	320	CDS	6181.71	6022.13	5394.36	4684.29
TRCN0000064653	CAAAGGCTATGGCGTGGTATT	NM_000762.4-342s1c1	CYP2A6	342	CDS	6200.81	7681.78	5523.42	5812.88
TRCN0000064654	CGGGACTTCATTGACTCCTTT	NM_000762.4-802s1c1	CYP2A6	802	CDS	57.3265	28.451	15.8038	16.0972
TRCN0000064655	CCTGACTGTAATGGTCTTGAT	NM_000762.4-51s1c1	CYP2A6	51	CDS	5092.5	4675.45	4402.67	4106.58
TRCN0000064753	CCGGTTCTTCATCACCTACAT	NM_004265.2-1062s1c1	FADS2	1062	CDS	2044.64	2105.38	2137.46	2546.94
TRCN0000064755	CCACGGCAAGAACTCAAAGAT	NM_004265.2-456s1c1	FADS2	456	CDS	1146.53	1479.45	733.559	928.273
TRCN0000064757	CCACCTGTCTGTCTACAGAAA	NM_004265.2-699s1c1	FADS2	699	CDS	754.799	569.021	659.808	670.717
TRCN0000064955	CGCTTGATCCAGTGGCATATA	NM_007190.2-2540s1c1	SEC23IP	2540	CDS	1901.33	2048.47	1714.71	2230.36
TRCN0000064956	CCTGTGTGTGACTTACGCTTT	NM_007190.2-1435s1c1	SEC23IP	1435	CDS	4347.26	3821.92	2712.98	3240.91
TRCN0000064957	GCTCTGTTACTACTTAAAGAA	NM_007190.2-3010s1c1	SEC23IP	3010	CDS	3009.64	3527.93	3906.17	3888.37
TRCN0000072313	GCTGGAAATAACTGGCAGTAA	NM_000301.1-2554s1c1	PLG	2554	3UTR	3745.33	3101.16	3183.14	3033.43
TRCN0000072314	CCCAGTATCCACGGAACAATT	NM_000301.1-1119s1c1	PLG	1119	CDS	6133.93	5879.88	4180.1	4331.94
TRCN0000072315	GCTCCCTGTGATTGAGAATAA	NM_000301.1-2214s1c1	PLG	2214	CDS	5484.23	4912.54	4355.26	4417.79
TRCN0000072328	GCCATGAAATAGAACTTAGTA	NM_017975.2-2437s1c1	ZWILCH	2437	3UTR	2742.12	3821.92	3183.14	2802.7
TRCN0000072329	CCTGGAAGAAAGGATATTCTT	NM_017975.2-1962s1c1	ZWILCH	1962	CDS	964.996	777.662	1290.64	1194.77
TRCN0000072332	CAGTTTACTAAGTAAGCTCAT	NM_017975.2-1419s1c1	ZWILCH	1419	CDS	5140.27	4846.16	5852.67	4723.64
TRCN0000072398	GCCTACGGTCATTGATGAGAT	NM_006000.1-271s1c1	TUBA4A	271	CDS	4270.82	5178.09	3208.17	3798.94
TRCN0000072399	GCTCTCTGTTGACTATGGCAA	NM_006000.1-526s1c1	TUBA4A	526	CDS	1834.45	2721.82	1214.26	1928.09
TRCN0000072400	GCCCGTGGTCACTATACCATT	NM_006000.1-368s1c1	TUBA4A	368	CDS	2637.02	2740.78	1770.02	2339.46
TRCN0000073228	GCCAAGTACTTCCAGTCGAAT	NM_145080.2-633s1c1	NSMCE1	633	CDS	2273.95	3452.06	2425.88	2632.79
TRCN0000073229	CCCATTTATGCGTTGGTGAAT	NM_145080.2-228s1c1	NSMCE1	228	CDS	4299.49	4077.98	3961.48	4095.85
TRCN0000073230	TGGTGAATCTTGCTACAACTT	NM_145080.2-241s1c1	NSMCE1	241	CDS	3238.95	3063.23	5238.95	4739.73
TRCN0000073304	CCACACTTTCACAGATACTAT	NM_031407.2-1411s1c1	HUWE1	1411	CDS	2541.47	2399.37	5094.09	4646.73
TRCN0000073305	GCTCCCACTATAACCTCACTT	NM_031407.2-5585s1c1	HUWE1	5585	CDS	4079.73	4485.78	3414.93	4129.83
TRCN0000073306	CGACGAGAACTAGCACAGAAT	NM_031407.2-6230s1c1	HUWE1	6230	CDS	1777.12	1593.26	1756.85	2074.75
TRCN0000074359	CGCATCTCTGTGTACTACAAT	NM_178014.2-263s1c1	TUBB	263	CDS	3248.5	3679.67	5083.55	4709.33
TRCN0000074360	GCAGATGCTTAACGTGCAGAA	NM_178014.2-1111s1c1	TUBB	1111	CDS	2646.57	2769.23	3038.28	3206.92
TRCN0000074361	GCAGTCACCTTCATTGGCAAT	NM_178014.2-1217s1c1	TUBB	1217	CDS	2617.91	2380.4	2163.8	2648.89
TRCN0000074418	GTACCAGAAGTAGATACTATA	NM_030917.2-1957s1c1	FIP1L1	1957	3UTR	7194.47	7909.39	10131.5	7934.14
TRCN0000074420	CGATGAAGAACGATACAGATA	NM_030917.2-1643s1c1	FIP1L1	1643	CDS	315.296	227.608	516.257	450.722
TRCN0000074422	CGAATGGGACTTGAAGTTATA	NM_030917.2-729s1c1	FIP1L1	729	CDS	2044.64	2456.27	3129.15	2586.29
TRCN0000078123	CCTTTCCCTTTAGCACGTTTA	NM_000919.2-3349s1c1	PAM	3349	3UTR	4012.85	3717.6	2903.94	3351.8
TRCN0000078126	CCGTAGTTCCTATTGATTCAT	NM_000919.2-516s1c1	PAM	516	CDS	3324.94	3281.35	3301.67	3162.21
TRCN0000078127	GCCTTTAATTGCTGGCATGTA	NM_000919.2-952s1c1	PAM	952	CDS	3477.81	4210.75	2495.68	3328.55
TRCN0000078368	GCTCAGATGAATGATGTTATT	NM_018417.2-729s1c1	ADCY10	729	CDS	3793.1	3120.13	5012.43	4521.53
TRCN0000078371	CCTGTTCAAGTATTCCATTAA	NM_018417.2-2486s1c1	ADCY10	2486	CDS	2503.26	2190.73	3018.52	2343.04
TRCN0000078372	CCGTACTGAGAAAGTCATGTT	NM_018417.2-1577s1c1	ADCY10	1577	CDS	4624.34	3983.14	4795.13	4721.85
TRCN0000078448	GCAGAGTCTGAGGATATACTT	NM_002112.1-2106s1c1	HDC	2106	3UTR	363.068	1014.75	1748.95	1615.09
TRCN0000078449	GCCGACTCCTTCACCTTTAAT	NM_002112.1-988s1c1	HDC	988	CDS	2809	2276.08	1945.18	2452.14
TRCN0000078450	GCCACTATCCAGGACAAGTTA	NM_002112.1-1414s1c1	HDC	1414	CDS	4547.9	4827.19	3366.21	3745.28
TRCN0000078459	GCCAGATCAAACCTTGGAAAT	NM_001634.3-836s1c1	AMD1	836	CDS	3735.78	2769.23	3684.91	3850.81
TRCN0000078461	GATGGAACTTATTGGACTATT	NM_001634.3-1026s1c1	AMD1	1026	CDS	3831.32	4941	6362.34	5075.99
TRCN0000078462	GTCTCCAAGAGACGTTTCATT	NM_001634.3-534s1c1	AMD1	534	CDS	888.561	1147.52	1842.46	2312.63
TRCN0000082963	CCCTTGATGAAGAAGTTGATA	NM_000492.2-5332s1c1	CFTR	5332	3UTR	3840.87	3717.6	4464.57	4154.87
TRCN0000082964	CCTGGAATTGTCAGACATATA	NM_000492.2-225s1c1	CFTR	225	CDS	1729.35	2332.98	2803.85	2550.51
TRCN0000082965	CCCTATGAACAGTGGAGTGAT	NM_000492.2-4048s1c1	CFTR	4048	CDS	4328.15	3632.25	4045.77	3979.59
TRCN0000083118	CCAGTGGAGATAGAGATTGAA	NM_004628.2-499s1c1	XPC	499	CDS	5398.24	4722.87	5564.25	4782.66
TRCN0000083119	CCCACTGCCATTGGCTTATAT	NM_004628.2-1918s1c1	XPC	1918	CDS	3821.77	2949.42	2718.25	2788.39
TRCN0000083122	GCAACAGCAAAGGGAAAGAAA	NM_004628.2-994s1c1	XPC	994	CDS	3793.1	4286.62	2676.11	3240.91
TRCN0000083188	GCACCTGAAACGCCTTCTTAT	NM_003018.2-267s1c1	SFTPC	267	CDS	3859.98	3300.32	2931.6	4024.3
TRCN0000083189	CCAGTCTTGAGGCTCTCAATA	NM_003018.2-569s1c1	SFTPC	569	CDS	640.146	483.668	1058.85	1178.67
TRCN0000083190	TGCACCTGAAACGCCTTCTTA	NM_003018.2-266s1c1	SFTPC	266	CDS	3945.97	3366.71	2968.48	4045.77
TRCN0000083288	CCCTAAGGATGACTGGTTTAT	NM_001040.2-270s1c1	SHBG	270	CDS	4041.52	3821.92	3929.87	3654.07
TRCN0000083289	CCTGAGATCCAACTGCACAAT	NM_001040.2-313s1c1	SHBG	313	CDS	1977.76	1925.19	2398.22	2686.45
TRCN0000083290	CAACCCTAAGGATGACTGGTT	NM_001040.2-267s1c1	SHBG	267	CDS	6735.86	6278.19	7780.73	7547.8
TRCN0000083538	CCCATGTTTAACGACATCAAT	NM_000372.2-995s1c1	TYR	995	CDS	1958.65	2276.08	2370.57	2058.65
TRCN0000083539	GCCTTGGCATAGACTCTTCTT	NM_000372.2-1126s1c1	TYR	1126	CDS	3602.01	4277.14	2299.45	3156.84
TRCN0000083540	CCATTGGACATAACCGGGAAT	NM_000372.2-1752s1c1	TYR	1752	CDS	5035.18	4315.07	4426.38	4337.3
TRCN0000083905	CCGTGGGAACTACAGATGAAT	NM_052845.2-271s1c1	MMAB	271	CDS	2264.4	2645.95	3316.16	3382.2
TRCN0000083906	CGGGAGGCTCACTTAAAGTAT	NM_052845.2-423s1c1	MMAB	423	CDS	66.8809	28.451	9.21887	8.9429
TRCN0000083907	GCTCTGGAATTAGTCACAGAA	NM_052845.2-312s1c1	MMAB	312	CDS	2579.69	3053.74	3138.37	3870.49
TRCN0000106771	GTTGAAGGTGTTCCTGGAGAA	NM_003495.2-174s1c1	HIST1H4I	174	CDS	5360.03	4959.96	4612.07	4771.93
TRCN0000106773	CCGCGGAGTGTTGAAGGTGTT	NM_003495.2-165s1c1	HIST1H4I	165	CDS	1385.39	1688.09	665.076	1300.3
TRCN0000106774	GAAGCGCATTTCTGGCCTCAT	NM_003495.2-132s1c1	HIST1H4I	132	CDS	1557.37	2001.06	974.566	1795.73
TRCN0000116498	GCGCCCATTCAATAGTAGAAT	NM_004523.2-247s1c1	KIF11	247	CDS	4165.72	2740.78	2446.95	2902.86
TRCN0000116499	CCGATAAGATAGAAGATCAAA	NM_004523.2-2134s1c1	KIF11	2134	CDS	5207.16	5121.19	6604.66	5376.47
TRCN0000116501	GCCAATGTTGTGAGGCTTCAA	NM_004523.2-2695s1c1	KIF11	2695	CDS	3468.25	3499.48	2698.5	3242.69
TRCN0000117932	GCTGAGTTTATGGGATATTTA	NM_014708.3-985s1c1	KNTC1	985	CDS	1719.79	1631.19	6557.25	5653.7
TRCN0000117935	CGTGCTGAGTTTATGGGATAT	NM_014708.3-982s1c1	KNTC1	982	CDS	2484.15	2399.37	7232.86	6285.07
TRCN0000117936	GCCCTTGAGATGGTTCCTTTA	NM_014708.3-4655s1c1	KNTC1	4655	CDS	5417.35	5538.47	2876.29	3639.76
TRCN0000118607	GCCTTCAAATCAATCTGTAAA	NM_001738.1-1048s1c1	CA1	1048	3UTR	5751.76	5860.91	5416.75	5108.18
TRCN0000118608	CGCAGCCTTCTATCAAATGTT	NM_001738.1-828s1c1	CA1	828	CDS	1949.1	995.786	1357.81	1384.36
TRCN0000118609	GCTGATGGTTTGGCAGTTATT	NM_001738.1-561s1c1	CA1	561	CDS	4060.63	4390.94	4114.25	4392.75
TRCN0000118822	GAATGATCTCTGATGACCTAA	NM_000583.2-1627s1c1	GC	1627	3UTR	4213.5	5348.79	7552.89	6497.91
TRCN0000118823	CCTGTGAAAGTAATTCTCCAT	NM_000583.2-437s1c1	GC	437	CDS	2101.97	1877.77	2373.2	2040.77
TRCN0000118824	CCAAAGGAATATGCTAATCAA	NM_000583.2-607s1c1	GC	607	CDS	6563.88	4732.35	7771.51	6115.15
TRCN0000118982	GCCGACCTCAAGGTTTCTATA	NM_000135.1-1586s1c1	FANCA	1586	CDS	3372.71	3594.31	2490.41	3344.64
TRCN0000118983	GCACAGGAAATGAGGATATTA	NM_000135.1-3063s1c1	FANCA	3063	CDS	611.482	587.988	549.181	481.128
TRCN0000118985	CAGAGTTCTTTGTTGCTTGAA	NM_000135.1-551s1c1	FANCA	551	CDS	879.006	1166.49	967.982	1015.91
TRCN0000121067	GCTGCTCTGAAATCTCCTTTA	NM_005228.3-4888s1c1	EGFR	4888	3UTR	353.513	398.314	371.389	391.699
TRCN0000121068	GCCACAAAGCAGTGAATTTAT	NM_005228.3-3849s1c1	EGFR	3849	CDS	2398.16	2816.65	3077.79	2967.25
TRCN0000121073	CGAGCTGCTTAATGACGAGTT	NM_005030.3-944s1c1	PLK1	944	CDS	248.415	464.7	334.513	382.756
TRCN0000121106	GAGATGGAGGTGCTTCACTTA	NM_000604.2-1690s1c1	FGFR1	1690	CDS	1815.34	2589.04	3346.45	3587.89
TRCN0000121135	GAGACAGAGTACCCTTTCTTT	NM_000875.2-2359s1c1	IGF1R	2359	CDS	3821.77	3537.41	4307.85	4260.4
TRCN0000121185	CCACAGAATTGGAGGCTACAA	NM_000604.2-1326s1c1	FGFR1	1326	CDS	3668.89	2693.36	3254.26	3453.75
TRCN0000121193	CTTCGAGATGACCAATCTCAA	NM_000875.2-402s1c1	IGF1R	402	CDS	687.918	1308.75	1493.46	1783.21
TRCN0000121207	CCCAGGAGAGAATGAAGCAAA	NM_005607.3-4258s1c1	PTK2	4258	3UTR	4108.4	3110.65	4037.87	4346.25
TRCN0000121215	GACAGTCACAAGACTTGTGAA	NM_002227.1-3336s1c1	JAK1	3336	CDS	4213.5	3660.7	4702.94	4317.63
TRCN0000121230	GCAGATTCCATTCAGGCAGAA	NM_005433.3-669s1c1	YES1	669	CDS	2809	2541.63	3109.39	3689.84
TRCN0000121260	GACCTTATTCACCAGTTACTT	NM_014264.2-906s1c1	PLK4	906	CDS	3296.27	2930.46	4988.73	4555.51
TRCN0000121275	CGTTCTCTACTACGAAGTGAT	NM_002227.1-966s1c1	JAK1	966	CDS	3850.43	4533.2	4746.4	4594.86
TRCN0000121277	GAGTTCTTGAAGCATTTCAAA	NM_005157.3-4458s1c1	ABL1	4458	3UTR	5063.84	5661.76	6167.43	5816.46
TRCN0000121279	CCTCAGTTCGGTGAAGGAAAT	NM_005157.3-3354s1c1	ABL1	3354	CDS	2923.65	2949.42	2581.28	3172.94
TRCN0000121281	ACTTGGTGAAGGTAGCTGATT	NM_005157.3-1127s1c1	ABL1	1127	CDS	439.503	578.504	458.31	499.014
TRCN0000121307	AGTGGCTTATTAATTCCGATA	NM_000604.2-3689s1c1	FGFR1	3689	3UTR	917.224	891.466	1448.68	1201.93
TRCN0000121324	GCTCATCTTGTGCCCACTGAT	NM_005030.3-1673s1c1	PLK1	1673	CDS	2885.43	3471.03	1535.6	2523.69
TRCN0000121325	CCCGAGGTGCTGAGCAAGAAA	NM_005030.3-711s1c1	PLK1	711	CDS	687.918	853.531	596.593	1010.55
TRCN0000122509	CGCAGGAACCTCTCAACGCTT	NM_014628.1-119s1c1	MAD2L1BP	119	CDS	2178.41	1953.64	775.702	1514.93
TRCN0000122812	GCCTCCCAGATAGAACTACTT	NM_014628.1-85s1c1	MAD2L1BP	85	CDS	3955.53	4059.01	3824.51	3940.24
TRCN0000134040	CCAGAAACTTTCCTTGCTAAT	NM_012215.1-2889s1c1	MGEA5	2889	CDS	3363.15	3205.48	3094.91	3425.13
TRCN0000134474	GATAGAGTTCATCTATGCGAT	NM_012215.1-785s1c1	MGEA5	785	CDS	4815.42	3736.57	4693.72	3861.54
TRCN0000136438	CCCTCAGGTCAGTTGTTTAAT	NM_012215.1-4183s1c1	MGEA5	4183	3UTR	3410.93	2854.59	3143.64	3024.49
TRCN0000141315	CCTAACGTAACCCTGCAAGAT	NM_019604.1-256s1c1	CRTAM	256	CDS	1824.89	1963.12	3848.22	4038.61
TRCN0000142101	GTTTCGACCCAAGCTCAACTA	NM_014628.1-678s1c1	MAD2L1BP	678	CDS	133.762	132.771	56.6302	80.4861
TRCN0000143937	CGAAGCAAATCCTCAGTATTT	NM_019604.1-816s1c1	CRTAM	816	CDS	5254.93	4523.71	5174.42	4669.98
TRCN0000145001	GCTTCAGTTATCAGAAAGCAA	NM_019604.1-373s1c1	CRTAM	373	CDS	1146.53	825.08	1377.56	1473.79
TRCN0000147488	GCCTTCTTCTACAGTTCAATA	NM_021213.1-913s1c1	PCTP	913	3UTR	3344.04	4030.56	4035.23	3863.33
TRCN0000148194	GACATCTATATGGACTCAGAT	NM_021213.1-223s1c1	PCTP	223	CDS	4700.77	4134.88	5231.05	4416
TRCN0000150555	GCATTGTTGTTGTTGCTGTTT	NM_021127.1-733s1c1	PMAIP1	733	3UTR	4098.84	3404.64	3604.58	3718.46
TRCN0000150582	GCTGAAATGGAATCGAGAAAT	NM_020914.2-6538s1c1	RNF213	6538	CDS	3516.02	3850.37	2861.8	2890.34
TRCN0000150938	GCCATTCAAGGAATTGATGAT	NM_004724.2-2200s1c1	ZW10	2200	CDS	611.482	1005.27	766.483	667.14
TRCN0000151034	GCAGAAACTTCTGAATCTGAT	NM_021127.1-290s1c1	PMAIP1	290	CDS	2742.12	3271.87	2734.05	2913.6
TRCN0000151134	GCACACTGCTTTGGAAATTAT	NM_018644.2-2420s1c1	B3GAT1	2420	3UTR	4289.93	4665.97	5125.69	4750.47
TRCN0000151216	GAAGAAGCTCTATGCCAATAT	NM_002014.2-1374s1c1	FKBP4	1374	CDS	1557.37	2266.6	1673.88	1699.15
TRCN0000151988	CAATTGCAGCTAAGGAACAAT	NM_007057.2-290s1c1	ZWINT	290	CDS	305.741	246.576	333.196	280.807
TRCN0000152366	CGTACTGAAGAGGTGTTTATT	NM_018644.2-2710s1c1	B3GAT1	2710	3UTR	8828.28	7255.01	8966.01	7900.15
TRCN0000152465	CGCAAGGACAAATTCTCCTTT	NM_002014.2-370s1c1	FKBP4	370	CDS	2054.2	2351.95	2400.86	2548.73
TRCN0000152501	GCGTACTGAAGAGGTGTTTAT	NM_018644.2-2709s1c1	B3GAT1	2709	3UTR	8914.27	7340.37	9031.86	7957.39
TRCN0000152554	GCATGGAGAAAGGAGAACATT	NM_002014.2-782s1c1	FKBP4	782	CDS	5111.61	3508.96	4684.5	3981.38
TRCN0000153221	GCCTCAGCTAAGTATTCTGTT	NM_020914.2-1115s1c1	RNF213	1115	CDS	821.68	1081.14	993.004	1089.24
TRCN0000153637	CTCAGGAGATTTGGAGACAAA	NM_021127.1-258s1c1	PMAIP1	258	CDS	2111.53	1858.8	1485.56	1568.58
TRCN0000153919	CTAGAGGACATTCGATTGGAT	NM_004950.2-969s1c1	EPYC	969	CDS	353.513	474.184	449.091	436.413
TRCN0000155069	GTTTGTGGTGGACTCTCAGAA	NM_007057.2-147s1c1	ZWINT	147	CDS	3267.61	2883.04	2773.56	3679.11
TRCN0000155335	GAGATCATACAGTCCACTGAA	NM_004724.2-1124s1c1	ZW10	1124	CDS	458.612	587.988	1619.89	1373.63
TRCN0000155696	CTACAACCTGCTGGAGATGTA	NM_007057.2-826s1c1	ZWINT	826	CDS	2140.19	2095.89	1693.64	2140.93
TRCN0000157222	GCTGACAAGAAACACCCTGAA	NM_020914.2-2548s1c1	RNF213	2548	CDS	2780.33	3167.55	2626.06	2899.29
TRCN0000157581	GCACGAAGATACGTTCTGCAA	NM_004950.2-917s1c1	EPYC	917	CDS	3449.14	4751.32	3563.75	3639.76
TRCN0000158054	CTGCCAAAGAACACCGCTTAT	NM_004950.2-519s1c1	EPYC	519	CDS	152.871	208.641	139.6	155.606
TRCN0000158339	CCATCCCTTCATGCTGTGATA	NM_004724.2-815s1c1	ZW10	815	CDS	5942.85	4277.14	4143.22	4070.81
TRCN0000159342	GCCTATTTAAAGTCTCCTAAA	NM_022151.3-1570s1c1	MOAP1	1570	3UTR	5149.83	4485.78	3623.02	3337.49
TRCN0000159815	GAGCAGTTCCATAAGTATCTT	NM_013389.1-3072s1c1	NPC1L1	3072	CDS	601.928	208.641	567.619	531.208
TRCN0000159861	GAGTAGAGTTTGAAGAGAAAT	NM_145740.1-169s1c1	GSTA1	169	CDS	3840.87	4220.24	5069.06	4455.35
TRCN0000160129	CAGCTTTGAAGGTTCTATCAA	NM_013389.1-4064s1c1	NPC1L1	4064	CDS	28.6632	28.451	14.4868	16.0972
TRCN0000160294	CCTGATCCTATTACAGAAGAT	NM_013389.1-266s1c1	NPC1L1	266	CDS	429.949	246.576	416.166	425.682
TRCN0000160351	CAGGCAATATTGGAAGGTAAT	NM_022151.3-1390s1c1	MOAP1	1390	CDS	9.55441	18.9674	13.1698	8.9429
TRCN0000160709	CATGGACAAGACTACCTTGTT	NM_145740.1-516s1c1	GSTA1	516	CDS	4576.56	3376.19	4195.9	3612.93
TRCN0000161240	GTGGAGATAAGTCACTGTGAT	NM_007184.1-690s1c1	NISCH	690	CDS	3038.3	3916.76	6288.59	5247.69
TRCN0000162814	CGACTACAACAACAGCCCTTT	NM_007184.1-3662s1c1	NISCH	3662	CDS	4404.58	3708.12	2765.66	3457.32
TRCN0000162969	GCCTGTTGACAAGGACTTCTA	NM_007184.1-3884s1c1	NISCH	3884	CDS	4901.41	5291.89	3291.14	3768.54
TRCN0000163660	GCAGCTGGAGTAGAGTTTGAA	NM_145740.1-162s1c1	GSTA1	162	CDS	3019.19	3300.32	2444.32	2661.41
TRCN0000166735	CAGGCTCTTGAGGAGGTATTT	NM_022151.3-1066s1c1	MOAP1	1066	CDS	19.1088	9.48368	17.1208	23.2515
TRCN0000180273	CCCATGTCCAACAGAGACTAT	NM_021213.1-337s1c1	PCTP	337	CDS	3754.88	3727.09	3975.97	4392.75
TRCN0000194741	CTGTATTGTTTGGCACCAATA	NM_001211.4-2677s1c1	BUB1B	2677	CDS	1614.7	2029.51	1933.33	1638.34
TRCN0000194749	CTCACAGCATTGAGAATTAAG	NM_004329.2-2082s1c1	BMPR1A	2082	CDS	793.016	293.994	616.347	631.368
TRCN0000194759	CTAACTTATGTCAGGTTATTC	NM_139069.1-387s1c1	MAPK9	387	CDS	4117.95	3319.29	5852.67	5058.1
TRCN0000194776	CATGTGTTAATGTTACGATGT	NM_017572.2-1540s1c1	MKNK2	1540	3UTR	2350.39	2399.37	3637.5	2897.5
TRCN0000194818	CCTTGAATTGGATGGAATCAT	NM_000788.1-666s1c1	DCK	666	CDS	5121.17	3158.06	4094.5	3591.47
TRCN0000194847	CCTATACATTTCTGTTCATCT	NM_000208.1-4378s1c1	INSR	4378	3UTR	3754.88	3243.42	4061.57	3443.01
TRCN0000194860	CAGTAAGGACTTACGTTGAAA	NM_139049.1-781s1c1	MAPK8	781	CDS	2331.28	1707.06	2178.29	1922.72
TRCN0000194861	CCAAGGTCTATGATATGCTTA	NM_000051.3-4332s1c1	ATM	4332	CDS	4012.85	4371.98	5601.12	4736.16
TRCN0000194969	CAAACGAAATCTCAGTGATAT	NM_000051.3-9358s1c1	ATM	9358	CDS	5178.49	4580.62	5684.09	4673.56
TRCN0000194972	CTTCGTCATGTTGAACTATAA	NM_001982.2-544s1c1	ERBB3	544	CDS	5216.71	5804.01	5212.61	4637.79
TRCN0000194974	CCTGAGATTGTAAAGTCATTC	NM_004935.2-359s1c1	CDK5	359	CDS	1805.78	1517.39	1892.5	1783.21
TRCN0000194984	CAACAGGTGAAGAGCGATTAT	NM_005607.3-664s1c1	PTK2	664	CDS	2226.18	2124.34	2489.1	2393.12
TRCN0000194993	CAAGAGTCTTAATGCCTTCAA	NM_003883.2-301s1c1	HDAC3	301	CDS	2751.67	2171.76	2199.36	1949.55
TRCN0000195003	CCTCAGAATCTGCTTATTAAC	NM_001798.2-621s1c1	CDK2	621	CDS	4681.66	4239.2	4637.09	4528.68
TRCN0000195059	CAAACTGCTTTCGAAATCTAT	NM_014707.1-1605s1c1	HDAC9	1605	CDS	5828.19	5102.22	5407.53	4621.69
TRCN0000195066	CAGCTTTCAGTCAGATGTATA	NM_004333.3-1960s1c1	BRAF	1960	CDS	0	9.48368	2.63396	3.57716
TRCN0000195103	CCTAATGAGCTTCCATACAAT	NM_004964.2-1036s1c1	HDAC1	1036	CDS	4958.74	3859.86	4550.17	4233.57
TRCN0000195197	CTCTGCAGAATTAACAGTAAT	NM_001211.4-2545s1c1	BUB1B	2545	CDS	888.561	654.374	665.076	593.808
TRCN0000195198	CAGACTGATATGGCTGTTAAT	NM_001527.1-589s1c1	HDAC2	589	CDS	1098.76	919.917	993.004	744.049
TRCN0000195203	CCAGATGTATTGCTTGGTAAA	NM_006218.2-1900s1c1	PIK3CA	1900	CDS	2006.43	1782.93	2253.36	1978.17
TRCN0000195242	CCTCAATATCTCTCAAGTTAA	NM_004226.2-995s1c1	STK17B	995	CDS	3095.63	3508.96	4401.35	3863.33
TRCN0000195250	CTGAATATACTGGGCTATTTG	NM_002737.2-7472s1c1	PRKCA	7472	3UTR	2742.12	3689.15	5267.93	4487.55
TRCN0000195255	GATATGCCTTTCTCATTCTTG	NM_004226.2-1118s1c1	STK17B	1118	CDS	5904.63	5092.73	5012.43	4417.79
TRCN0000195313	CAACAGACAAGGCACCTAAAG	NM_033118.2-47s1c1	MYLK2	47	CDS	773.908	872.498	1006.17	1146.48
TRCN0000195339	CATCCTCAGGAACCAACAATT	NM_198291.1-2718s1c1	SRC	2718	3UTR	1958.65	2513.17	3370.16	3264.16
TRCN0000195442	CAAGTAGTTGGAACCAGAGAA	NM_015401.1-3176s1c1	HDAC7	3176	3UTR	659.255	673.341	761.215	779.821
TRCN0000195454	CCAGAGCTATGGTCAGATAAC	NM_006282.2-829s1c1	STK4	829	CDS	3305.83	3869.34	3692.82	3933.09
TRCN0000195467	CGGTTAGGTTGCTTCAATCTA	NM_004964.2-871s1c1	HDAC1	871	CDS	9.55441	0	11.8528	8.9429
TRCN0000195474	CCTACTTTGTGCAGGTCATAC	NM_000051.3-12787s1c1	ATM	12787	3UTR	3324.94	3651.22	2610.26	3192.61
TRCN0000195487	CCTAAGGAACGACCTACATTT	NM_002031.2-1867s1c1	FRK	1867	CDS	678.363	1081.14	3212.12	3212.29
TRCN0000195513	CAGAACCTTCTGAAGTGTAAC	NM_004935.2-851s1c1	CDK5	851	CDS	4710.33	3651.22	4099.76	4015.36
TRCN0000195542	CAGGAAACACTGGCAAATATC	NM_014326.3-728s1c1	DAPK2	728	CDS	143.316	104.32	139.6	157.395
TRCN0000195587	CCTCTCTCATGAGAACCTTAT	NM_007194.3-1205s1c1	CHEK2	1205	CDS	4194.39	3584.83	2846	3037.01
TRCN0000195605	CCAGGTTCAATGGATCCAAAT	NM_002031.2-1243s1c1	FRK	1243	CDS	57.3265	85.3531	38.1925	51.8688
TRCN0000195678	CCACGTTTGTGAAGTTACTCA	NM_080916.1-240s1c1	DGUOK	240	CDS	1996.87	2532.14	2535.19	2727.58
TRCN0000195722	CCCTCACTGTTGTATCTTGAA	NM_004327.3-4803s1c1	BCR	4803	3UTR	2780.33	3366.71	3940.41	3834.71
TRCN0000195732	CTGGTGACTATACAGTCATTT	NM_000051.3-8423s1c1	ATM	8423	CDS	47.7721	28.451	19.7547	14.3086
TRCN0000195734	GATAAGTTTCTATTCTGTCAG	NM_004431.2-3804s1c1	EPHA2	3804	3UTR	1624.25	1612.23	1153.68	1203.71
TRCN0000196267	GATAGCTATCTGGGACATTAT	NM_003883.2-1565s1c1	HDAC3	1565	3UTR	4547.9	4428.88	6255.66	5213.71
TRCN0000196310	GATGTTGGTTTAAAGCGATTT	NM_005607.3-817s1c1	PTK2	817	CDS	3468.25	3641.73	4243.32	4061.86
TRCN0000196315	GCTTCTGAAGTTATCTCTTAA	NM_139069.1-1740s1c1	MAPK9	1740	3UTR	2713.45	2797.68	1830.6	1856.55
TRCN0000196384	GAGCAGTTAATAGGCTTTAAA	NM_014707.1-2149s1c1	HDAC9	2149	3UTR	2359.94	2228.66	1598.82	1421.92
TRCN0000196538	GATGAACACATGGGATATTTA	NM_001184.2-652s1c1	ATR	652	CDS	1729.35	1716.55	7958.52	6320.84
TRCN0000196582	GCATTAGAATTTACAGCAAGA	NM_006218.2-3471s1c1	PIK3CA	3471	3UTR	4567.01	3556.38	4032.6	3578.95
TRCN0000196620	GATAAGATCATCCGACTTTAT	NM_003318.3-1821s1c1	TTK	1821	CDS	4070.18	3916.76	5506.3	4516.16
TRCN0000196661	GCCATATTCTTTCCGTCTATT	NM_000051.3-6606s1c1	ATM	6606	CDS	8465.21	9199.17	7969.06	7481.63
TRCN0000196682	GAAGGCAGAGTTAGCTAATAT	NM_014720.2-2980s1c1	SLK	2980	CDS	3477.81	4533.2	6035.73	4877.46
TRCN0000196698	GAGATTACTTTGCTGCCTTAA	NM_000075.2-1257s1c1	CDK4	1257	3UTR	3955.53	3973.66	4745.09	4410.64
TRCN0000196730	GACACAATTGTGCTCTATTTG	NM_002737.2-3403s1c1	PRKCA	3403	3UTR	4213.5	3783.99	5681.46	5172.57
TRCN0000196795	GAATTGGAGATCGTCACAATA	NM_006218.2-2892s1c1	PIK3CA	2892	CDS	2445.93	2541.63	4533.05	4124.46
TRCN0000196797	GCTCCAGGATTTGTAATTAAA	NM_014707.1-1891s1c1	HDAC9	1891	CDS	3869.54	2987.36	2822.29	2944
TRCN0000196844	GTCATCAGAATGCAAGATAAA	NM_004333.3-1931s1c1	BRAF	1931	CDS	659.255	369.863	695.366	593.808
TRCN0000196850	GTGTCTTCAATGTCAACAGAT	NM_139049.1-1212s1c1	MAPK8	1212	CDS	3888.65	3385.67	4027.33	3627.24
TRCN0000196894	GATACAGCTCTAGATAAGAAT	NM_003656.3-1013s1c1	CAMK1	1013	CDS	5235.82	5367.76	5830.28	5140.38
TRCN0000196909	GCTGTACTTCGTCATGGAATA	NM_002737.2-1280s1c1	PRKCA	1280	CDS	5388.69	4988.41	4037.87	4122.68
TRCN0000196918	GAACATATAGAGGCCCTATTG	NM_004333.3-236s1c1	BRAF	236	CDS	745.244	1157.01	821.797	738.683
TRCN0000197001	GCTTCTCGTGAGCTAAAGAAT	NM_015401.1-2172s1c1	HDAC7	2172	CDS	2312.17	2788.2	1407.85	2051.5
TRCN0000197041	GACACTGAGAGGGCAATCTTT	NM_000075.2-1190s1c1	CDK4	1190	3UTR	2044.64	3385.67	2544.41	2518.32
TRCN0000197049	GCTGGAGATTGAGGTCATGAA	NM_033118.2-984s1c1	MYLK2	984	CDS	1136.98	976.819	986.419	1164.37
TRCN0000197098	GTGGAGTGTTGGCTGTATCTT	NM_000075.2-818s1c1	CDK4	818	CDS	1872.67	1346.68	3628.28	3620.08
TRCN0000197142	GTGGAACACTGAAACTGTATG	NM_001211.4-3388s1c1	BUB1B	3388	3UTR	296.187	227.608	476.747	447.145
TRCN0000197144	GAGTGACGATGGAGTAGATTT	NM_002350.1-333s1c1	LYN	333	CDS	3850.43	4846.16	5109.89	4432.1
TRCN0000197158	GTTTCTGTTTGAGCGTGTGGA	NM_024827.1-513s1c1	HDAC11	513	CDS	143.316	796.629	130.381	388.122
TRCN0000197222	GCTCTCATCACTCCTTCACTT	NM_033018.2-2135s1c1	CDK16	2135	3UTR	1586.03	1327.71	1725.25	2461.08
TRCN0000197236	GACAGGGATTGTGCTTCATTC	NM_001798.2-1781s1c1	CDK2	1781	3UTR	1891.77	1934.67	3347.77	3199.77
TRCN0000199033	CCGAAGGAACAGCTGATTCAT	NM_005255.1-4141s1c1	GAK	4141	3UTR	3688	3878.82	3487.37	3473.42
TRCN0000199149	CCCGACGTGGTGGTATACAAT	NM_024827.1-775s1c1	HDAC11	775	CDS	1089.2	1593.26	936.374	1067.78
TRCN0000199313	GCTGACAGTTTGTGGCATCTT	NM_198291.1-3422s1c1	SRC	3422	3UTR	1949.1	1773.45	2529.92	3269.52
TRCN0000199323	CCCGGATCATTCACCCTATTG	NM_004958.2-3537s1c1	MTOR	3537	CDS	38.2177	9.48368	19.7547	28.6173
TRCN0000199364	CCTGTGCATGTGCTCTTATTG	NM_001982.2-5214s1c1	ERBB3	5214	3UTR	3420.48	2332.98	2658.99	3151.48
TRCN0000199466	GAGCGGGTCCTTCGGAGATAT	NM_001894.4-159s1c1	CSNK1E	159	CDS	1366.28	1147.52	888.963	1135.75
TRCN0000199601	GCCATCGATGTGACTCACTTG	NM_172207.1-212s1c1	CAMKK1	212	CDS	707.027	350.896	287.102	461.453
TRCN0000199622	GCGCATGTGCTGGCAATTCAA	NM_000208.1-3913s1c1	INSR	3913	CDS	936.333	986.302	808.627	1470.21
TRCN0000199789	GCTGAGGACAACCTCTATTTG	NM_172207.1-812s1c1	CAMKK1	812	CDS	3038.3	2266.6	2943.45	3206.92
TRCN0000199796	GTGACAGCTGTCAGGAGTATT	NM_001274.2-793s1c1	CHEK1	793	CDS	1824.89	1384.62	2062.39	2038.98
TRCN0000199968	CCTGAGCACTTTGCAAGAGAG	NM_014326.3-1243s1c1	DAPK2	1243	3UTR	2809	2674.4	1251.13	2074.75
TRCN0000199993	CCACGGTATCTGGTCATAAAG	NM_001982.2-3110s1c1	ERBB3	3110	CDS	1213.41	1432.04	1580.38	1670.53
TRCN0000219647	CTCCGTGATGTTGCTTGATTT	NM_001184.3-314s1c1	ATR	314	CDS	3926.86	4817.71	2782.78	3680.9
TRCN0000219654	GAAAGGCTGCAACGCTGATTC	NM_033118.3-2351s1c1	MYLK2	2351	3UTR	2359.94	2816.65	1313.03	2339.46
TRCN0000219684	AGTTAGCATTGCTGTAATAAA	NM_002755.3-979s1c1	MAP2K1	979	CDS	5207.16	5367.76	6764.02	5324.6
TRCN0000219689	TGATTGTACTTGGAGTAATTG	NM_002031.2-2499s1c1	FRK	2499	3UTR	2340.83	2778.72	7342.17	5796.79
TRCN0000219711	GACTCTACAGAAACGAGATTC	NM_005990.3-852s1c1	STK10	852	CDS	3611.57	3916.76	3127.83	3632.6
TRCN0000219886	AGACTCAACCAGTACGTAATA	NM_002350.2-341s1c1	LYN	341	CDS	4289.93	4817.71	7235.5	6539.05
TRCN0000219887	GCATGTGTATGAGACTATTTA	NM_002350.2-2863s1c1	LYN	2863	3UTR	6286.8	5424.66	8295.67	6551.57
TRCN0000221147	CCAGACAGATTGCTGATAATA	NM_001957.1-3626s1c2	EDNRA	3626	3UTR	2627.46	3082.2	2373.2	2010.36
TRCN0000221148	CCGATGTGAATTACTTAGTTT	NM_001957.1-1501s1c2	EDNRA	1501	CDS	2350.39	1337.2	2228.33	1874.43
TRCN0000221150	GCTCAGGATCATTTACCAGAA	NM_001957.1-787s1c2	EDNRA	787	CDS	4079.73	3565.86	2471.97	2589.86
TRCN0000221543	GCAACCCTTCTTTGACAACAT	NM_004958.2-640s1c2	MTOR	640	CDS	2570.14	2427.82	3242.41	3400.09
TRCN0000221544	GCTGTGCTACACTACAAACAT	NM_004958.2-5477s1c2	MTOR	5477	CDS	1815.34	1650.16	3683.6	3732.76
TRCN0000221555	CGCGTGACCATGAACGAGTTT	NM_005163.1-628s1c2	AKT1	628	CDS	124.207	388.831	217.302	320.156
TRCN0000221587	CCCTAAGTTTACTTCTCTAAA	NM_007294.1-6116s1c2	BRCA1	6116	3UTR	3945.97	3736.57	4077.38	3654.07
TRCN0000221588	GCCCACCTAATTGTACTGAAT	NM_007294.1-2036s1c2	BRCA1	2036	CDS	3649.79	4371.98	3753.4	3840.08
TRCN0000221591	GCCTACAAGAAAGTACGAGAT	NM_007294.1-356s1c2	BRCA1	356	CDS	3391.82	5282.41	3608.53	3734.55
TRCN0000221649	GCCCGATTTGAAGAACTGAAT	NM_006597.3-976s1c2	HSPA8	976	CDS	2369.49	3091.68	2041.32	2450.35
TRCN0000221650	GCAACTGTTGAAGATGAGAAA	NM_006597.3-1729s1c2	HSPA8	1729	CDS	1996.87	3347.74	1983.37	2300.11
TRCN0000221652	CCAAGACTTCTTCAATGGAAA	NM_006597.3-1128s1c2	HSPA8	1128	CDS	3965.08	4153.85	3509.76	3507.4
TRCN0000222127	CGGTGGCAATGTGAAATTGTA	NM_000176.1-663s1c2	NR3C1	663	CDS	9.55441	28.451	11.8528	12.5201
TRCN0000222128	CCTACATCAAAGAGCTAGGAA	NM_000176.1-2207s1c2	NR3C1	2207	CDS	3181.62	3357.22	2331.06	2656.04
TRCN0000222129	GAAGTGTTATATGCAGGATAT	NM_000176.1-1756s1c2	NR3C1	1756	CDS	3840.87	3935.73	5913.25	4677.13
TRCN0000222164	CCCTTGTAGAAACAATATGAA	NM_012330.1-3969s1c2	MYST4	3969	CDS	3659.34	3736.57	4394.77	3895.53
TRCN0000222165	CCCAAACGTATGCGTCGTAAA	NM_012330.1-2017s1c2	MYST4	2017	CDS	1872.67	2086.41	1414.44	1788.58
TRCN0000222166	GCACGGACTTTAACGATGCAA	NM_012330.1-6181s1c2	MYST4	6181	CDS	353.513	398.314	215.985	300.481

## Sheet: DMSO
					DAY	12	12	12	15	15	15	18	18	18	21	21	21	3	3	3	6	6	6	9	9	9
hpid	seq	acc	gene	position	region	DMSO_A	DMSO_B	DMSO_C	DMSO_A	DMSO_B	DMSO_C	DMSO_A	DMSO_B	DMSO_C	DMSO_A	DMSO_B	DMSO_C	DMSO_A	DMSO_B	DMSO_C	DMSO_A	DMSO_B	DMSO_C	DMSO_A	DMSO_B	DMSO_C
TRCN0000000235	CGAAGGAGCAACAGTAGAAAT	NM_004117.x-642s1c1	FKBP5	642	CDS	4066.33	2346.82	3323.44	4692.95	3315.32	4648.5	2632.29	3426.66	5375.87	3768.89	1840.05	5944.12	4595.5	3665.03	4326.74	5650.43	4415.5	3521.19	3916.07	2831.34	3366.71
TRCN0000000237	CCCTCGAATGCAACTCTCTTT	NM_004117.x-520s1c1	FKBP5	520	CDS	1566.97	3110.83	2235.06	1408.94	3408.22	2453.53	1591.21	2964.67	2146.68	2325.19	2604.82	2110.55	2706.16	3757.26	2348.69	2815.29	2516.36	2754.2	1302.4	2223.3	2855.31
TRCN0000000238	CAAACGGAAAGGAGAGGGATA	NM_004117.x-609s1c1	FKBP5	609	CDS	4478.25	2970.81	2243.39	2118.71	3120.82	2283.85	1124.64	3555.15	1695.33	1517.38	3481.72	3991.57	3725.26	4687.55	3308.45	3458.55	3418.45	3406.14	2381.1	4130.98	2350.47
TRCN0000000379	GCTCTGTTACTTGGCCACTAT	NM_000208.x-559s1c1	INSR	559	CDS	3810.27	2855.14	2779.25	2351.77	1416.71	2289.24	2834.24	1489.98	2686.1	1921.29	1012.03	2006.22	1664.15	2987.36	2582.78	2938.38	2136.53	2600.8	3479.72	2339.34	2609.44
TRCN0000000501	GCTGTGAATAGAGTAACTGAA	NM_001274.x-234s1c1	CHEK1	234	CDS	0	130.886	5.55295	264.839	139.348	234.31	456.125	0	0	188.308	0	0	1229.03	1387.42	1654.23	1556.55	593.481	1167.92	620.193	591.797	111.459
TRCN0000000502	GTGGTTTATCTGCATGGTATT	NM_001274.x-510s1c1	CHEK1	510	CDS	918.473	1397.13	2881.98	907.516	1576.38	2817.11	1055.01	746.521	4186.94	292.014	353.635	2194.02	4622.22	2566.32	3261.63	1635.96	3331.41	2300.97	1337.84	1947.13	2534.04
TRCN0000000519	CAACCCACGAATCAAGCTCAT	NM_001348.x-552s1c1	DAPK3	552	CDS	1617.07	2626.85	2146.21	2454.18	2580.84	2326.94	1747.9	2505.74	2238.42	1050.7	3156.84	986.713	2938.98	2899.14	4572.53	1826.56	3260.19	5124.9	3229.43	2070.13	2301.29
TRCN0000000587	GCCCTCTGAACTTGCCTTAAA	NM_001798.x-1222s1c1	CDK2	1222	3UTR	4770.49	6946.09	5522.41	4604.67	5303.94	5868.53	4818.91	6091.49	8241.78	7008.33	6207.3	8293.16	2927.53	3893.59	3460.61	3355.31	4312.63	3015.67	3978.09	5588.42	3717.47
TRCN0000000603	CTCTTACCTACGTCAGCTCTT	NM_001894.x-909s1c1	CSNK1E	909	CDS	2813.87	1485.4	3789.89	2058.68	1625.73	4920.52	2050.82	1483.86	4865.81	2518.96	2512.82	5255.51	946.582	3260.03	2270.66	2561.16	2548.01	2897.14	3253.8	2831.34	3805.98
TRCN0000000695	GAGCAGGAGAATGTGTAACAA	NM_003691.x-1331s1c1	STK16	1331	3UTR	640.148	599.641	558.071	314.276	1036.4	339.346	0	409.975	3.66954	163.746	646.893	0	1847.36	2746.77	1970.24	1183.29	2405.58	1690.87	928.074	1348.37	586.797
TRCN0000000696	GCTGCTGCTACCATTCTTCAA	NM_003691.x-403s1c1	STK16	403	CDS	2248.87	3025.6	2254.5	1345.38	1373.16	1193.1	1089.83	1098.37	539.422	1389.11	1299.54	1410.02	2507.68	2097.17	2469.63	2993.97	2532.19	2680.98	2533.93	1940.17	1986.59
TRCN0000000699	AGGTACGCTGTGGAATGAGAT	NM_003691.x-427s1c1	STK16	427	CDS	729.212	1491.49	544.189	314.276	1045.11	465.928	73.1193	670.033	392.64	581.298	592.267	71.5441	2278.67	3103.65	2520.35	1199.18	2975.32	2137.12	1577.06	2183.85	694.977
TRCN0000000754	TGGTTCATTAAGTACATAGCT	NM_004071.x-1746s1c1	CLK1	1746	3UTR	2017.86	1013.61	1951.86	2493.02	1640.24	2483.15	2646.22	2138.6	730.238	2240.59	1009.15	804.871	1988.59	1632.02	1435.74	1989.36	1574.7	2294	2979.14	1204.48	3137.23
TRCN0000000755	GCTGCAAATACAATCACTCTA	NM_004071.x-283s1c1	CLK1	283	CDS	4397.54	5080.21	5303.07	4572.89	6659.68	8171.24	4512.5	8217.85	11144.4	4522.12	6224.55	9655.48	5427.58	5405.32	5758.58	5098.49	5499.59	5393.34	4086.63	5945.82	5871.25
TRCN0000000758	GATATGCAAGTCTGTGAATTT	NM_004071.x-968s1c1	CLK1	968	CDS	359.039	505.281	527.53	381.369	978.34	296.255	76.6011	578.248	818.307	193.766	468.638	253.385	717.57	801.976	737.379	55.591	1266.09	742.587	454.07	1218.41	816.27
TRCN0000000776	CTACCTCCTCCTTTGTTTAAT	NM_004217.x-1185s1c1	AURKB	1185	3UTR	1856.43	2934.28	1829.7	1663.19	3007.6	2407.74	1639.96	2591.41	1849.45	676.816	2670.95	1037.39	4442.83	5024.38	2898.8	3037.65	2468.88	3245.77	2316.86	2928.82	2553.71
TRCN0000000777	CCTGCGTCTCTACAACTATTT	NM_004217.x-468s1c1	AURKB	468	CDS	261.626	480.93	55.5295	112.998	226.441	148.127	268.104	3.05951	150.451	125.539	83.3773	0	1129.79	312.771	1061.2	865.631	1266.09	160.371	374.331	798.346	291.759
TRCN0000000779	GAAGAGCTGCACATTTGACGA	NM_004217.x-558s1c1	AURKB	558	CDS	6215	3266.06	7626.98	5021.35	2278.92	9049.23	8112.76	3576.57	7852.81	11956.2	4071.11	16279.3	2190.88	3608.89	4357.95	3879.46	2176.1	3897.71	5420.04	2436.81	5599.16
TRCN0000000781	GATAGAGAAGACAAAGAGAAT	NM_004226.x-1269s1c1	STK17B	1269	CDS	6056.36	7786.2	5769.51	8255.92	8119.93	7427.91	7823.76	8704.32	9324.29	13533.6	8938.63	8418.36	4068.77	3380.33	4131.66	3164.72	3600.45	4270.75	6259.52	6024.73	7172.69
TRCN0000000784	GTGATAAATACAAGGCCCAGA	NM_004304.x-5992s1c1	ALK	5992	3UTR	3796.36	3868.75	3726.03	3863.12	4206.57	5001.32	2284.11	4671.88	5474.95	1637.46	2889.46	4778.55	2729.06	3239.98	3195.31	3931.08	3252.28	3643.21	3546.17	4219.17	4455.07
TRCN0000000785	GAGCTGGTCATTACGAGGATA	NM_004304.x-5706s1c1	ALK	5706	CDS	2688.62	483.974	1168.9	1882.12	365.789	643.68	2795.94	0	1111.87	1776.64	152.379	1117.88	2835.93	1571.87	1525.48	2866.91	1693.4	1502.61	3178.49	1206.8	1209.65
TRCN0000000786	ACCCAAATCAAGAAACCTGTT	NM_004304.x-2854s1c1	ALK	2854	CDS	3278.67	3515.66	5247.54	5413.31	2862.44	7085.87	4056.38	4344.51	7115.23	7131.14	4045.24	10102.6	4557.33	4450.97	4787.11	3911.22	2706.27	3468.89	4611.57	4124.02	4071.52
TRCN0000000791	CGAGGAATTTGAGATAGAGCT	NM_004327.x-3365s1c1	BCR	3365	CDS	612.315	1199.28	510.871	674.457	1323.81	457.848	167.13	746.521	121.095	90.0603	638.268	101.354	706.119	830.045	897.339	1004.61	1495.57	1021.49	688.857	1292.67	688.421
TRCN0000000793	AGAGCCAGAAGCAACAAAGAT	NM_004327.x-2355s1c1	BCR	2355	CDS	1608.72	1890.24	2040.71	1077.01	2064.09	1726.36	1201.25	1906.08	1442.13	723.211	1673.3	545.524	4404.66	2498.16	3249.93	2223.64	2540.1	2966.86	1561.56	3392.97	1737.44
TRCN0000000795	CGTGATTTGGAACAGGATGAA	NM_004329.x-880s1c1	BMPR1A	880	CDS	205.961	322.649	930.119	63.5614	46.4494	395.904	0	198.868	0	0	28.7508	2.98101	916.047	336.83	983.172	357.371	110.783	937.821	265.797	283.134	376.992
TRCN0000000797	GATGAATGTCTACGAGCAGTT	NM_004329.x-1777s1c1	BMPR1A	1777	CDS	1550.27	2687.73	1482.64	1352.45	2746.32	1481.27	877.431	3362.41	1900.82	365.699	2331.69	1243.08	3190.9	4194.33	3253.83	3121.04	2484.71	2572.91	2214.97	2511.08	1917.74
TRCN0000000858	CCATCCTGAAAGAGTACCATT	NM_006251.x-1106s1c1	PRKAA1	1106	CDS	2051.26	694.001	1874.12	1161.76	847.701	1508.2	1110.72	1015.76	686.203	504.883	281.758	1091.05	2061.11	2530.23	1833.69	1953.63	1416.44	1080.76	1231.53	1281.07	1350.62
TRCN0000000859	CCTGGAAGTCACACAATAGAA	NM_006251.x-1611s1c1	PRKAA1	1611	CDS	642.931	526.588	460.895	907.516	937.697	482.087	2092.6	290.654	418.327	1402.76	799.272	163.955	1545.83	1335.29	1611.31	1798.77	1368.96	505.517	671.137	698.553	452.391
TRCN0000000861	GTTGCCTACCATCTCATAATA	NM_006251.x-993s1c1	PRKAA1	993	CDS	125.246	0	0	0	0	0	0	0	0	0	0	0	431.305	244.603	230.187	182.656	166.175	0	0	0	0
TRCN0000000896	CGAGAAGGAAACAGAGCAAAT	NM_014720.x-3544s1c1	SLK	3544	CDS	239.36	785.316	1313.27	247.183	168.379	0	376.042	275.356	711.89	0	158.129	822.757	1255.75	2987.36	1373.32	1500.96	1345.22	1551.41	538.239	197.266	219.639
TRCN0000000898	GCGTTACAATCAAAGACTTAT	NM_014720.x-3568s1c1	SLK	3568	CDS	4158.18	3558.27	5666.78	3259.29	3881.43	4328.01	2834.24	5868.15	4451.15	1754.81	4884.76	2694.83	5572.62	3492.61	4810.52	4606.11	3402.63	4755.35	5081.15	3905.86	3438.83
TRCN0000000914	GCACTGGGATGTCTACTCTAT	NM_017593.x-953s1c1	BMP2K	953	CDS	907.34	1534.11	846.825	787.455	1288.97	433.609	125.347	948.449	1031.14	534.903	667.019	1585.89	2038.2	1996.92	2216.04	1663.76	1930.79	875.068	786.316	1575.81	934.285
TRCN0000000915	GACTGTGCTGTTAATTCAATT	NM_017593.x-539s1c1	BMP2K	539	CDS	4531.13	5168.48	3437.28	3997.31	7565.44	4979.77	3763.9	7269.4	3460.37	4077.27	7078.45	4394	5332.16	4122.16	4393.06	3121.04	6370.03	4974.99	3333.54	3861.77	5382.79
TRCN0000000916	GATGGTGGGAACTATGTACTT	NM_017593.x-770s1c1	BMP2K	770	CDS	256.059	459.623	130.494	0	473.203	110.422	118.384	116.262	0	212.87	0	0	1584	1050.59	1416.24	917.251	838.787	1324.8	823.97	148.53	688.421
TRCN0000000943	GCTGTCGATGATAGGTTAGAA	NM_139069.x-1319s1c1	MAPK9	1319	3UTR	2329.58	2182.45	2384.99	2390.62	1741.85	1473.19	2057.79	1633.78	1772.39	2027.72	1009.15	1314.62	2374.09	2486.13	1927.33	2759.7	1756.7	3500.27	2296.93	1668.64	2999.55
TRCN0000000948	GCCATGCCTTTCTGTATAGTA	NM_002497.x-1571s1c1	NEK2	1571	3UTR	2632.96	4002.68	3803.77	2863.79	3068.56	3116.06	2775.05	2811.69	3078.74	3687.01	3050.46	2337.11	4461.91	3484.59	3733.71	3863.57	4684.54	3887.25	3893.92	4569.6	3042.16
TRCN0000000950	CGTTACTCTGATGAATTGAAT	NM_002497.x-849s1c1	NEK2	849	CDS	7514.78	5305.45	6993.94	8623.17	7370.94	8138.92	10929.6	7293.88	8678.45	10714.4	11925.8	10153.3	6210.03	4086.07	4830.03	4046.23	5681.59	6289.33	5178.61	6108.28	6356.42
TRCN0000000951	GCAGACGAGCAAAGAAGAAAT	NM_002497.x-960s1c1	NEK2	960	CDS	5371.68	7393.54	5949.98	6274.92	6328.73	5795.82	6660.82	6905.32	5996.02	7630.56	7598.84	7550.89	3648.92	3187.85	3936.59	4574.35	3584.63	4643.78	5127.66	6674.55	3956.78
TRCN0000001025	GTTATCCTACACCTGAAAGAA	NM_005348.x-616s1c1	HSP90AA1	616	CDS	1180.1	718.351	324.848	264.839	359.983	118.502	341.223	480.344	0	1069.81	290.383	0	2064.92	1283.16	1314.8	972.842	656.786	596.162	1311.26	793.705	776.932
TRCN0000001027	TCATCAATACTTTCTACTCGA	NM_005348.x-158s1c1	HSP90AA1	158	CDS	6793.92	7347.88	9825.94	10311.1	11920.1	7306.71	10038.2	13131.4	10219.7	8902.32	10660.8	10448.4	6385.61	4703.59	5996.57	6662.98	6504.55	8252.13	6467.72	8002.03	8769.17
TRCN0000001028	GAAGGATGGTGACAAGAAGAA	NM_005348.x-867s1c1	HSP90AA1	867	CDS	0	194.807	0	17.6559	0	0	3.48187	165.214	0	0	0	0	561.079	978.411	842.719	150.89	0	0	79.739	185.662	206.526
TRCN0000001051	ATGGTTATCTTACGACTGTTA	NM_138621.x-541s1c1	BCL2L11	541	CDS	2215.47	2152.01	3784.33	3216.91	2856.64	2545.1	2886.47	2493.5	2928.29	2993.82	1658.92	2727.62	4969.55	4847.95	5668.84	4121.68	3885.32	2796.03	3136.4	2323.1	3894.49
TRCN0000001052	GTCTCGATCCTCCAGTGGGTA	NM_138621.x-267s1c1	BCL2L11	267	CDS	2543.89	3290.41	4175.82	1931.56	1991.52	5281.41	4359.3	3919.24	7012.48	3239.44	5318.9	5118.39	332.067	2534.24	1919.53	2295.11	1550.96	3496.78	2786.44	3293.18	4022.34
TRCN0000001053	ACGAATGGTTATCTTACGACT	NM_138621.x-537s1c1	BCL2L11	537	CDS	9226.48	5159.35	4442.36	9287.03	6787.42	3746.27	11448.4	7284.7	6913.41	17927.4	8662.62	3329.78	3725.26	2574.34	4377.45	5082.61	3901.15	3074.94	4806.49	3666.82	3743.7
TRCN0000001055	GAGTCGGTTAGTCATTGATAG	NM_139049.x-1335s1c1	MAPK8	1335	3UTR	684.68	855.325	1407.67	487.304	667.71	382.438	369.078	1333.95	0	300.201	529.015	351.759	2847.38	3300.13	3105.57	1473.16	2120.71	1987.21	1605.86	1478.33	917.894
TRCN0000001114	GTGTCTGCTAATGTAAACTTT	NM_024424.x-2140s1c1	WT1	2140	3UTR	6646.4	7728.37	6544.15	7125.94	8256.38	6226.73	6831.43	7440.74	8520.66	7300.34	9827.03	14001.8	6045.91	4771.76	3663.48	5980	5460.03	5881.43	7096.78	9074.23	5209.05
TRCN0000001411	GCGCAGGAAACATCTATATTA	NM_005235.x-1394s1c1	ERBB4	1394	CDS	4063.55	3393.91	3762.12	4219.77	2755.03	2876.36	5282	3243.08	3570.46	4366.56	5304.52	4862.02	3568.77	4543.19	2871.49	4288.45	4787.42	3726.88	3092.1	3149.29	4710.76
TRCN0000001581	TGCACAGAGTATTTCGCCTAA	NM_004954.x-2736s1c1	MARK2	2736	3UTR	2794.38	2164.19	1599.25	3389.94	1364.45	724.477	3067.53	2496.56	855.002	1689.31	905.65	1159.61	3286.32	2221.47	2957.32	3581.65	2595.49	2429.97	3041.16	2531.96	2291.46
TRCN0000001583	GTGGCGGAGAGGTATTTGATT	NM_004954.x-706s1c1	MARK2	706	CDS	2966.95	1436.7	2951.39	2252.9	1826.04	1707.5	1608.62	1150.38	2869.58	1225.37	362.26	2650.11	2122.18	2033.01	2270.66	1985.39	1590.53	1854.72	2819.66	2053.89	2032.48
TRCN0000001584	AGATGATGAACTAAAGCCTTA	NM_004954.x-1235s1c1	MARK2	1235	CDS	3334.34	5433.29	3881.51	3700.69	7812.21	4004.82	1772.27	6238.35	5739.15	3430.48	6954.82	5011.07	6034.46	4150.23	3698.6	4125.65	5934.81	4082.49	3278.16	5678.93	3104.45
TRCN0000001593	CCAGGTTTGAGGGAGAAGTTT	NM_005248.x-2247s1c1	FGR	2247	3UTR	105.764	161.325	0	116.529	258.375	40.3983	94.0105	94.8449	0	10.9164	14.3754	2.98101	564.896	316.781	323.822	154.861	221.566	115.049	445.21	162.454	140.962
TRCN0000001594	CTTCCTTGATAGTGGCACCAT	NM_005248.x-339s1c1	FGR	339	CDS	985.271	1607.16	1882.45	776.862	1910.23	681.385	1169.91	1841.83	711.89	398.448	1104.03	256.366	2355	2397.91	1342.11	1032.4	1954.53	2039.5	1357.78	1847.34	2094.77
TRCN0000001595	GCATGAATAAACGGGAAGTGT	NM_005248.x-1529s1c1	FGR	1529	CDS	2365.76	3162.57	3142.97	1659.66	2975.66	2695.92	1615.59	3460.31	1805.41	2046.82	2334.57	1579.93	3889.38	4831.91	3776.63	3232.22	4075.24	3514.22	1920.38	4079.92	2963.49
TRCN0000001598	GCACACATCAGGAGTTCAATA	NM_005356.x-1991s1c1	LCK	1991	3UTR	19.4828	213.07	169.365	0	0	258.549	0	0	0	0	0	0	713.753	264.652	799.802	440.757	261.132	296.338	0	111.397	291.759
TRCN0000001599	AGCCATTAACTACGGGACATT	NM_005356.x-1281s1c1	LCK	1281	CDS	7244.8	6249.05	3154.07	5681.68	4618.81	2706.69	4011.11	5338.85	2253.1	2011.35	4689.26	2295.37	5076.43	5313.09	4244.8	5829.11	1914.97	4326.53	4653.66	4158.83	4750.1
TRCN0000001611	ACCACGAAAGTAGCAATCAAA	NM_005433.x-905s1c1	YES1	905	CDS	6137.07	3841.35	4586.74	6811.67	3980.13	5362.21	5066.12	3971.25	5339.18	10359.7	4522.5	4760.67	4668.02	4611.36	5149.95	5205.7	4083.15	5679.22	6387.98	3430.1	4107.58
TRCN0000001623	CCGGCCAGATTGTTGCTATTA	NM_006282.x-197s1c1	STK4	197	CDS	8.34975	27.3948	19.4353	28.2495	31.9339	16.1593	20.8912	27.5356	29.3563	13.6455	46.0013	14.905	19.0843	32.079	35.1133	27.7955	94.957	34.8632	46.5144	11.6039	26.2256
TRCN0000001625	GCCAAGCGGAATACAGTGATA	NM_006282.x-577s1c1	STK4	577	CDS	211.527	3.04386	0	529.678	2.90309	2.69322	0	0	0	81.873	0	0	251.913	152.375	109.241	67.5034	158.262	177.803	155.048	136.926	0
TRCN0000001627	CCAGTCATTAAAGTCCAGTAT	NM_006875.x-1226s1c1	PIM2	1226	3UTR	3495.76	2441.18	6616.34	3276.94	3283.39	4293	4522.95	4001.84	5922.63	3823.47	3245.97	4489.39	4839.78	5862.45	3663.48	5757.64	4011.93	5843.08	3823.04	3878.01	6494.1
TRCN0000001628	GCCCAGGATCTCTTTGACTAT	NM_006875.x-549s1c1	PIM2	549	CDS	4826.16	2358.99	6388.67	6391.45	3675.31	5329.89	7820.28	3527.62	3420.01	8176.38	4142.99	4370.15	3080.21	3260.03	3316.25	3784.16	3782.45	3716.42	4392.29	2782.61	4225.59
TRCN0000001629	GATGAACCCTACACTGACTTT	NM_006875.x-756s1c1	PIM2	756	CDS	459.236	648.343	549.742	469.648	778.027	272.016	125.347	624.141	3.66954	226.515	293.258	0	3049.67	1784.4	3831.25	2509.54	886.265	1467.74	662.277	2093.34	1288.33
TRCN0000001648	CGATCCAGAATGGCGGTGCAA	NM_177551.x-563s1c1	GPR109A	563	CDS	526.035	474.842	430.354	399.024	351.273	293.561	407.379	211.106	143.112	401.178	221.381	38.7531	358.785	497.225	452.571	559.881	751.743	540.38	677.782	431.664	367.158
TRCN0000001649	TGGACAACTATGTGAGGCGTT	NM_177551.x-311s1c1	GPR109A	311	CDS	6320.76	5363.28	6327.59	5049.6	5933.91	9127.33	5522.25	4788.14	11504	2819.16	6859.94	13244.6	4164.2	4667.5	5040.71	5281.14	4106.89	4392.77	6596.19	4899.15	6189.23
TRCN0000001650	CCGAGATGACTTCATTGTCAA	NM_177551.x-123s1c1	GPR109A	123	CDS	2599.56	1817.19	2273.93	2274.09	2348.6	3555.05	3722.12	2114.12	1581.57	1773.91	1483.54	766.118	4687.11	5012.35	4599.84	3942.99	2405.58	3855.88	3196.21	3035.57	3432.27
TRCN0000001663	GATCAAGAAGACCGAAACCGA	NM_006238.x-1611s1c1	PPARD	1611	CDS	389.655	1683.26	621.93	1440.73	1686.69	735.25	264.622	1566.47	1383.42	589.485	1572.67	468.018	1003.83	1595.93	1299.19	956.959	3616.28	1492.15	1134.07	1972.66	2261.95
TRCN0000001664	CCGCAAACCCTTCAGTGATAT	NM_006238.x-1314s1c1	PPARD	1314	CDS	3523.6	8376.71	4511.77	5702.87	6685.81	5534.57	6699.12	5035.96	6296.92	5504.59	5899.67	5321.09	2958.07	4743.69	3039.25	3315.61	3829.93	5860.51	5085.58	5128.91	5727.01
TRCN0000001665	GAACAGAAACAAATGCCAGTA	NM_005036.x-656s1c1	PPARA	656	CDS	2794.38	3329.99	2648.76	4555.23	3347.26	1656.33	2949.14	4549.5	2557.67	3662.45	2840.58	3159.87	2324.47	2538.25	2297.97	2442.03	3046.54	2144.09	5331.44	2791.89	2042.31
TRCN0000001666	GATTCGACTCAAGCTGGTGTA	NM_005036.x-599s1c1	PPARA	599	CDS	3760.17	4903.66	2085.13	2906.17	3155.65	3447.33	4209.58	3209.43	4142.91	2734.56	1911.93	4772.59	2316.84	3540.72	3023.64	2037.01	2824.97	2457.86	3521.81	3360.48	2524.21
TRCN0000001667	GTAGCGTATGGAAATGGGTTT	NM_005036.x-1206s1c1	PPARA	1206	CDS	1138.35	3451.74	3198.5	1532.54	4360.44	4026.37	1218.65	4690.23	1955.86	1127.12	7207.83	2095.65	2461.88	1912.71	2676.41	1798.77	2532.19	3057.51	1348.92	3664.5	4304.27
TRCN0000001670	GCCAACATTTCCCTTCTTCCA	NM_138712.x-1626s1c1	PPARG	1626	3UTR	784.877	1299.73	569.177	805.111	696.741	379.744	1389.27	443.629	1232.96	824.188	480.138	208.67	1320.63	1323.26	1139.23	615.472	1155.31	885.527	493.939	1116.29	517.955
TRCN0000001673	CAGCATTTCTACTCCACATTA	NM_138712.x-301s1c1	PPARG	301	CDS	333.99	3.04386	258.212	137.716	69.6741	0	0	0	0	0	2.87508	0	2664.17	2373.85	1591.8	706.8	807.134	760.019	485.079	350.437	180.301
TRCN0000001674	GACAACAGACAAATCACCATT	NM_138712.x-892s1c1	PPARG	892	CDS	3275.89	2666.42	2915.3	4827.14	3820.46	3560.44	4916.4	2496.56	3790.63	3474.14	2823.33	4346.31	4293.97	3264.04	4069.24	6158.69	3244.36	2736.77	4744.47	3748.05	5694.22
TRCN0000001721	GTTACGACTTTGATGAGGAAT	NM_014326.x-759s1c1	DAPK2	759	CDS	8001.85	4577.97	11999.9	13987	6592.91	15478	14477.6	7615.13	17309.2	17097.8	7903.6	13575.5	6126.06	3937.7	5575.21	5519.39	3719.15	4696.08	7745.76	6614.21	10198.5
TRCN0000001980	GACAGACACTATGCAATGAAA	NM_172207.x-599s1c1	CAMKK1	599	CDS	6760.52	5841.17	4059.21	4714.14	6862.9	5249.09	3582.84	5806.96	4535.55	2879.2	4672.01	4978.28	5232.92	4755.72	5274.79	4832.45	5681.59	6648.42	4994.77	4539.43	7330.04
TRCN0000001992	TATCTACAGCACCGACTATTA	NM_002529.x-2022s1c1	NTRK1	2022	CDS	2452.04	2094.18	1890.78	2259.96	2339.89	1815.23	2719.34	2325.23	895.367	1732.98	1656.05	184.822	5397.04	5541.65	4908.06	3335.46	4708.28	4016.25	3885.06	3764.3	2350.47
TRCN0000001993	TGCCTTCATGGACAACCCTTT	NM_002529.x-1128s1c1	NTRK1	1128	CDS	2691.4	2371.17	1774.17	1885.66	1393.48	2774.02	2541.77	749.581	2054.94	1610.17	807.898	1383.19	3103.11	3496.62	2996.33	2727.93	2271.05	3468.89	3209.5	1285.71	1462.07
TRCN0000001994	TGGCATGAGCAGGGATATCTA	NM_002529.x-2007s1c1	NTRK1	2007	CDS	183.695	0	119.388	98.8733	60.9648	0	149.72	0	0	0	0	0	1026.74	392.968	659.349	941.076	189.914	1070.3	562.603	324.908	232.752
TRCN0000001997	GCTCACCATCATCTCCCTTAT	NM_002609.x-1985s1c1	PDGFRB	1985	CDS	645.714	1293.64	1363.25	935.765	719.965	929.162	807.794	731.224	1262.32	641.338	235.757	1013.54	2248.13	1383.41	2372.1	2096.57	1550.96	2084.82	1800.77	1701.13	1625.98
TRCN0000001998	CCAAAGGAGGACCCATCTATA	NM_002609.x-2371s1c1	PDGFRB	2371	CDS	6902.46	5141.08	5650.13	5801.74	5405.55	4182.58	5630.18	2683.19	5603.38	5439.09	2820.45	6242.22	5229.1	3801.37	4400.86	2926.47	5926.9	4873.88	5707.99	3636.65	4268.21
TRCN0000001999	CCCTCAGTCTTAATCCATCCA	NM_002609.x-4435s1c1	PDGFRB	4435	3UTR	6420.96	5016.28	4242.45	4657.64	6116.8	4594.64	6270.85	6011.94	6825.34	4546.68	4341.37	4402.94	4610.77	6179.23	4537.42	4403.6	4067.32	4228.91	6148.77	4490.7	4874.67
TRCN0000002038	GTCGTGGATGAGTAAGGTGTT	NM_005781.x-837s1c1	TNK2	837	CDS	1928.79	651.386	1577.04	1483.1	362.886	1209.26	435.234	764.878	649.508	504.883	123.628	1129.8	1877.9	926.282	1057.3	2203.79	1519.31	840.204	2279.21	2051.56	1337.5
TRCN0000002039	TGCTTCCTCTTCCACCCAATT	NM_005781.x-4413s1c1	TNK2	4413	3UTR	2836.13	1129.27	1826.92	2538.93	1053.82	2165.35	3781.31	587.427	2509.96	2991.09	1055.15	1594.84	2782.49	4098.1	2286.26	778.274	4732.02	2318.41	2485.2	1731.3	3012.66
TRCN0000002040	TGACGAACTGTATCTGGGAAA	NM_005781.x-2064s1c1	TNK2	2064	CDS	2902.93	6258.18	2151.77	2994.45	6648.07	2466.99	1932.44	5155.28	1522.86	4279.23	10916.7	1717.06	3774.88	3296.12	4303.33	3867.55	5111.85	2722.82	3517.38	4987.34	2363.58
TRCN0000002053	GAAGAAGGATTAGCAGATGAA	NM_015000.x-336s1c1	STK38L	336	CDS	1333.18	1954.16	1818.59	1560.79	2583.75	2631.28	1699.15	1321.71	1372.41	425.739	1023.53	1099.99	3080.21	2782.86	2083.39	1544.64	1748.79	2137.12	2243.77	2525	2406.19
TRCN0000002054	AGAAGAAAGATACAGGCCATA	NM_015000.x-496s1c1	STK38L	496	CDS	6290.15	4325.33	5303.07	6154.86	3361.77	7301.33	6072.38	2799.45	7361.09	5471.84	2837.7	10859.8	3553.5	4763.74	3807.84	5805.29	4146.46	3793.12	5083.36	3369.76	7110.4
TRCN0000002057	CCCTGGAGTTAATAGAGTGAT	NM_015000.x-3788s1c1	STK38L	3788	3UTR	2557.81	2839.92	3162.4	3361.69	1558.96	2690.53	1619.07	1737.8	1798.07	1457.34	1457.67	1445.79	2366.45	2654.54	3093.87	2108.49	2476.79	3305.04	2795.3	1448.16	2789.74
TRCN0000002156	GAAGATGGCAAAGCGGTGATT	NM_005255.x-1870s1c1	GAK	1870	CDS	2076.31	2483.79	3326.22	2344.71	2519.88	2380.81	2503.46	3022.8	3287.9	2434.36	4033.74	1803.51	1813.01	3713.15	3948.29	3081.33	3046.54	4305.61	3391.12	2578.38	3884.66
TRCN0000002157	CCCGGATTTATTTCAAGTGAA	NM_005255.x-2091s1c1	GAK	2091	CDS	6117.59	6717.8	5686.22	5515.72	8686.03	7220.53	3704.71	6639.14	5074.97	3064.78	4283.87	4215.14	4389.39	2682.61	3171.9	4820.53	5618.29	4800.67	4888.45	4910.76	4441.95
TRCN0000002329	GCTTCTATGGTGCGTTCTACA	NM_002755.x-455s1c1	MAP2K1	455	CDS	3017.04	3740.91	5383.58	1984.53	2778.25	3250.72	3060.56	2979.97	3482.39	2838.26	3329.34	1925.73	709.936	2289.64	2141.91	2473.8	2642.97	2799.52	2660.18	3573.99	4241.98
TRCN0000002331	GAGGGAGAAGCACAAGATCAT	NM_002755.x-612s1c1	MAP2K1	612	CDS	1091.03	639.211	774.636	487.304	447.075	1203.87	647.628	348.785	436.675	95.5185	0	2.98101	2297.75	2145.29	2243.35	2021.13	2437.23	1854.72	996.738	1545.64	1822.68
TRCN0000002333	CTCTGCCACCTCATTTGTCTT	NM_003160.x-1228s1c1	AURKC	1228	3UTR	2003.94	5615.93	5325.28	1465.44	3437.25	4144.87	1779.24	3194.13	4928.19	1754.81	1960.8	4027.34	3263.42	3849.49	4677.87	3609.44	4273.06	6045.29	2299.14	4137.94	4917.29
TRCN0000002334	CTGCCATGACAAGAAAGTGAT	NM_003160.x-717s1c1	AURKC	717	CDS	1931.58	703.132	2754.26	1684.38	801.252	1629.4	1448.46	777.116	572.448	1192.62	925.776	1079.12	2404.62	2085.14	1564.49	2783.52	1875.4	2036.01	2079.86	1784.68	3111.01
TRCN0000002335	CCTGCGCCTGTATAACTATTT	NM_003160.x-558s1c1	AURKC	558	CDS	1834.16	2136.79	1776.94	2362.37	1614.12	2429.29	1699.15	1462.45	1328.37	1495.55	891.275	1746.87	2137.44	1876.62	1868.81	2982.06	1867.49	2520.61	2589.3	2044.6	3117.56
TRCN0000002347	CGGCTGCTAAAGAACAAGAAA	NM_005246.x-1193s1c1	FER	1193	CDS	573.35	1235.81	1216.1	798.049	1811.53	1505.51	630.218	1012.7	891.697	575.84	876.9	614.087	316.8	745.838	557.911	591.647	949.57	965.712	611.333	1290.35	986.736
TRCN0000002348	GCCAAGGAACGATACGACAAA	NM_005246.x-883s1c1	FER	883	CDS	6677.02	5125.86	5453	6518.58	4334.31	2857.51	5515.28	4739.19	3166.81	5965.81	4283.87	1520.31	3992.44	3801.37	3316.25	4852.3	5594.55	6271.9	6414.56	6085.07	4763.22
TRCN0000002349	CCACCTCCAGTAGTAAATTAT	NM_005246.x-1570s1c1	FER	1570	CDS	6707.64	4051.38	7785.23	6952.91	3576.6	4546.16	6469.31	5207.29	4997.91	5362.68	4263.74	2915.42	3973.35	4795.82	3526.93	3434.73	4273.06	5215.54	5428.9	4469.81	5831.91
TRCN0000002371	CGTTGGTTGCTCACAGGTTAA	NM_014264.x-1966s1c1	PLK4	1966	CDS	3565.35	4191.4	4059.21	3065.07	3463.38	4171.8	3746.49	5886.5	3144.79	5742.02	3674.35	4274.76	1683.24	2229.49	2645.2	3756.36	2745.84	4594.98	3030.08	4300.39	4071.52
TRCN0000002372	GAACACCTGACTTTGCTCTTA	NM_014264.x-3303s1c1	PLK4	3303	3UTR	3659.98	1497.58	2218.4	4036.15	1826.04	3695.1	3332.15	1945.85	3100.76	3163.03	2745.7	2456.35	2790.13	2899.14	3125.08	2926.47	2745.84	2806.49	3023.44	1877.51	1973.47
TRCN0000002422	CCACCTGAGAAATATGCCCAA	NM_000686.x-760s1c1	AGTR2	760	CDS	4759.36	4635.8	4761.65	4873.04	4685.58	6329.07	4502.06	4271.08	5552.01	4052.71	3027.46	3773.95	5732.93	5200.81	5821	4201.09	4629.15	5588.58	4520.76	4567.28	4835.34
TRCN0000002423	GTATGATTCTATGGAGCTATT	NM_000686.x-2406s1c1	AGTR2	2406	3UTR	4464.34	5390.68	5233.65	3577.1	6340.34	7180.13	5369.04	5822.25	4164.92	5002.44	5819.16	3171.79	4683.29	6303.53	5551.8	4308.3	4755.76	5661.79	4102.13	5463.1	5553.26
TRCN0000002424	TCTTCCTCTATGGGCAACCTA	NM_000686.x-450s1c1	AGTR2	450	CDS	2435.35	1801.97	3029.13	2478.9	2897.28	2962.55	2089.12	2915.72	1643.95	1034.33	2670.95	2053.91	2900.82	2943.25	3839.05	2803.37	2484.71	2206.84	2746.57	2810.46	2107.88
TRCN0000002777	GCTGCTCTGCTATATGCCTTA	NM_002827.x-3232s1c1	PTPN1	3232	3UTR	2062.39	1339.3	1018.97	1592.57	952.212	406.677	1880.21	281.475	3.66954	624.964	408.261	98.3732	2110.72	1567.86	2500.85	1600.23	1622.18	1321.32	1317.91	1294.99	1432.57
TRCN0000002780	TGCGACAGCTAGAATTGGAAA	NM_002827.x-638s1c1	PTPN1	638	CDS	6329.11	5762.03	9950.88	5812.34	6668.39	8717.96	5814.72	8309.64	4961.21	7188.45	6635.69	4990.2	5515.37	6752.64	5594.71	7715.24	8831	8158	5832.03	8050.77	7618.52
TRCN0000002811	CTGGATGATATTAGGAGATTA	NM_021132.x-768s1c1	PPP3CB	768	CDS	3479.06	5430.25	5891.68	3930.21	4793	8583.3	4599.55	5039.02	6421.69	4442.97	3337.97	5973.93	4335.96	3889.58	3257.73	5380.41	5824.03	4291.67	3962.59	4560.32	5972.87
TRCN0000002812	CCTGTATTGATTGCCACTGTA	NM_021132.x-2890s1c1	PPP3CB	2890	3UTR	2507.71	477.886	1416	1338.32	708.353	1723.66	376.042	541.534	1185.26	709.566	184.005	1344.43	1584	1792.42	2336.98	1711.41	1843.75	3054.02	1466.31	1315.88	2268.51
TRCN0000002814	CCCGGAAAGAAATCATAAGAA	NM_021132.x-1315s1c1	PPP3CB	1315	CDS	0	0	116.612	0	0	0	0	0	0	0	0	0	190.843	44.1087	171.665	194.568	7.91308	0	59.8043	0	0
TRCN0000003088	GACCAGTGAGAACCGAGACAT	NM_000098.x-1389s1c1	CPT2	1389	CDS	3821.4	3887.01	3556.66	3626.53	3399.51	3423.09	4958.18	3074.81	6799.65	7797.04	2987.21	6334.64	3809.23	3139.74	4147.27	4006.52	3212.71	3719.91	4387.86	3211.95	4045.29
TRCN0000003089	CCAGGGCTTTGACCGACACTT	NM_000098.x-2163s1c1	CPT2	2163	CDS	1310.91	1080.57	671.907	865.142	490.622	325.88	1142.05	495.641	689.873	886.957	66.1269	128.183	751.922	1339.3	1576.2	1195.21	735.917	1683.89	1933.67	1332.12	1255.55
TRCN0000003091	AGTGGGTGCTATTCTGTGAAA	NM_000098.x-2860s1c1	CPT2	2860	3UTR	331.207	636.167	288.753	137.716	2.90309	61.9441	170.612	513.998	58.7126	0	181.13	0	694.669	581.433	932.452	349.429	569.742	753.046	440.78	176.379	383.549
TRCN0000003097	GCGATCAGCAAACATTCTAGT	NM_002037.x-1752s1c1	FYN	1752	CDS	189.261	243.509	516.424	38.8431	342.564	457.848	0	244.761	179.807	2.7291	402.511	897.283	1118.34	713.759	565.714	1512.87	633.047	547.353	954.654	712.478	108.18
TRCN0000003099	GCCTATTCACTTTCTATCCGT	NM_002037.x-1129s1c1	FYN	1129	CDS	3737.91	2912.98	2629.32	5953.59	2833.41	1241.58	4456.79	2361.94	3548.44	2745.47	2047.06	2232.77	3507.7	3504.64	4467.19	2712.05	3885.32	3399.17	3876.2	2829.02	2793.02
TRCN0000003100	CTTACCGATCTGTCTGTCAAA	NM_002037.x-1336s1c1	FYN	1336	CDS	97.4138	520.5	544.189	0	55.1586	0	3.48187	3.05951	0	0	0	0	1309.18	1102.72	1026.09	476.494	720.091	334.687	237.002	385.249	711.368
TRCN0000003102	GAGACTTCCATGTTACTGATT	NM_002227.x-898s1c1	JAK1	898	CDS	3178.47	2903.84	1316.05	2097.53	3567.89	888.764	2130.9	1841.83	1269.66	990.663	1788.3	187.803	3484.79	3376.32	3226.52	3676.95	5380.9	5100.49	4186.3	4889.87	2035.76
TRCN0000003135	GTAGAGCACGAAACCCAGAAA	NM_005990.x-2724s1c1	STK10	2724	CDS	528.818	553.983	869.036	695.644	223.538	183.139	807.794	137.678	187.146	955.185	345.01	119.24	389.32	156.385	713.97	420.903	648.873	1415.45	447.425	322.588	563.849
TRCN0000003137	AGTCCTCTCCTGTTTGCGAAA	NM_005990.x-3283s1c1	STK10	3283	3UTR	10690.5	16436.9	12072.1	9724.9	14207.7	14171.7	10236.7	19798.1	15437.7	14491.5	18297	18971.1	4160.38	5293.04	5879.52	10359.8	5642.03	7924.42	9251.94	10761.4	13538.9
TRCN0000003179	CACAGTTTGAAGAGAGACATT	NM_004972.x-3019s1c1	JAK2	3019	CDS	656.847	194.807	180.471	165.966	229.344	0	463.089	553.772	0	335.679	465.763	0	1332.08	1158.86	1732.25	258.101	94.957	1021.49	321.171	150.85	422.887
TRCN0000003180	GCTTTGTCTTTCGTGTCATTA	NM_004972.x-1578s1c1	JAK2	1578	CDS	846.108	721.395	1091.15	395.493	479.009	1645.56	358.633	367.142	1625.6	676.816	169.63	1964.48	1732.86	990.44	803.704	1028.43	1527.22	826.259	516.089	522.174	1111.31
TRCN0000003181	GCAGAATTAGCAAACCTTATA	NM_004972.x-2826s1c1	JAK2	2826	CDS	1430.59	2127.66	1149.46	759.206	2505.36	789.114	83.5649	3597.99	165.129	510.341	2182.19	250.404	3206.16	2722.71	2848.08	1786.85	3244.36	2510.15	1477.39	2726.91	1744
TRCN0000003234	GTCGTCAGATTCCAGTACTAT	NM_000212.x-2084s1c1	ITGB3	2084	CDS	378.522	508.325	1107.81	363.713	499.331	888.764	316.85	670.033	399.979	21.8328	112.128	333.873	1782.47	1607.96	1708.85	1409.63	1606.36	1457.28	1142.93	967.763	468.782
TRCN0000003235	CCACGTCTACCTTCACCAATA	NM_000212.x-2343s1c1	ITGB3	2343	CDS	8661.48	4480.56	5341.94	9453	3652.08	4268.76	7054.27	3723.43	3621.83	10883.6	4030.86	3043.61	4301.6	4066.02	4006.81	5122.31	3465.93	4504.33	5132.09	2736.19	4546.86
TRCN0000003236	CCTTAGCCTTTGTCCCAGAAT	NM_000212.x-2632s1c1	ITGB3	2632	3UTR	2137.54	2751.65	3742.69	2581.3	2946.63	5583.05	2541.77	2771.92	7269.35	2887.39	3424.22	3946.85	2091.64	3737.21	4365.75	2799.4	4067.32	2182.44	2525.07	3198.03	5022.19
TRCN0000003321	CATCTAACAAATCATCGACTT	NM_000926.x-4573s1c1	PGR	4573	3UTR	1917.66	1509.76	3004.15	2877.92	2217.96	3159.15	3248.58	3218.61	1643.95	2647.23	3958.99	1970.44	2935.17	3741.22	3191.41	2426.15	3188.97	3576.97	2981.35	2747.8	4543.58
TRCN0000003322	GCTGCACAATTACCCAAGATA	NM_000926.x-4194s1c1	PGR	4194	CDS	2237.73	2648.16	2856.99	2245.84	2807.28	2668.98	1385.78	2741.32	2341.16	1629.27	3415.6	4358.23	3225.25	1772.37	1260.18	2199.82	2730.01	1568.85	2591.52	2237.23	2996.27
TRCN0000003323	GCTACGAAGTCAAACCCAGTT	NM_000926.x-3956s1c1	PGR	3956	CDS	681.897	386.57	491.436	257.777	104.511	304.334	337.741	0	979.766	223.786	218.506	372.626	1293.92	1375.39	1607.41	408.991	1614.27	331.201	604.688	1285.71	563.849
TRCN0000003339	AGGCACAATATGGGCACTTTA	NM_002422.x-1512s1c1	MMP3	1512	3UTR	1408.33	1884.15	2099.01	974.608	1254.13	1473.19	689.41	1245.22	1082.51	646.796	1538.17	864.491	3984.8	3849.49	2430.62	3029.71	3964.45	2932	2263.7	3662.18	2986.43
TRCN0000003341	AGGATACAACAGGGACCAATT	NM_002422.x-677s1c1	MMP3	677	CDS	3696.16	3211.27	3378.97	5141.41	4232.7	1572.84	3924.07	2726.03	557.77	4464.81	2035.56	324.93	3797.78	4759.73	5013.4	4868.18	4565.85	4479.93	4365.71	2722.27	3038.89
TRCN0000003342	TGATGATGAACAATGGACAAA	NM_002422.x-657s1c1	MMP3	657	CDS	6841.23	3634.37	4286.88	5607.53	2023.45	2887.14	8112.76	2967.73	4282.35	5843	2015.43	2620.3	5003.91	6355.66	6012.17	4304.33	5523.33	6045.29	7852.08	3743.41	5025.47
TRCN0000003558	AGAGGAGATTGACGAGAACTT	NM_005186.x-1763s1c1	CAPN1	1763	CDS	1917.66	684.869	746.872	805.111	841.895	983.026	793.866	1679.67	7.33907	1279.95	1627.3	208.67	1912.25	1371.38	2153.61	1759.06	1020.79	1523.52	1647.94	1357.65	1829.23
TRCN0000003559	CGACATGGAGACTATTGGCTT	NM_005186.x-1451s1c1	CAPN1	1451	CDS	5299.31	4769.73	4361.84	5434.5	3457.58	3538.9	4818.91	2573.05	3460.37	4844.15	1702.05	3186.69	3503.88	4154.24	3597.16	2727.93	2864.54	4079	4117.64	4003.34	4484.57
TRCN0000003560	CTAGAGACCATGTTCCGATTT	NM_005186.x-2187s1c1	CAPN1	2187	CDS	3083.84	5052.81	5677.89	3135.7	5097.82	6560.69	3715.16	5996.65	9316.95	3045.67	6474.68	11879.3	1656.52	1351.33	1677.63	2700.13	2579.66	2618.23	2177.32	3330.31	4028.9
TRCN0000003632	GCATGTCTGGAAGGTAACTGT	NM_000506.x-335s1c1	F2	335	CDS	4984.8	2042.43	3012.47	5261.47	1140.91	2391.58	3864.88	296.773	1295.35	3692.47	649.768	1290.78	2969.52	2462.07	1611.31	3232.22	1479.75	2311.43	3045.59	1387.82	2075.1
TRCN0000003633	GAACCAATCCCGTGAAAGAAT	NM_000506.x-1926s1c1	F2	1926	3UTR	3373.3	1820.23	4347.96	1553.72	2853.73	3695.1	950.55	2695.43	2546.66	1099.83	2576.07	3666.64	4530.62	3231.96	4034.12	2712.05	4803.24	3800.09	2673.47	3386.01	5166.43
TRCN0000003634	GAAGTGGATACAGAAGGTCAT	NM_000506.x-1861s1c1	F2	1861	CDS	2429.78	2760.78	1815.81	2648.39	1480.57	1457.03	1103.75	1866.3	667.856	1798.48	1716.42	947.96	2564.93	2065.09	2048.27	2851.02	3473.84	2911.08	2700.05	3441.71	2648.78
TRCN0000003669	GCCATCCGCCACCCTCAATAT	NM_001911.x-317s1c1	CTSG	317	CDS	514.902	1935.9	305.412	469.648	717.062	317.8	0	663.914	3.66954	253.806	1210.41	0	1053.45	1936.77	1568.39	1095.94	1638.01	1282.97	850.55	2023.72	812.992
TRCN0000003670	TCAATATAATCAGCGGACCAT	NM_001911.x-331s1c1	CTSG	331	CDS	2905.71	4060.51	4528.43	3284.01	3068.56	3054.11	4982.56	3588.81	4359.41	6915.54	4447.75	3800.78	3145.09	2995.38	3647.88	3672.98	2579.66	4103.4	3654.71	3112.16	3868.27
TRCN0000003671	GTGTTGCCAGAGCCTTAATAA	NM_001911.x-843s1c1	CTSG	843	3UTR	0	85.2281	2.77647	123.592	0	0	0	0	0	0	0	0	839.71	1026.53	951.96	131.036	31.6523	509.003	75.3091	266.889	458.947
TRCN0000003683	TGTAAACTGGATCGACTCTAT	NM_001972.x-752s1c1	ELANE	752	CDS	7481.38	5825.95	5677.89	7231.88	5991.97	3934.8	10400.3	5244.01	2631.06	6784.54	5560.41	1803.51	6091.71	6532.1	4283.82	7079.91	5412.55	5016.82	7304.98	5855.31	5815.52
TRCN0000003684	CAACGGGCTAATCCACGGAAT	NM_001972.x-662s1c1	ELANE	662	CDS	3568.13	6023.8	3973.13	3280.48	3454.67	3584.68	4390.64	4069.15	3930.07	2890.12	4211.99	3520.57	2992.42	3412.41	4287.72	4304.33	4462.98	4127.81	3933.79	4813.29	3645.35
TRCN0000003685	GCATCTGGCACAATAAACATT	NM_001972.x-889s1c1	ELANE	889	3UTR	2332.36	3969.2	5855.58	1829.16	3681.11	5033.63	2214.47	1997.86	5992.35	2341.57	1201.78	4808.36	3759.61	4731.66	4260.41	3319.58	2927.84	3576.97	3176.27	3160.89	3569.95
TRCN0000003753	CGGCGCACAGAGGAAGAGAAT	NM_000546.x-1095s1c1	TP53	1095	CDS	25.0493	176.544	141.6	21.1871	95.8018	137.354	38.3006	58.1308	73.3907	27.291	83.3773	50.6771	34.3518	80.1976	81.931	67.5034	15.8262	66.2402	73.0941	125.322	88.5112
TRCN0000003755	GTCCAGATGAAGCTCCCAGAA	NM_000546.x-427s1c1	TP53	427	CDS	180.911	1089.7	763.53	194.215	542.877	624.828	83.5649	152.976	234.85	0	339.26	0	1083.99	2526.22	2641.3	1020.49	1922.88	1028.47	135.113	1204.48	1721.05
TRCN0000003756	CACCATCCACTACAACTACAT	NM_000546.x-941s1c1	TP53	941	CDS	2488.23	4788	3170.73	3633.59	5190.72	2712.08	3123.24	7128.67	2333.83	1574.69	6920.32	2981.01	4244.35	5112.6	4291.62	3232.22	5024.81	2959.89	2917.12	3495.09	3986.28
TRCN0000003767	CGAGTGTTCATAGGAGAGTTT	NM_000903.x-405s1c1	NQO1	405	CDS	1884.26	1537.15	1527.06	2945.01	1683.79	1497.43	2186.61	887.259	620.152	1670.21	1152.91	816.795	3480.98	2486.13	3249.93	3196.48	2666.71	1697.84	2655.75	1995.87	947.398
TRCN0000003768	TGGAAGAAACGCCTGGAGAAT	NM_000903.x-672s1c1	NQO1	672	CDS	3339.9	3259.98	5233.65	3923.15	4151.41	2709.38	4261.81	4182.36	2231.08	5239.87	3217.22	3949.83	2240.5	2008.95	2832.47	3331.49	4874.46	3685.05	3944.87	4381.62	4736.99
TRCN0000003769	AGACCTTGTGATATTCCAGTT	NM_000903.x-335s1c1	NQO1	335	CDS	3904.9	3676.99	1790.83	2606.02	2273.12	1553.99	3694.26	1982.56	1530.2	2415.25	1440.42	1311.64	4114.58	3805.38	4116.06	4677.59	4993.16	5348.02	4057.83	4189	3563.4
TRCN0000003826	CAGACCAGCACTCCTACAGAT	NM_001760.x-1003s1c1	CCND3	1003	CDS	3100.54	2684.69	5608.48	2651.92	3498.22	4923.21	2224.91	2208.97	5353.85	3425.02	1909.05	6230.3	2893.18	2678.6	2286.26	3307.66	1598.44	3737.34	3271.52	2659.61	3412.6
TRCN0000003827	CGCTGTGAGGAGGAAGTCTTC	NM_001760.x-379s1c1	CCND3	379	CDS	1182.88	1369.74	2257.27	377.837	984.146	2962.55	302.923	832.188	3438.36	455.759	546.265	2802.14	740.471	2417.96	3308.45	1798.77	1305.66	2583.37	1034.39	1803.24	2930.71
TRCN0000003828	GCACATGATTTCCTGGCCTTC	NM_001760.x-634s1c1	CCND3	634	CDS	2944.68	3320.85	3342.88	2235.24	3956.91	4718.53	3060.56	3907	1864.12	2276.07	7058.32	3627.88	1763.39	3248	3288.94	2902.64	3014.88	3374.76	2892.76	4189	2973.32
TRCN0000003853	GCGCCACTACTACAAACTAAA	NM_001987.x-1218s1c1	ETV6	1218	CDS	1639.34	1829.36	2093.46	2295.27	937.697	2504.7	3530.62	544.593	3871.36	3485.06	480.138	3213.52	1874.08	1210.98	1275.78	1751.12	2199.84	1579.31	2097.58	2026.04	1226.04
TRCN0000003854	GTTGTTAGTATCATGGTGTTT	NM_001987.x-1677s1c1	ETV6	1677	3UTR	2916.85	3491.31	5205.89	1504.29	4000.45	4322.62	1048.04	5537.72	6715.25	856.937	5074.52	7646.28	4572.6	3817.41	5029	2866.91	4494.63	4650.76	2509.56	2559.81	3547.01
TRCN0000003856	CCATAAGAACAGAACAAACAT	NM_001987.x-1170s1c1	ETV6	1170	CDS	5583.2	3966.15	4711.68	9869.68	7266.42	6590.32	9885.03	9759.85	6315.27	9980.31	8455.61	7324.33	5515.37	5501.56	4728.59	4467.13	5317.59	3977.9	5109.94	6280.02	4468.18
TRCN0000003866	CACCCGCAAGACCAACAACAT	NM_002675.x-681s1c1	PML	681	CDS	865.591	1552.37	1582.59	949.89	635.776	1583.62	1020.19	400.796	2821.87	2035.91	376.636	2098.63	1866.45	2662.56	2122.4	3029.71	2856.62	1192.32	1993.48	2151.36	1898.07
TRCN0000003868	GTGTACCGGCAGATTGTGGAT	NM_002675.x-493s1c1	PML	493	CDS	1834.16	322.649	827.389	995.796	290.309	1144.62	1594.7	125.44	2715.46	1361.82	635.393	1976.41	1679.42	1595.93	1743.96	2199.82	1693.4	885.527	1154	433.985	1075.25
TRCN0000003869	GTGTACGCCTTCTCCATCAAA	NM_002675.x-1501s1c1	PML	1501	CDS	1761.8	1844.58	610.824	900.453	1544.44	805.274	797.348	1786.76	385.301	630.422	1423.16	396.474	805.358	970.391	1408.43	1088	1875.4	2297.49	1125.21	1608.3	1665.32
TRCN0000003987	TGAAGGGCGAGTGAATCTAAG	NM_003286.x-3273s1c1	TOP1	3273	3UTR	1767.36	1117.1	530.307	960.484	882.538	457.848	807.794	168.273	451.353	240.161	155.254	244.442	2801.58	2939.24	2340.88	2255.41	3109.84	1272.51	1326.77	1401.75	845.774
TRCN0000003990	CAGAGTTGGATGGTCAGGAAT	NM_003286.x-1793s1c1	TOP1	1793	CDS	1099.38	873.588	1032.85	1747.94	2296.34	711.011	1142.05	1985.62	271.546	796.897	1161.53	1359.34	1824.46	1391.43	2820.77	1552.58	411.48	1153.97	1189.44	1492.26	881.834
TRCN0000003991	GCTTCTCTAGTCCACCACAAA	NM_003286.x-572s1c1	TOP1	572	CDS	615.099	824.887	377.601	582.646	362.886	471.314	302.923	256.999	385.301	633.151	235.757	149.05	683.218	589.452	940.255	1504.93	1052.44	547.353	848.335	652.138	449.113
TRCN0000004053	CATCATCTTCTTAACTGGCAT	NM_003467.x-226s1c1	CXCR4	226	CDS	7152.96	7734.45	8562.65	6472.67	7452.22	10161.5	6417.09	8532.98	9225.21	4350.18	11448.6	10743.5	4912.3	3829.44	5828.8	5217.61	5665.77	6833.2	6864.2	7006.42	8585.59
TRCN0000004054	CTTTGTCATCACGCTTCCCTT	NM_003467.x-346s1c1	CXCR4	346	CDS	3197.96	5335.89	5514.08	2263.49	4293.66	4942.06	3137.16	6131.27	4484.17	3583.31	9116.88	3782.9	1763.39	2987.36	3285.04	3402.96	2785.41	4117.35	3668	4836.49	3746.98
TRCN0000004055	GAGAAGCATGACGGACAAGTA	NM_003467.x-295s1c1	CXCR4	295	CDS	2788.82	2203.76	2798.69	2139.9	1918.94	2607.04	1507.65	939.271	2950.31	2221.49	2251.19	3186.69	2690.89	2794.89	3066.56	3176.63	3600.45	2803.01	2848.46	1903.03	2556.99
TRCN0000004814	CGTTCTTAACTTTGAACCATA	NM_004964.2-1717s1c1	HDAC1	1717	3UTR	3740.69	4596.23	6849.56	7376.66	5791.66	6619.94	10188	6311.78	7606.95	9063.34	5655.28	7097.77	4221.45	3717.16	4584.23	3672.98	5024.81	6240.52	4680.24	3198.03	6425.26
TRCN0000004819	CAGTCTCACCAATTTCAGAAA	NM_001527.1-1678s1c1	HDAC2	1678	3UTR	2435.35	1841.54	1543.72	3047.42	1709.92	1707.5	4825.87	1431.85	1317.36	5971.27	1851.55	2137.38	3114.56	3468.55	3008.04	1572.43	1622.18	2726.31	2695.62	1364.62	2337.35
TRCN0000004823	GCAAATACTATGCTGTCAATT	NM_001527.1-863s1c1	HDAC2	863	CDS	2040.12	2191.58	1346.59	819.236	1201.88	697.545	278.55	602.724	7.33907	106.435	566.391	152.031	2839.75	3793.35	3054.85	2120.4	2832.88	3559.54	2203.9	2469.3	2497.98
TRCN0000004828	GCACCTAGTGTCCAGATTCAT	NM_003883.2-1169s1c1	HDAC3	1169	CDS	0	0	0	0	0	0	0	0	0	0	0	0	57.2529	0	0	0	364.002	83.6718	0	92.831	0
TRCN0000004829	CGACTCATCTTGTAGCTTATT	NM_006037.2-4508s1c1	HDAC4	4508	3UTR	86.2808	432.228	1374.35	402.556	467.397	1850.24	250.695	345.725	888.028	278.368	227.131	3511.62	1125.97	1355.34	963.664	643.267	751.743	1335.26	799.605	447.909	1183.43
TRCN0000004830	CGTGGGTTTCAACGTCAACAT	NM_006037.2-3447s1c1	HDAC4	3447	CDS	3570.91	3062.13	2740.38	2673.11	2850.83	4311.85	1793.16	1887.72	3361.3	985.205	931.526	1177.5	1404.61	1940.78	2352.59	3077.36	2041.58	3196.96	2861.75	2989.16	3550.28
TRCN0000004832	GCCAAAGATGACTTCCCTCTT	NM_006037.2-1495s1c1	HDAC4	1495	CDS	3005.91	739.658	2487.72	3185.13	1222.2	3283.04	2855.13	1031.06	3673.21	3809.82	1362.79	4313.51	1370.25	1768.36	889.536	2330.85	1471.83	1931.42	2203.9	1116.29	2855.31
TRCN0000004835	GCTAGAGAAAGTCATCGAGAT	NM_005474.3-3442s1c1	HDAC5	3442	CDS	7823.72	6593.01	4134.17	7662.68	6650.97	4441.12	7799.39	6657.5	6594.16	7027.43	7115.82	6510.51	4110.76	5309.08	4670.07	5761.61	5301.77	4378.82	5882.97	4764.55	3209.35
TRCN0000004836	GCTCAAGAATGGATTTGCCAT	NM_005474.3-2761s1c1	HDAC5	2761	CDS	704.163	955.773	913.46	522.616	1048.01	821.433	236.767	624.141	785.281	221.057	411.137	280.214	2122.18	2105.19	2352.59	893.427	2073.23	1359.67	1003.38	1480.65	360.601
TRCN0000004838	GCCGGGTTTGATGCTGTTGAA	NM_005474.3-3185s1c1	HDAC5	3185	CDS	4250.03	4106.17	5044.85	2761.39	2467.62	7775.33	5960.96	4041.62	8362.87	6014.93	4588.63	9187.46	534.361	1948.8	2114.6	2521.45	2342.27	3838.44	3929.36	3216.59	4412.45
TRCN0000004839	CATCCCATCCTGAATATCCTT	NM_006044.2-3840s1c1	HDAC6	3840	3UTR	4277.86	4240.1	6174.88	4707.08	6189.38	5938.56	4989.52	4782.02	4586.92	4088.19	7383.21	4101.86	4225.27	3705.13	4295.52	3859.6	5887.33	3301.55	5211.83	4462.85	3229.02
TRCN0000004840	GCCTACGAGTTTAACCCAGAA	NM_006044.2-2272s1c1	HDAC6	2272	CDS	3529.16	4894.53	3387.3	3502.94	3422.74	3800.14	3736.05	3469.49	3188.83	3752.51	3257.47	3329.78	3259.6	3264.04	2625.69	3518.12	3996.11	3235.31	3811.97	5033.76	3074.95
TRCN0000004842	CGGTAATGGAACTCAGCACAT	NM_006044.2-2049s1c1	HDAC6	2049	CDS	500.985	334.825	177.694	148.31	0	48.478	466.571	0	7.33907	111.893	2.87508	0	1007.65	709.749	959.763	790.186	482.698	418.359	460.714	591.797	85.233
TRCN0000004844	TCCACACAGAAATGTGAACTT	NM_015401.1-3466s1c1	HDAC7	3466	3UTR	5302.09	4909.75	5172.57	5480.41	7196.75	6881.18	6831.43	11127.5	5937.31	5933.06	12817.1	6996.42	4259.62	4274.53	6761.26	3923.14	4953.59	5783.81	3834.12	4381.62	5323.79
TRCN0000004850	GCATTCTTTGATTGAAGCATA	NM_018486.1-165s1c1	HDAC8	165	CDS	8082.56	5064.99	5347.49	8580.79	8009.62	5747.34	7625.3	10325.9	6715.25	9963.94	11718.8	7386.93	4355.04	5545.66	4634.95	5368.5	4597.5	2932	6833.19	4360.73	7428.39
TRCN0000004851	GCGTATTCTCTACGTGGATTT	NM_018486.1-552s1c1	HDAC8	552	CDS	6203.87	9709.92	10050.8	7507.31	12001.4	9162.34	10247.1	10607.3	12197.5	10176.8	11845.3	14866.3	5114.59	5313.09	5188.96	6377.08	6955.6	6815.77	6990.46	6625.81	7621.8
TRCN0000004852	CCGAATCCAACAAATCCTCAA	NM_018486.1-1122s1c1	HDAC8	1122	CDS	6498.89	7700.97	3767.68	5483.94	6308.41	4144.87	7103.01	6893.08	4150.25	8585.74	8188.23	3851.46	4259.62	3107.66	4549.12	6011.77	3782.45	5327.1	5229.55	4253.98	5300.84
TRCN0000004859	CACCGCAGAAATGACACCGCA	NM_032019.4-2388s1c1	HDAC10	2388	3UTR	2916.85	5104.56	3645.51	2796.7	3704.34	5795.82	4937.29	5344.97	6829.01	4025.42	6123.92	5991.82	641.233	2486.13	2141.91	2704.1	1598.44	2590.34	3023.44	3286.22	3461.77
TRCN0000004860	CCTGTACCTCTTAGATGGGAT	NM_032019.4-1742s1c1	HDAC10	1742	CDS	901.773	1585.85	1996.29	1313.6	2479.24	2057.62	2653.18	1493.04	1610.93	1309.97	1500.79	1415.98	1904.61	3239.98	2177.02	1937.74	2927.84	1725.73	1388.79	1652.39	1875.13
TRCN0000004861	GTGTTCAACAACGTGGCCATA	NM_032019.4-789s1c1	HDAC10	789	CDS	982.488	1689.34	660.801	798.049	1274.45	457.848	1135.09	1918.32	598.134	177.391	1477.79	578.315	1106.89	1808.46	1342.11	1600.23	1717.14	2196.38	1512.83	1095.41	914.616
TRCN0000004900	CGTTGCTTAAATCTGAGAAAT	NM_000553.2-2934s1c1	WRN	2934	CDS	6373.65	9256.38	7660.29	5261.47	8471.21	8664.1	7284.07	8875.65	9258.24	4213.73	11322.1	8969.84	4847.41	6752.64	5754.68	4764.94	7675.69	7230.64	6418.99	7867.42	6753.08
TRCN0000004902	CCTGTTTATGTAGGCAAGATT	NM_000553.2-2541s1c1	WRN	2541	CDS	4186.01	2629.9	3081.89	2987.39	3019.21	2803.65	2820.31	1762.28	2605.37	2024.99	1710.67	1469.64	4515.35	3388.35	3292.84	4621.99	3782.45	3695.5	3736.66	4878.27	2970.04
TRCN0000004903	GCTGGCAATTACCAGAACAAT	NM_000553.2-5088s1c1	WRN	5088	3UTR	2713.67	3171.7	2629.32	3347.57	2470.53	2036.08	4710.97	1847.95	1992.56	5422.72	1612.92	1699.17	3572.58	3352.26	3519.13	3283.84	3291.84	3109.8	3103.18	2989.16	2527.49
TRCN0000004904	GCCTTTATTCAATACCCATTT	NM_000057.1-1541s1c1	BLM	1541	CDS	3749.04	1339.3	4025.89	3276.94	3486.61	5017.47	2736.75	2132.48	4311.71	2753.66	2078.68	2700.79	3011.5	2113.21	3031.45	2847.05	1693.4	3531.65	2917.12	3030.93	2376.69
TRCN0000004905	CCATCAATGATTGGGATGATA	NM_000057.1-523s1c1	BLM	523	CDS	0	468.755	0	0	627.067	0	0	1349.25	0	0	428.387	0	408.404	501.235	394.049	226.335	633.047	233.584	0	526.816	0
TRCN0000004908	CGAAGGAAGTTGTATGCACTA	NM_000057.1-418s1c1	BLM	418	CDS	3846.45	4258.36	1490.97	2846.14	3884.33	3552.36	4334.93	5051.26	3071.4	3564.2	3418.47	2217.87	4213.82	3809.39	4283.82	4483.02	2658.8	2328.87	4367.93	4386.26	3369.98
TRCN0000005514	GCTGTGTTAAACCTCAGAGTT	NM_021960.3-3125s1c1	MCL1	3125	3UTR	353.473	197.851	1465.98	635.614	162.573	1009.96	118.384	0	1574.23	447.572	264.507	1475.6	858.794	681.68	1322.6	1107.85	482.698	1872.16	1105.27	503.608	557.293
TRCN0000005515	GCAGAAAGTATCACAGACGTT	NM_021960.3-1001s1c1	MCL1	1001	CDS	5585.99	7606.61	6180.43	7800.4	6140.03	12835.9	9146.87	10010.7	15169.9	10818.1	10450.9	14812.6	4232.9	6431.85	4869.04	4213	5499.59	6864.57	4644.8	4532.47	4550.13
TRCN0000005516	GCTGGAGATTATCTCTCGGTA	NM_021960.3-664s1c1	MCL1	664	CDS	2126.4	2282.9	2107.34	1303.01	1036.4	1850.24	922.696	1333.95	1012.79	1208.99	457.138	813.814	3351.2	4214.38	2063.88	2858.97	1479.75	1600.22	1800.77	2021.39	1386.68
TRCN0000005945	CCACTGCATTTGACACGACAT	NM_002154.3-952s1c1	HSPA4	952	CDS	9365.64	7734.45	6855.12	9989.74	7405.77	5585.74	11131.5	7220.45	5533.66	13973	7202.08	5890.47	4908.48	6403.78	5376.23	6357.23	7026.82	8893.61	8762.44	10088.4	5527.04
TRCN0000005946	GCCTTCGGATTCAGACAAGAA	NM_002154.3-2759s1c1	HSPA4	2759	CDS	1483.47	3.04386	0	794.518	124.833	88.8764	605.845	217.225	0	1129.85	250.132	119.24	694.669	477.176	171.665	1215.06	79.1308	62.7538	706.577	225.115	6.55639
TRCN0000005947	CCAATCGAGAATCAGCTATTA	NM_002154.3-2019s1c1	HSPA4	2019	CDS	300.591	502.237	716.33	981.671	722.868	622.135	1173.39	819.95	590.795	204.682	250.132	137.126	2561.11	2498.16	2075.58	2815.29	2927.84	1275.99	932.504	1081.48	1091.64
TRCN0000005949	AGAGAGCCAAACTGACTATAT	NM_054014.1-315s1c1	FKBP1A	315	CDS	1834.16	3056.04	2909.75	2129.31	1579.28	1866.4	1594.7	1655.2	726.568	1752.08	1394.41	1544.16	3320.67	3588.84	3011.94	4308.3	2856.62	2363.73	2855.1	2712.99	2960.21
TRCN0000005951	GCCAAACTGACTATATCTCCA	NM_054014.1-320s1c1	FKBP1A	320	CDS	595.616	876.632	846.825	575.584	508.04	495.553	3.48187	241.702	433.005	218.328	247.257	295.119	2763.41	2273.6	2110.7	4665.67	1669.66	1112.14	660.062	443.268	1727.61
TRCN0000005953	GAGAGCCAAACTGACTATATC	NM_054014.1-316s1c1	FKBP1A	316	CDS	1742.32	2130.7	2443.3	1062.89	1965.39	2434.67	769.493	1444.09	2047.6	335.679	701.52	1338.47	2828.29	2939.24	2953.42	2283.2	2223.58	2632.18	2033.35	1933.21	2625.83
TRCN0000005954	GCACTGTTAAACATTCCACTT	NM_005933.1-2990s1c1	MLL	2990	CDS	0	109.579	1299.39	31.7807	272.89	1287.36	6.96374	302.892	168.799	0	69.0019	769.099	729.021	721.778	893.438	790.186	894.178	993.603	163.908	60.3401	547.458
TRCN0000005956	CGCCTAAAGCAGCTCTCATTT	NM_005933.1-11113s1c1	MLL	11113	CDS	300.591	298.298	383.153	24.7183	0	218.151	0	0	0	0	2.87508	0	893.146	990.44	713.97	619.443	530.177	1453.8	188.273	264.568	668.752
TRCN0000005957	GCCTCCATCAACAGAAAGGAT	NM_005933.1-915s1c1	MLL	915	CDS	2054.04	2873.41	1718.64	967.546	1872.49	1465.11	1706.12	1324.77	1654.96	1004.31	1219.03	1135.76	2400.81	3653	3288.94	2962.21	2318.53	3583.94	3196.21	3622.73	1934.13
TRCN0000006074	CCTGACTTTCTGAAGCTAGAA	NM_001929.2-578s1c1	DGUOK	578	3UTR	1970.54	764.009	1085.6	1454.85	1541.54	1338.53	1256.96	2010.1	1115.54	785.98	1365.66	1123.84	2015.3	1567.86	1490.36	1143.59	1527.22	1209.75	1089.77	1151.1	2209.5
TRCN0000006076	CTCTCCATCGAAGGCAACATT	NM_001929.2-206s1c1	DGUOK	206	CDS	590.049	340.913	58.306	349.588	383.207	2.69322	146.239	12.2381	0	171.933	54.6265	0	793.907	1283.16	1197.75	702.829	1123.66	1272.51	1594.78	485.042	399.94
TRCN0000006098	CCTAGAGCTGATTGAGTTCTT	NM_017572.2-661s1c1	MKNK2	661	CDS	562.217	152.193	691.342	346.057	0	791.808	59.1918	3.05951	821.976	73.6857	43.1262	485.904	114.506	336.83	288.709	492.377	23.7392	477.627	462.929	292.418	1071.97
TRCN0000006099	CCTGGGCGTCATCTTGTATAT	NM_017572.2-1075s1c1	MKNK2	1075	CDS	58.4483	727.483	455.342	0	928.988	471.314	0	458.927	264.207	0	554.891	321.949	1961.87	2638.5	1291.39	718.712	364.002	557.812	471.789	965.442	635.97
TRCN0000006347	CCAGGCTTAATTGCCCTACAA	NM_003821.4-2291s1c1	RIPK2	2291	3UTR	1683.87	1671.08	719.107	1285.35	1315.1	638.294	2684.52	1523.64	601.804	2068.66	1955.05	739.289	2072.56	2217.46	2695.92	2390.41	2421.4	1147	2188.39	1436.56	983.458
TRCN0000006348	GCCAGTATCAAGCACGATATA	NM_003821.4-867s1c1	RIPK2	867	CDS	2382.46	590.509	1921.32	3570.03	644.485	2030.69	2698.45	868.902	1489.83	4025.42	695.77	3460.95	3450.44	1692.17	3491.82	3919.17	1907.05	1767.57	2113.08	1914.64	2147.22
TRCN0000006349	GCACCATTTCTGGATCTCAAA	NM_003821.4-1438s1c1	RIPK2	1438	CDS	3609.88	1016.65	988.425	4180.93	1204.78	700.238	3499.28	758.759	319.25	4055.44	1331.16	587.258	3038.22	4074.04	2344.79	3545.91	1606.36	1913.99	3047.8	1234.65	1062.13
TRCN0000006352	CCAGATTCAAATGAGGAGTAA	NM_021135.3-3042s1c1	RPS6KA2	3042	3UTR	5034.9	2130.7	2645.98	5247.35	2453.11	1195.79	4369.75	1915.26	1570.56	7666.04	1141.41	1061.24	2503.86	3608.89	3398.18	4391.69	4091.06	1042.41	4919.46	2896.33	2570.1
TRCN0000006353	CCCTTCATTGTGAAGCTTCAT	NM_021135.3-573s1c1	RPS6KA2	573	CDS	754.261	1881.11	183.247	476.711	789.639	482.087	616.291	520.117	172.468	687.733	580.766	71.5441	1950.42	1668.11	2071.68	1286.53	1226.53	2116.2	549.313	1510.82	940.842
TRCN0000006354	CGCCACCTACTTTGCTCTAAA	NM_021135.3-2306s1c1	RPS6KA2	2306	CDS	4094.16	6011.63	5575.16	3372.29	6889.02	4688.9	5149.69	7651.84	7408.79	4254.66	5474.15	6209.43	4561.15	3661.02	4080.94	4780.83	5554.98	4305.61	4640.37	5924.94	5005.8
TRCN0000006358	GCACAATTTGAACTGTCACAA	NM_003318.3-522s1c1	TTK	522	CDS	0	0	0	0	0	0	0	0	0	0	0	0	0	84.2075	0	0	0	0	0	0	0
TRCN0000006403	CGGACAGACATATAGGATATT	NM_004431.2-3352s1c1	EPHA2	3352	3UTR	4742.66	4328.37	11139.2	5886.49	4871.38	10156.1	7663.6	5605.03	9309.61	6077.7	7115.82	10269.6	7229.14	5569.72	5044.61	5154.08	7699.43	6794.85	4168.58	4400.19	8097.14
TRCN0000006405	CCATCAAGATGCAGCAGTATA	NM_004431.2-2881s1c1	EPHA2	2881	CDS	1402.76	1107.97	502.542	1465.44	1747.66	864.525	1497.2	443.629	168.799	649.526	97.7527	757.175	4026.79	3207.9	3292.84	2545.27	1875.4	2025.55	2261.49	707.836	1363.73
TRCN0000006485	CCCGATAACTTTGTGATGTTT	NM_004380.1-7983s1c1	CREBBP	7983	3UTR	4188.79	2718.17	2604.33	5017.82	3742.08	1508.2	3997.19	2028.46	2311.81	2947.43	2938.33	3443.06	2015.3	3163.8	1521.58	2505.57	2389.75	1927.94	3962.59	2562.13	1950.53
TRCN0000006486	GCTATCAGAATAGGTATCATT	NM_004380.1-3884s1c1	CREBBP	3884	CDS	1931.58	170.456	1688.1	1853.87	447.075	1042.28	1796.64	413.034	1515.52	1329.07	592.267	1928.71	2927.53	3143.75	2672.51	2370.56	1740.88	2715.85	2677.9	905.102	3032.33
TRCN0000006487	GCGTTTACATAAACAAGGCAT	NM_004380.1-2211s1c1	CREBBP	2211	CDS	5285.39	5512.43	5738.97	5900.62	6456.46	6382.94	8011.78	7664.08	5757.5	8883.22	8812.12	6591	3572.58	3440.48	3366.97	4232.86	4953.59	4486.9	3668	4458.21	5192.66
TRCN0000006502	GCCACATCAAACCTTTGAGTA	NM_003722.3-2716s1c1	TP63	2716	3UTR	267.192	295.255	291.53	218.934	75.4802	522.485	0	0	231.181	251.077	8.62524	166.936	1137.42	1090.69	971.467	210.452	332.349	1021.49	181.628	482.721	288.481
TRCN0000006503	CCTAGTCATTTGATTCGAGTA	NM_003722.3-870s1c1	TP63	870	CDS	2602.34	3987.46	4692.24	2789.64	4145.61	5179.07	3304.29	3059.51	3306.25	2434.36	3214.34	4432.75	2885.55	5264.97	4170.68	2600.86	4375.93	5114.44	3238.29	3263.01	4166.58
TRCN0000006504	GAGTGGAATGACTTCAACTTT	NM_003722.3-2058s1c1	TP63	2058	CDS	2683.05	1427.57	1066.17	3517.07	1318	770.262	3206.8	2539.4	2689.77	5018.81	2021.18	706.498	1343.54	729.798	1295.29	2378.5	1147.4	997.089	1614.72	1065.24	1117.86
TRCN0000006507	CTCTCCTTCCTGTGTGTCCAA	NM_005427.1-2076s1c1	TP73	2076	3UTR	3086.63	5454.6	3748.24	2401.21	3945.29	3759.74	1942.88	5182.82	5588.7	2969.26	3912.98	1949.58	1568.73	4222.4	2649.1	2827.2	3473.84	4525.25	3597.12	3959.24	4812.39
TRCN0000006508	CCCGCTCTTGAAGAAACTCTA	NM_005427.1-545s1c1	TP73	545	CDS	428.621	1458.01	2654.31	653.27	1773.79	2620.51	553.617	1854.07	1875.13	245.619	1656.05	2933.31	1042	1467.62	2001.46	706.8	933.744	1603.71	810.68	1538.67	2166.89
TRCN0000006511	CCAAGGGTTACAGAGCATTTA	NM_005427.1-1643s1c1	TP73	1643	CDS	592.833	1260.16	1227.2	356.65	1233.81	1206.56	0	388.558	590.795	103.706	632.518	736.308	2549.66	1291.18	905.142	1675.67	1535.14	895.985	626.838	826.196	1534.19
TRCN0000006559	GCTTGCCTTGAAGGACAAGAA	NM_003550.1-1211s1c1	MAD1L1	1211	CDS	1700.57	2115.48	1252.19	960.484	1172.85	1034.2	1532.02	1080.01	620.152	745.044	506.014	602.163	2866.46	1980.88	2516.45	2839.11	2769.58	1837.29	1273.61	2065.49	1498.13
TRCN0000006560	CCTGAGATCTTTGAACAACTT	NM_003550.1-218s1c1	MAD1L1	218	CDS	10172.8	8455.85	6638.55	12380.4	9588.89	9692.91	10887.8	10754.2	10252.7	10078.6	10330.2	12612.6	7668.08	5252.94	5684.45	10423.3	7778.56	9127.2	8128.95	8018.28	8280.72
TRCN0000006561	AGCGATTGTGAAGAACATGAA	NM_003550.1-896s1c1	MAD1L1	896	CDS	6685.37	8522.81	6291.49	9844.96	9269.55	6474.51	12726.2	11427.3	7845.47	9999.42	13630.8	10132.4	2629.82	4880.02	5099.23	4951.57	5214.72	3709.45	6751.24	6266.09	5117.26
TRCN0000006986	GCCAGAGAAGAGTCCTTTCTT	NM_015690.2-4384s1c1	STK36	4384	3UTR	904.557	1098.83	874.589	1066.42	1111.88	576.35	779.939	660.855	510.066	322.034	388.136	456.094	2045.84	2381.87	2450.13	1103.88	1020.79	2206.84	1271.39	1489.94	1176.87
TRCN0000006988	CGGGATCTTAGCCTCAGAATT	NM_015690.2-1284s1c1	STK36	1284	CDS	0	0	0	0	0	0	0	0	0	0	0	0	7.63372	4.00988	11.7044	0	0	10.459	0	0	0
TRCN0000006989	CCAGCATGGAAGTATCCTCAT	NM_015690.2-3054s1c1	STK36	3054	CDS	2777.69	2535.54	4198.03	3298.13	2975.66	5434.92	4418.49	2003.98	5735.49	2286.98	2423.69	7690.99	2919.9	2157.32	2731.03	2453.95	1392.7	3437.52	3269.3	3573.99	4389.5
TRCN0000007702	CCTGTTATCCTTGTTTGTAAA	NM_018223.1-2974s1c1	CHFR	2974	3UTR	7275.42	5482	4564.52	8146.45	6674.2	4492.3	7966.52	6437.22	1926.51	7769.74	7437.83	4754.7	5515.37	4410.87	3675.19	3939.02	5784.46	4465.98	5641.54	4458.21	3130.68
TRCN0000007704	GCAGTGAAGAAGATGTGCAAA	NM_018223.1-1053s1c1	CHFR	1053	CDS	754.261	1193.19	660.801	635.614	1396.38	1047.66	438.716	1138.14	0	51.8529	583.641	623.03	3183.26	1916.72	2173.12	1024.46	1709.23	1345.72	1198.3	1417.99	1189.98
TRCN0000007706	GCAGCCTTTCTGCCACCTGTA	NM_018223.1-1483s1c1	CHFR	1483	CDS	706.946	818.799	1549.27	257.777	728.675	2194.98	731.193	510.939	2388.87	245.619	511.764	1436.84	572.529	1391.43	795.901	1099.91	585.568	1251.59	841.69	942.234	1206.38
TRCN0000008036	CCCTAGTATCTGGCTGGGTTT	NM_000674.1-2509s1c1	ADORA1	2509	3UTR	1653.25	1817.19	2665.42	1468.97	1733.14	2730.93	2520.87	2334.41	1555.88	1771.19	1354.16	1177.5	1633.62	1632.02	2703.72	2672.34	2199.84	2046.47	1690.02	2255.79	2737.29
TRCN0000008037	CCCAGCATCCTTACCTACATT	NM_000674.1-1206s1c1	ADORA1	1206	CDS	2268.35	1464.1	4050.88	2902.64	885.441	2566.64	2245.81	1398.2	2418.22	2824.62	1167.28	4116.77	2431.34	1403.46	3296.75	1806.71	1353.14	2049.96	1010.03	1587.41	2527.49
TRCN0000008038	CCTTACCTACATTGCCATCTT	NM_000674.1-1214s1c1	ADORA1	1214	CDS	1664.38	1357.56	1743.63	2281.15	1648.95	1047.66	292.477	963.747	1955.86	1159.87	1040.78	488.885	3007.69	2810.93	3144.59	1798.77	1527.22	2433.45	1975.76	1578.13	1891.52
TRCN0000008041	CCCAGAGGTGACATTTGACTT	NM_000675.3-1953s1c1	ADORA2A	1953	3UTR	2972.51	6200.35	4533.98	1896.25	5742.3	3681.64	3972.81	10301.4	5085.98	3654.26	9516.52	6060.38	3919.92	3504.64	2173.12	1421.54	3600.45	2733.28	2631.39	4330.56	3855.16
TRCN0000008042	CCACACCAATTCGGTTGTGAA	NM_000675.3-1112s1c1	ADORA2A	1112	CDS	2702.54	2879.49	2848.66	3118.04	2458.91	3420.39	4547.32	2716.85	4289.69	2966.53	2213.81	1913.81	2595.47	3564.78	3562.05	3720.63	1740.88	2848.33	3229.43	1858.94	3799.43
TRCN0000008044	GCTGGGTGTCTATTTGCGGAT	NM_000675.3-860s1c1	ADORA2A	860	CDS	4261.16	3588.71	3387.3	5667.56	2853.73	3767.82	5261.11	2885.12	4047.5	4530.3	2849.2	4847.11	3221.43	1194.94	2906.6	4526.7	3141.49	3301.55	3838.55	4446.6	5235.28
TRCN0000008056	CCGTGTCTATATAGTGGCCAA	NM_000679.2-843s1c1	ADRA1B	843	CDS	5608.25	5080.21	5033.75	8799.73	5489.74	6692.66	7935.18	3977.37	6667.55	7958.05	4864.64	7118.64	4423.74	3348.25	2887.09	4947.6	4510.46	6135.93	5001.41	5451.5	5084.48
TRCN0000008057	CTACCCTTCTTCATCGCTCTA	NM_000679.2-1093s1c1	ADRA1B	1093	CDS	4361.36	4812.35	5411.35	3612.41	6021	5820.05	4738.82	6599.37	7133.58	4456.62	6862.82	9229.19	4576.42	5517.6	3203.11	4034.32	4462.98	3869.82	3769.88	5347.06	2629.11
TRCN0000008058	GTCACCGAAGAACCCTTCTAT	NM_000679.2-760s1c1	ADRA1B	760	CDS	4581.23	2432.05	2951.39	2069.28	2183.12	3301.89	2294.55	2349.71	2278.78	3138.46	2406.44	1955.54	2637.45	3304.14	3207.01	4113.73	2310.62	3123.75	3495.23	2566.78	4507.52
TRCN0000008078	GAACGAGGAGATCTGTGTTTA	NM_000684.1-1563s1c1	ADRB1	1563	3UTR	6351.38	7710.1	8376.62	7715.65	7864.46	7664.91	7963.04	10549.2	9918.76	10261.4	12615.9	7962.26	5492.46	4206.36	6542.77	5090.55	6987.25	8809.94	7249.61	6191.83	7395.61
TRCN0000008079	CGCCTCGGAATCCAAGGTGTA	NM_000684.1-1499s1c1	ADRB1	1499	CDS	3671.11	2212.89	4739.44	1836.22	998.662	4505.76	5699.82	1615.42	4322.71	4172.79	1624.42	3544.41	267.18	2690.63	1857.1	2414.24	1820.01	3514.22	3703.44	2130.47	3796.15
TRCN0000008080	GCTCACCAACCTCTTCATCAT	NM_000684.1-359s1c1	ADRB1	359	CDS	489.852	900.983	719.107	741.55	432.56	107.729	978.405	186.63	322.919	133.726	8.62524	211.651	1183.23	1607.96	1584	917.251	1115.74	1547.93	296.806	782.101	154.075
TRCN0000008092	CCAGATTGTTCTGTCCAGTTT	NM_032049.1-1685s1c1	AGTR1	1685	3UTR	456.453	6.08772	5.55295	116.529	0	0	0	0	0	0	0	0	1896.98	882.174	1463.05	150.89	150.349	435.791	394.265	185.662	265.534
TRCN0000008093	GCCAGCTATAATCCATCGAAA	NM_032049.1-698s1c1	AGTR1	698	CDS	5154.58	4328.37	2448.85	4929.54	2964.05	2862.9	3502.76	4433.24	3930.07	2966.53	2946.96	1702.15	3217.61	2927.21	2598.38	3827.84	4914.02	4305.61	4824.21	4915.4	3920.72
TRCN0000008094	CCTCAGATAATGTAAGCTCAT	NM_032049.1-1237s1c1	AGTR1	1237	CDS	247.709	1086.66	1546.5	307.214	609.648	1710.2	0	562.951	965.088	0	221.381	1758.79	1057.27	838.065	1057.3	810.04	886.265	864.609	505.014	642.854	927.729
TRCN0000008102	CCAGAAATACAACAGAAGTTA	NM_000706.3-3461s1c1	AVPR1A	3461	3UTR	2084.66	2757.74	2057.37	2789.64	2580.84	3237.25	3791.76	2224.27	972.427	3345.88	2156.31	2211.91	2271.03	1583.9	1365.52	2283.2	902.091	3521.19	2733.28	1993.55	2301.29
TRCN0000008103	CCCAACAAACAGTACGGGTAT	NM_000706.3-3153s1c1	AVPR1A	3153	CDS	2538.33	4404.47	5716.76	3365.22	3498.22	4352.25	3603.74	3766.26	9008.71	3056.59	3151.09	6820.54	4732.91	5317.1	3335.76	3958.87	3916.98	5072.6	4372.36	4787.76	5661.44
TRCN0000008104	GCTGCTGTAATCCCTGGATAT	NM_000706.3-2996s1c1	AVPR1A	2996	CDS	1349.88	1972.42	2826.45	1603.16	1785.4	2345.8	1249.99	1615.42	1225.63	764.148	1699.17	1415.98	3538.23	3841.47	3031.45	4050.2	3592.54	3535.13	3309.17	2882.4	3022.49
TRCN0000008132	GCTAGAACTTTGAAGGACAAT	NM_000623.2-1770s1c1	BDKRB2	1770	3UTR	2335.15	4511	5105.94	1906.84	3628.86	4791.24	2409.45	4983.95	6205.19	1937.66	4810.01	5061.75	3874.11	3324.19	4416.47	3212.37	4550.02	4267.26	2540.57	4274.87	3786.31
TRCN0000008133	GCCACCCTAGAGAACATCTTT	NM_000623.2-352s1c1	BDKRB2	352	CDS	1820.25	3119.96	2187.86	1038.17	3013.4	1799.07	3471.42	3549.04	1691.66	1790.29	3723.23	1091.05	3900.83	3745.23	3866.36	2338.79	2453.06	2670.52	2011.2	2601.59	2589.77
TRCN0000008134	CGAGCGCATCATCGATGTAAT	NM_000623.2-1059s1c1	BDKRB2	1059	CDS	3771.31	3180.84	3678.83	3354.63	1863.78	2857.51	3206.8	2683.19	2348.5	2467.11	2116.06	959.884	2938.98	2654.54	2972.92	2299.08	2160.27	3894.22	3643.63	3488.12	3753.53
TRCN0000008291	TCCAGCTTCGTCTCACCTTGA	NM_002029.3-1183s1c1	FPR1	1183	3UTR	2919.63	3101.7	3309.56	2454.18	2148.28	6862.33	3558.47	2998.32	4619.95	3853.49	3973.36	6543.31	942.765	3372.31	3234.32	2366.59	2017.84	3249.25	2352.3	2671.21	3127.4
TRCN0000008292	GCTGTCAGTTATGGGCTTATT	NM_002029.3-747s1c1	FPR1	747	CDS	1839.73	1202.33	1610.36	1122.92	177.088	724.477	1862.8	195.809	1020.13	545.82	322.009	542.543	2877.91	3063.55	2664.71	1310.36	1107.83	2551.99	1900.45	1042.03	917.894
TRCN0000008293	CGTCTTTACCATAGTGGACAT	NM_002029.3-395s1c1	FPR1	395	CDS	4606.28	4678.42	2815.35	5088.44	6314.21	3781.29	4230.47	5705.99	3075.07	3880.78	4597.25	2632.23	4240.53	3356.27	3008.04	4387.72	3972.37	3883.77	4303.69	4448.92	3468.33
TRCN0000008814	CCAATGGTATGCTGGAGAGTT	NM_000406.1-2063s1c1	GNRHR	2063	CDS	4934.7	3868.75	4372.95	4117.37	3663.69	3743.58	3875.32	2585.29	4377.76	4573.97	3429.97	4185.33	4007.7	4543.19	4603.74	4371.83	5586.64	3719.91	2830.74	4135.62	3196.24
TRCN0000008815	TGACGGTTACTTTCTTCCTTT	NM_000406.1-1864s1c1	GNRHR	1864	CDS	6226.13	2389.43	2840.33	3845.47	2209.25	2986.78	2329.37	1575.65	2649.41	4773.19	1423.16	1878.03	4744.36	2923.2	4190.18	3613.41	2753.75	3570	3610.41	3330.31	1819.4
TRCN0000008816	GTTGCATTTGCCACTTCATTT	NM_000406.1-2556s1c1	GNRHR	2556	CDS	292.241	155.237	283.2	116.529	470.3	53.8645	0	125.44	238.52	0	0	116.259	1198.49	890.193	1065.1	829.894	1748.79	760.019	230.357	410.777	544.18
TRCN0000008897	CCAATCCTCTACAACCTCATT	NM_001507.1-1054s1c1	MLNR	1054	CDS	1689.43	3646.55	2418.31	1186.48	3303.71	2421.21	1201.25	3940.65	1728.35	589.485	2369.07	1746.87	3431.36	3047.51	3288.94	2223.64	3109.84	3489.81	2832.95	2483.23	1583.37
TRCN0000008898	GAGCGCATCTATCAACCCAAT	NM_001507.1-1038s1c1	MLNR	1038	CDS	5647.22	5238.49	5494.64	5985.37	5199.43	4594.64	5724.19	4723.89	3695.22	5430.91	4729.51	4179.37	3996.25	5665.96	3807.84	4892.01	6710.29	6582.18	5829.81	5818.18	5592.6
TRCN0000008899	CTTCCACGTTGGCAGAATCAT	NM_001507.1-939s1c1	MLNR	939	CDS	264.409	121.754	83.2942	98.8733	269.987	32.3187	0	452.808	0	0	224.256	2.98101	274.814	1676.13	1252.37	412.962	419.393	826.259	285.732	751.931	416.331
TRCN0000009063	GCTCTGGTTCTATGCCAAGAT	NM_000861.2-796s1c1	HRH1	796	CDS	2365.76	2888.63	3198.5	2697.83	2238.28	3070.27	2862.1	2986.09	3412.67	2317	3082.09	2983.99	1423.69	2482.12	1985.85	3283.84	2184.01	3298.06	2875.04	2996.12	2511.1
TRCN0000009065	CGTCGTCATGCCTATGAACAT	NM_000861.2-412s1c1	HRH1	412	CDS	192.044	188.719	41.6471	0	98.7049	121.195	0	122.381	0	0	0	0	354.968	741.828	905.142	162.802	7.91308	390.468	223.712	271.531	108.18
TRCN0000009066	GCCATCAATGAGGTGTTAGAA	NM_022304.1-1315s1c1	HRH2	1315	CDS	3017.04	5442.43	2973.6	2542.46	4877.18	5141.36	3502.76	5843.67	5166.71	3255.81	5350.53	6483.69	2687.07	2682.61	2309.67	2521.45	3600.45	3970.92	1630.22	4836.49	3471.61
TRCN0000009067	GCCAAGAGGATCAATCACATT	NM_022304.1-1162s1c1	HRH2	1162	CDS	1088.25	697.044	344.283	1235.92	75.4802	0	766.011	94.8449	0	982.476	54.6265	2.98101	2022.94	3127.71	1732.25	1358.01	941.657	1366.64	1346.7	647.496	376.992
TRCN0000009068	CCGCAACCTGACCAATTGTTT	NM_022304.1-672s1c1	HRH2	672	CDS	69.5813	0	2.77647	120.06	0	0	118.384	0	0	226.515	0	119.24	354.968	990.44	589.123	504.29	118.696	257.988	349.966	440.947	91.7894
TRCN0000009131	CGTCACATCTTTAACCCACTA	NM_000634.2-1419s1c1	CXCR1	1419	3UTR	3916.03	6626.49	3401.18	3287.54	4900.41	1852.94	3084.94	5048.2	1632.94	2600.83	3205.71	2188.06	5259.64	3223.94	2617.89	2751.75	6805.25	3747.8	3413.27	4474.45	2815.97
TRCN0000009132	GCCACTGAGATTCTGGGATTT	NM_000634.2-984s1c1	CXCR1	984	CDS	2276.7	2258.55	2409.98	2464.77	1164.14	2340.41	3210.28	1731.68	2909.94	2644.5	1273.66	1526.27	1370.25	2037.02	2352.59	1552.58	2991.15	1690.87	2106.44	2441.45	2406.19
TRCN0000009133	CCTGGGAAATGACACAGCAAA	NM_000634.2-689s1c1	CXCR1	689	CDS	3403.92	2456.4	2423.86	3449.97	3071.47	2340.41	4512.5	3304.27	3386.98	3272.19	2670.95	1976.41	3668	4106.12	3663.48	4888.04	3117.75	4678.65	3962.59	4207.56	3756.81
TRCN0000009136	GCCACTAAATTGACACTTAAA	NM_001557.2-2652s1c1	CXCR2	2652	3UTR	1299.78	797.492	563.624	1197.07	313.533	1357.38	518.799	82.6069	436.675	100.977	149.504	363.683	3133.64	2029	1775.17	2644.54	917.918	1791.97	1118.56	930.631	1652.21
TRCN0000009137	CCCTGGAAATCAACAAGTATT	NM_001557.2-536s1c1	CXCR2	536	CDS	6610.22	5743.77	3412.29	9308.22	8218.64	5943.94	8572.36	8765.51	5089.65	10223.2	10031.2	3979.64	3484.79	2498.16	3897.57	3887.4	6164.29	2858.79	4928.32	4643.87	4979.58
TRCN0000009138	CCGTCTACTCATCCAATGTTA	NM_001557.2-965s1c1	CXCR2	965	CDS	5371.68	3622.2	4886.59	5671.09	2647.61	4346.86	3053.6	2355.83	6073.08	3626.97	1670.42	3416.23	5351.24	5313.09	4755.9	6535.91	4399.67	3765.23	4762.19	4534.79	4661.59
TRCN0000009184	GCTGCCTCAATGCCATTATAT	NM_005958.2-941s1c1	MTNR1A	941	CDS	1341.53	837.062	1138.35	667.395	972.534	1085.37	261.14	510.939	994.444	687.733	408.261	840.643	2316.84	1607.96	2329.18	925.193	403.567	2307.95	1242.6	870.29	1186.71
TRCN0000009185	GCTGATGTCGATATTTAACAA	NM_005958.2-330s1c1	MTNR1A	330	CDS	6295.71	5825.95	7696.39	6059.52	6105.19	6657.65	9105.09	7636.55	14109.4	5665.61	4183.24	9574.99	6439.05	3813.4	5091.42	7052.12	6646.99	4535.71	7185.37	5516.48	8444.63
TRCN0000009186	CCACTGATGACCAACAATAAT	NM_005958.2-1087s1c1	MTNR1A	1087	CDS	3749.04	2352.91	2793.13	6041.87	2694.06	2755.17	6970.7	2469.03	2968.65	6375.17	2532.95	1249.04	5606.97	3949.73	3671.29	3315.61	3663.76	2443.91	4135.36	2643.36	2189.83
TRCN0000009269	GCAAATGCACTTCCTACAGAT	NM_000913.3-2773s1c1	OPRL1	2773	3UTR	7069.46	5649.41	3825.98	5339.16	9684.7	4344.17	6274.33	12023.9	6729.93	7884.37	8711.49	6349.54	3580.22	3147.76	3288.94	5011.13	6069.33	6111.53	5183.04	5771.77	5238.55
TRCN0000009270	GCCACCAATATTTACATCTTT	NM_000913.3-504s1c1	OPRL1	504	CDS	5853.18	5281.1	3403.96	6063.05	5033.95	3412.31	5988.82	6816.6	4484.17	4483.91	4361.5	4897.79	2984.79	3624.93	2770.05	3375.17	2959.49	3085.4	4496.4	4147.22	4323.94
TRCN0000009271	GCGCTGTGCAAGACAGTCATT	NM_000913.3-612s1c1	OPRL1	612	CDS	161.429	143.062	16.6588	67.0926	49.3525	0	0	116.262	0	0	8.62524	0	34.3518	12.0296	81.931	214.422	55.3916	115.049	416.415	229.757	72.1203
TRCN0000009457	GCTGGCTTCTTTACAGAAATT	NM_000916.3-2862s1c1	OXTR	2862	3UTR	64.0148	0	186.024	0	0	312.414	0	0	297.232	0	0	0	526.727	653.61	577.418	301.78	340.263	428.818	199.348	266.889	78.6767
TRCN0000009458	GCGCCTCTTCTTCTTCATGAA	NM_000916.3-838s1c1	OXTR	838	CDS	857.241	4063.56	2118.45	646.208	3988.84	1306.21	748.602	2202.85	436.675	1203.53	3490.35	757.175	1625.98	2622.46	2387.7	1937.74	3062.36	2262.62	1625.79	3613.45	1744
TRCN0000009459	CTACGGCCTTATCAGCTTCAA	NM_000916.3-1279s1c1	OXTR	1279	CDS	470.37	2739.48	1199.44	180.091	1538.64	1295.44	720.747	3255.32	1133.89	616.776	2561.7	1648.5	755.739	1086.68	1880.51	579.735	1574.7	962.226	540.454	2429.85	1665.32
TRCN0000009461	CCCTCTTTAACTTTCTAGTTT	NM_002563.2-2029s1c1	P2RY1	2029	3UTR	4965.32	6099.9	4742.22	5222.63	5161.69	3649.32	5685.89	6232.23	2161.36	6656.27	5180.9	2250.66	4435.19	3556.76	3835.15	3958.87	4755.76	4640.3	5566.23	5620.92	5438.52
TRCN0000009462	CGGCTGTCTACATCTTGGTAT	NM_002563.2-1000s1c1	P2RY1	1000	CDS	125.246	407.878	205.459	130.654	409.335	250.47	83.5649	312.07	190.816	111.893	143.754	122.221	137.407	320.79	269.202	123.094	506.437	425.332	181.628	450.23	222.917
TRCN0000009463	GCTTTCAATGACAGGGTTTAT	NM_002563.2-1725s1c1	P2RY1	1725	CDS	1277.51	715.308	683.013	1165.29	243.859	360.892	567.545	201.928	0	447.572	261.632	2.98101	2545.85	1403.46	1525.48	1226.97	965.396	1352.69	1415.37	872.611	793.323
TRCN0000009825	TACAATGTACACATGTAACAC	NM_000059.x-665s1c1	BRCA2	665	CDS	1177.32	109.579	427.577	614.427	191.604	142.741	741.638	0	0	223.786	365.135	0	1572.55	2229.49	2102.89	1747.15	807.134	773.964	1304.62	1028.1	1009.68
TRCN0000009836	GATAACCAGCATTGAGCACAA	NM_005235.x-225s1c1	ERBB4	225	CDS	5396.72	1929.81	3570.55	4791.82	2499.56	3476.95	3680.34	3111.53	2513.63	4503.01	1299.54	2304.32	3900.83	3600.87	4143.37	4824.5	3560.89	3242.28	4899.52	2648	2556.99
TRCN0000009877	GAGTAGTGCATCGCGATCTAA	NM_001259.x-534s1c1	CDK6	534	CDS	988.054	340.913	191.577	515.554	177.088	412.063	866.986	712.867	311.911	406.636	0	0	534.361	653.61	514.995	405.02	1392.7	407.9	161.693	280.814	980.18
TRCN0000009934	AGACAGAGTGGACAATTTATC	NM_000788.x-605s1c1	DCK	605	CDS	4556.18	3177.79	7926.83	3714.81	2615.68	5825.44	2064.75	4081.39	7797.76	2731.83	5172.27	6561.19	4381.76	3392.36	4084.84	5503.51	4550.02	3953.49	4197.37	4829.53	6320.36
TRCN0000009941	GATGGTGCAATGTTCAAAGTA	NM_000788.x-329s1c1	DCK	329	CDS	0	210.026	360.942	0	52.2556	199.299	0	0	7.33907	0	2.87508	0	1160.33	1367.37	1385.02	468.553	854.613	1854.72	192.703	218.153	1403.07
TRCN0000009959	CGTCTGAAGGAGTACACCATC	NM_001348.x-994s1c1	DAPK3	994	CDS	681.897	225.246	99.9531	504.96	72.5772	158.9	616.291	0	216.503	368.428	169.63	0	416.038	525.294	487.684	496.348	205.74	115.049	1096.41	4.64155	85.233
TRCN0000009968	CCAGGTCGGAGGCAATACATT	NM_002110.x-261s1c1	HCK	261	CDS	706.946	630.079	1243.86	1062.89	333.855	864.525	605.845	673.093	943.071	641.338	109.253	566.391	1622.17	1636.03	1353.81	968.872	783.395	662.402	941.364	461.834	898.225
TRCN0000009969	CAACAGCAACACACCAGGAAT	NM_002110.x-369s1c1	HCK	369	CDS	9051.13	10760.1	6991.16	7743.9	10436.6	5092.88	9843.25	13568.9	6337.29	8760.41	13679.6	5729.49	6824.55	5012.35	5243.58	7349.92	6552.03	7938.36	10494.5	9366.65	7395.61
TRCN0000009971	CAGGGAGATACCGTGAAACAT	NM_002110.x-742s1c1	HCK	742	CDS	16.6995	21.307	8.32942	14.1248	5.80617	32.3187	10.4456	24.4761	3.66954	13.6455	8.62524	8.94302	68.7035	36.0889	46.8177	11.9124	47.4785	17.4316	17.7198	18.5662	39.3383
TRCN0000010000	CCAGTCGGTGAGTGAGCAGAT	NM_003656.x-1039s1c1	CAMK1	1039	CDS	3637.71	5001.07	4089.75	2542.46	5071.69	3878.24	4251.36	6054.78	4803.42	3853.49	7351.58	5091.56	1862.63	2109.2	3722.01	2640.57	3750.8	4504.33	2899.4	3643.62	4271.49
TRCN0000010001	GGCGGAGGACATTAGAGACAT	NM_003656.x-214s1c1	CAMK1	214	CDS	2273.92	4489.7	3523.35	2440.05	3056.95	2165.35	3137.16	2025.4	2271.44	2980.18	3996.36	1290.78	2190.88	3993.84	3448.9	3339.43	1883.31	3291.09	2934.84	3109.84	3455.22
TRCN0000010006	TGGTTATATCCCGAGCAATTA	NM_005433.x-427s1c1	YES1	427	CDS	322.857	861.413	638.589	586.178	595.133	218.151	268.104	428.332	168.799	106.435	46.0013	330.892	2912.27	1708.21	2637.4	3605.47	981.222	1446.82	841.69	981.688	488.451
TRCN0000010076	ATATCATGCTGGTGGCTCTAC	NM_001123.x-360s1c1	ADK	360	CDS	3696.16	5859.43	10603.4	3492.35	5777.14	11422	2231.88	6877.79	11419.6	3018.38	9062.25	11327.8	2637.45	3769.29	4611.54	4852.3	5602.46	7938.36	4476.46	4915.4	9877.2
TRCN0000010077	GAGCAGAATGAGCAGCCAACA	NM_001123.x-523s1c1	ADK	523	CDS	1402.76	1856.76	1937.98	582.646	659.001	1255.04	1124.64	1303.35	3229.19	592.214	1831.43	1639.55	1362.62	1475.64	940.255	1358.01	1274.01	1910.51	954.654	1787	1930.86
TRCN0000010079	GACATTAAAGAGATAGCCAAA	NM_001123.x-901s1c1	ADK	901	CDS	4514.43	3323.9	2237.84	4823.61	4888.8	2036.08	4655.26	4298.62	1930.18	5305.37	4401.75	2969.08	4198.55	4675.52	3093.87	3768.28	3212.71	2015.1	3056.66	4103.13	2625.83
TRCN0000010162	GGACAAGGACGGGCACATTAA	NM_005163.x-1044s1c1	AKT1	1044	CDS	500.985	316.562	824.613	783.924	519.652	358.199	633.7	480.344	348.606	1017.95	267.382	119.24	1206.13	1471.63	1310.9	1056.23	1084.09	1614.17	438.565	371.324	1294.89
TRCN0000010174	GGACTACCTGCACTCGGAGAA	NM_005163.x-981s1c1	AKT1	981	CDS	1572.54	2002.86	2040.71	798.049	1138.01	2060.32	609.327	798.533	2700.78	985.205	416.887	1803.51	1980.95	2690.63	2742.74	1917.89	3086.1	3437.52	2128.59	2058.53	2412.75
TRCN0000010176	GACAGCGCCAGAAGCCATTAA	NM_005356.x-1269s1c1	LCK	1269	CDS	904.557	715.308	1143.91	215.403	656.097	385.131	114.902	385.499	99.0775	2.7291	350.76	262.328	1026.74	1523.75	1221.16	1338.15	1622.18	1206.27	773.026	1218.41	904.782
TRCN0000010209	GAACAGATAAATACCGAACAT	NM_007194.x-1156s1c1	CHEK2	1156	CDS	2410.3	1528.02	702.448	2722.55	1291.87	939.935	2733.27	406.915	495.387	2666.33	322.009	1568.01	3229.07	1784.4	2274.56	3232.22	1922.88	1495.63	2203.9	2701.38	1524.36
TRCN0000010213	ACGATGCCAAACTCCAGCCAG	NM_007194.x-894s1c1	CHEK2	894	CDS	2610.69	1558.46	2596	1995.12	1352.84	2372.73	4132.98	1330.89	3827.33	5499.13	1417.41	3449.02	305.349	697.719	901.241	2005.25	870.439	1345.72	1517.26	1387.82	2176.72
TRCN0000010249	CGAGGAGTTCAAGACATACAA	NM_033018.x-1623s1c1	CDK16	1623	CDS	829.409	1591.94	1338.26	1468.97	1001.56	1271.2	1201.25	605.784	741.246	523.987	796.397	169.917	2732.87	2490.14	2036.57	2307.03	1986.18	1739.68	1439.73	1311.24	1445.68
TRCN0000010258	GGACCTCAAACACGCCAACAT	NM_033018.x-1095s1c1	CDK16	1095	CDS	3835.32	4681.46	3751.02	2143.43	3861.1	5259.86	3687.3	4167.06	3005.35	2898.3	4338.5	3618.94	1370.25	3508.65	1810.28	4248.74	3687.5	3134.21	3535.1	4230.77	1681.71
TRCN0000010296	CAGATATGACCAGAAGGCAAT	NM_000038.x-583s1c1	APC	583	CDS	5552.59	6468.21	6130.46	5635.78	6407.11	3843.23	5184.5	7119.49	4924.52	4797.76	10735.6	3580.19	6156.6	6006.8	3893.67	7925.69	6710.29	4089.46	6452.22	7083	6290.85
TRCN0000010303	TGGATGACTGAGTACCTGAAC	NM_000633.x-557s1c1	BCL2	557	CDS	1644.9	3138.22	1646.45	1423.07	2482.14	2410.43	1963.77	2924.9	2957.65	1836.68	2800.33	822.757	3530.6	3207.9	4139.46	2851.02	1606.36	2349.78	1940.32	3425.46	3111.01
TRCN0000010306	TAGTACTTATGTTGCACAATG	NM_000059.x-10567s1c1	BRCA2	10567	3UTR	4787.19	2587.28	2298.92	3852.53	3840.78	2133.03	4153.87	3062.57	1188.93	3269.46	1216.16	1824.38	4748.18	3905.62	3515.23	4463.16	5080.2	3943.03	4394.51	4147.22	1494.86
TRCN0000010317	GATTGGAATAGCTTCTGGAAT	NM_053056.x-3664s1c1	CCND1	3664	3UTR	3406.7	2937.33	2282.26	3227.51	2191.83	3142.99	2252.77	2120.24	2730.13	3337.69	2863.58	2736.56	3446.63	4583.29	3796.13	3958.87	5135.59	6073.18	2983.57	3202.67	4297.71
TRCN0000010342	GATCACAGGTTACCTATACAT	NM_004448.x-1365s1c1	ERBB2	1365	CDS	929.606	2505.1	1871.34	1352.45	2127.96	622.135	665.037	2505.74	407.319	450.301	1569.79	536.581	4866.5	2991.37	3690.8	4725.23	3663.76	3423.57	2398.82	4253.98	1403.07
TRCN0000010369	CAGTTGAGACCTTCTAATTGG	NM_004985.x-1160s1c1	KRAS	1160	3UTR	150.296	362.22	616.377	0	194.507	1209.26	0	3.05951	410.988	0	2.87508	193.765	2477.14	1403.46	2145.81	675.034	1266.09	1206.27	447.425	415.419	1144.09
TRCN0000010418	GACTTCTACTCGAACACGAAT	NM_000321.x-2850s1c1	RB1	2850	CDS	6440.44	2553.8	2634.87	6525.64	2110.54	1626.71	6796.61	1664.38	337.597	5556.45	1170.16	727.365	1717.59	1840.54	2309.67	3271.93	3853.67	3385.22	2764.29	2220.98	2052.15
TRCN0000010419	CAGAGATCGTGTATTGAGATT	NM_000321.x-4584s1c1	RB1	4584	3UTR	6613.01	7369.19	4714.45	6274.92	6613.23	4427.66	6681.71	7379.55	6010.7	10741.7	8492.99	5795.07	5988.66	6255.41	5044.61	7349.92	7248.38	5271.32	6729.09	7807.08	3907.61
TRCN0000010495	CAACTTGTGCCTTACGAAGGA	NM_003010.x-1101s1c1	MAP2K4	1101	CDS	5588.77	3503.49	1366.03	5939.46	1852.17	1642.87	5358.6	1135.08	1075.17	5570.09	1155.78	1204.33	4419.93	3693.1	4326.74	3895.34	5475.85	2893.65	4963.76	2668.89	3507.67
TRCN0000010647	GTGTGGAAGCAGTTGGTGAAT	NM_006238.x-1033s1c1	PPARD	1033	CDS	1386.06	1053.18	463.671	1179.42	1524.12	662.533	1431.05	972.925	194.485	2071.39	606.642	381.569	2904.63	2498.16	1966.34	2124.37	1456.01	1495.63	2011.2	939.914	1248.99
TRCN0000010740	CTGTGATCGAAGGTGCCAAAT	NM_002827.x-992s1c1	PTPN1	992	CDS	86.2808	289.167	366.495	102.405	278.696	298.948	0	113.202	69.7212	0	69.0019	217.613	603.064	364.899	479.881	698.858	648.873	481.113	119.609	545.382	498.286
TRCN0000011012	GCCAACTTGTTGGTCTGAATT	NM_003318.3-2515s1c1	TTK	2515	CDS	5193.55	7987.09	7249.37	4950.73	9510.51	10834.8	4804.98	9258.09	15852.4	5264.43	9062.25	20169.5	3797.78	5248.93	4357.95	4371.83	5990.2	5072.6	3594.9	5112.67	5451.64
TRCN0000011279	GCCTCCCTGGCAGCACAGGAA	NM_001840.1-1575s1c1	CNR1	1575	3UTR	1502.96	2888.63	3262.36	346.057	1143.82	4419.58	1330.07	1385.96	5951.99	592.214	2530.07	5282.34	114.506	2626.47	1342.11	1624.05	807.134	4131.29	1623.58	2506.44	3015.94
TRCN0000011280	CGCAACGTGTTTCTGTTCAAA	NM_001840.1-704s1c1	CNR1	704	CDS	6752.17	7010.01	9623.26	4265.68	6398.4	6606.48	4616.96	5143.04	9738.95	6361.53	6190.05	8194.78	5355.06	4984.28	5458.16	5392.33	7430.38	7537.43	5103.3	7236.17	6933.38
TRCN0000011281	CCAGGTGAACATTACAGAATT	NM_001840.1-370s1c1	CNR1	370	CDS	6379.21	4641.89	2940.29	8746.76	3646.28	4247.21	8004.82	4185.41	3871.36	8779.51	2840.58	4352.27	5202.38	4346.71	4338.44	5126.28	4494.63	3848.9	5453.26	4660.11	4199.37
TRCN0000011324	CCTGTGATTCTGTCCTTAGAA	NM_006639.2-1197s1c1	CYSLTR1	1197	CDS	75.1478	0	66.6354	3.53119	26.1278	0	160.166	0	0	0	2.87508	0	526.727	1210.98	713.97	226.335	633.047	739.101	363.256	118.359	0
TRCN0000011325	GCGTGACTTATGTACCCAGAA	NM_006639.2-1347s1c1	CYSLTR1	1347	CDS	4419.8	6519.95	6435.87	5215.57	7260.62	6937.74	5814.72	7076.66	8894.96	6500.71	6253.3	6731.11	3339.75	3248	3983.41	4911.86	5135.59	3908.17	4689.1	5906.37	5389.35
TRCN0000011326	CCATGACACTATTGATGACTT	NM_006639.2-442s1c1	CYSLTR1	442	CDS	7581.58	7083.07	6816.24	7863.96	8886.35	7193.6	10396.9	9689.48	11533.4	10073.1	10166.3	12013.5	7473.42	7694.96	6675.42	8672.2	7944.74	8698.38	8224.2	6614.21	7307.09
TRCN0000011478	TGCTGACTCCTACCAGAGCAT	NM_170699.1-1237s1c1	GPBAR1	1237	3UTR	1180.1	4861.05	2337.79	1055.83	3980.13	2038.77	985.369	4216.01	1280.67	1102.56	2619.2	1105.95	2351.19	4238.44	2965.12	2251.44	3758.71	2733.28	2824.09	3332.63	2894.65
TRCN0000011479	CTACCTGTACCTCGAAGTCTA	NM_170699.1-723s1c1	GPBAR1	723	CDS	0	0	0	0	0	0	0	0	0	0	0	0	0	0	0	0	0	0	0	0	0
TRCN0000011480	CGTCTACTTGGCTCCCAACTT	NM_170699.1-492s1c1	GPBAR1	492	CDS	0	118.711	0	0	0	0	0	0	0	0	2.87508	0	68.7035	352.869	292.611	99.2696	47.4785	149.912	0	2.32077	59.0075
TRCN0000011580	GCTTCTATTAGCCAGTCTTTA	NM_004778.1-1884s1c1	GPR44	1884	3UTR	161.429	630.079	513.648	293.089	127.736	2.69322	369.078	143.797	3.66954	453.03	327.759	0	1591.63	1295.19	994.876	817.982	846.7	997.089	810.68	782.101	734.315
TRCN0000011581	GCGCATTATGTGCTACTACAA	NM_004778.1-646s1c1	GPR44	646	CDS	25.0493	0	0	0	0	0	0	0	0	0	0	0	332.067	180.445	339.428	0	31.6523	87.1581	35.4396	0	0
TRCN0000011582	GCCCTTCTTCACCTACTTCTT	NM_004778.1-364s1c1	GPR44	364	CDS	695.813	770.097	791.295	586.178	330.952	204.685	665.037	55.0712	862.341	761.419	178.255	1299.72	1416.06	1720.24	920.748	1048.29	640.96	128.994	879.344	310.984	868.721
TRCN0000011675	CCCTGGAAATTCTGCCTTATT	NM_000861.2-2260s1c1	HRH1	2260	3UTR	4350.22	7229.17	6857.89	7249.53	5782.95	4411.5	6525.02	5601.97	6491.41	5054.29	5195.27	6194.53	3954.27	5794.28	6082.4	5610.72	5048.55	5463.07	5936.13	6228.96	5199.22
TRCN0000013988	CCTCCCTTCATGCATGGAAAT	NM_001058.2-1480s1c1	TACR1	1480	3UTR	3696.16	5189.78	4267.44	3481.75	4642.03	3366.53	3955.4	4629.04	3742.93	2862.82	5278.65	4450.64	3729.07	1960.83	2754.44	3295.75	4004.02	2621.72	4274.9	4421.08	4215.76
TRCN0000013989	CCGAACAAGATTTATGAGAAA	NM_001058.2-772s1c1	TACR1	772	CDS	1093.82	2264.63	3004.15	1843.28	4999.11	2523.55	908.768	4280.26	5647.42	1069.81	3714.6	8692.61	1637.43	1864.59	1330.4	1890.09	2476.79	1952.34	1309.05	1974.98	2576.66
TRCN0000013990	CCCAGATCTCTACCTGAAGAA	NM_001058.2-1032s1c1	TACR1	1032	CDS	3395.57	3113.87	2912.52	2757.86	2888.57	3385.38	2708.89	2976.91	2355.84	3482.33	2193.69	1269.91	3370.29	2742.76	2988.53	5789.41	2421.4	2945.94	3537.31	2896.33	2471.76
TRCN0000014053	CCTGAAGAGTTTGACCACTAT	NM_002565.2-751s1c1	P2RY4	751	CDS	3676.68	5211.09	3528.9	2535.39	5057.18	3132.22	2569.62	5323.55	3020.03	1072.54	3645.6	2602.42	5358.87	4214.38	4400.86	4010.49	5903.16	4483.41	4790.99	5504.88	5451.64
TRCN0000014054	GCCCACCCTCATCTACTATTA	NM_002565.2-444s1c1	P2RY4	444	CDS	7687.34	5205	6122.13	7729.77	6711.94	8790.68	8742.98	8484.03	6671.22	9011.48	6494.81	4832.21	4469.55	4795.82	4424.27	5884.7	6884.38	5285.27	5911.76	6964.64	4812.39
TRCN0000014055	GCATTGTCAGACACCTTGTAT	NM_002565.2-412s1c1	P2RY4	412	CDS	968.572	535.72	869.036	1359.51	984.146	199.299	619.773	315.13	755.924	785.98	186.88	17.886	2843.56	1716.23	2992.43	1898.04	379.828	1666.46	1672.31	731.044	1281.77
TRCN0000014113	GCAGATCATGGGTCAAGAGAT	NM_000952.2-1509s1c1	PTAFR	1509	3UTR	576.133	222.202	241.553	317.807	249.665	0	992.333	275.356	766.933	158.288	117.878	226.556	270.997	653.61	975.369	254.13	617.22	184.775	53.1594	322.588	396.661
TRCN0000014114	CCCGATTGTTTACAGCATCAT	NM_000952.2-117s1c1	PTAFR	117	CDS	5037.69	5329.8	4517.32	3665.38	4705.9	2577.41	1935.92	3594.93	3163.14	4522.12	5192.4	3809.72	3622.2	4807.85	2883.19	4804.65	5056.46	3050.53	4635.94	4829.53	5068.09
TRCN0000014115	ACTGTGTCTTAGACCCTGTTA	NM_000952.2-917s1c1	PTAFR	917	CDS	7617.76	5704.2	5977.75	5713.47	6145.83	7543.72	4533.39	5623.39	5218.08	5520.97	4778.38	5959.03	5210.02	5132.65	6023.88	4161.38	5586.64	4417.17	4376.79	6066.5	5104.15
TRCN0000014133	GCTTGTCGGTATCATGGTGGT	NM_000955.2-1012s1c1	PTGER1	1012	CDS	1280.3	1622.38	2054.59	1490.16	2624.39	2674.37	2012.52	2098.83	2282.45	1484.63	2903.83	3350.65	1110.71	1984.89	2481.34	2350.71	2152.36	2942.46	2407.68	1935.53	2353.74
TRCN0000014134	CGCGCTGGTGCTGCGTCTGTA	NM_000955.2-394s1c1	PTGER1	394	CDS	217.094	636.167	780.189	35.3119	84.1895	638.294	358.633	189.69	810.968	92.7894	143.754	345.797	0	545.344	245.793	83.3865	87.0439	407.9	243.647	450.23	688.421
TRCN0000014135	GCGCCAACTGCTTCGCCTCTT	NM_000955.2-1195s1c1	PTGER1	1195	CDS	172.562	1004.47	2843.11	35.3119	55.1586	3848.62	386.488	507.879	4374.09	174.662	718.77	4513.24	0	801.976	237.99	234.276	31.6523	840.204	374.331	615.005	1042.47
TRCN0000014174	CGCCCAGACAGTGCTGCGAAA	NM_001060.3-1009s1c1	TBXA2R	1009	CDS	1427.81	2155.05	3217.93	540.272	824.477	3223.79	2193.58	1872.42	1783.39	1484.63	2196.56	2331.15	57.2529	2401.92	1162.64	1401.69	569.742	3601.37	1519.47	2007.47	3219.19
TRCN0000014175	CTGCCGTCTCTGTCGCTTCAT	NM_001060.3-517s1c1	TBXA2R	517	CDS	94.6306	27.3948	55.5295	24.7183	23.2247	5.38645	24.3731	24.4761	25.6868	24.5619	14.3754	11.924	0	60.1482	117.044	35.7371	63.3047	66.2402	46.5144	60.3401	91.7894
TRCN0000014176	GCCCACAAACATTACCCTGGA	NM_001060.3-253s1c1	TBXA2R	253	CDS	2407.51	2925.15	2037.93	2355.3	1663.47	2887.14	2914.33	1704.15	689.873	2199.65	1480.67	1970.44	1679.42	1206.97	2434.52	2608.81	910.005	2381.16	2682.33	2151.36	2396.36
TRCN0000014188	GCCCAGTTTCTCTGCACATTT	NM_003301.1-416s1c1	TRHR	416	CDS	1714.48	1363.65	1671.44	1094.67	888.344	2300.01	1330.07	777.116	1897.15	944.268	802.147	1800.53	854.977	1964.84	1790.78	655.18	712.177	1540.96	1652.37	1840.37	1294.89
TRCN0000014189	CCCGGTGATTTACAATCTCAT	NM_003301.1-967s1c1	TRHR	967	CDS	815.493	347	496.989	617.958	296.115	352.812	160.166	446.689	154.121	49.1238	46.0013	205.689	675.585	320.79	721.773	964.901	411.48	515.976	755.306	594.118	678.586
TRCN0000014190	CCTCCAGTATTTGGGAATTAA	NM_003301.1-328s1c1	TRHR	328	CDS	1736.75	3065.17	1060.61	2115.18	1791.2	1597.08	2054.3	1658.26	1130.22	1405.49	1377.16	515.714	5049.71	4932.15	3249.93	2366.59	5309.68	3510.73	3041.16	2687.46	3038.89
TRCN0000014378	GCGGTGCCTAAGAAGTTATTT	NM_001049.2-3002s1c1	SSTR1	3002	3UTR	1015.89	560.071	882.919	896.922	426.754	1079.98	1016.71	253.94	113.756	1108.01	155.254	128.183	2358.82	2546.27	3023.64	1866.27	2919.93	1952.34	1340.06	1450.48	1262.1
TRCN0000014380	CCACCAACATCTACATCCTAA	NM_001049.2-892s1c1	SSTR1	892	CDS	5382.81	4848.87	4048.1	3905.5	8938.6	5383.75	3474.91	10873.5	7816.11	3938.09	9516.52	5377.73	3839.76	3159.79	3312.35	4292.42	2215.66	3231.82	4771.05	4219.17	4559.97
TRCN0000014382	CGCCATCCTGATCTCTTTCAT	NM_001049.2-788s1c1	SSTR1	788	CDS	1021.45	1394.09	521.977	1151.17	2775.35	961.481	383.006	2108	1243.97	199.224	1952.18	1925.73	629.782	68.168	791.999	929.164	1092.01	1286.45	462.929	1127.9	1183.43
TRCN0000014449	TCTCAAGTTAAACGAACTGAA	NM_181657.1-2752s1c1	LTB4R	2752	CDS	2493.79	1369.74	1765.84	2323.52	1053.82	3083.74	1305.7	1266.64	2374.19	1375.47	649.768	1866.11	1835.91	2622.46	2247.25	1326.24	2176.1	2374.19	2048.85	1793.96	2501.26
TRCN0000014450	CGCACAGTAGTGCCCTGGAAA	NM_181657.1-2183s1c1	LTB4R	2183	CDS	887.857	88.272	658.024	713.3	389.014	748.716	870.467	318.189	557.77	884.228	8.62524	2.98101	1190.86	2117.22	1236.77	945.047	854.613	1167.92	806.25	445.589	1367.01
TRCN0000014451	GCGCTCTGTCACTGCCCTGAT	NM_181657.1-1864s1c1	LTB4R	1864	CDS	314.507	885.764	1313.27	52.9678	98.7049	1360.08	800.83	382.439	198.155	390.261	658.393	1475.6	19.0843	737.818	421.359	357.371	118.696	787.909	423.06	552.344	1163.76
TRCN0000014453	GCCCGTACTGTGCGGCCTCAA	NM_000797.2-504s1c1	DRD4	504	CDS	701.379	669.65	480.33	416.68	226.441	1300.83	821.721	315.13	832.985	616.776	373.76	1010.56	57.2529	1082.67	608.63	536.056	300.697	515.976	748.661	605.722	1003.13
TRCN0000014454	CACTGTCTTCAACGCCGAGTT	NM_000797.2-1200s1c1	DRD4	1200	CDS	5229.73	8047.97	5158.69	5826.46	7745.43	8227.8	8788.24	7452.98	10039.9	10910.9	10082.9	10505.1	2351.19	3584.83	3351.37	3410.9	4296.8	3807.07	5891.83	7844.22	4117.41
TRCN0000014455	GCTGCTCTACTGGGCCACGTT	NM_000797.2-627s1c1	DRD4	627	CDS	581.7	1485.4	2701.51	236.59	960.922	1852.94	511.835	1107.54	1214.62	693.191	1273.66	470.999	110.689	517.275	550.108	861.66	672.612	969.198	629.052	840.12	809.714
TRCN0000017534	CCCGGATCACTCAAGCAATAA	NM_003200.1-1053s1c1	TCF3	1053	CDS	64.0148	350.044	113.835	0	249.665	32.3187	13.9275	299.832	69.7212	24.5619	109.253	0	164.125	264.652	319.921	440.757	292.784	338.174	250.292	322.588	144.241
TRCN0000017535	CAGCCTCTCTTCATCCACATT	NM_003200.1-288s1c1	TCF3	288	CDS	871.158	703.132	2035.16	1158.23	731.578	2219.22	247.213	367.142	1926.51	341.137	546.265	1937.65	2877.91	3420.43	2161.42	2187.9	1210.7	1387.56	1659.02	1457.45	2209.5
TRCN0000017536	GCCTGTTTGAAACGGCGAGAA	NM_003200.1-1876s1c1	TCF3	1876	CDS	2786.03	6364.72	3331.77	3118.04	3506.93	4053.3	2708.89	3784.62	4322.71	4017.23	4019.36	2709.73	1595.45	1724.25	2840.27	3815.92	2429.32	3922.12	3125.33	3369.76	3461.77
TRCN0000017753	GCGCTATCTTAATGAGCTCAA	NM_024827.1-255s1c1	HDAC11	255	CDS	1856.43	3083.43	2415.53	2521.27	1965.39	2943.69	2385.08	2104.95	1258.65	2259.69	1405.91	1031.43	1946.6	1519.74	1623.01	2696.16	1503.49	2325.38	2460.84	2000.51	2101.32
TRCN0000018331	CATGTACTGCATCCCTTGTGA	NM_000875.x-999s1c1	IGF1R	999	CDS	0	170.456	0	0	815.767	347.426	0	657.795	3.66954	0	1201.78	134.145	286.265	409.008	499.389	0	514.35	80.1855	212.637	192.624	478.616
TRCN0000018855	CCCAGCTTAATGGAGGACATT	NM_133338.1-2355s1c1	RAD17	2355	CDS	1887.04	5792.47	3492.8	2334.12	3393.71	3019.1	1747.9	2413.96	3797.97	2194.2	2604.82	2050.93	3324.49	3857.5	3004.14	3311.64	3442.19	3549.08	3187.35	2712.99	3478.16
TRCN0000018858	GCCCTCTCATTTATCAGAATA	NM_133338.1-1762s1c1	RAD17	1762	CDS	2471.53	1993.73	1565.93	2923.83	1503.8	1158.09	2632.29	1746.98	1232.96	1181.7	1247.78	1052.29	3939	3809.39	2613.99	2827.2	3363.06	2639.15	2671.26	2109.58	1812.84
TRCN0000018859	CGCTCTTTACTCAGGGAATAT	NM_133338.1-1964s1c1	RAD17	1964	CDS	6334.68	3941.8	6074.93	5547.5	5213.94	4974.38	6281.29	5234.83	3500.74	6353.34	4726.63	4876.92	5408.49	4739.68	5313.81	5999.86	7628.21	5881.43	7446.74	5964.39	5615.55
TRCN0000018916	CCAGCCAAGAAGAGTGAAGAA	NM_001556.1-2278s1c1	IKBKB	2278	CDS	217.094	465.711	794.072	233.059	182.894	711.011	222.84	232.523	256.868	207.412	37.376	262.328	1072.54	609.502	632.039	631.355	197.827	721.669	498.369	580.194	613.022
TRCN0000018917	GCTGGTTCATATCTTGAACAT	NM_001556.1-1107s1c1	IKBKB	1107	CDS	656.847	639.211	1018.97	889.86	362.886	301.641	414.343	868.902	0	682.275	212.756	59.6201	1461.86	1491.68	1548.89	1568.46	807.134	1722.24	553.743	858.687	1648.93
TRCN0000018918	CGGAAGTACCTGAACCAGTTT	NM_001556.1-490s1c1	IKBKB	490	CDS	6743.82	4154.87	3376.19	9823.77	5742.3	4931.29	11852.3	6770.7	6139.13	12401	7846.1	5485.05	4171.83	2843.01	2937.81	5837.05	3988.19	2611.26	6943.94	3383.69	3409.32
TRCN0000019504	CGAAGTGTTTGGCAATGAGAT	NM_000376.1-1372s1c1	VDR	1372	CDS	848.892	203.939	555.295	614.427	600.939	573.657	142.757	198.868	3.66954	196.495	48.8764	289.157	2843.56	3123.7	2223.84	2060.84	1550.96	1945.37	1590.35	589.477	963.789
TRCN0000019505	GTCATCATGTTGCGCTCCAAT	NM_000376.1-923s1c1	VDR	923	CDS	4558.97	5436.34	5266.97	4361.02	4732.03	6514.91	4947.74	4130.34	6484.07	5070.67	4499.5	5771.23	2835.93	2458.06	3452.81	3756.36	2737.93	6041.8	4387.86	4609.06	4681.26
TRCN0000019506	CCTCCAGTTCGTGTGAATGAT	NM_000376.1-578s1c1	VDR	578	CDS	2702.54	2413.78	2065.7	1790.31	1985.71	1974.13	2893.43	725.105	1999.9	1408.21	727.395	3827.61	2003.85	1892.66	2169.22	2461.89	1614.27	1586.28	2458.62	1789.32	2275.07
TRCN0000019639	GCACTCTTGTTGCTGCACAAA	NM_006540.1-1193s1c1	NCOA2	1193	CDS	1578.1	3278.24	2187.86	1804.44	3268.88	2496.62	1782.72	5063.5	1812.75	2314.28	4447.75	1884	1656.52	2574.34	2890.99	2243.49	2215.66	2084.82	1484.03	2569.1	2052.15
TRCN0000019640	CCAGGAATGATGGGTAATCAA	NM_006540.1-2911s1c1	NCOA2	2911	CDS	6009.04	4477.52	4389.61	6034.8	5277.81	3980.58	4063.34	5568.31	3889.71	5147.08	4683.51	3684.52	4301.6	2738.75	3831.25	4804.65	5887.33	4818.1	5300.43	5467.74	4510.8
TRCN0000019642	GCACAGGAAATAGCCATAGTT	NM_006540.1-1727s1c1	NCOA2	1727	CDS	907.34	1540.19	724.66	967.546	746.093	282.788	316.85	495.641	377.962	856.937	431.262	1138.74	2847.38	2221.47	1849.3	1763.03	1060.35	1903.53	1572.63	1587.41	688.421
TRCN0000020370	CCCAAGATGCTAATGAAGATT	NM_000964.1-1225s1c1	RARA	1225	CDS	1839.73	3865.7	2423.86	2312.93	4226.89	2677.06	3642.04	4785.08	3519.09	1525.57	4784.13	2041.99	2148.89	2566.32	2855.88	2048.93	2635.06	2813.46	1747.61	3430.1	1662.04
TRCN0000020371	GTCTGTGAGAAACGACCGAAA	NM_000964.1-570s1c1	RARA	570	CDS	2260	3950.93	2357.23	2355.3	2592.46	2133.03	2942.18	2346.65	2664.08	3375.9	5298.77	3538.45	1511.48	2417.96	2173.12	2021.13	767.569	3409.63	2467.48	2360.23	2504.54
TRCN0000020373	CAGCTTCCAGTTAGTGGATAT	NM_000964.1-241s1c1	RARA	241	CDS	2755.42	4011.81	3206.83	4890.7	3954	5771.58	3871.84	5537.72	5548.34	3441.39	5672.53	4060.13	2736.69	3536.71	2500.85	3434.73	3228.54	2785.57	2017.84	3838.56	3392.93
TRCN0000021194	CCGAGATAAGAACTGTGTTAT	NM_000965.2-822s1c1	RARB	822	CDS	4016.23	4206.62	4309.09	2658.99	4586.88	2286.55	508.353	5412.28	3533.76	1007.04	3358.09	2694.83	4423.74	3516.67	3308.45	3732.54	5285.94	4448.55	3388.91	5593.07	3540.45
TRCN0000021195	CTGGGTAAATACACCACGAAT	NM_000965.2-1060s1c1	RARB	1060	CDS	1082.68	1302.77	1876.9	1151.17	1236.71	2273.08	818.239	1627.66	1779.73	671.358	1313.91	1192.4	1122.16	954.352	1443.55	1330.21	1804.18	1241.13	1357.78	1206.8	2478.31
TRCN0000021196	GCCACCTCTCATTCAAGAAAT	NM_000965.2-1665s1c1	RARB	1665	CDS	1636.55	5034.55	3106.87	1380.7	4566.55	2098.02	954.032	4341.45	3020.03	919.706	3536.35	3288.05	1977.13	1664.1	2364.29	1127.7	2508.45	1474.72	983.448	2710.66	2645.5
TRCN0000021467	ATTCCCGTCCGCTGTTACTCA	NM_004935.2-481s1c1	CDK5	481	CDS	487.069	392.658	1496.52	162.435	226.441	1737.13	222.84	452.808	1522.86	272.91	411.137	1699.17	194.66	2253.55	1962.44	893.427	696.351	1952.34	562.603	1262.5	1278.5
TRCN0000021604	GCCTCTGGATACCACTATAAT	NM_005123.1-753s1c1	NR1H4	753	CDS	587.266	821.843	1093.93	158.904	487.718	196.605	379.524	734.283	3.66954	0	218.506	375.607	2206.15	2867.06	1626.91	1544.64	1566.79	927.362	1176.15	1742.9	531.067
TRCN0000021605	GCCTGACTGAATTACGGACAT	NM_005123.1-1660s1c1	NR1H4	1660	CDS	5277.04	4081.82	5419.68	4329.24	2691.16	6065.14	5894.81	2490.44	5019.93	5684.71	2967.08	7389.91	3057.31	3396.37	3066.56	3426.79	2476.79	2158.04	5056.78	3569.35	3415.88
TRCN0000021606	CCCAAGTTCAACCACAGATTT	NM_005123.1-517s1c1	NR1H4	517	CDS	1438.94	328.737	724.66	494.367	307.727	433.609	1211.69	97.9044	722.899	720.482	457.138	587.258	1293.92	1603.95	1502.07	1207.12	783.395	1408.48	1674.52	517.533	1183.43
TRCN0000021614	CCTGTCACCAACATTTGCCAA	NM_002957.3-858s1c1	RXRA	858	CDS	2421.43	1549.33	2884.76	2224.65	1492.19	3027.18	2134.39	1780.64	2220.07	936.081	1184.53	1746.87	1503.84	2133.26	2165.32	2025.1	1732.97	2956.4	2509.56	1742.9	3648.63
TRCN0000021617	GCGGGACATGCAGATGGACAA	NM_002957.3-1139s1c1	RXRA	1139	CDS	336.773	724.439	799.625	367.244	168.379	342.039	316.85	327.368	304.572	177.391	192.63	74.5251	557.262	549.354	690.561	806.069	799.221	693.779	217.067	719.44	344.21
TRCN0000021618	CGATTTCTCCACCCAGGTGAA	NM_002957.3-95s1c1	RXRA	95	CDS	4216.63	4404.47	8670.93	5074.32	5089.11	8989.98	4174.76	4641.28	8755.51	4107.29	5482.78	8346.81	3343.57	3432.46	3737.61	3534	5183.07	5501.42	5663.69	4370.02	6359.7
TRCN0000021619	GCCTTGATCAAGCGGAAGAAA	NM_003889.2-2206s1c1	NR1I2	2206	CDS	693.03	133.93	891.248	610.896	200.313	1220.03	560.581	0	495.387	182.85	178.255	751.213	446.573	156.385	1053.4	754.449	577.655	993.603	788.531	232.077	1980.03
TRCN0000021620	CGAGCTGTGTCAACTGAGATT	NM_003889.2-2682s1c1	NR1I2	2682	CDS	414.704	423.097	566.401	317.807	516.749	406.677	160.166	388.558	337.597	152.83	264.507	163.955	438.939	501.235	401.852	802.099	601.394	386.982	474.004	392.211	603.188
TRCN0000021621	CGGCATGAAGAAGGAGATGAT	NM_003889.2-2154s1c1	NR1I2	2154	CDS	3462.36	7314.4	3437.28	4014.96	7359.32	1694.04	3297.33	6565.72	807.298	4822.32	6238.92	1952.56	3087.84	4170.28	3351.37	3796.07	6314.64	4459.01	3851.84	5593.07	2819.25
TRCN0000021624	CGATCCATTGATGTTCGAGAT	NM_021976.3-1338s1c1	RXRB	1338	CDS	8825.69	7213.95	8823.64	10053.3	6967.41	10395.8	12322.3	8343.29	10494.9	11991.7	7989.85	12797.5	4862.68	3957.75	6363.31	5960.15	5895.25	8252.13	6828.76	5871.56	7002.22
TRCN0000021625	CCATCCGCAAAGACCTTACAT	NM_021976.3-874s1c1	RXRB	874	CDS	1091.03	210.026	521.977	1073.48	255.472	266.629	992.333	584.367	0	354.783	287.508	0	1500.03	1632.02	1221.16	837.836	284.871	1262.05	1262.53	192.624	511.398
TRCN0000021628	GCGTGACATGAGGATGGACAA	NM_021976.3-1463s1c1	RXRB	1463	CDS	1388.84	949.685	1854.68	865.142	386.11	781.035	477.016	354.904	1559.55	439.385	293.258	387.531	1385.52	1704.2	1849.3	3589.59	2730.01	1084.25	1876.08	1155.75	1517.8
TRCN0000021634	GCCACAGGCTACCACTTTAAT	NM_005122.2-210s1c1	NR1I3	210	CDS	1900.96	633.123	1707.53	2199.93	873.829	2176.12	1852.35	376.32	1596.25	1798.48	416.887	1058.26	2358.82	2389.89	2606.19	2843.08	1535.14	2715.85	1422.01	1482.97	2678.28
TRCN0000021635	GCAAGTCATCAAGTTTACTAA	NM_005122.2-668s1c1	NR1I3	668	CDS	6952.56	3597.84	3051.35	7267.19	3463.38	3331.52	7566.1	4329.21	3790.63	8233.69	4795.63	1672.34	3168	5565.71	3261.63	3657.09	4098.98	3977.9	5643.75	3799.11	3422.43
TRCN0000021637	GACTCTGCAAAGCTACATCAA	NM_005122.2-1028s1c1	NR1I3	1028	CDS	1252.46	718.351	1815.81	773.331	1135.11	1645.56	135.793	1312.53	2161.36	207.412	2170.69	1061.24	2068.74	1066.63	1837.59	1127.7	1305.66	1621.14	1134.07	1981.94	1976.75
TRCN0000021939	GCGTTTCCAGTCTGTCATCAT	NM_000400.2-1378s1c1	ERCC2	1378	CDS	97.4138	70.0088	0	0	0	0	0	0	0	0	0	0	110.689	164.405	144.355	146.919	546.003	0	0	0	0
TRCN0000021941	CCAGTTCCAGATTCGTGAGAA	NM_000400.2-1957s1c1	ERCC2	1957	CDS	1411.11	1990.69	2057.37	2079.87	1805.72	1465.11	1347.48	1694.97	1034.81	1692.04	759.021	3133.04	3400.82	3336.22	5809.3	3454.58	2548.01	4141.75	1873.87	2399.68	1724.33
TRCN0000021942	CCCATACTTCCTTGCTCGATA	NM_000400.2-601s1c1	ERCC2	601	CDS	1708.92	2057.65	2651.53	2048.09	1524.12	3151.07	1350.97	1257.46	2840.22	1394.57	1658.92	2831.95	3286.32	4162.26	4049.73	2148.2	4985.24	2443.91	2742.14	2947.38	3458.49
TRCN0000022079	GCCATTTCTAAGACTGCTGAA	NM_000122.1-750s1c1	ERCC3	750	CDS	5135.1	6035.98	3540	8365.39	7071.92	2671.68	6117.65	7914.96	3089.75	6942.83	7958.22	2930.33	4706.19	3693.1	3608.86	5487.63	4977.33	2583.37	5384.6	6809.15	3343.76
TRCN0000022080	CCGGAAGCAAATGTCCTCATT	NM_000122.1-1947s1c1	ERCC3	1947	CDS	1324.83	2502.05	1638.12	1479.57	1802.82	872.604	2381.6	1382.9	598.134	1511.92	2369.07	634.954	1774.84	1515.73	1689.34	1552.58	2864.54	1708.3	981.233	1353.01	1576.81
TRCN0000022081	GCCCTAAAGGAATATGCCATT	NM_000122.1-1794s1c1	ERCC3	1794	CDS	384.089	133.93	499.765	455.523	194.507	500.939	490.944	24.4761	546.761	794.168	138.004	0	568.712	188.464	436.965	976.813	15.8262	230.097	398.695	113.718	416.331
TRCN0000026415	GCCAAATCATTCCTTGGAATT	NM_000689.3-544s1c1	ALDH1A1	544	CDS	3665.54	2261.59	3509.46	4526.99	1799.91	4072.15	8241.59	2126.36	3434.69	4846.88	2676.7	5643.04	2984.79	2349.79	3070.46	3077.36	1202.79	2171.98	3074.38	2060.85	3242.13
TRCN0000026482	CACCGATTTGAAGATTCAATA	NM_000689.3-92s1c1	ALDH1A1	92	CDS	5719.58	5259.79	3490.03	4714.14	6215.51	3493.11	5365.56	6067.02	5438.25	5627.4	4381.62	2975.04	5687.12	5561.7	4287.72	4931.72	6987.25	6034.83	4529.62	4604.42	6451.49
TRCN0000026498	GCTGATTTAATCGAAAGAGAT	NM_000689.3-330s1c1	ALDH1A1	330	CDS	1981.68	1549.33	1493.74	2090.46	1059.63	980.333	557.099	443.629	1915.5	1331.8	701.52	1910.82	2633.63	2702.66	2180.92	1695.53	1250.27	1216.73	1685.59	977.046	1678.44
TRCN0000026530	CCAGGATTCATAGACTTCATA	NM_183243.1-348s1c1	IMPDH1	348	CDS	1714.48	1668.04	2593.23	2221.12	809.961	980.333	1410.16	1086.13	1148.56	1716.6	2262.69	485.904	2125.99	2337.76	1868.81	1361.98	1780.44	1893.07	1674.52	2248.83	1816.12
TRCN0000026547	CGGAAGGTCAAGAAGTTTGAA	NM_183243.1-546s1c1	IMPDH1	546	CDS	158.645	295.255	494.212	84.7486	534.168	342.039	62.6737	434.451	260.537	128.268	989.028	485.904	786.274	1339.3	975.369	1326.24	846.7	648.456	637.912	691.591	1140.81
TRCN0000026570	CCTGAAGAAGAACCGAGACTA	NM_183243.1-911s1c1	IMPDH1	911	CDS	2822.22	1068.4	830.166	2171.68	618.357	842.979	1371.86	541.534	1482.49	1105.28	859.649	1210.29	1530.56	1142.82	1927.33	2311	356.089	1296.91	2073.22	1044.35	796.601
TRCN0000027181	GATAAAGAGATAGATGCCTTT	NM_018397.1-1682s1c1	CHDH	1682	CDS	5162.93	4593.19	3739.91	6582.14	3930.78	6391.02	6584.22	4157.88	4106.21	9554.57	4856.01	6743.03	3603.12	2790.88	3565.95	3422.82	3529.23	2865.76	5129.88	3894.26	3678.13
TRCN0000027205	CAGAAACTGATATTGAGGATT	NM_018397.1-1563s1c1	CHDH	1563	CDS	4912.44	5469.82	4731.11	3806.62	5910.68	5523.8	3561.95	5605.03	6058.4	5269.89	5747.29	4814.32	4664.21	3592.85	2727.13	4967.45	6860.64	3183.01	4354.64	3847.84	5625.38
TRCN0000027206	CCCAACTACTTGTCAACAGAA	NM_018397.1-1547s1c1	CHDH	1547	CDS	1864.78	1738.05	855.154	1684.38	1405.09	1338.53	2597.47	871.961	605.473	1599.25	1334.04	894.302	4202.36	4218.39	3831.25	3172.66	1590.53	3029.62	2553.86	2169.92	1711.22
TRCN0000028064	GCACACAGGTAATAACGTGAA	NM_000379.2-3936s1c1	XDH	3936	CDS	1310.91	267.86	1529.84	932.234	148.057	630.214	772.975	39.7737	807.298	837.833	0	506.771	1450.41	1150.84	1728.35	1445.37	949.57	1331.78	2046.64	554.665	1176.87
TRCN0000028076	CGGTTGTTGATGTCAATGAAT	NM_003359.1-176s1c1	UGDH	176	CDS	887.857	1308.86	988.425	921.641	1193.17	853.752	546.654	743.462	532.083	324.763	425.512	241.461	1339.72	1407.47	944.157	1294.48	1590.53	1269.02	830.615	1506.18	1386.68
TRCN0000028089	GCTATAAAGAACAACTCCTTT	NM_000379.2-2185s1c1	XDH	2185	CDS	6863.5	5092.38	4500.66	6020.68	4447.53	4233.75	7604.4	4849.33	3941.08	5040.65	3455.85	4593.73	3980.99	4779.78	5122.64	4459.19	3632.1	4744.89	5572.87	5314.57	4582.92
TRCN0000028098	GCAACTTTACTGTTTCAGAAA	NM_000379.2-1717s1c1	XDH	1717	CDS	3818.62	4909.75	4608.95	3644.19	6145.83	3223.79	3551.51	8496.27	2858.57	1943.12	9585.52	2047.95	3797.78	3424.44	2672.51	4050.2	3228.54	3416.6	4011.32	4110.09	3170.01
TRCN0000028108	CCGAAGTTTAGTCTTCAAGAT	NM_003359.1-1516s1c1	UGDH	1516	CDS	2179.29	3323.9	3431.72	3972.59	3535.96	4465.36	1862.8	3968.19	3478.72	2396.15	5477.03	3061.49	2675.62	4463	3601.06	3204.42	4043.59	4051.11	5847.53	4070.64	4753.38
TRCN0000028112	GCCATCAAAGAAGCTGATCTT	NM_003359.1-310s1c1	UGDH	310	CDS	2329.58	3756.13	1246.64	1723.22	2267.31	1055.74	699.856	2609.77	623.821	2112.32	1811.3	1120.86	1835.91	2474.1	2376	3109.13	2112.79	2140.6	2613.67	2972.91	1258.83
TRCN0000029371	CGGCTTCATTCCCAAGAACTA	NM_002086.3-492s1c1	GRB2	492	CDS	0	0	113.835	3.53119	20.3216	0	0	42.8332	0	0	0	0	15.2674	64.1581	202.877	103.24	0	0	0	83.5479	0
TRCN0000029372	GATCTACATCTGTCTCCAGAA	NM_002086.3-764s1c1	GRB2	764	CDS	748.695	4574.92	2637.65	2044.56	4444.63	3218.4	1545.95	5014.54	3442.02	1230.82	3133.84	3767.99	3168	2041.03	2336.98	1902.01	3513.41	3179.53	2677.9	3880.33	793.323
TRCN0000029373	CAGATATTCCTGCGGGACATA	NM_002086.3-790s1c1	GRB2	790	CDS	807.143	1317.99	391.483	783.924	978.34	29.6255	1702.63	299.832	3.66954	1902.18	166.755	289.157	1767.21	2658.55	2083.39	1191.24	965.396	1216.73	1838.43	1845.02	567.128
TRCN0000033260	GAGGGCTTTCTTTGTGTATTT	NM_033360.2-407s1c1	KRAS	407	CDS	629.015	407.878	608.048	635.614	232.247	425.529	191.503	406.915	491.718	245.619	247.257	542.543	1664.15	898.213	1494.26	679.004	1266.09	993.603	476.219	814.592	462.225
TRCN0000033262	CCTATGGTCCTAGTAGGAAAT	NM_033360.2-509s1c1	KRAS	509	CDS	2593.99	2395.52	1146.68	2023.37	1451.54	2504.7	1643.44	1349.25	1467.81	1727.52	2127.56	1717.06	2427.52	2341.77	3207.01	1397.72	3046.54	2872.73	1696.67	1341.41	2160.33
TRCN0000033464	CCTGTTTGAGAGTGGCATCAA	NM_001188.2-562s1c1	BAK1	562	CDS	116.897	191.763	0	243.652	69.6741	0	323.814	0	0	73.6857	0	0	454.207	577.423	394.049	47.6494	166.175	282.392	356.611	148.53	229.474
TRCN0000033465	CCGACGCTATGACTCAGAGTT	NM_001188.2-469s1c1	BAK1	469	CDS	5452.39	5354.15	3931.49	5452.16	5193.62	5860.45	6486.72	6223.05	6135.46	6397.01	6008.92	3765.01	2717.61	2462.07	3616.67	4213	3086.1	3545.59	5787.73	4005.66	5133.65
TRCN0000033466	TGGTACGAAGATTCTTCAAAT	NM_001188.2-822s1c1	BAK1	822	CDS	3534.73	1661.95	2745.93	5321.5	2981.47	1327.76	5626.7	3368.52	1361.4	7461.36	1903.3	1714.08	1877.9	858.114	1459.15	2056.87	2350.19	1990.69	2420.97	1633.83	701.534
TRCN0000033470	GCCCACCAGCTCTGAGCAGAT	NM_004324.3-105s1c1	BAX	105	CDS	4475.47	5688.98	5303.07	3510	3120.82	6692.66	5741.6	5250.13	7159.27	6427.03	5623.66	8776.08	587.797	2947.26	2707.62	3617.39	2278.97	3385.22	4082.2	4868.98	4658.31
TRCN0000033471	GCCGGAACTGATCAGAACCAT	NM_004324.3-456s1c1	BAX	456	CDS	1001.97	490.062	877.366	674.457	673.516	113.115	584.954	416.094	590.795	466.676	1221.91	214.632	293.898	1110.74	686.66	1886.12	933.744	1087.73	651.202	1104.69	1668.6
TRCN0000033473	GCCTCAGGATGCGTCCACCAA	NM_004324.3-219s1c1	BAX	219	CDS	1093.82	2386.39	2029.6	459.055	949.309	1852.94	2144.83	2429.25	1060.5	2120.51	1405.91	2208.92	72.5204	1018.51	546.206	1238.89	846.7	2297.49	711.006	1833.41	2006.25
TRCN0000033484	CCCTAGATGATGATGACCTAA	NM_030766.1-233s1c1	BCL2L14	233	CDS	2763.77	6626.49	3031.91	2150.49	5524.57	3789.36	1761.83	6831.89	2036.59	1391.84	7538.46	3854.44	3748.16	3693.1	3597.16	2231.58	5008.98	3950.01	3687.93	5931.9	3524.06
TRCN0000033485	GCCATAAACCTTGGCAAGAAA	NM_030766.1-442s1c1	BCL2L14	442	CDS	4442.07	3062.13	1696.43	5540.44	2882.76	1745.21	4303.59	2906.54	1486.16	3097.53	2213.81	1156.63	3240.52	2229.49	3924.88	3462.53	4249.33	1317.83	3967.02	3917.47	2583.22
TRCN0000033486	GCTGCTGAGAACAAGAAGTTT	NM_030766.1-333s1c1	BCL2L14	333	CDS	1124.43	2188.54	907.907	512.023	902.86	538.645	292.477	229.464	447.683	611.318	57.5016	542.543	2648.9	2004.94	1451.35	1481.1	2326.45	1335.26	1091.98	1742.9	924.451
TRCN0000033499	GCTCACTCTTCAGTCGGAAAT	NM_001191.2-857s1c1	BCL2L1	857	CDS	2624.61	2103.31	1471.53	1190.01	1826.04	2526.24	2002.08	2233.44	2275.11	2134.16	2093.06	1338.47	1618.35	1680.14	1786.88	730.625	1289.83	1938.4	2097.58	1580.45	2150.5
TRCN0000033500	GTGGAACTCTATGGGAACAAT	NM_001191.2-751s1c1	BCL2L1	751	CDS	615.099	246.553	1027.3	282.495	148.057	455.155	100.974	70.3688	7.33907	180.121	2.87508	324.93	866.428	400.988	1014.38	1453.31	458.959	502.031	693.287	598.76	567.128
TRCN0000033501	GTTTAGTGATGTGGAAGAGAA	NM_001191.2-444s1c1	BCL2L1	444	CDS	489.852	1229.72	630.26	1197.07	1129.3	875.297	1371.86	1294.17	1023.8	1803.93	1135.66	1553.1	759.556	2077.12	1088.51	277.955	1084.09	714.697	1244.82	1241.61	1226.04
TRCN0000033504	TGGCAGACTTTGTAGGTTATA	NM_004050.2-217s1c1	BCL2L2	217	CDS	1728.4	3056.04	2596	4046.74	3103.4	2744.39	2816.83	1618.48	2087.97	1934.93	2780.2	1636.57	3641.29	3340.23	3690.8	4510.81	3695.41	2255.65	1975.76	2395.04	2091.49
TRCN0000033505	GTCAACAAGGAGATGGAACCA	NM_004050.2-507s1c1	BCL2L2	507	CDS	3328.77	2152.01	1799.16	1317.13	3100.5	1917.57	1960.29	2166.14	1732.02	1771.19	1868.8	2533.85	4271.07	3135.73	3398.18	1643.91	2737.93	3099.34	2733.28	2842.95	2035.76
TRCN0000033506	TGGGCGGAGTTCACAGCTCTA	NM_004050.2-606s1c1	BCL2L2	606	CDS	4731.53	2578.15	4261.89	4601.14	2215.05	5884.69	8586.29	2352.77	6407.01	6918.27	2173.56	8164.97	1110.71	1571.87	1775.17	1759.06	1740.88	2346.3	3056.66	1654.71	3848.6
TRCN0000033539	CGCCTACATTTCTAGGCACAT	NM_032515.3-2295s1c1	BOK	2295	3UTR	2791.6	4188.35	4922.69	2383.55	4456.24	3552.36	2364.19	6556.54	2065.95	1948.58	4488	2966.1	4286.34	4346.71	5758.58	5837.05	3537.15	4347.45	3570.54	6317.15	5038.58
TRCN0000033540	GCCGAGATCATGGACGCCTTT	NM_032515.3-280s1c1	BOK	280	CDS	2015.07	2693.82	1949.09	1416.01	1767.98	3172.62	1187.32	2891.24	3302.58	1664.75	2771.58	4277.74	480.925	1976.87	1884.41	1834.5	1131.57	1826.83	3087.67	2107.26	2202.95
TRCN0000033541	CGGATGGACTGATGTCCTCAA	NM_032515.3-753s1c1	BOK	753	CDS	3284.24	3421.3	3537.23	3792.5	2598.26	4007.52	2942.18	2594.47	3856.68	3318.58	2691.08	3463.93	3782.51	3171.82	4209.69	4872.15	3505.5	4497.36	4394.51	4042.79	4736.99
TRCN0000033594	CATTTATCTCTGGACACGATT	NM_020396.2-637s1c1	BCL2L10	637	CDS	9666.23	11667.1	7168.86	12129.6	12457.1	6905.42	16977.6	11837.3	6377.65	17376.2	13883.8	6757.94	6332.17	5220.86	5918.54	7437.28	10421.5	7502.57	9158.92	8006.67	8005.35
TRCN0000033595	CGGCAGATTCACCGGTCCTTT	NM_020396.2-218s1c1	BCL2L10	218	CDS	1277.51	1397.13	991.201	879.266	1036.4	816.047	1720.04	1043.29	150.451	1249.93	1785.43	372.626	183.209	801.976	1490.36	1572.43	735.917	1868.67	1005.6	1216.09	1734.16
TRCN0000033596	CTTGTTAACAACAGCCTTCAT	NM_020396.2-619s1c1	BCL2L10	619	CDS	676.33	216.114	324.848	868.673	217.731	212.765	107.938	52.0117	385.301	335.679	14.3754	140.107	1374.07	862.124	1088.51	933.135	1226.53	868.095	945.794	693.912	757.263
TRCN0000033600	GCAGAGTACATCATTCAGCAA	NM_015367.2-789s1c1	BCL2L13	789	CDS	3698.94	5128.91	1810.26	3262.82	3832.07	4004.82	2830.76	3090.11	3504.41	3897.15	3493.22	3013.8	3148.91	3528.69	3511.33	3665.04	5491.68	2959.89	3329.11	3107.52	2691.4
TRCN0000033601	GCTGAGTGAGAAGGAGATAAA	NM_015367.2-1442s1c1	BCL2L13	1442	CDS	2260	2252.46	3398.4	3167.48	2563.43	2348.49	1866.28	1756.16	3878.7	1487.36	2208.06	4686.14	3206.16	3833.45	2957.32	3263.99	3869.5	2004.64	2536.14	2125.83	2383.25
TRCN0000033602	GAGTGAGAACAACTCCTCTAA	NM_015367.2-1109s1c1	BCL2L13	1109	CDS	219.877	669.65	369.271	52.9678	330.952	121.195	692.892	107.083	363.284	0	0	363.683	427.489	906.233	1080.71	571.793	466.872	603.134	332.246	907.423	173.744
TRCN0000033609	CGTGAAGAGCAAATGAGCCAA	NM_014417.2-1318s1c1	BBC3	1318	3UTR	4071.9	2581.2	2015.72	3626.53	2098.93	1960.67	2172.69	1187.09	3621.83	2540.79	1742.3	3267.18	2137.44	3059.54	3074.36	3244.13	1772.53	3287.6	3663.57	3081.99	2779.91
TRCN0000033610	GTACAATCTCATCATGGGACT	NM_014417.2-794s1c1	BBC3	794	CDS	7514.78	6958.27	6943.96	8609.04	6915.15	7282.48	7075.16	6357.67	7173.94	9003.3	7144.58	8415.38	6240.57	4751.71	5313.81	5571.01	5752.81	5867.48	5659.26	5590.75	5195.94
TRCN0000033611	CGACCTCAACGCACAGTACGA	NM_014417.2-719s1c1	BBC3	719	CDS	498.202	1071.44	510.871	155.372	188.701	568.27	268.104	177.452	341.267	275.639	0	0	530.544	565.393	1306.99	210.452	625.134	1035.44	770.811	633.571	514.676
TRCN0000034814	CGTCTTGTAGAAGGAACTATT	NM_000373.1-423s1c1	UMPS	423	CDS	2560.59	3266.06	3878.73	2182.28	3042.43	3318.05	3283.4	2949.37	1588.91	3143.92	2633.57	1007.58	4461.91	3793.35	3569.85	2172.02	3877.41	2520.61	3738.88	3404.58	3307.7
TRCN0000034817	GCCTTATACAGCTTTGCCATT	NM_000373.1-326s1c1	UMPS	326	CDS	985.271	3129.09	3248.48	1384.23	5077.5	2561.26	1281.33	4421	2436.57	761.419	5169.39	3031.68	2175.61	3372.31	2243.35	1862.3	2730.01	2468.32	877.13	4671.72	2202.95
TRCN0000034818	CAGTACAATAGCCCACAAGAA	NM_000373.1-1395s1c1	UMPS	1395	CDS	901.773	185.676	1038.4	625.021	191.604	1602.47	766.011	229.464	1900.82	1058.89	2.87508	1407.03	1740.49	2145.29	2422.82	2549.24	435.22	1579.31	1559.34	482.721	1173.59
TRCN0000034849	CCCAACCAGTTACGATGGTTT	NM_000274.1-624s1c1	OAT	624	CDS	2527.19	3390.86	3900.95	2185.81	2923.41	2905.99	2740.23	2790.28	4036.49	2349.75	3053.34	5216.76	3072.57	2321.72	3519.13	2712.05	2745.84	3876.79	3023.44	4469.81	2596.33
TRCN0000034852	GCTACATCTGTTGCAACTAAA	NM_000274.1-127s1c1	OAT	127	CDS	5229.73	5068.03	4056.43	3887.84	5274.91	3705.87	6382.27	4372.05	3295.24	5395.43	4821.51	3923	5965.76	5329.13	5259.19	5019.07	4550.02	3733.85	5052.35	4996.63	2999.55
TRCN0000034853	CGACTTCGAGATAATGGACTT	NM_000274.1-1240s1c1	OAT	1240	CDS	4288.99	5150.21	2357.23	3192.2	5065.89	3433.86	3645.52	6363.79	3364.96	4699.51	5071.64	5115.4	2721.42	2325.73	2797.36	3859.6	4826.98	4316.07	4248.32	4643.87	3137.23
TRCN0000034909	CCACAATGTTAGGAGGGTATT	NM_000015.1-364s1c1	NAT2	364	CDS	122.463	447.448	333.177	752.143	560.296	597.896	6.96374	477.284	1390.75	54.582	577.891	1034.41	469.474	168.415	475.98	254.13	1179.05	620.566	183.843	454.872	819.549
TRCN0000034911	AGTTGGGCTTAGAGGCTATTT	NM_000015.1-253s1c1	NAT2	253	CDS	1530.79	3418.26	2473.84	289.558	2180.22	1998.37	564.063	2447.61	2821.87	567.653	1805.55	1484.54	2946.62	2839	2434.52	4113.73	4423.41	3570	1778.62	3541.5	2222.62
TRCN0000034912	CTGGTGATGGATCCCTTACTA	NM_000015.1-955s1c1	NAT2	955	CDS	2273.92	1409.31	2765.37	2598.96	1770.88	2881.75	1013.22	1710.27	2873.25	1312.7	1495.04	2945.23	2343.55	1776.38	2840.27	2688.22	2025.75	2088.31	3129.76	1884.47	1471.91
TRCN0000035049	GCTATTGTAATGACCAGTCAA	NM_000194.1-396s1c1	HPRT1	396	CDS	1344.31	2672.51	2101.79	794.518	2972.76	1203.87	194.985	2536.34	2168.7	622.235	3079.21	321.949	3370.29	2012.96	3074.36	2199.82	2381.84	1439.85	921.429	3184.1	1888.24
TRCN0000035050	CCAGGTTATGACCTTGATTTA	NM_000194.1-128s1c1	HPRT1	128	CDS	3776.87	2705.99	3639.96	4014.96	3193.39	3062.19	3924.07	3322.63	3662.2	3225.79	3441.47	3258.24	4061.14	3532.7	4849.53	4268.59	2927.84	4539.2	4139.79	3026.29	4812.39
TRCN0000035051	CCAGACTTTGTTGGATTTGAA	NM_000194.1-611s1c1	HPRT1	611	CDS	1319.26	724.439	730.213	1702.03	714.159	320.494	588.436	131.559	3.66954	548.549	8.62524	223.575	3725.26	2205.43	2477.44	1898.04	2722.1	1872.16	1430.87	1220.73	1842.35
TRCN0000035294	CCCGAGATGTTCATGGATGAA	NM_020549.2-2095s1c1	CHAT	2095	CDS	1419.46	1336.26	2654.31	1702.03	1111.88	1578.23	710.301	1792.88	957.749	665.9	1193.16	2074.78	2519.13	2967.31	2766.15	2974.12	2943.67	2182.44	2350.09	1773.07	3419.16
TRCN0000035295	CCTTTGCATGAAGCAATACTA	NM_020549.2-981s1c1	CHAT	981	CDS	6924.73	5485.04	9045.75	7171.85	5170.4	8561.76	6413.6	6697.28	11408.6	9167.04	4669.13	9342.47	5347.42	4430.92	3897.57	5833.08	6892.3	5239.95	6764.53	6725.6	6556.39
TRCN0000035296	GCTGTGGAAGAAAGCCTCATT	NM_020549.2-2308s1c1	CHAT	2308	CDS	361.823	940.553	583.06	889.86	737.384	1152.7	769.493	1318.65	466.031	619.505	342.135	262.328	1393.15	2498.16	1482.56	929.164	1060.35	1018.01	1424.23	1123.25	1360.45
TRCN0000035469	GCAGATTTATTGGAGTCCTTT	NM_022787.2-612s1c1	NMNAT1	612	CDS	5277.04	7764.89	2587.67	5310.91	9443.74	1567.46	2862.1	7535.58	3669.54	3515.08	10436.5	4557.96	4095.49	4378.79	4026.32	5952.21	5578.72	3263.2	5639.32	7335.97	3415.88
TRCN0000035470	GAAACACAAGATTCTAGTCAA	NM_022787.2-534s1c1	NMNAT1	534	CDS	5129.53	3963.11	5086.5	4152.68	6351.95	4045.22	6566.81	6755.41	4854.8	7365.84	7538.46	4596.71	2771.04	2514.19	2766.15	1592.29	2168.18	2276.57	3233.86	2460.02	4533.74
TRCN0000035471	GTGGAAGTTGATACATGGGAA	NM_022787.2-381s1c1	NMNAT1	381	CDS	3938.3	3865.7	1879.67	3471.16	2784.06	1971.44	3252.07	2322.17	1812.75	2311.55	3018.83	1618.69	4549.7	2514.19	2239.45	2854.99	1835.84	3496.78	3599.33	3026.29	2107.88
TRCN0000036144	GCAACAGTTAGAGGTCTTTAT	NM_001713.1-452s1c1	BHMT	452	CDS	3000.35	1929.81	2890.31	3485.28	2458.91	2749.78	3279.92	1401.26	3361.3	3651.53	2294.31	1323.57	2828.29	2883.1	3234.32	3180.6	2199.84	3712.94	2365.59	2870.8	2891.37
TRCN0000036145	CAGCTGAAAGAGCTCTTTGAA	NM_001713.1-1203s1c1	BHMT	1203	CDS	386.872	511.369	444.236	324.869	359.983	751.409	139.275	131.559	458.692	38.2074	5.75016	351.759	1278.65	2526.22	1271.88	945.047	767.569	864.609	757.521	457.193	1485.02
TRCN0000036146	GTTTGTCTTTGCACTGGAGAA	NM_001713.1-110s1c1	BHMT	110	CDS	1644.9	3083.43	2482.17	2733.14	2374.72	2512.78	2228.4	2710.73	653.177	1888.54	2003.93	1362.32	2893.18	3893.59	2812.96	2569.1	4652.89	3503.76	3331.32	4193.64	2835.64
TRCN0000036174	GCGCTACTTAACATACGGTTT	NM_001073.1-493s1c1	UGT2B11	493	CDS	5780.81	5558.09	7318.79	4647.05	8326.05	7646.06	4237.44	6755.41	7357.42	4123.67	9898.9	6996.42	3622.2	4418.89	4634.95	4681.56	5167.24	3399.17	6633.85	5117.31	8149.59
TRCN0000036175	CGCAGAATACAGCCATTGGAT	NM_001073.1-99s1c1	UGT2B11	99	CDS	3632.14	1692.39	4220.24	2888.51	1701.21	1966.05	2527.84	1266.64	2803.53	2570.81	1124.16	2197	2259.58	2397.91	4034.12	1957.6	1717.14	3461.92	2119.73	2197.77	3268.36
TRCN0000036176	CCTAAGGAAATGGAGGAGTTT	NM_001073.1-874s1c1	UGT2B11	874	CDS	4998.72	9186.38	6358.13	4873.04	10213.1	5882	6100.24	7180.68	8329.85	6014.93	6974.95	9387.18	5736.74	4627.4	5001.69	4443.31	6599.51	5745.46	5406.75	5651.09	6064.66
TRCN0000036239	CTACCAATCGTTCCTGGAATA	NM_000754.2-931s1c1	COMT	931	CDS	6203.87	4437.95	4539.54	5572.22	7765.76	1661.72	5626.7	4237.43	2935.63	3149.38	5546.03	1016.52	5939.04	6070.96	3920.98	5987.94	6797.34	7485.14	6673.72	7688.73	5635.22
TRCN0000036241	GCTGAAGAAGAAGTATGATGT	NM_000754.2-727s1c1	COMT	727	CDS	105.764	222.202	216.565	67.0926	638.679	0	3.48187	1633.78	3.66954	2.7291	905.65	0	633.599	1407.47	417.458	210.452	680.525	20.9179	93.0289	276.172	150.797
TRCN0000036243	CTGCTTTGAGTGCACACACTA	NM_000754.2-913s1c1	COMT	913	CDS	464.803	161.325	308.189	229.527	116.123	156.207	0	143.797	0	0	2.87508	110.297	916.047	1311.23	780.295	321.634	609.307	822.773	403.125	610.364	154.075
TRCN0000036294	CCCAGAGATAGGAGATGCTAT	NM_002004.2-311s1c1	FDPS	311	CDS	3320.42	1531.06	549.742	3492.35	2020.55	148.127	3986.74	1217.69	1243.97	2999.28	569.266	95.3922	2751.96	1836.53	1911.72	2890.73	2927.84	676.347	3546.17	1854.3	1167.04
TRCN0000036296	GTCCTGGAGTACAATGCCATT	NM_002004.2-348s1c1	FDPS	348	CDS	1519.66	1053.18	2193.41	1832.69	870.926	1179.63	2593.99	1184.03	1196.27	1984.05	353.635	2104.59	1374.07	970.391	1131.43	1246.83	1456.01	1021.49	1486.25	1448.16	583.519
TRCN0000036297	CCAGCAGTGTTCTTGCAATAT	NM_002004.2-1137s1c1	FDPS	1137	CDS	1085.47	2657.29	2926.4	956.952	1338.32	2286.55	536.208	991.282	2561.34	600.402	1492.17	2179.11	3049.67	3480.58	3355.27	3172.66	3442.19	1715.27	2221.62	2325.42	3825.65
TRCN0000036324	CGCAACGCAGTGTGCATATTT	NM_004462.2-287s1c1	FDFT1	287	CDS	314.507	423.097	205.459	0	217.731	0	219.358	0	0	0	0	0	1389.34	1050.59	1373.32	329.575	553.916	923.876	254.722	849.403	0
TRCN0000036325	CCTACCTTTCGAGACTCAGAA	NM_004462.2-915s1c1	FDFT1	915	CDS	3131.16	1360.61	2185.09	2341.18	946.406	1362.77	689.41	1162.62	774.272	1520.11	684.269	1189.42	3206.16	4430.92	2918.3	4649.79	3006.97	2796.03	3668	2492.51	2688.12
TRCN0000036327	ACTTGCTACAAGTATCTCAAT	NM_004462.2-215s1c1	FDFT1	215	CDS	2028.99	3223.45	2804.24	2094	2244.09	2273.08	3224.21	4910.52	2253.1	2368.86	2469.69	2575.59	5561.17	4823.89	4119.96	2612.78	3885.32	3936.06	2764.29	2536.61	5661.44
TRCN0000036366	GAAGAACCAATCACCGAAATT	NM_000367.1-390s1c1	TPMT	390	CDS	4589.58	4809.3	5336.38	2394.15	5135.56	4112.55	1497.2	3741.79	4172.26	1522.84	3605.35	3672.6	3923.73	4655.47	3437.2	4633.91	5460.03	5483.99	3388.91	4848.1	4599.31
TRCN0000036367	CTGTGTGTTCTTTCTTATGAT	NM_000367.1-609s1c1	TPMT	609	CDS	5054.38	3266.06	3942.59	5007.23	3469.19	4780.47	4376.71	3821.33	4836.45	4489.37	3849.73	4778.55	3545.86	3757.26	3191.41	3728.57	2492.62	4588	5291.57	2731.55	4445.23
TRCN0000036368	CATCAGCTATTAAAGAAGCAT	NM_000367.1-201s1c1	TPMT	201	CDS	5794.73	6166.86	3265.13	6338.49	10616.6	2601.65	4923.36	10396.2	2554	7971.7	11900	3612.98	4091.68	4001.86	4420.37	3978.73	5911.07	3148.15	4671.38	4729.74	5307.4
TRCN0000036544	GCCACCAAATTGGCAATTGAA	NM_001353.4-128s1c1	AKR1C1	128	CDS	114.113	106.535	535.86	155.372	185.798	1303.52	473.534	0	444.014	90.0603	103.503	584.277	377.869	425.047	858.324	174.715	498.524	467.168	505.014	633.571	357.323
TRCN0000036545	GCGATATTTGACCCTTGATAT	NM_001353.4-928s1c1	AKR1C1	928	CDS	3050.44	1503.67	2162.87	3361.69	2113.45	1106.91	3165.02	2309.93	1904.49	4421.14	2926.83	602.163	3603.12	2911.17	4084.84	2851.02	3750.8	3378.25	2669.04	1680.24	2478.31
TRCN0000036546	GCTGGATTTCTGCAAGTCAAA	NM_001353.4-625s1c1	AKR1C1	625	CDS	1258.03	1050.13	1568.71	1267.7	432.56	1427.41	1030.63	679.212	814.637	2330.65	1477.79	1165.57	2049.65	2742.76	2758.34	1195.21	2698.36	2405.56	815.11	652.138	1852.18
TRCN0000037411	CCCAATTAGAAGCCATCTCAT	NM_014006.2-2487s1c1	SMG1	2487	CDS	2741.5	2030.26	1563.16	2849.67	1605.41	802.58	2510.43	1906.08	946.74	1077.99	1610.05	426.284	3538.23	4976.26	2805.16	2882.79	3394.71	2865.76	2104.22	2979.87	2199.67
TRCN0000037412	CGGCAAATCATATTTCCAGAA	NM_014006.2-6826s1c1	SMG1	6826	CDS	289.458	1135.36	166.588	74.155	746.093	395.904	0	495.641	425.666	92.7894	511.764	748.232	431.305	741.828	483.783	841.807	902.091	411.386	314.526	942.234	721.203
TRCN0000037413	GCACTGTAACTACGGCTACAA	NM_014006.2-332s1c1	SMG1	332	CDS	2265.57	2727.3	2326.69	1419.54	1994.42	1500.13	1023.67	2312.99	1955.86	685.004	1089.66	2152.29	3061.12	3580.82	2734.93	2005.25	2397.66	2754.2	2022.27	2234.91	2763.52
TRCN0000038150	GACAGACCTGTCCTTCAAGAA	NM_198291.1-648s1c1	SRC	648	CDS	342.34	937.51	0	7.06238	301.921	0	205.43	284.535	0	0	97.7527	0	1156.51	878.164	1170.44	436.786	577.655	303.31	188.273	183.341	186.857
TRCN0000038309	GCCCTGCTATTGGCTATGTAT	NM_180991.4-1117s1c1	SLCO4C1	1117	CDS	3245.27	3363.47	3431.72	2934.42	2493.75	3102.59	4206.1	2591.41	3291.57	3135.73	4073.99	3240.35	2797.76	2498.16	2949.51	2525.42	4225.59	2126.66	3030.08	4323.6	2248.84
TRCN0000038310	CCTTCGATTATTAGGGACAAT	NM_180991.4-2150s1c1	SLCO4C1	2150	CDS	3871.5	3022.56	1440.99	3803.09	2305.05	2318.87	3746.49	2059.05	3210.84	4508.47	2650.82	2805.13	2282.48	1828.51	2321.38	2168.05	2255.23	2036.01	4020.18	2898.65	3025.77
TRCN0000038311	GCTACGATATTTCATTCTGTT	NM_180991.4-736s1c1	SLCO4C1	736	CDS	2349.06	3597.84	2193.41	2108.12	3106.3	3272.27	2374.64	2634.24	3676.88	1697.5	3142.46	3946.85	3557.32	4418.89	3815.64	3188.54	5159.33	4866.91	4243.89	3680.75	3701.08
TRCN0000038955	CCAAGACTATGCTGAACCGAA	NM_016286.2-605s1c1	DCXR	605	CDS	2908.5	1838.49	3412.29	2259.96	2830.51	4492.3	3123.24	2101.89	1823.76	1288.13	2130.43	2307.3	4236.72	4262.5	3686.89	3593.56	4201.85	3761.74	2755.43	2685.14	4035.46
TRCN0000038956	AGCGGGCAGTAACTAACCATA	NM_016286.2-434s1c1	DCXR	434	CDS	912.906	748.79	1899.11	388.431	659.001	686.772	327.296	302.892	231.181	0	17.2505	241.461	1713.77	1243.06	1595.7	956.959	2247.32	861.122	908.139	1387.82	1412.9
TRCN0000038958	GATCCGAGTGAATGCAGTAAA	NM_016286.2-528s1c1	DCXR	528	CDS	5226.95	7634.01	7263.26	4050.27	7510.28	8303.21	4926.85	8909.3	11970	5406.34	11253.1	14657.6	5015.36	5128.64	5465.97	4677.59	8285	6024.37	5293.79	6266.09	6471.16
TRCN0000038969	CCCTGGTGTCTCTCGCTGGTT	NM_206824.1-445s1c1	VKORC1	445	CDS	3531.95	3399.99	4697.79	2697.83	3570.8	4123.32	3548.03	4690.23	3651.19	2963.8	4309.75	4155.52	1370.25	3292.11	3448.9	3311.64	3220.62	3821.01	4294.83	4402.51	4933.68
TRCN0000038972	GCTCTCGCTCTACGCGCTGCA	NM_206824.1-289s1c1	VKORC1	289	CDS	41.7488	900.983	1404.9	0	17.4185	3598.15	121.865	128.5	1970.54	51.8529	290.383	2381.82	0	453.116	120.946	67.5034	15.8262	1035.44	155.048	468.796	1180.15
TRCN0000038973	CTGGATCCTGTTCTTCGTGCT	NM_206824.1-479s1c1	VKORC1	479	CDS	2260	2145.92	1602.03	2259.96	1010.27	2243.45	2444.27	1266.64	2286.12	3023.84	767.647	1213.27	2557.3	1724.25	2777.85	1187.26	1962.44	2039.5	2527.28	2998.44	2550.44
TRCN0000039000	CCTGAGAAGAATCGACCTTTA	NM_000791.2-663s1c1	DHFR	663	CDS	4656.38	4708.85	4414.59	3467.63	4073.03	2666.29	2973.52	4056.92	2425.56	4833.23	3274.72	3273.14	3263.42	3556.76	2820.77	3665.04	4906.11	4912.23	3273.73	4307.36	3448.66
TRCN0000039001	CCAGGCCATCTTAAACTATTT	NM_000791.2-864s1c1	DHFR	864	CDS	3896.55	2943.41	1740.85	3605.34	920.278	2687.84	4251.36	758.759	1390.75	3062.05	678.519	554.467	3164.18	3051.52	2945.61	3665.04	2999.06	3301.55	3260.44	2067.81	2904.48
TRCN0000039003	CTTTCCAGAAGTCTAGATGAT	NM_000791.2-747s1c1	DHFR	747	CDS	734.778	194.807	0	1108.79	0	0	1476.31	0	322.919	723.211	152.379	265.309	1458.04	1535.78	1755.66	690.917	917.918	648.456	1368.85	686.949	298.316
TRCN0000039613	CTGTGGTTGTATCTGTTCAAT	NM_001184.2-8099s1c1	ATR	8099	3UTR	328.424	76.0966	52.753	67.0926	121.93	175.059	0	3.05951	0	54.582	83.3773	0	1187.04	1680.14	2032.67	1028.43	577.655	648.456	901.494	341.154	304.872
TRCN0000039634	GCTGGATGATAGACGCAGATA	NM_005228.3-3095s1c1	EGFR	3095	CDS	119.68	6.08772	236	60.0302	5.80617	436.302	59.1918	0	3.66954	68.2275	14.3754	0	385.503	228.563	557.911	226.335	0	209.179	66.4492	76.5856	439.278
TRCN0000039691	GCCGAGGATGAGTATGTGAAT	NM_005235.1-3625s1c1	ERBB4	3625	CDS	1928.79	639.211	1771.39	1098.2	403.529	1214.64	2430.35	189.69	477.04	791.439	733.146	160.974	2530.58	2285.63	2797.36	2672.34	1804.18	1502.61	2482.99	1281.07	1485.02
TRCN0000039746	CTTCTGAAGTGTTTGACATTT	NM_001259.3-1222s1c1	CDK6	1222	CDS	5906.06	6504.73	6419.21	7136.53	6770	5935.86	7210.95	7171.5	4641.96	6219.62	5551.78	2945.23	5542.08	5184.78	4186.28	5602.78	6243.42	5602.52	6199.71	6983.21	5710.61
TRCN0000039747	CGTGGAAGTTCAGATGTTGAT	NM_001259.3-1051s1c1	CDK6	1051	CDS	50.0985	12.1754	0	35.3119	14.5154	0	55.7099	3.05951	0	21.8328	5.75016	2.98101	15.2674	48.1186	31.2118	23.8247	31.6523	3.48632	19.9348	16.2454	6.55639
TRCN0000039748	CGCACATTCATGTGGGCATTT	NM_058197.1-1335s1c1	CDKN2A	1335	3UTR	826.626	182.632	244.33	151.841	2.90309	134.661	470.052	100.964	0	286.555	132.254	0	587.797	425.047	877.832	488.407	411.48	686.806	135.113	304.021	160.632
TRCN0000039749	GCGACTCTGGAGGACGAAGTT	NM_058197.1-484s1c1	CDKN2A	484	CDS	887.857	1153.62	1160.57	324.869	391.917	1316.99	1166.43	357.963	1137.56	791.439	207.006	1243.08	80.1541	1519.74	1712.75	841.807	672.612	1757.11	571.463	1260.18	1478.47
TRCN0000039750	TGGGAAACCAAGGAAGAGGAA	NM_058197.1-623s1c1	CDKN2A	623	CDS	4756.58	3010.38	2110.12	4361.02	3936.58	2246.15	5187.99	2019.28	4418.12	3326.77	2926.83	3010.82	2866.46	3304.14	2535.96	4502.87	2983.23	3245.77	4381.22	2894.01	3779.76
TRCN0000039878	TGTCAGTATCCAGGCTTTGTA	NM_004448.1-4355s1c1	ERBB2	4355	3UTR	3172.91	1546.28	3381.75	2115.18	2386.34	3428.47	1615.59	2753.56	3900.72	1506.46	1575.54	4072.05	3202.35	3701.12	3815.64	3724.6	3157.32	3207.42	1776.41	3174.82	3956.78
TRCN0000039882	GAATATGTGAACCAGCCAGAT	NM_004448.1-3562s1c1	ERBB2	3562	CDS	2897.36	1311.9	1990.73	5028.41	1378.97	1801.77	5926.14	1171.79	3603.48	7938.95	1443.29	3103.23	2347.37	2057.07	2309.67	4153.44	2184.01	2593.83	3306.96	2550.53	2137.38
TRCN0000039914	CCAAAGTGGAATAGTGTATTT	NM_003010.2-991s1c1	MAP2K4	991	CDS	3225.79	1865.89	3709.37	6423.23	2072.8	2698.61	5790.35	1168.73	1981.55	4314.71	897.025	1484.54	2591.65	2618.45	1681.54	3696.8	1155.31	2224.28	4124.28	1492.26	3137.23
TRCN0000039916	CCCAATCCTACAGGAGTTCAA	NM_003010.2-256s1c1	MAP2K4	256	CDS	409.138	441.36	0	625.021	0	0	435.234	100.964	0	0	2.87508	0	1335.9	753.858	1857.1	619.443	672.612	453.222	828.4	211.19	131.128
TRCN0000039948	CCTTTCATTCAGCCTTTAGAA	NM_000051.2-9380s1c1	ATM	9380	3UTR	3250.84	3153.44	3387.3	1755	2879.86	2739.01	1493.72	1786.76	1192.6	2491.67	2964.21	1058.26	3656.55	2867.06	4127.76	2422.18	3450.1	4323.04	2467.48	3119.12	2861.86
TRCN0000040038	GCCAGGATGATAAGTTCCTTT	NM_053056.1-2322s1c1	CCND1	2322	3UTR	392.438	1497.58	1915.77	243.652	1364.45	999.186	184.539	1009.64	2146.68	158.288	1009.15	1138.74	809.175	649.601	846.62	762.391	1171.14	1042.41	644.557	1845.02	1268.66
TRCN0000040042	GAACAAACAGATCATCCGCAA	NM_053056.1-728s1c1	CCND1	728	CDS	4314.04	4197.49	6127.68	5801.74	3933.68	9248.53	5083.53	3879.46	8157.38	5179.83	2981.46	9089.08	5564.98	4070.03	6847.09	5491.6	4059.41	10852.9	6418.99	3803.75	6317.08
TRCN0000040063	GCAGCTAACAATGTCTGGTTA	NM_024426.2-1962s1c1	WT1	1962	3UTR	2819.43	2349.86	3828.76	2443.58	2618.58	4020.98	2458.2	2046.81	2322.82	2420.71	1909.05	2823.01	3271.05	2389.89	3448.9	3807.98	3394.71	3273.66	2956.99	3369.76	5409.02
TRCN0000040067	GCATCTGAGACCAGTGAGAAA	NM_024426.2-1330s1c1	WT1	1330	CDS	1761.8	1497.58	3734.36	3792.5	1262.84	2267.69	4223.51	804.652	3056.72	3820.74	445.637	2539.82	3339.75	2991.37	1970.24	3136.92	1044.53	3078.42	2934.84	2436.81	3215.91
TRCN0000040069	CCGGGAGATAGTGATGAAGTA	NM_000633.1-64s1c1	BCL2	64	CDS	1297	2033.3	952.331	1306.54	1100.27	977.64	1201.25	1468.57	1941.18	881.499	1469.17	524.657	1900.8	2522.21	1373.32	2247.46	1606.36	1788.48	1794.13	1489.94	1704.66
TRCN0000040071	GTGATGAAGTACATCCATTAT	NM_000633.1-74s1c1	BCL2	74	CDS	2040.12	1838.49	5097.61	1387.76	833.186	5346.05	685.928	923.973	5078.64	1757.54	34.501	5237.63	6668.06	6087	6570.08	6436.64	4637.07	4845.99	2892.76	2736.19	5684.39
TRCN0000040093	GCTGTGAAATTCACAGTAATA	NM_000038.2-9031s1c1	APC	9031	3UTR	267.192	407.878	485.883	480.242	235.15	568.27	142.757	3.05951	0	0	0	0	2103.09	1607.96	1486.46	1536.69	1725.05	1969.77	536.024	624.288	537.624
TRCN0000040097	CCCAGTTTGTTTCTCAAGAAA	NM_000038.2-6089s1c1	APC	6089	CDS	2410.3	1454.97	3320.66	4089.12	807.058	2539.71	1925.47	896.438	4535.55	2712.72	937.276	2900.52	3618.39	2546.27	3515.23	3299.72	4186.02	2851.81	4301.48	2745.48	4081.35
TRCN0000040123	CGCTCTACATCTTCTGCCTTA	NM_000389.2-640s1c1	CDKN1A	640	3UTR	13031.2	6933.92	11042	14407.3	9914.04	13382.6	19780.5	9365.17	14997.4	19799.6	14007.4	14773.9	5290.17	4823.89	7951.21	5277.17	7921	6522.91	7969.47	6523.7	12765.3
TRCN0000040124	GCTGATCTTCTCCAAGAGGAA	NM_000389.2-562s1c1	CDKN1A	562	CDS	818.276	1719.78	1510.4	593.24	1291.87	799.887	866.986	679.212	1240.3	925.164	1141.41	444.17	969.483	1519.74	1513.77	663.121	1400.62	1314.34	828.4	916.706	1012.96
TRCN0000040126	GACAGATTTCTACCACTCCAA	NM_000389.2-535s1c1	CDKN1A	535	CDS	217.094	462.667	1513.18	137.716	1033.5	476.7	3.48187	670.033	227.511	2.7291	445.637	506.771	1824.46	974.401	2383.8	655.18	1970.36	1879.13	1025.53	742.648	1960.36
TRCN0000040163	CCACATTATTTCTAGTCCAAA	NM_000321.1-4075s1c1	RB1	4075	3UTR	2621.82	2082	4464.57	2005.72	3422.74	3934.8	571.027	3619.4	5375.87	1009.77	2725.58	4560.94	3190.9	3308.15	2859.78	2723.96	4004.02	1746.65	2356.73	4409.47	3619.13
TRCN0000040195	GCGTTTCTAAACATTGCATAA	NM_000059.1-7859s1c1	BRCA2	7859	CDS	3595.96	1951.12	3837.09	3329.91	1347.03	2639.36	3279.92	2264.04	2076.96	5122.52	1840.05	1159.61	3488.61	3620.92	3523.03	4880.1	3062.36	3305.04	3913.86	2585.34	4022.34
TRCN0000042944	GCTCTCTACATGGCATGGTTA	NM_001046.2-3705s1c1	SLC12A2	3705	CDS	598.399	1375.83	1685.32	685.051	653.194	1088.06	846.094	621.081	1093.52	433.927	310.509	420.322	1667.97	2470.09	2177.02	1060.2	1060.35	2018.58	1244.82	1002.57	1799.73
TRCN0000042945	GCCAAATATCAGCGATGGCTT	NM_001046.2-2682s1c1	SLC12A2	2682	CDS	5789.16	7414.85	6877.33	4749.45	5184.91	7363.27	5772.94	4298.62	6065.74	7095.66	4732.38	7878.8	3641.29	4029.93	4514.01	3518.12	3877.41	4588	5132.09	5163.72	6359.7
TRCN0000042946	GCCACTCTTTCTTCAGCATTA	NM_001046.2-1992s1c1	SLC12A2	1992	CDS	865.591	1409.31	1582.59	1370.1	995.759	945.321	59.1918	884.199	2249.43	218.328	1259.29	1138.74	1702.32	2257.56	1806.38	1219.03	1479.75	1554.9	1322.34	1687.2	1426.01
TRCN0000043083	GCTTGTAGAAACAGGAGCTAT	NM_005075.2-801s1c1	SLCO1A2	801	CDS	587.266	383.527	1391.01	607.365	821.573	1362.77	696.374	578.248	429.336	136.455	727.395	1022.48	885.512	1243.06	1057.3	603.559	767.569	564.785	493.939	1011.86	1609.59
TRCN0000043084	GCAATCTTTCTAATGGGTATT	NM_005075.2-1270s1c1	SLCO1A2	1270	CDS	2772.12	2276.81	2554.36	1366.57	1959.58	1861.02	1528.54	1887.72	1618.27	564.923	2558.82	912.188	1477.13	1427.52	1841.5	2763.67	1914.97	2088.31	2279.21	2095.66	2530.77
TRCN0000043085	GCTTTGAGATTGGAAATCTTT	NM_005075.2-401s1c1	SLCO1A2	401	CDS	757.044	115.667	263.765	596.771	0	352.812	410.861	140.738	139.442	608.589	57.5016	178.86	755.739	729.798	257.497	341.488	712.177	536.894	682.212	703.195	511.398
TRCN0000043129	CGACGGTGTTCAGAATGTGAA	NM_003056.2-2293s1c1	SLC19A1	2293	CDS	2374.11	2410.74	1443.77	2711.95	3001.79	616.748	3189.39	3209.43	664.186	3640.62	2423.69	867.472	3706.17	2702.66	2192.63	2958.24	3497.58	2935.49	2704.48	3462.6	1583.37
TRCN0000043130	GATTGCATCTTCTCTGTCTAA	NM_003056.2-1702s1c1	SLC19A1	1702	CDS	1338.74	867.501	1643.67	794.518	1184.46	918.389	62.6737	480.344	715.56	2.7291	600.892	122.221	2133.63	2883.1	2844.18	2608.81	3719.15	2527.59	2106.44	2255.79	1068.69
TRCN0000043131	CCGCAAGCAGTTCCAGTTATA	NM_003056.2-1828s1c1	SLC19A1	1828	CDS	2388.03	3357.38	3581.65	2697.83	2026.35	2561.26	3196.36	1973.39	2994.34	2497.13	2061.43	2596.46	2839.75	4294.58	3936.59	2755.73	2745.84	2213.82	2744.35	2724.59	2724.18
TRCN0000043203	GCCTTCATCTAAGGCTAACAT	NM_006446.2-1241s1c1	SLCO1B1	1241	CDS	4531.13	4255.32	5258.64	4459.89	5031.05	5925.09	3944.96	4720.83	3442.02	3203.96	6279.18	3917.04	3572.58	4880.02	3636.17	5690.14	3299.76	3238.8	4485.32	4411.79	2848.75
TRCN0000043204	CGGTTGTTTCATTATGGGAAT	NM_006446.2-431s1c1	SLCO1B1	431	CDS	2660.79	2526.41	3398.4	3718.34	2815.99	3673.56	2064.75	3157.42	2410.89	3468.68	2906.71	2182.1	2813.03	1968.85	2922.2	3271.93	2896.19	2670.52	3871.77	2898.65	2852.03
TRCN0000043205	GCTAAGACACTAGGTGCAATT	NM_006446.2-252s1c1	SLCO1B1	252	CDS	1566.97	1181.02	1238.31	1758.53	865.12	2181.51	1841.91	618.022	2095.31	750.502	787.772	1615.7	2217.6	2153.31	2692.02	1961.57	2429.32	889.013	1142.93	895.819	1514.53
TRCN0000043239	GCACTTCAACTTGTCAGAGAA	NM_016354.3-1914s1c1	SLCO4A1	1914	CDS	3395.57	5573.31	2901.42	3043.89	4688.48	2321.56	1451.94	6917.56	4568.57	2819.16	4646.13	2602.42	3897.02	2297.66	2984.63	3371.2	3806.19	3022.64	4359.07	4917.72	2065.26
TRCN0000043241	TGGCTTCATCAACACAGTCAT	NM_016354.3-568s1c1	SLCO4A1	568	CDS	2440.91	2934.28	6197.09	1066.42	2424.08	5615.37	1915.03	2267.1	2887.93	401.178	1477.79	2876.67	5244.37	3580.82	4880.74	3422.82	4557.94	4288.18	3834.12	4430.36	3904.33
TRCN0000043242	TGTAGCTGTATCCCTCAGAAT	NM_016354.3-1856s1c1	SLCO4A1	1856	CDS	489.852	1576.72	841.272	501.429	815.767	468.621	421.306	761.819	469.701	212.87	767.647	0	3469.53	2229.49	4006.81	2076.72	3450.1	2932	708.792	844.762	1603.04
TRCN0000043253	GCAGGGATATATCCCAGGAAA	NM_004790.3-1895s1c1	SLC22A6	1895	CDS	670.764	1287.55	1438.21	1214.73	2595.36	1413.94	936.623	2646.48	1467.81	922.435	2001.06	936.036	1106.89	1599.94	788.098	1028.43	1036.61	637.997	733.156	1153.42	1193.26
TRCN0000043254	CCCTTTCTCAATGGCACAGAA	NM_004790.3-572s1c1	SLC22A6	572	CDS	2468.74	2008.95	2168.43	1581.97	1454.45	2704	1723.53	1563.41	1291.68	1088.91	1052.28	1097.01	2614.55	2851.02	2930.01	1088	2904.1	3664.13	1862.79	2919.53	2379.97
TRCN0000043255	GCCACTAGCTTTGCATACTAT	NM_004790.3-1349s1c1	SLC22A6	1349	CDS	1160.62	225.246	2101.79	995.796	609.648	2173.43	278.55	816.89	700.881	693.191	437.012	1624.65	2522.95	2421.97	2403.31	1945.68	1329.4	1126.08	1251.46	1093.08	2465.2
TRCN0000043273	CCCTCTAATCTGCGAAAGCAA	NM_019844.1-1322s1c1	SLCO1B3	1322	CDS	0	0	0	0	0	0	0	0	0	0	0	0	0	0	0	0	0	0	0	0	0
TRCN0000043275	GTAGTTTGAATGCAATAGGAA	NM_019844.1-673s1c1	SLCO1B3	673	CDS	1547.49	1394.09	1888	1755	1213.49	1292.75	1201.25	734.283	1721.01	1108.01	483.014	1085.09	2584.02	3059.54	2980.73	3136.92	2698.36	3169.07	2449.76	1981.94	2835.64
TRCN0000043276	CCAAGGCATCGGACAATGAAA	NM_019844.1-2011s1c1	SLCO1B3	2011	CDS	5371.68	5643.32	6960.62	3849	6677.1	5604.6	5689.38	5427.58	7412.46	6347.88	5566.16	6889.1	5576.44	6371.7	5653.24	7330.07	6100.99	5884.92	5840.89	4943.25	7579.18
TRCN0000043298	GCGGCTCATCTCCCAAATTAA	NM_005073.1-869s1c1	SLC15A1	869	CDS	178.128	751.834	1479.86	162.435	470.3	554.804	55.7099	315.13	304.572	49.1238	149.504	0	755.739	717.769	936.354	222.364	688.438	449.736	132.898	874.932	321.263
TRCN0000043299	GCGGAGATCGAAGCTCAATTT	NM_005073.1-2082s1c1	SLC15A1	2082	CDS	89.064	617.904	744.095	0	188.701	525.178	125.347	235.583	352.275	0	46.0013	864.491	477.108	942.322	1158.74	543.998	1266.09	488.085	493.939	222.794	288.481
TRCN0000043300	GCTGGGAAAGTTCAAGACCAT	NM_005073.1-287s1c1	SLC15A1	287	CDS	2975.3	3722.64	1765.84	3552.38	3292.1	2232.68	3739.53	2915.72	2642.07	6429.76	3611.1	2575.59	1748.12	1660.09	1162.64	2672.34	2421.4	1234.16	2093.15	3207.31	1248.99
TRCN0000043548	CGCCTGAAGTACATATCCCTA	NM_005660.1-104s1c1	SLC35A2	104	CDS	5744.63	5457.64	4139.72	5851.18	4096.25	3848.62	5577.96	4635.16	2550.33	5957.62	3182.71	3687.5	3748.16	5437.4	3628.37	4224.92	5642.03	5027.28	4802.06	4038.15	4950.07
TRCN0000043549	CGCAGGTGTCTACTTTGAGAA	NM_005660.1-649s1c1	SLC35A2	649	CDS	6908.03	6020.76	3117.98	8527.82	7928.33	3797.44	10682.4	9151.01	4458.49	11896.1	9737.9	4489.39	4828.33	4639.43	4077.04	4109.76	5262.2	4995.9	7180.94	6351.96	4346.89
TRCN0000043550	GTTGTCAAGTACGCTGACAAT	NM_005660.1-866s1c1	SLC35A2	866	CDS	3395.57	4398.38	2465.51	3079.2	4752.35	3455.41	3123.24	3848.87	3060.39	2644.5	5376.4	2972.06	3671.82	2790.88	3624.47	3339.43	4692.46	3332.93	3867.34	2982.2	2602.89
TRCN0000043643	GCTGTTATTCACCTACCTCAA	NM_004955.1-454s1c1	SLC29A1	454	CDS	2.78325	173.5	238.777	0	60.9648	352.812	0	0	0	0	140.879	339.835	526.727	104.257	237.99	480.465	15.8262	432.304	46.5144	475.759	504.842
TRCN0000043644	CCACCAATGAAAGCCACTCTA	NM_004955.1-1002s1c1	SLC29A1	1002	CDS	862.808	654.43	1588.14	716.832	365.789	1675.18	619.773	379.38	1126.55	755.96	560.641	709.479	1244.3	1607.96	1716.65	1072.11	1234.44	1537.47	1275.82	515.212	1704.66
TRCN0000043645	CGATGCCTGGTTCATCTTCTT	NM_004955.1-1354s1c1	SLC29A1	1354	CDS	1806.33	1476.27	4614.5	981.671	1071.24	3070.27	1772.27	899.497	2836.55	1681.12	1132.78	2456.35	1992.4	1736.28	2859.78	1592.29	902.091	2653.09	1335.63	993.291	2180
TRCN0000043743	GCTACTTCATTGGTACAGATA	NM_000069.1-902s1c1	CACNA1S	902	CDS	1416.68	660.518	785.742	218.934	258.375	673.306	3.48187	238.642	231.181	297.472	207.006	2.98101	3732.89	2826.97	3398.18	1822.59	2065.31	3172.56	1406.51	2332.38	1176.87
TRCN0000043744	CGGGCTGATTCCATGAGAAAT	NM_000069.1-2692s1c1	CACNA1S	2692	CDS	13.9163	51.7457	94.4001	31.7807	20.3216	175.059	27.855	30.5951	36.6954	19.1037	40.2511	38.7531	19.0843	28.0692	23.4088	47.6494	15.8262	24.4043	17.7198	25.5285	68.8421
TRCN0000043745	CCATAGCAACAGCCATGTGTT	NM_000069.1-5247s1c1	CACNA1S	5247	CDS	1143.92	1601.07	2854.22	925.172	1950.87	3307.28	2005.56	2361.94	2667.75	1566.5	1060.9	3344.69	1408.42	1868.6	1818.09	2497.62	2413.49	2067.39	1554.91	1452.8	2930.71
TRCN0000043768	CCCATCATGTAACGCGGATTT	NM_000722.1-2080s1c1	CACNA2D1	2080	CDS	2479.88	2931.24	2893.09	3255.76	2903.09	2870.98	2040.38	3169.66	1794.4	1934.93	3498.97	2536.84	3389.37	2943.25	3616.67	2759.7	2809.14	4096.43	2629.17	3056.46	3084.78
TRCN0000043769	CCCAGGAGATATTTAACAAAT	NM_000722.1-1140s1c1	CACNA2D1	1140	CDS	4545.05	3214.32	4356.29	3548.85	3045.34	3786.67	3509.72	2435.37	5753.83	2783.68	3493.22	6194.53	2404.62	2530.23	2457.93	2092.6	2144.45	3026.13	3240.51	3954.6	4114.13
TRCN0000043770	GCCAGGGATATTGAGAAACTT	NM_000722.1-281s1c1	CACNA2D1	281	CDS	1564.19	2380.3	1010.64	1966.87	1576.38	463.234	1281.33	1410.44	66.0517	810.542	474.388	0	3240.52	2859.04	2926.11	3454.58	1954.53	2321.89	2110.87	3279.25	1671.88
TRCN0000044138	CCGCTTATTGACACAGAATTT	NM_000087.1-2026s1c1	CNGA1	2026	CDS	386.872	9.13159	116.612	254.246	203.216	0	0	455.868	238.52	0	494.514	0	1309.18	1142.82	1357.71	861.66	379.828	474.14	784.101	851.724	960.511
TRCN0000044139	CGTTGGTAACATAGGTTCTAT	NM_000087.1-1200s1c1	CNGA1	1200	CDS	3927.17	5716.37	4289.65	4597.61	6444.85	6609.17	2183.13	6103.73	5515.31	1997.7	6098.05	6272.03	3393.19	5112.6	3218.72	4034.32	3766.63	3566.51	3528.45	4298.07	5848.3
TRCN0000044140	CCCAATGTGATTGTACCAGAT	NM_000087.1-82s1c1	CNGA1	82	CDS	147.512	0	0	31.7807	0	0	167.13	0	0	100.977	17.2505	0	225.195	164.405	58.5221	0	0	0	77.5241	0	0
TRCN0000044163	CCTAGAGAAGTGTAACGTCAA	NM_002234.2-1975s1c1	KCNA5	1975	CDS	1060.42	541.807	769.083	416.68	1132.2	350.119	0	149.916	634.83	130.997	350.76	330.892	500.009	729.798	265.3	389.137	696.351	359.091	542.669	429.343	334.376
TRCN0000044164	GTGTGGCTTATCTTCGAGTAT	NM_002234.2-935s1c1	KCNA5	935	CDS	1188.45	2395.52	2221.18	836.892	2871.15	1255.04	128.829	3497.02	2205.39	941.539	2219.56	1225.19	1656.52	1283.16	2020.96	1461.25	2919.93	2039.5	1561.56	1824.13	1701.38
TRCN0000044166	GCTGACAACCAGGGAACCCAT	NM_002234.2-1598s1c1	KCNA5	1598	CDS	2599.56	3606.98	3517.79	2538.93	1553.15	3046.04	3450.53	3233.91	3508.08	2655.41	2532.95	1898.9	2274.85	1968.85	2493.04	3065.45	2864.54	3385.22	3014.58	3281.57	2412.75
TRCN0000044238	GCCATCAACTTTGACAACATT	NM_018896.3-1372s1c1	CACNA1G	1372	CDS	5494.14	5673.76	8459.92	8739.69	6598.72	9108.48	8673.34	5641.74	7306.05	11044.7	5014.14	7053.06	4064.96	6712.54	4814.42	6285.75	5879.42	5891.89	5395.68	7164.23	6880.93
TRCN0000044239	CGCCCTAGAAATCAGCAACAT	NM_018896.3-2691s1c1	CACNA1G	2691	CDS	631.798	757.922	285.977	208.34	1698.31	2.69322	132.311	642.498	0	32.7492	454.263	0	2221.41	2077.12	1880.51	762.391	1234.44	1059.84	635.697	1780.03	908.06
TRCN0000044240	GCCTTTGATGACTTCATCTTT	NM_018896.3-727s1c1	CACNA1G	727	CDS	5444.04	5159.35	3937.04	4481.08	5004.92	2633.97	3523.65	4457.71	3317.26	4816.86	4255.12	4286.69	3645.1	3604.88	3846.85	5106.43	5721.16	3074.94	4977.05	4316.64	4012.51
TRCN0000044318	GCCATGTGCATCTCTGTGAAA	NM_145068.2-1802s1c1	TRPV3	1802	CDS	2635.74	1104.92	2396.1	2146.96	1747.66	1659.03	1629.52	1291.11	2495.28	1675.67	1147.16	1195.38	2522.95	2325.73	2976.83	2430.12	2073.23	3454.95	2170.67	1770.75	1662.04
TRCN0000044319	GCACACTTCTTCCTGGAGATA	NM_145068.2-443s1c1	TRPV3	443	CDS	8511.18	9512.07	12041.6	10222.8	10973.7	12294.6	8593.25	9218.31	10931.5	11784.2	9657.4	14448.9	4595.5	5417.35	6503.76	8537.19	6757.77	6665.85	8645.04	9960.76	9241.23
TRCN0000044320	GCTGCATATGAAGTGGAAGAA	NM_145068.2-1606s1c1	TRPV3	1606	CDS	1130	1120.14	1477.08	2002.18	911.569	1947.2	2482.57	535.415	2062.28	1064.35	994.778	2232.77	3606.93	2987.36	2336.98	2124.37	3062.36	1750.14	2363.38	1791.64	3274.92
TRCN0000044383	GCTGCTAAAGTGGGTTGCATA	NM_021007.1-3876s1c1	SCN2A	3876	CDS	1667.17	2124.62	2884.76	2892.04	3181.78	2814.42	1542.47	3273.68	1625.6	1094.37	1486.42	673.707	2129.81	3051.52	2551.56	2048.93	3837.85	1656	2824.09	2193.13	1455.52
TRCN0000044384	GCTGCTATTGAACAACGCATT	NM_021007.1-172s1c1	SCN2A	172	CDS	3582.04	2167.23	2443.3	1730.28	2029.26	2739.01	1350.97	1159.56	2062.28	1252.66	1595.67	1684.27	3557.32	2353.8	2680.31	3041.62	2682.54	3200.45	3034.51	2562.13	3425.71
TRCN0000044385	GCTCTCATTGAGAGCAATCAA	NM_021007.1-4267s1c1	SCN2A	4267	CDS	311.724	121.754	299.859	278.964	333.855	614.055	459.607	149.916	333.928	87.3312	143.754	0	450.39	1058.61	284.808	226.335	593.481	641.484	347.751	494.325	544.18
TRCN0000044753	GCGTACCTAGTGGAATAGCAT	NM_003053.1-551s1c1	SLC18A1	551	CDS	0	0	0	0	0	0	0	0	0	0	0	0	38.1686	0	58.5221	0	743.83	0	0	547.703	0
TRCN0000044754	CCATTGTAAAGGCCATCGGTT	NM_003053.1-1616s1c1	SLC18A1	1616	CDS	5744.63	3941.8	5286.41	5611.06	3684.02	4828.95	6284.78	2952.43	4300.7	4928.75	2331.69	4247.93	3377.92	3420.43	3429.4	5948.24	5634.11	5229.49	5641.54	5692.86	4907.46
TRCN0000044755	GCTGGCTTTGTTATCATGTTT	NM_003053.1-781s1c1	SLC18A1	781	CDS	1450.07	3817	2451.63	964.015	4827.83	1683.26	1615.59	4782.02	1548.54	1632	3185.59	1123.84	4171.83	3524.68	4404.77	2509.54	3513.41	4239.37	2655.75	5091.78	3225.74
TRCN0000044823	GCTCTCAATTATGAGACAATT	NM_001094.4-1505s1c1	ACCN1	1505	CDS	2683.05	3963.11	3226.26	2037.5	3747.88	3266.88	2367.67	4564.79	4990.57	1181.7	5454.03	3717.31	3465.71	3576.81	2629.59	3029.71	2832.88	3169.07	1829.57	2931.14	3081.5
TRCN0000044824	GCTGCCTTACTTGGTGATATT	NM_001094.4-1550s1c1	ACCN1	1550	CDS	834.975	289.167	530.307	826.298	278.696	705.624	616.291	296.773	880.689	971.559	192.63	617.068	2332.1	1615.98	1861	1111.82	593.481	1743.16	905.924	770.497	858.887
TRCN0000044825	CCAAGACTTCACCACAGTGTT	NM_001094.4-814s1c1	ACCN1	814	CDS	2318.45	2358.99	4347.96	2613.08	3315.32	4403.42	2197.06	2726.03	5049.28	2175.09	5362.03	3434.12	2152.71	2049.05	3140.69	2692.19	514.35	1847.75	1889.37	2306.85	3786.31
TRCN0000044918	GCACTACTACAAGCAGAAGAA	NM_002558.2-1521s1c1	P2RX1	1521	CDS	208.744	109.579	713.554	0	406.432	247.777	139.275	226.404	1210.95	0	261.632	226.556	2236.68	2534.24	1993.65	611.501	1036.61	1126.08	263.582	782.101	1042.47
TRCN0000044919	CGTAATAAGAAGGTGGGCGTT	NM_002558.2-514s1c1	P2RX1	514	CDS	4110.86	5640.28	7432.62	2853.2	6081.97	8545.6	5442.16	8728.79	7570.25	3255.81	8613.74	7261.73	4893.22	5064.48	4010.72	3859.6	4423.41	4891.31	4447.67	6823.08	5989.26
TRCN0000044921	CGTGGTCATGACCAATTTCAT	NM_002558.2-741s1c1	P2RX1	741	CDS	0	0	219.341	0	17.4185	193.912	0	0	0	0	0	80.4871	862.611	858.114	764.689	178.685	150.349	0	124.039	48.7363	101.624
TRCN0000045019	CCCTGTTATCTGTACGAACCT	NM_004980.3-1967s1c1	KCND3	1967	CDS	3932.73	4081.82	2337.79	2401.21	2162.8	1850.24	1392.75	1116.72	1834.77	2409.79	1339.79	369.645	4599.32	3252.01	4123.86	2997.94	2999.06	3437.52	3213.93	3662.18	2386.53
TRCN0000045021	CGTCGTAGTAAGAAGACCACA	NM_004980.3-2125s1c1	KCND3	2125	CDS	3682.24	4258.36	2518.26	2334.12	3678.21	3059.5	4321	3445.01	1735.69	3989.94	3760.61	2828.97	1664.15	2502.17	2110.7	3625.33	2381.84	2015.1	3262.66	2884.72	2478.31
TRCN0000045022	CGACAACGACTCGGAGAACAA	NM_004980.3-927s1c1	KCND3	927	CDS	8026.9	7503.12	10633.9	9601.31	7606.09	13953.6	11048	10035.2	12781	9560.03	9036.38	8725.4	3736.71	4851.96	6663.72	7794.65	4724.11	7568.81	7615.08	7558.76	9247.79
TRCN0000045293	CGACTTTAAGTTTGCCATGTA	NM_001759.2-839s1c1	CCND2	839	CDS	1697.78	1613.25	1582.59	2574.24	1994.42	2504.7	2778.53	2879	1295.35	1760.27	2228.19	1472.62	1404.61	809.996	994.876	1044.32	949.57	2029.04	2020.06	1464.41	2068.54
TRCN0000045294	TCACCAACACAGACGTGGATT	NM_001759.2-973s1c1	CCND2	973	CDS	114.113	849.238	949.554	201.278	1344.13	1462.42	0	1422.67	1398.09	84.6021	724.52	128.183	358.785	392.968	624.236	512.231	664.699	784.423	336.676	1355.33	1442.41
TRCN0000045295	GAAGGACATCCAACCCTACAT	NM_001759.2-413s1c1	CCND2	413	CDS	2084.66	764.009	1490.97	1624.35	319.339	1228.11	1347.48	336.547	730.238	1806.66	586.516	1159.61	2984.79	2057.07	2578.87	2751.75	2492.62	2440.43	1969.11	2515.72	2570.1
TRCN0000045333	CCAGAGCAATCACATGGATAT	NM_006441.1-268s1c1	MTHFS	268	CDS	3451.23	3059.08	2165.65	3912.56	3785.62	2757.86	4616.96	2983.03	1078.84	3932.63	2415.07	1365.3	3881.75	4406.86	2598.38	3279.87	1875.4	1436.37	4376.79	3214.27	1921.02
TRCN0000045334	CGAAGACTCGTCAACAGCTTA	NM_006441.1-604s1c1	MTHFS	604	CDS	1592.02	1162.76	2321.13	851.017	1326.71	2844.04	672.001	740.402	1941.18	327.492	876.9	1231.16	5129.86	2750.78	1907.82	2303.06	2730.01	3325.95	2808.59	2056.21	3192.96
TRCN0000045336	CTACTATGATGCCTATCTGAA	NM_006441.1-466s1c1	MTHFS	466	CDS	0	493.106	383.153	70.6238	897.054	158.9	3.48187	945.39	0	2.7291	589.392	2.98101	1000.02	1395.44	1189.95	730.625	292.784	958.739	276.872	132.284	298.316
TRCN0000045479	CCGGAACATTCTTCACAAGAA	NM_001001438.1-560s1c1	LSS	560	CDS	4422.59	2209.84	2079.58	3510	1930.55	3366.53	2419.9	1095.31	4205.29	2434.36	1155.78	4644.41	3885.57	3657.01	3710.3	3474.44	3552.97	2088.31	3306.96	1717.37	4455.07
TRCN0000045481	GCAGAAGCTGTATGAACACAT	NM_001001438.1-980s1c1	LSS	980	CDS	6604.66	6437.77	7421.52	7083.57	6247.44	4702.37	5724.19	7318.36	6388.66	8296.46	7900.72	3440.08	6236.75	5429.38	6702.73	5118.34	9970.48	6693.74	5311.51	6976.25	6297.41
TRCN0000045482	CACGAGCTACAGGAACATCTT	NM_001001438.1-2144s1c1	LSS	2144	CDS	9435.22	11725	8407.16	10957.3	14869.6	8340.91	10428.2	18347.9	9805	14980	21169.2	10952.2	4553.52	4270.52	5290.4	7917.75	5642.03	9022.61	9212.07	12098.2	8143.03
TRCN0000045533	GCTGAATTTAACACCCTCTAT	NM_000963.1-1227s1c1	PTGS2	1227	CDS	5215.81	5716.37	5605.7	4184.46	5298.13	8400.16	4930.33	5907.92	8267.47	4489.37	5868.04	10433.5	6148.96	5112.6	4818.32	5074.66	6844.82	4584.52	5530.79	4414.11	6320.36
TRCN0000045534	GCAGATGAAATACCAGTCTTT	NM_000963.1-1460s1c1	PTGS2	1460	CDS	1335.96	2596.41	2126.78	660.332	2424.08	2076.47	435.234	1468.57	2854.9	215.599	2808.95	3684.52	3316.85	2241.52	3125.08	4431.4	3125.67	1983.72	2017.84	1313.56	2448.81
TRCN0000045537	CCATTCTCCTTGAAAGGACTT	NM_000963.1-1674s1c1	PTGS2	1674	CDS	9543.77	10647.4	8684.81	11218.6	10143.4	9294.31	11075.8	9689.48	7463.84	8643.06	9703.4	10362	8591.76	8051.84	6753.45	8231.44	9408.66	6341.62	10308.5	9120.64	7234.97
TRCN0000045628	GCACACCTGTAAACGGATAAT	NM_002065.3-802s1c1	GLUL	802	CDS	7272.64	8650.66	6505.28	8294.76	9768.89	6813.85	9011.08	7137.85	7860.15	6282.39	8909.87	7303.46	4580.23	6211.3	6027.78	4490.96	7833.95	5564.17	5145.38	8795.73	6366.25
TRCN0000045630	GCATCGTGTGTGTGAAGACTT	NM_002065.3-1135s1c1	GLUL	1135	CDS	3534.73	2252.46	3825.98	2616.61	2519.88	2674.37	2318.93	1872.42	3526.42	1929.47	1454.79	2301.34	4732.91	4880.02	4084.84	2060.84	3537.15	5295.73	3672.43	3153.93	5582.76
TRCN0000045631	CCAGGAGAAGAAGGGTTACTT	NM_002065.3-1450s1c1	GLUL	1450	CDS	5110.05	7542.69	7288.25	4163.27	5951.33	6404.48	4185.21	6449.45	3853.01	2559.89	5934.17	7863.89	4469.55	5898.53	3761.02	4899.95	5594.55	3601.37	5703.56	4764.55	5507.37
TRCN0000045663	CCCTGACGACAGAAGAATCAT	NM_001071.1-618s1c1	TYMS	618	CDS	1363.79	1619.33	966.213	1126.45	670.613	2170.74	1406.68	541.534	3031.04	1356.36	790.647	2137.38	3347.39	3027.46	3355.27	1921.86	2310.62	2541.53	2017.84	2232.58	1999.7
TRCN0000045664	CAGGTGACTTTATACACACTT	NM_001071.1-839s1c1	TYMS	839	CDS	22.266	6.08772	8.32942	10.5936	0	10.7729	13.9275	6.11903	11.0086	10.9164	0	8.94302	3.81686	8.01976	23.4088	23.8247	0	10.459	13.2898	13.9246	22.9474
TRCN0000045665	GCTGACAACCAAACGTGTGTT	NM_001071.1-324s1c1	TYMS	324	CDS	3103.33	2961.68	4825.51	2934.42	2923.41	4004.82	4199.14	2481.27	6018.04	3678.83	3754.86	5017.03	3217.61	1992.91	3168	4137.56	3260.19	3814.04	3765.45	3353.52	5107.43
TRCN0000045928	CCAGTTTGACTATGCCGTCTT	NM_004957.2-1297s1c1	FPGS	1297	3UTR	12622	5637.23	13191	10328.7	8003.81	13137.5	15745	5146.1	10696.7	13962.1	7670.72	10612.4	5721.48	5750.17	5727.36	6043.54	5238.46	7471.19	9158.92	5075.53	11703.2
TRCN0000045929	CTGTGCCTTCACGGAATGTAT	NM_004957.2-353s1c1	FPGS	353	CDS	83.4975	0	188.8	109.467	0	274.709	0	0	0	95.5185	0	0	72.5204	316.781	179.468	238.247	205.74	359.091	624.623	0	317.985
TRCN0000045930	TCAGACACAGTTGGAAGCCAT	NM_004957.2-239s1c1	FPGS	239	CDS	9496.45	7999.27	9842.6	12528.7	9464.06	9041.15	11361.3	10943.9	9005.04	13637.3	8904.12	7851.97	4900.85	7013.28	5395.74	7719.21	5958.55	8049.92	8073.58	9174.02	6631.79
TRCN0000045968	CGAGAGGGAAAGAACTCCTTT	NM_000547.3-155s1c1	TPO	155	CDS	9312.76	10449.6	6982.83	9689.58	12991.3	10113.1	9905.92	11311	7427.14	8553	11218.6	8719.44	4847.41	5224.87	5469.87	4880.1	6480.81	5909.32	6013.65	6983.21	7805.38
TRCN0000045969	CGACAAGATCCTGGACTTGTA	NM_000547.3-1941s1c1	TPO	1941	CDS	7528.7	10513.5	8171.16	9064.56	11635.6	8182.01	7419.86	14339.9	8814.23	8902.32	14476	6492.63	5984.84	5698.04	6691.03	7794.65	8949.7	9758.22	8436.83	10974.9	6582.61
TRCN0000045970	GCTGAGCATCATTGCAAACAT	NM_000547.3-453s1c1	TPO	453	CDS	2758.2	2940.37	2687.63	2952.07	1605.41	1694.04	2987.44	1750.04	2781.51	1129.85	966.027	1570.99	3698.54	4174.29	4197.99	4256.68	4122.72	2060.42	1975.76	2652.65	3799.43
TRCN0000045989	CCAAGGGACATCAGATTTCTT	NM_002317.3-1086s1c1	LOX	1086	CDS	5502.49	1378.87	4411.82	4265.68	1863.78	3148.38	2120.46	1352.31	3210.84	2472.56	2573.2	2951.19	4022.97	2554.29	3624.47	2636.6	3236.45	4253.32	3207.28	2743.16	4773.05
TRCN0000045990	CTGCACAATTTCACCGTATTA	NM_002317.3-1506s1c1	LOX	1506	CDS	576.133	1698.48	1296.61	293.089	1138.01	544.031	59.1918	507.879	311.911	68.2275	1336.91	2.98101	1946.6	2943.25	3320.16	1238.89	1598.44	2070.88	797.39	1090.76	714.646
TRCN0000045991	CGACAACCCTTATTACAACTA	NM_002317.3-810s1c1	LOX	810	CDS	910.123	1013.61	782.966	1186.48	1016.08	907.616	2388.56	758.759	737.577	911.519	750.396	2.98101	2084.01	2879.09	2379.9	1508.9	2453.06	2241.71	1131.85	1107.01	1793.17
TRCN0000046018	CCATGAGATGTATGAGGCTAA	NM_000898.3-889s1c1	MAOB	889	CDS	5619.38	4431.86	3787.11	4954.26	4441.72	3328.82	4784.09	2820.87	1926.51	5649.23	2929.71	3565.28	3744.34	3616.91	2949.51	4205.06	3117.75	4340.47	5745.64	3040.21	3428.99
TRCN0000046019	CCCAGAATCGTATCTTGAGAT	NM_000898.3-327s1c1	MAOB	327	CDS	3557	2057.65	1996.29	5614.59	2029.26	1093.45	3638.55	2462.91	2876.92	3122.09	2061.43	2682.9	1996.22	1130.79	2130.21	2549.24	2476.79	2461.35	3559.46	1397.11	1471.91
TRCN0000046020	GCCAGTGGACAGGATTTACTT	NM_000898.3-1384s1c1	MAOB	1384	CDS	718.079	490.062	491.436	441.399	380.304	96.956	208.912	587.427	91.7384	84.6021	405.386	0	1507.66	1363.36	1490.36	726.654	989.135	742.587	883.774	1141.82	953.954
TRCN0000046153	GCTCAGGCTCTTTATGAATTA	NM_003129.2-1622s1c1	SQLE	1622	CDS	6724.34	3865.7	5880.57	5861.78	4412.69	7406.36	7914.29	5118.57	9518.78	7232.11	4298.25	9095.05	4251.98	4066.02	4634.95	5316.88	3244.36	5361.97	4802.06	4353.77	5081.2
TRCN0000046155	GCAGAGCCCAATGCAAAGTTT	NM_003129.2-929s1c1	SQLE	929	CDS	821.059	837.062	719.107	723.894	664.807	964.174	240.249	52.0117	458.692	92.7894	299.008	444.17	3168	2670.58	3304.55	2453.95	2809.14	1589.76	1503.97	1320.52	1275.22
TRCN0000046157	GCACCACAGTTTAAAGCAAAT	NM_003129.2-1154s1c1	SQLE	1154	CDS	1266.38	830.974	2487.72	670.926	667.71	1346.61	1016.71	446.689	1728.35	657.713	296.133	1034.41	1263.38	1680.14	1603.51	1091.97	1376.88	1774.54	1532.76	1322.84	1409.62
TRCN0000046163	GCGGACAACTTCAACTGTCTA	NM_001091.1-1427s1c1	ABP1	1427	CDS	1995.59	1181.02	2709.84	1359.51	1181.56	2229.99	769.493	1015.76	1310.02	952.455	856.774	1895.92	2461.88	2502.17	3113.38	1965.54	1471.83	2419.51	1709.96	1459.77	2950.37
TRCN0000046165	CGCTATGTAGAAGGCTACTTT	NM_001091.1-684s1c1	ABP1	684	CDS	3484.63	2374.21	1632.57	3361.69	1579.28	1222.72	3297.33	1633.78	1963.2	4019.96	2705.45	661.783	3343.57	3328.2	2805.16	4201.09	2405.58	3664.13	3061.09	2555.17	2186.56
TRCN0000046166	CCTAAGCAACCAAGAGCTGAA	NM_001091.1-176s1c1	ABP1	176	CDS	4386.4	5509.39	8212.81	2803.76	5698.76	9466.68	3029.23	6761.53	8509.65	3274.92	5819.16	12934.6	2530.58	2345.78	3175.8	3283.84	4557.94	4354.42	3581.61	5082.5	4487.85
TRCN0000046408	CCAGGTGGAGATGATCTTAAA	NM_001628.2-569s1c1	AKR1B1	569	CDS	4272.29	3333.03	3201.27	5695.81	3538.86	2159.96	3346.08	3601.05	1482.49	4451.16	3093.59	2551.74	4668.02	4775.77	3718.11	5034.96	5278.03	4765.81	3765.45	4708.85	3425.71
TRCN0000046411	TGCTGAGAACTTTAAGGTCTT	NM_001628.2-884s1c1	AKR1B1	884	CDS	6351.38	5999.45	4769.98	4382.21	6900.64	7155.89	4376.71	6938.98	6036.39	2720.91	7498.21	9721.06	5423.76	3885.57	4143.37	6857.55	3814.11	3657.15	7402.44	5590.75	5723.73
TRCN0000046412	CCATTGGATGAGTCGGGCAAT	NM_001628.2-444s1c1	AKR1B1	444	CDS	7873.82	8790.67	6385.89	7041.19	8375.4	7737.63	9320.97	10754.2	9647.21	11890.7	10887.9	9235.15	4221.45	4908.09	4318.93	6909.17	4399.67	7192.29	6275.02	6282.34	5904.03
TRCN0000046419	GCCACATTGATTGTGCTGCTA	NM_153326.1-461s1c1	AKR1A1	461	CDS	0	322.649	116.612	35.3119	150.96	0	0	174.392	0	0	31.6259	77.5061	469.474	304.751	171.665	452.67	316.523	442.763	70.8792	401.494	114.737
TRCN0000046420	GCAGCTGTTAAGTATGCCCTT	NM_153326.1-427s1c1	AKR1A1	427	CDS	1951.06	1695.43	1093.93	1998.65	2037.97	913.003	410.861	819.95	220.172	603.131	1518.04	301.082	3507.7	2590.38	2001.46	2168.05	2231.49	1425.91	3570.54	2415.93	1324.39
TRCN0000046421	CCTTCAGAACATCAAGGTGTT	NM_153326.1-1146s1c1	AKR1A1	1146	CDS	2418.65	1068.4	219.341	1875.06	1265.75	301.641	1465.87	2264.04	51.3735	2849.18	3268.97	77.5061	503.826	156.385	542.305	778.274	1258.18	697.265	1703.31	900.46	9.83458
TRCN0000046424	CACTGATGATACGGCATGATA	NM_000637.1-748s1c1	GSR	748	CDS	2215.47	1177.97	1338.26	1521.94	1454.45	886.07	936.623	590.486	528.413	990.663	618.142	324.93	2629.82	3564.78	3624.47	2676.31	3386.8	2440.43	1683.38	1659.35	1940.69
TRCN0000046425	CGCCTGAATGCCATCTATCAA	NM_000637.1-432s1c1	GSR	432	CDS	122.463	103.491	2.77647	0	0	131.968	59.1918	0	0	0	0	0	713.753	1455.59	1915.62	627.384	466.872	348.632	325.601	255.285	154.075
TRCN0000046427	AGACCTATTCAACGAGCTTTA	NM_000637.1-1297s1c1	GSR	1297	CDS	91.8473	441.36	1238.31	406.087	557.393	123.888	717.265	214.166	0	177.391	140.879	110.297	2595.47	3440.48	2906.6	1961.57	2682.54	1464.26	1517.26	1171.99	570.406
TRCN0000046448	GCAGTGATAAAGGAGGCATTT	NM_000859.1-1896s1c1	HMGCR	1896	CDS	2312.88	2121.57	1990.73	992.264	1390.58	939.935	97.4924	183.571	994.444	341.137	149.504	432.246	6584.09	4049.98	4162.87	4602.14	4011.93	2646.12	2813.02	3035.57	1911.19
TRCN0000046451	CCCTCGATGCTCTTGTTGAAT	NM_000859.1-556s1c1	HMGCR	556	CDS	2816.65	4507.96	2765.37	2581.3	3521.44	1648.25	2830.76	4886.04	1089.85	2161.45	4281	974.789	2606.92	2189.39	2309.67	2934.41	3157.32	3601.37	2212.76	3130.72	3120.84
TRCN0000046452	CCTGCTGCTATAAATTGGATA	NM_000859.1-2127s1c1	HMGCR	2127	CDS	2738.72	2639.03	2290.59	2662.52	1799.91	1370.85	1873.25	1673.55	954.079	1108.01	652.643	453.113	1729.04	1363.36	1888.31	1965.54	2358.1	1997.66	2815.23	1531.71	2350.47
TRCN0000046614	CGTGCCTTACATCAGGTACTT	NM_000789.2-3388s1c1	ACE	3388	CDS	1770.15	961.86	1304.94	2687.24	1495.09	1327.76	1138.57	743.462	458.692	275.639	146.629	163.955	2194.7	998.46	2184.83	2898.67	2334.36	2405.56	3566.11	1991.22	1993.14
TRCN0000046615	CCAGCAAGTTTGTGGAGGAAT	NM_000789.2-1968s1c1	ACE	1968	CDS	9226.48	7682.71	6344.24	10014.5	8517.66	8464.8	10901.7	8480.97	8909.63	10829.1	6934.69	7196.15	2996.24	3304.14	3066.56	4915.83	5776.55	4486.9	8239.7	7261.7	6723.58
TRCN0000046616	GCTAAGTTTCATGTTCCAAAT	NM_000789.2-1571s1c1	ACE	1571	CDS	5613.82	5606.79	9295.64	6695.14	6299.7	12073.7	7092.57	5608.09	14542.4	6326.05	5209.65	16854.6	5064.98	3961.76	5087.52	5213.64	6876.47	5989.51	5513.07	4293.43	8985.53
TRCN0000046623	GCAGGGAAACTGGATCTTGAT	NM_032857.2-577s1c1	LACTB	577	CDS	1486.26	3077.34	2826.45	1221.79	2850.83	2609.73	957.514	2983.03	1104.53	633.151	2926.83	1386.17	3709.99	2718.7	3702.5	4014.46	4415.5	2614.74	1599.21	2805.82	2829.08
TRCN0000046626	CCGGGCATAGTGGTTGGAGTT	NM_032857.2-412s1c1	LACTB	412	CDS	462.02	444.404	472.001	173.028	58.0617	382.438	111.42	217.225	135.773	231.973	60.3767	0	805.358	1190.93	1264.08	1012.55	838.787	1042.41	454.07	413.098	872
TRCN0000046627	CAAACCAGAAACAATGGTTAT	NM_032857.2-1344s1c1	LACTB	1344	CDS	2179.29	3183.88	4606.17	1793.84	2464.72	3700.49	1511.13	1713.33	3078.74	1088.91	1239.16	3004.85	5950.49	4138.2	4010.72	2704.1	2136.53	6066.21	2879.47	3423.14	5418.85
TRCN0000046743	CAAGATGTTTATGGCCTATAA	NM_001385.1-603s1c1	DPYS	603	CDS	4219.41	4316.2	4386.83	6229.02	8726.68	5262.56	7667.08	7709.97	7493.19	7475	10174.9	6120	6114.61	6131.11	4837.83	5098.49	7287.95	4629.84	5045.71	6456.39	5454.91
TRCN0000046744	CTAATGATGATCTAACCACAA	NM_001385.1-1076s1c1	DPYS	1076	CDS	267.192	197.851	935.672	169.497	40.6432	743.33	0	0	1119.21	0	5.75016	515.714	1702.32	1491.68	1892.22	1088	1194.88	1778.03	1140.71	761.214	1930.86
TRCN0000046745	CACCACCATGATTATTGATTT	NM_001385.1-411s1c1	DPYS	411	CDS	8547.37	4483.61	4395.16	5709.93	3509.83	4516.54	4843.28	3861.11	4520.87	6830.93	6270.55	8519.71	4942.84	4819.88	3086.07	5773.52	4304.72	3427.06	7413.52	3325.67	4232.15
TRCN0000046823	CCAGGCAATTTCAGGATTATT	NM_000902.2-2238s1c1	MME	2238	CDS	534.384	1902.41	1518.73	861.61	1181.56	972.254	0	1174.85	906.375	0	396.761	476.961	1072.54	1186.92	1306.99	1123.73	1408.53	1736.19	536.024	1726.66	999.849
TRCN0000046824	GCCAGATTGATTCGTCAGGAA	NM_000902.2-855s1c1	MME	855	CDS	4414.24	5944.66	3359.53	6377.33	5193.62	4222.97	8440.05	4705.53	4586.92	8110.88	5270.02	5172.04	2927.53	3508.65	3168	3101.18	4637.07	2928.51	4558.42	5567.54	3140.51
TRCN0000046826	GCATGGTCATAGGACACGAAA	NM_000902.2-1834s1c1	MME	1834	CDS	5658.35	7347.88	6177.66	6147.8	4763.96	5954.72	7729.75	6841.07	8931.65	7494.11	6224.55	5604.29	4553.52	3648.99	4385.26	4606.11	5024.81	4762.32	5787.73	5497.91	3189.68
TRCN0000046853	CCCAGGCTTCAGCAAAGACAA	NM_000665.2-1216s1c1	ACHE	1216	CDS	1294.21	2255.5	2337.79	956.952	882.538	2006.45	1239.55	1798.99	2887.93	1001.58	1242.03	1830.34	1954.23	2959.29	2621.79	2358.65	1131.57	3360.82	2412.11	1926.24	1812.84
TRCN0000046855	GAAGAACCAGTTCGACCACTA	NM_000665.2-1888s1c1	ACHE	1888	CDS	2109.7	3734.82	1329.93	2397.68	2598.26	2351.18	2963.07	2055.99	752.255	1528.3	2193.69	1338.47	2129.81	1812.47	2684.21	4189.18	2081.14	1955.83	2121.94	3302.46	1081.8
TRCN0000046856	ACGTCTTTGAACACCGTGCTT	NM_000665.2-1470s1c1	ACHE	1470	CDS	5.5665	651.386	2.77647	204.809	359.983	88.8764	0	437.51	300.902	0	661.269	342.816	99.2384	368.909	382.345	146.919	371.915	481.113	217.067	526.816	199.97
TRCN0000046963	CCCTGTGTACTTCTACGAGTT	NM_003869.4-2485s1c1	CES2	2485	CDS	3520.81	2030.26	2076.8	2577.77	2368.92	3027.18	2130.9	3760.14	1563.22	1266.3	1244.91	2450.39	2507.68	2185.38	1646.42	2493.65	3157.32	2555.48	1882.73	2239.55	2248.84
TRCN0000046965	TGGGCCAACTTTGCGAGAAAT	NM_003869.4-2663s1c1	CES2	2663	CDS	1725.62	1762.4	2298.92	1483.1	1741.85	1688.65	1438.01	1242.16	1577.9	1039.79	1288.04	1413	1683.24	1828.51	1896.12	1226.97	2128.62	1649.03	2177.32	2694.42	2265.23
TRCN0000046967	CCGCACATGAAGGCAGACCAT	NM_003869.4-2543s1c1	CES2	2543	CDS	2696.97	3810.92	2265.6	2351.77	1596.7	2881.75	2621.85	2215.09	634.83	2868.28	1748.05	1025.47	793.907	2381.87	3152.39	2207.76	1424.35	1760.59	2890.54	3490.44	2799.58
TRCN0000047003	CCCAGCAGTATCTCCTATGTA	NM_020361.2-424s1c1	CPA6	424	CDS	673.547	879.676	485.883	872.204	815.767	1330.45	1337.04	437.51	154.121	330.221	365.135	250.404	2522.95	978.411	2231.64	1310.36	902.091	941.308	1065.4	1220.73	1662.04
TRCN0000047004	CCACCTTTATAACAACCGCTA	NM_020361.2-306s1c1	CPA6	306	CDS	1246.9	468.755	2043.49	1204.14	569.005	2407.74	463.089	217.225	2689.77	376.616	175.38	2170.17	1709.95	2654.54	963.664	1524.78	2381.84	1506.09	963.513	1125.58	1527.64
TRCN0000047005	GCTCTGGTAGCTCAATGGATT	NM_020361.2-1349s1c1	CPA6	1349	CDS	595.616	280.035	1663.11	667.395	87.0926	1914.88	410.861	654.736	766.933	731.398	520.39	941.998	316.8	573.413	514.995	667.092	300.697	498.544	994.523	805.309	2006.25
TRCN0000047354	GAACTGCTATCGCATGGTCAT	NM_016084.3-278s1c1	RASD1	278	CDS	0	3.04386	0	0	0	0	0	0	0	0	0	0	87.7878	100.247	214.581	107.211	0	700.751	0	0	0
TRCN0000047355	CCTCATGTACATCCGCGAGAA	NM_016084.3-986s1c1	RASD1	986	CDS	6707.64	5920.31	7088.34	7002.35	6990.63	11071.8	8927.51	8077.12	14909.3	10018.5	6946.19	12639.5	4290.15	4783.79	4010.72	5578.95	5040.63	4298.64	5849.75	7219.93	6553.11
TRCN0000047356	CGACACCAAGTCTTGCCTCAA	NM_016084.3-578s1c1	RASD1	578	CDS	1241.33	1871.98	1354.92	2323.52	1364.45	1325.07	2353.74	3842.75	1141.23	2063.2	3435.72	715.441	297.715	300.741	136.552	710.771	1258.18	742.587	908.139	1670.96	1304.72
TRCN0000047479	CCACTCAAATGCAAAGGCTTA	NM_015313.1-2799s1c1	ARHGEF12	2799	CDS	4976.45	2839.92	5086.5	6518.58	3480.8	4381.87	6817.5	2505.74	5441.92	6566.21	3708.85	3979.64	4484.81	3673.05	4716.88	5574.98	3529.23	3409.63	4370.14	2374.15	3946.95
TRCN0000047480	GCGTTGCGTAATCATCCAGAA	NM_015313.1-217s1c1	ARHGEF12	217	CDS	7623.33	8130.16	7912.95	6405.58	8950.21	10614	8248.55	8548.28	10183	8484.77	11575.1	11384.5	4446.64	4066.02	3909.28	6250.02	5127.68	4427.63	6450	6215.03	6425.26
TRCN0000047482	GCGAGTATCCAGAGAAGGAAT	NM_015313.1-2452s1c1	ARHGEF12	2452	CDS	2017.86	1585.85	2168.43	3276.94	3158.56	1974.13	3161.54	2594.47	418.327	4281.96	3191.34	605.144	3629.84	3620.92	3113.38	2461.89	2318.53	2740.25	3136.4	2566.78	1980.03
TRCN0000047818	CCATAACTCATTCCTGAACTT	NM_004310.2-910s1c1	RHOH	910	CDS	8708.79	9034.18	5777.84	8891.54	10692.1	6092.07	12687.9	11467.1	6994.14	11145.6	9996.66	7437.61	5862.7	6307.54	5473.77	6539.88	7390.82	7729.18	6799.97	10603.6	6635.06
TRCN0000047819	CTTCTCCATCAATGAGTGCAA	NM_004310.2-1195s1c1	RHOH	1195	CDS	5349.41	2109.4	1410.45	4601.14	1677.98	996.493	3175.47	2013.16	1563.22	4140.04	2093.06	381.569	2862.65	2566.32	4572.53	3196.48	3212.71	2876.22	3947.08	2884.72	3081.5
TRCN0000047820	ACAAGTGGATTGGTGAAATTA	NM_004310.2-936s1c1	RHOH	936	CDS	556.65	1031.87	810.731	790.987	714.159	395.904	522.28	691.45	216.503	180.121	379.511	360.702	771.006	553.363	885.635	1465.22	846.7	742.587	890.419	1780.03	1085.08
TRCN0000048748	CCACATAAATAACAGCTGTAA	NM_001003683.1-1839s1c1	PDE1A	1839	3UTR	12775.1	11027.9	9517.75	14520.3	14866.7	10581.7	13781.2	10671.6	15852.4	15580.4	12262.2	16064.6	6759.66	8192.19	6749.55	8549.1	9938.83	10563.6	9951.88	10204.4	10060.8
TRCN0000048749	CCATGAGTGATGGGTCCTATT	NM_001003683.1-1523s1c1	PDE1A	1523	CDS	3353.82	4629.71	4420.15	3058.01	5486.83	2736.31	3875.32	3610.23	2260.43	2966.53	5249.9	2647.13	5633.69	5609.82	4576.43	4264.62	7406.65	3807.07	4064.48	8027.56	4376.39
TRCN0000048750	GCCTGAAAGGAATACTAAGAT	NM_001003683.1-173s1c1	PDE1A	173	CDS	105.764	715.308	405.365	148.31	647.388	377.051	114.902	1232.98	0	215.599	931.526	80.4871	2156.53	2265.58	2056.08	853.719	1210.7	1289.94	562.603	1181.27	888.391
TRCN0000048783	GCTCCACAATTTAGTAACATT	NM_000921.2-3768s1c1	PDE3A	3768	3UTR	2649.66	2255.5	2629.32	2295.27	2072.8	1567.46	2002.08	1743.92	1526.53	1255.39	2728.45	2697.81	3412.27	4326.66	2902.7	2140.25	2801.23	2036.01	1280.25	2086.38	2697.95
TRCN0000048784	GCCGTATTCTTAGTCAGGTAT	NM_000921.2-2123s1c1	PDE3A	2123	CDS	2482.66	2526.41	3131.86	2429.46	1695.4	2437.37	2520.87	1269.7	3056.72	2240.59	2101.68	2107.57	3496.25	2193.4	3265.53	2342.76	3094.02	2189.41	1745.4	2933.46	2694.68
TRCN0000048785	CCTCTGATTATGAAACCAATA	NM_000921.2-1865s1c1	PDE3A	1865	CDS	4617.41	6312.97	5461.33	5837.06	4221.09	8534.82	4300.11	4999.25	8583.05	3973.57	4370.12	9086.1	5851.25	3528.69	4658.36	4264.62	3094.02	5846.57	5725.71	6222	6376.09
TRCN0000048878	CTCCTGCTGCTATGCCTGTGA	NM_006702.2-4310s1c1	PNPLA6	4310	3UTR	4027.36	6693.45	6352.57	4424.58	6290.99	9657.9	8516.65	10460.5	10069.2	8179.11	10818.9	8740.31	858.794	2907.16	3519.13	3597.53	1756.7	4472.95	3209.5	6665.26	5884.36
TRCN0000048881	GCCCTCTGAAGTGCTTTATAT	NM_006702.2-648s1c1	PNPLA6	648	CDS	155.862	557.027	613.601	250.714	827.38	430.916	0	1600.13	282.554	185.579	284.633	631.973	1309.18	1387.42	1463.05	1250.8	1107.83	1429.39	595.828	1520.11	724.481
TRCN0000048882	GCAGAGATTGTGTCCCGGATT	NM_006702.2-3985s1c1	PNPLA6	3985	CDS	7617.76	9475.54	8743.12	9809.65	9908.23	9641.74	12353.7	13229.3	11551.7	16330.9	16181	10150.3	4320.69	5305.07	5434.75	6607.39	5008.98	8590.3	6230.72	6625.81	7372.66
TRCN0000048923	CGCTGTACTTTGAGAGGAGAA	NM_016953.2-2651s1c1	PDE11A	2651	CDS	1781.28	2797.31	3498.36	2934.42	1492.19	2553.18	3854.43	1453.27	877.019	2860.1	1319.66	2030.06	4042.06	2385.88	3207.01	1822.59	4083.15	3270.17	3021.22	2181.53	3245.41
TRCN0000048924	GCGTCAGTTCTTTCTGGAATT	NM_016953.2-921s1c1	PDE11A	921	CDS	5193.55	6209.48	5028.2	4784.76	6630.65	4767	4714.45	7009.35	5291.47	7155.7	6129.67	4701.04	4618.4	5277	3835.15	6281.78	5048.55	5745.46	5621.6	5866.92	5359.85
TRCN0000048925	GCATGGAGAAACGGTCAACAT	NM_016953.2-1194s1c1	PDE11A	1194	CDS	1823.03	395.702	938.448	1839.75	569.005	258.549	2399.01	12.2381	242.189	2024.99	66.1269	0	2545.85	2658.55	2325.28	2386.44	2310.62	1687.38	2454.19	1427.28	1957.08
TRCN0000049172	CTGGAGAGAAAGGATTTGGTT	XM_371409.2-167s1c1	PPIA	167	CDS	283.892	614.86	463.671	384.9	670.613	110.422	146.239	489.522	297.232	226.515	405.386	80.4871	538.178	557.373	620.334	444.728	569.742	495.058	458.5	454.872	767.097
TRCN0000049228	CTGACTGTGGACAACTCGAAT	NM_021130.2-548s1c1	PPIA	548	CDS	1817.46	2197.67	1901.88	2803.76	2276.02	678.692	2611.4	1967.27	469.701	1132.58	1089.66	330.892	3095.47	3332.21	3956.1	1798.77	2191.92	3364.3	2449.76	2269.72	1744
TRCN0000049232	GTTCCTGCTTTCACAGAATTA	NM_021130.2-221s1c1	PPIA	221	CDS	949.089	754.878	1030.07	1581.97	539.974	412.063	1629.52	3.05951	297.232	829.646	278.883	515.714	2980.97	2069.1	3101.67	1822.59	3022.8	1826.83	1249.25	844.762	2645.5
TRCN0000049278	GCCCAAGTGTTCTTTAGCTTT	NM_001067.2-4862s1c1	TOP2A	4862	3UTR	2374.11	2477.7	2951.39	2048.09	2531.49	2265	842.613	1257.46	1519.19	1760.27	1288.04	2241.72	3587.85	1876.62	3382.58	2990	2579.66	3015.67	2181.75	2710.66	3147.07
TRCN0000049279	GCCTGATTTGTCTAAGTTTAA	NM_001067.2-786s1c1	TOP2A	786	CDS	456.453	146.105	441.459	628.552	299.018	0	1232.58	229.464	231.181	570.382	186.88	0	374.052	838.065	616.433	1016.52	522.263	746.074	476.219	649.817	472.06
TRCN0000049280	GCTCCAAATCAATATGTGATT	NM_001067.2-2833s1c1	TOP2A	2833	CDS	5040.47	5080.21	5616.81	5247.35	4967.18	5270.64	6295.22	4393.46	5262.11	4019.96	3099.34	3917.04	3729.07	2951.27	3203.11	4780.83	3260.19	4431.12	3951.51	4045.11	3950.22
TRCN0000049283	CCTGAATTTGACGAATGGAAA	NM_001068.2-1825s1c1	TOP2B	1825	CDS	5424.56	4170.09	3664.95	4788.29	4200.77	2677.06	5595.36	5213.41	3574.13	5570.09	4927.89	3344.69	4133.66	3937.7	4229.2	3958.87	5958.55	2876.22	3207.28	3594.88	3448.66
TRCN0000049284	GCAGCCTCTAATTGTGGCATT	NM_001068.2-1249s1c1	TOP2B	1249	CDS	1029.8	1482.36	624.707	568.522	1268.65	180.446	1211.69	1147.32	238.52	392.99	830.898	0	1927.52	1932.76	2184.83	1544.64	1756.7	1544.44	1410.94	1900.71	1130.98
TRCN0000049285	CCAACTATGATGCTAGGGAAA	NM_001068.2-2642s1c1	TOP2B	2642	CDS	453.67	3.04386	55.5295	1317.13	52.2556	134.661	1075.9	183.571	0	974.288	215.631	62.6011	633.599	284.702	230.187	186.627	142.435	341.66	622.408	306.342	360.601
TRCN0000049393	GCACCTAAGACTGGACAACTT	NM_006579.1-153s1c1	EBP	153	CDS	1310.91	2295.07	1721.41	964.015	2087.32	1287.36	581.472	1496.1	1478.82	245.619	1023.53	1037.39	4870.32	4458.99	3203.11	2735.87	2927.84	1785	1565.99	2996.12	2717.62
TRCN0000049395	CACCCTCTCTACTTCTGGTTT	NM_006579.1-652s1c1	EBP	652	CDS	1611.5	3186.92	1193.88	1850.34	2490.85	1696.73	1810.57	2897.36	1845.78	1672.94	2432.32	1192.4	3511.51	2955.28	3421.59	3121.04	3822.02	2234.73	2755.43	3283.9	1573.53
TRCN0000049397	CTGGACAACTTTGTACCTAAT	NM_006579.1-163s1c1	EBP	163	CDS	687.463	1214.5	1854.68	1020.51	1207.68	1685.96	1357.93	388.558	1354.06	622.235	531.89	1314.62	1507.66	1864.59	1685.44	1103.88	2429.32	1178.38	646.772	1661.67	1589.92
TRCN0000049573	CCACGTTTGTAATCATAGAAT	NM_004668.1-5938s1c1	MGAM	5938	3UTR	172.562	465.711	397.036	95.3421	243.859	382.438	160.166	0	418.327	2.7291	103.503	157.993	1782.47	3023.45	1907.82	540.027	775.482	791.396	416.415	536.099	554.015
TRCN0000049574	CCAGCCAGAATACGATGCAAA	NM_004668.1-5372s1c1	MGAM	5372	CDS	153.079	103.491	72.1883	63.5614	72.5772	64.6374	73.1193	70.3688	29.3563	98.2476	71.877	17.886	133.59	332.82	39.0147	111.182	94.957	108.076	62.0193	95.1517	72.1203
TRCN0000049576	GCTGCTTCTTTGACCTACCAA	NM_004668.1-682s1c1	MGAM	682	CDS	0	121.754	44.4236	0	2.90309	266.629	0	0	0	0	0	289.157	335.884	986.431	495.487	416.932	174.088	142.939	334.461	148.53	111.459
TRCN0000049914	CGTCAGAACTTGGTGTTACAT	NM_032043.1-2012s1c1	BRIP1	2012	CDS	3712.86	3010.38	4103.63	2457.71	3065.66	3918.64	1058.49	2456.79	4616.28	2456.19	2587.57	3294.01	3095.47	2682.61	3312.35	3105.15	4344.28	3183.01	3034.51	3075.03	3383.1
TRCN0000049915	GCTCTTATTCTAGTGGATGAT	NM_032043.1-2662s1c1	BRIP1	2662	CDS	2198.77	1750.22	1321.6	2683.7	1730.24	371.665	894.841	832.188	623.821	2415.25	632.518	1249.04	2461.88	1599.94	1782.97	1985.39	2548.01	1303.89	1348.92	1965.7	609.744
TRCN0000049916	CCAAGGAACTTCACGTCATTT	NM_032043.1-444s1c1	BRIP1	444	CDS	6059.14	3588.71	3998.12	4996.63	4012.07	4556.93	3272.96	2986.09	3632.84	3512.35	3539.22	3890.21	5969.57	3203.89	5434.75	6253.99	4273.06	4037.16	4452.1	3395.29	4487.85
TRCN0000049963	GCGGACTATGTATTTCAGGAA	NM_000537.2-1086s1c1	REN	1086	CDS	818.276	1433.66	430.354	444.93	1628.63	786.421	602.363	2071.29	1699	513.071	1325.41	563.41	1511.48	2249.54	2052.18	1929.8	2207.75	902.958	660.062	1417.99	1006.41
TRCN0000049964	CCCAGCATTACGAAGGGAATT	NM_000537.2-790s1c1	REN	790	CDS	3757.39	1187.11	949.554	3640.66	2087.32	1427.41	2545.25	1945.85	1805.41	3362.25	2458.19	718.422	2427.52	1094.7	1993.65	1735.23	2389.75	2625.2	2591.52	1325.16	1242.44
TRCN0000049965	CCTCAAGAGAATGCCCTCAAT	NM_000537.2-149s1c1	REN	149	CDS	10876.9	8187.99	8190.6	10558.3	9829.85	10153.5	17273.6	11084.6	9155.49	16797.6	11816.6	15101.8	4194.73	4679.53	4279.92	4387.72	3814.11	4539.2	5865.25	6686.15	6054.82
TRCN0000050358	GCTCATAAGATTCATGTGTAT	NM_000446.3-781s1c1	PON1	781	CDS	5483.01	2231.15	4184.15	5166.13	1744.75	2655.52	4188.69	1872.42	2473.27	4568.51	1336.91	3174.77	5564.98	4242.45	4096.55	4943.63	4399.67	2764.66	4421.09	3365.12	3127.4
TRCN0000050359	GCTTTCATTAGCTCTGGATTA	NM_000446.3-244s1c1	PON1	244	CDS	1720.05	3339.12	1579.81	1062.89	2307.95	2730.93	1215.17	2814.75	1273.33	502.154	1969.43	1806.49	2404.62	1904.69	2984.63	1508.9	2571.75	1192.32	1756.47	2747.8	1688.27
TRCN0000050360	CCCGATGGCAAGTATGTCTAT	NM_000446.3-745s1c1	PON1	745	CDS	2051.26	3521.75	2645.98	1440.73	4290.76	409.37	1552.91	2147.78	128.434	1239.01	2159.19	0	3427.54	2839	2610.09	2239.52	3394.71	2287.03	2914.91	3991.73	2442.25
TRCN0000050453	CCCTGATTTCAGCCAGATCAA	NM_003713.3-1057s1c1	PPAP2B	1057	CDS	0	57.8334	0	63.5614	0	0	0	0	0	0	0	0	129.773	24.0593	50.7192	166.773	0	0	53.1594	0	0
TRCN0000050455	GACATTATTGACAGGAACAAT	NM_003713.3-1466s1c1	PPAP2B	1466	CDS	150.296	410.921	0	0	78.3833	0	163.648	146.857	0	0	60.3767	0	580.163	581.433	78.0295	0	870.439	0	316.741	297.059	78.6767
TRCN0000050457	CCTTCCTCATCATCGAGACAA	NM_003713.3-717s1c1	PPAP2B	717	CDS	4105.3	3223.45	3903.72	3965.53	3222.43	3266.88	4139.94	2955.49	3643.85	4060.9	3119.46	4048.2	3423.73	3833.45	3593.26	2314.97	5238.46	4626.35	3721.16	2859.19	4697.65
TRCN0000050773	GCCCAATTTAACGACACAGAA	NM_001935.2-786s1c1	DPP4	786	CDS	203.177	986.211	441.459	74.155	679.322	1004.57	0	838.307	954.079	2.7291	1132.78	634.954	435.122	312.771	616.433	829.894	625.134	662.402	795.175	313.305	301.594
TRCN0000050774	CCAGAAGACAACCTTGACCAT	NM_001935.2-2136s1c1	DPP4	2136	CDS	1781.28	1260.16	1635.34	1377.16	1169.94	2281.16	1323.11	1208.51	1746.7	897.873	1282.29	1639.55	1683.24	1587.91	1404.53	2525.42	1732.97	1934.91	2161.81	1817.17	1986.59
TRCN0000050775	CCAATGCAACTTCCATACAAA	NM_001935.2-949s1c1	DPP4	949	CDS	2145.89	2541.62	1582.59	2171.68	2644.71	737.943	2158.76	3481.73	877.019	1143.49	3113.71	775.061	3435.18	3035.48	3050.95	3025.74	3893.24	2942.46	2693.41	3924.43	2160.33
TRCN0000050809	CGCCTGGTTTAGGATGAAATA	NM_005040.2-668s1c1	PRCP	668	CDS	1547.49	1184.06	280.424	1691.44	481.912	347.426	1514.61	229.464	451.353	1255.39	51.7515	113.278	2232.86	1010.49	2134.11	913.281	411.48	1788.48	1419.8	719.44	1832.51
TRCN0000050811	GCTCCTTGGAAGTTAGACATA	NM_005040.2-1534s1c1	PRCP	1534	CDS	1068.77	654.43	499.765	1105.26	1466.06	1233.5	504.871	749.581	355.945	376.616	1888.93	894.302	1877.9	1924.74	1427.94	1949.66	2247.32	1303.89	1654.59	1123.25	1891.52
TRCN0000050812	CGGTACCTAGTAGCTGATAAA	NM_005040.2-324s1c1	PRCP	324	CDS	5157.37	2760.78	3179.06	4413.99	3231.14	2493.92	2729.79	4687.17	2220.07	4361.1	3904.36	3589.13	2167.98	1812.47	2617.89	2076.72	4106.89	1854.72	2657.97	3446.35	1616.15
TRCN0000050828	CCCACCGATGAGATTACCTTT	NM_000351.2-554s1c1	STS	554	CDS	4706.48	4644.93	3576.1	3488.82	4238.51	4532.69	3708.19	4283.32	4036.49	2600.83	4499.5	2271.53	3805.41	3075.58	3991.21	4562.43	4201.85	3629.26	3145.26	4135.62	3596.18
TRCN0000050829	CCTTTACATCACGGCTTCAAT	NM_000351.2-671s1c1	STS	671	CDS	420.271	82.1843	38.8706	448.461	243.859	0	69.6374	235.583	0	177.391	736.021	0	725.204	465.146	124.847	138.977	213.653	0	62.0193	2.32077	426.165
TRCN0000050832	GAGCTGAGATTGGCTAATGAT	NM_000351.2-1202s1c1	STS	1202	CDS	3938.3	974.036	1646.45	3697.16	1222.2	490.167	1528.54	829.128	117.425	2314.28	715.895	169.917	3324.49	2341.77	2695.92	2152.17	2002.01	3740.83	2527.28	1782.35	1684.99
TRCN0000050865	CCCTGCTACCTGATTGCTTTA	NM_000895.1-663s1c1	LTA4H	663	CDS	3181.26	2237.24	4048.1	4279.8	2110.54	4018.29	4119.05	2169.2	2946.64	5387.24	3685.85	1830.34	2656.54	1904.69	2496.94	2529.39	1938.71	2022.07	4642.58	2149.04	4163.31
TRCN0000050866	CCTTCTGTGAAATTAACCTAT	NM_000895.1-519s1c1	LTA4H	519	CDS	10128.3	3975.28	3659.39	11762.4	5472.32	6027.43	9223.47	4592.33	3636.51	11776.1	7992.72	4048.2	6000.11	2590.38	3078.26	5880.73	3647.93	2991.27	8264.07	5319.21	4451.79
TRCN0000050867	CGCAATTCCTTTGGCGCTAAA	NM_000895.1-1718s1c1	LTA4H	1718	CDS	2087.44	2331.6	3106.87	1211.2	2554.72	2512.78	1486.76	3056.45	2803.53	1271.76	2883.71	2110.55	973.3	2249.54	2138.01	1314.33	1535.14	2353.27	1670.09	2866.16	3111.01
TRCN0000051138	CCAGCCACAATCGACTTCATT	NM_004190.1-495s1c1	LIPF	495	CDS	1135.57	1266.25	1338.26	812.174	1384.77	1241.58	957.514	1171.79	1647.62	725.94	1115.53	1108.93	591.614	364.899	499.389	702.829	743.83	951.767	719.866	814.592	770.376
TRCN0000051140	TGGATGTGTATCTATCACATA	NM_004190.1-868s1c1	LIPF	868	CDS	64.0148	980.124	641.366	95.3421	203.216	140.048	665.037	373.261	388.971	0	8.62524	277.233	2103.09	1964.84	1689.34	575.764	1408.53	631.025	281.302	545.382	1035.91
TRCN0000051141	CCAGAAGAAACTTGTACTATT	NM_004190.1-415s1c1	LIPF	415	CDS	3534.73	1792.83	2990.26	7422.56	2932.12	2671.68	6699.12	2150.84	2234.75	9137.02	3174.09	933.055	2946.62	2093.16	2695.92	3712.68	2951.58	2970.35	3960.37	2156	2845.47
TRCN0000051168	CGGCTCAACATGAAGCAGAAA	NM_004260.1-1063s1c1	RECQL4	1063	CDS	116.897	197.851	241.553	60.0302	133.542	220.844	80.083	79.5474	135.773	51.8529	57.5016	125.202	64.8867	136.336	234.088	214.422	205.74	233.584	93.0289	162.454	301.594
TRCN0000051169	CCTCGATTCCATTATCATTTA	NM_004260.1-2097s1c1	RECQL4	2097	CDS	3796.36	2148.97	1066.17	3718.34	3623.05	1244.27	713.783	2851.47	2858.57	2357.94	2604.82	885.358	3076.39	2486.13	2457.93	3073.39	2460.97	2729.79	2511.78	2984.52	1812.84
TRCN0000051170	CAGATATGTGACTTCCTCTAT	NM_004260.1-3148s1c1	RECQL4	3148	CDS	4948.62	2946.46	2340.57	2856.73	2508.27	1990.29	2534.8	1646.02	2069.62	2226.94	1029.28	1475.6	5015.36	4611.36	3956.1	4633.91	3790.37	4985.44	4239.46	3232.84	4307.55
TRCN0000051243	CCGATTGCTTTCTGATGAGAA	NM_000047.1-819s1c1	ARSE	819	CDS	1383.28	1050.13	2026.83	1521.94	1428.32	2607.04	1371.86	1300.29	1743.03	698.649	2981.46	1913.81	2503.86	1636.03	2770.05	1473.16	2144.45	1732.7	1721.03	2274.36	2678.28
TRCN0000051244	GCTCGCTGTACTGCTAAGTTT	NM_000047.1-121s1c1	ARSE	121	CDS	89.064	109.579	127.718	0	58.0617	153.514	0	208.047	0	0	250.132	0	164.125	160.395	475.98	0	79.1308	73.2128	0	76.5856	3.27819
TRCN0000051245	CCTAGAGAATCAACTTGGAAA	NM_000047.1-1138s1c1	ARSE	1138	CDS	6006.26	6316.01	3306.78	7090.63	4885.89	3350.37	6417.09	3295.1	2447.58	7693.33	5822.04	5574.48	5038.26	4507.11	5633.73	6682.83	6433.34	4361.39	4361.28	6228.96	5009.08
TRCN0000051258	GCTCGAAATCTTACGCAAATA	NM_030621.2-1322s1c1	DICER1	1322	CDS	2488.23	3610.02	3165.18	1913.9	3634.66	2941	3130.2	4794.26	2836.55	4418.41	5770.29	3848.48	2622.18	1327.27	2383.8	3089.27	1827.92	1596.74	2195.04	2712.99	2222.62
TRCN0000051260	CCACACATCTTCAAGACTTAA	NM_030621.2-3155s1c1	DICER1	3155	CDS	1736.75	2979.94	1757.51	1539.6	1811.53	3991.36	1424.08	1979.51	3790.63	1012.5	1055.15	3371.52	3755.79	4086.07	3207.01	2394.38	2049.49	3786.15	2626.96	2552.85	2576.66
TRCN0000051261	GCCAAGGAAATCAGCTAAATT	NM_030621.2-3772s1c1	DICER1	3772	CDS	2374.11	1945.03	1577.04	2620.14	3268.88	2442.75	2465.16	2900.42	4363.08	4879.63	3674.35	4370.15	1263.38	1523.75	1872.71	1786.85	1313.57	801.855	1550.48	1828.77	3061.83
TRCN0000051340	CCATGCACCTAATGCTGTGAA	NM_003878.1-836s1c1	GGH	836	CDS	1177.32	1391.04	1382.68	504.96	1962.49	2114.18	567.545	1410.44	660.517	343.866	1032.15	781.023	1896.98	2253.55	2477.44	941.076	2073.23	2238.22	1816.28	1937.85	3442.1
TRCN0000051341	GATGGCAAGATTGAGTTTATT	NM_003878.1-723s1c1	GGH	723	CDS	951.872	800.536	1002.31	1024.05	952.212	500.939	1507.65	201.928	524.744	925.164	393.886	2.98101	1778.66	2349.79	1552.79	2461.89	1772.53	1851.24	1178.37	916.706	724.481
TRCN0000051342	GTGCGAGAGTTGTACCAGTAA	NM_003878.1-262s1c1	GGH	262	CDS	0	197.851	144.377	0	119.027	91.5696	0	91.7854	0	0	0	0	477.108	364.899	163.862	198.539	55.3916	268.447	0	62.6609	72.1203
TRCN0000051623	CCGATGTAACTCCTCTGAATT	NM_002427.2-465s1c1	MMP13	465	CDS	1310.91	1126.23	691.342	575.584	798.349	573.657	821.721	342.666	311.911	354.783	805.023	479.942	1099.26	1134.8	1193.85	1508.9	965.396	620.566	611.333	768.176	514.676
TRCN0000051624	CCGAGGAGAAACAATGATCTT	NM_002427.2-916s1c1	MMP13	916	CDS	2118.05	2502.05	2829.23	2496.55	1695.4	2019.92	818.239	1318.65	1533.87	813.271	1273.66	2092.67	2797.76	4286.56	3456.71	1433.45	2120.71	3287.6	2354.52	2822.06	1665.32
TRCN0000051625	CGAACTCTTAAATGGTCCAAA	NM_002427.2-353s1c1	MMP13	353	CDS	1628.2	3119.96	2257.27	1398.35	3480.8	1597.08	414.343	1890.78	1478.82	816.001	2121.81	1651.48	3702.36	3665.03	2496.94	2422.18	1463.92	1865.18	2152.95	1770.75	2445.53
TRCN0000051843	CGTCATAGAAATAATGCAGAA	NM_002423.2-278s1c1	MMP7	278	CDS	2148.67	3488.27	2212.85	1853.87	4148.51	1836.78	1678.26	4096.69	1232.96	873.312	3061.96	1651.48	1805.38	1764.35	2305.77	1945.68	2191.92	3810.55	2735.49	3049.5	1878.41
TRCN0000051844	CCTACCTATAACTGGAATGTT	NM_002423.2-248s1c1	MMP7	248	CDS	1970.54	931.422	2001.84	1567.85	1335.42	1575.54	1444.98	1753.1	1519.19	1277.22	862.524	1177.5	3744.34	3388.35	3413.79	2557.19	2484.71	3033.1	3094.32	2220.98	3114.28
TRCN0000051846	CGTATCATATACTCGAGACTT	NM_002423.2-386s1c1	MMP7	386	CDS	4444.85	9731.23	4850.5	4590.55	12579.1	3988.66	3206.8	14095.2	7427.14	3010.2	15620.3	6963.63	4267.25	5080.52	3324.06	3982.7	7272.12	4392.77	3661.35	6217.35	3455.22
TRCN0000052118	CGACAGGAAGACTCTGAACAA	NM_002769.2-303s1c1	PRSS1	303	CDS	1692.22	1238.85	1799.16	2450.65	1782.49	2297.32	2862.1	648.617	1379.75	2060.47	615.267	2554.72	4339.77	4807.85	3913.18	4260.65	2033.66	2321.89	2006.77	2158.32	2760.24
TRCN0000052119	CTGAACAATGACATCATGTTA	NM_002769.2-316s1c1	PRSS1	316	CDS	17545.6	12458.5	15134.6	23390.6	16994.7	15152.1	20473.4	17292.4	15569.8	18315	17949.1	19135.1	8252.06	8232.28	9796.6	11547	11553.1	10155.7	14625.5	13859.7	11549.1
TRCN0000052120	CCCTGGAAAGATTACCAGCAA	NM_002769.2-531s1c1	PRSS1	531	CDS	4364.14	3701.34	4722.78	4163.27	3509.83	3565.83	2545.25	2156.96	1999.9	2581.73	3188.46	3443.06	3545.86	2518.2	2407.21	3597.53	2310.62	2942.46	4119.85	3170.18	2734.01
TRCN0000052168	CCAGCAGCATTCGGTAAGAAA	NM_003183.3-314s1c1	ADAM17	314	CDS	1533.57	2018.08	1249.41	1154.7	1904.42	2141.11	981.887	1563.41	1291.68	690.462	2156.31	1562.05	2145.08	2369.84	2578.87	1782.88	2089.05	1934.91	2119.73	2158.32	1232.6
TRCN0000052171	CCTGGTTACAACTCATGAATT	NM_003183.3-1364s1c1	ADAM17	1364	CDS	1018.67	1488.45	888.472	741.55	1657.66	789.114	111.42	578.248	506.396	349.325	891.275	691.593	3877.93	3592.85	4307.23	2164.08	2817.06	3308.52	1911.52	1557.24	2150.5
TRCN0000052172	CCTATGTCGATGCTGAACAAA	NM_003183.3-2002s1c1	ADAM17	2002	CDS	4414.24	4498.83	6816.24	5335.63	4772.67	5375.67	2486.06	4320.03	4726.36	4478.45	3665.73	2864.75	6542.1	4631.41	4373.55	4709.35	6646.99	4936.64	5652.61	4913.08	4848.45
TRCN0000052463	CGCTGAAGTAAACCAGGATTA	NM_000143.2-341s1c1	FH	341	CDS	7186.36	6870	5933.33	6617.45	4705.9	4874.73	4714.45	4087.51	4062.18	4049.98	4654.76	3908.1	5332.16	6736.6	4822.22	7115.65	4383.85	5741.98	5998.15	5655.73	5304.12
TRCN0000052465	CCCAACGATCATGTTAATAAA	NM_000143.2-561s1c1	FH	561	CDS	3289.8	3305.63	2709.84	3933.75	3474.99	2949.08	1737.45	2267.1	3295.24	3048.4	3470.22	3037.64	5538.27	6852.89	5430.85	5142.17	3616.28	3594.4	4091.06	3569.35	4327.22
TRCN0000052466	GTGGTTATGTTCAACAAGTAA	NM_000143.2-778s1c1	FH	778	CDS	9927.86	6580.83	8160.06	10597.1	8378.31	9523.24	10431.7	8829.76	5911.62	11211.1	10315.8	10099.6	7694.79	7378.18	7705.41	7361.84	7469.95	7314.31	8647.26	7862.78	8339.73
TRCN0000053008	GCTTATTTCAATGGCTCGATT	NM_006502.1-746s1c1	POLH	746	CDS	5020.99	5034.55	8049	4216.24	6122.61	6978.14	3178.95	5501.01	7680.34	2502.58	5502.9	7458.47	4626.04	5216.85	5547.9	5848.97	4391.76	7108.62	5271.64	4908.44	6887.49
TRCN0000053009	GCCGTATCTCATCAAGGCAAA	NM_006502.1-2263s1c1	POLH	2263	CDS	2919.63	3153.44	2162.87	2206.99	3533.06	3905.17	3081.45	2368.06	3757.61	3122.09	2923.96	4495.36	2984.79	2041.03	2235.55	2926.47	1400.62	2297.49	2633.6	2905.61	2199.67
TRCN0000053010	CCCTTCATCTTCTACAGACAT	NM_006502.1-1536s1c1	POLH	1536	CDS	2916.85	4757.56	5544.62	2556.58	4331.4	4812.79	1915.03	4950.29	4381.43	1249.93	3398.35	2235.75	4332.14	5665.96	4451.58	5281.14	4328.46	5661.79	3659.14	5056.97	4330.49
TRCN0000053294	CCGGGAATTTCTGCACAACAA	NM_000540.1-10777s1c1	RYR1	10777	CDS	345.123	1607.16	669.13	921.641	670.613	772.955	661.555	394.677	231.181	382.074	112.128	342.816	1175.59	1828.51	1584	2076.72	2239.4	1136.54	1045.47	1571.16	894.947
TRCN0000053295	GCTTCTCTAATCCGTGGCAAT	NM_000540.1-1706s1c1	RYR1	1706	CDS	2841.7	2535.54	619.154	2888.51	1889.91	1050.36	2252.77	2160.02	954.079	1626.54	1604.29	1099.99	1965.68	2722.71	3175.8	3327.52	2381.84	1969.77	2265.92	3144.65	2075.1
TRCN0000053296	GCCTCTAACAAGGAGAAGGAA	NM_000540.1-9221s1c1	RYR1	9221	CDS	4436.5	2982.98	3395.63	3601.81	2505.36	3277.65	1420.6	1936.67	990.775	1722.06	1020.65	1058.26	3709.99	2814.94	3460.61	2227.61	3924.89	3399.17	5070.07	2309.17	3107.73
TRCN0000053949	GACTCGGAGCTCAAGTTCAAT	XM_371380.1-565s1c1	S100A13	565	CDS	389.655	289.167	102.73	77.6862	101.608	96.956	560.581	370.201	165.129	0	63.2518	342.816	324.433	485.196	589.123	309.721	490.611	268.447	502.799	415.419	275.368
TRCN0000053950	ACCACCTTCTTCACCTTTGCA	XM_371380.1-415s1c1	S100A13	415	CDS	1795.2	1120.14	732.989	1002.86	577.714	1201.18	2294.55	70.3688	377.962	526.716	166.755	184.822	1480.94	814.006	1634.72	1909.95	1155.31	2837.87	1523.9	1578.13	934.285
TRCN0000053951	CAACGAGTTCAAAGAGCTGGT	XM_371380.1-468s1c1	S100A13	468	CDS	253.276	0	0	0	0	2.69322	0	0	0	0	0	0	209.927	0	66.3251	3.97079	0	0	163.908	0	0
TRCN0000053993	CAACTCCATCAGAACTCGCAA	NM_006272.1-915s1c1	S100B	915	3UTR	990.838	292.211	1232.75	1942.15	104.511	756.796	1291.77	0	616.482	1861.25	17.2505	825.738	1049.64	854.105	1139.23	869.602	356.089	1314.34	708.792	194.945	1501.41
TRCN0000053995	GACAATGATGGAGACGGCGAA	NM_006272.1-256s1c1	S100B	256	CDS	5446.82	4556.66	5017.09	6691.6	5800.37	6959.29	6350.93	7205.15	4557.56	11323	13860.8	6898.05	3381.74	2790.88	3089.97	4371.83	3537.15	2796.03	5834.24	5101.06	4160.03
TRCN0000053996	ACACTGGACAATGATGGAGAC	NM_006272.1-250s1c1	S100B	250	CDS	7150.17	5299.36	6641.33	7786.27	5385.23	4888.2	7604.4	3604.11	5287.8	6743.6	1986.68	5565.54	7629.91	4286.56	6620.8	6651.07	3402.63	5571.15	7110.06	5400.44	5277.89
TRCN0000055426	CGTTCACTACCTGCACTCTAA	NM_001348.x-471s1c2	DAPK3	471	CDS	904.557	3226.49	2507.16	2242.31	2737.61	2076.47	915.732	4102.81	2143.01	1154.41	4896.26	1717.06	2500.04	2626.47	2980.73	3700.77	2278.97	2416.02	2356.73	3237.48	2953.65
TRCN0000055427	GTATATCCACTCCAAGAACTT	NM_001894.x-462s1c2	CSNK1E	462	CDS	303.374	3.04386	0	155.372	5.80617	153.514	435.234	0	0	57.3111	0	0	1702.32	1134.8	1080.71	583.705	221.566	264.961	489.509	422.381	0
TRCN0000056563	GCATCGAGAGAAGGAACTGAA	NM_000697.1-411s1c1	ALOX12	411	CDS	247.709	91.3159	616.377	197.747	908.666	665.226	285.513	318.189	979.766	693.191	198.381	709.479	297.715	140.346	237.99	516.202	150.349	76.6991	75.3091	2.32077	573.684
TRCN0000056564	CCCAAAGCTGTGCTAAACCAA	NM_000697.1-1891s1c1	ALOX12	1891	CDS	0	3.04386	2.77647	0	0	0	0	0	0	0	0	0	110.689	152.375	183.369	55.591	7.91308	271.933	55.3743	32.4908	3.27819
TRCN0000056565	CCTCCAAATATGAGATTCCAT	NM_000697.1-514s1c1	ALOX12	514	CDS	3999.53	3823.09	2537.7	3336.97	3184.69	2014.53	5515.28	2866.76	2322.82	2933.78	2558.82	804.871	4122.21	4033.94	3273.34	2755.73	4431.33	3789.64	2587.09	4135.62	3186.4
TRCN0000056568	CCTGTTCATCAACCGCTTCAT	NM_000698.1-608s1c1	ALOX5	608	CDS	3442.88	7497.03	7718.6	4392.8	7292.55	9049.23	5167.09	6834.95	8410.58	5660.15	8398.11	11551.4	3129.83	3167.81	4580.33	4348.01	2904.1	3862.85	4130.93	6238.24	5392.63
TRCN0000056569	CGGGAGATGAGAACCCTATTT	NM_000698.1-1039s1c1	ALOX5	1039	CDS	11.133	9.13159	13.8824	35.3119	11.6123	21.5458	3.48187	15.2976	7.33907	5.4582	8.62524	8.94302	72.5204	32.079	46.8177	63.5326	23.7392	17.4316	17.7198	9.2831	45.8947
TRCN0000056570	CGAGATGACCAAATTCACATT	NM_000698.1-405s1c1	ALOX5	405	CDS	2863.97	2045.48	3781.56	3043.89	4296.57	3285.73	1928.96	3702.01	3225.52	1159.87	2837.7	3016.78	5095.51	4270.52	4490.6	3676.95	5444.2	3120.26	2042.21	4161.15	3737.14
TRCN0000056578	GCTATCAAAGACTCTCTAAAT	NM_001140.3-570s1c1	ALOX15	570	CDS	2285.05	1467.14	1302.17	1479.57	1329.61	570.963	1817.54	495.641	421.997	764.148	152.379	125.202	5404.68	3853.5	3534.74	2692.19	4850.72	2300.97	2006.77	2631.76	1976.75
TRCN0000056580	CCAGTTTCTTAATGGCGCCAA	NM_001140.3-704s1c1	ALOX15	704	CDS	3172.91	8318.87	6966.17	1161.76	2084.42	8456.72	5793.83	5133.86	5449.26	3190.32	7285.45	6945.74	160.308	4535.17	2024.87	2684.25	1891.23	3827.98	4212.88	5477.03	5890.91
TRCN0000056581	TGGGAAATCATCTATCGGTAT	NM_001140.3-1416s1c1	ALOX15	1416	CDS	12249.1	15642.4	12877.3	14177.7	19076.2	15965.4	14912.8	16809	15863.4	14322.3	17351.1	20771.6	8179.54	10874.8	9059.22	9593.42	8569.87	9974.38	10855.6	12341.9	8969.14
TRCN0000056618	GTGAAGGTGTTTGAGACGTTT	NM_000360.2-317s1c1	TH	317	CDS	1130	742.702	1665.88	639.145	357.08	921.082	0	339.606	737.577	60.0402	5.75016	402.436	3194.71	2229.49	2321.38	1584.34	2033.66	1317.83	1284.68	1225.37	1026.07
TRCN0000056619	GACGTACCAGTCAGTCTACTT	NM_000360.2-1294s1c1	TH	1294	CDS	0	480.93	430.354	0	441.269	468.621	0	100.964	256.868	0	362.26	366.664	236.645	308.761	265.3	127.065	696.351	0	212.637	336.512	183.579
TRCN0000056620	CGAGGAGATTGCCACCTGGAA	NM_000360.2-697s1c1	TH	697	CDS	818.276	82.1843	191.577	1024.05	121.93	131.968	574.509	88.7259	113.756	144.642	17.2505	0	782.457	1146.83	749.083	1584.34	1028.7	644.97	1182.8	663.741	95.0676
TRCN0000056848	CCTTACACATACTCAACCTAA	NM_003265.2-1324s1c1	TLR3	1324	CDS	0	0	0	3.53119	8.70926	0	0	9.17854	0	2.7291	2.87508	0	87.7878	0	0	0	0	0	0	2.32077	0
TRCN0000056849	CCAGTTCAGAAAGAACGGATA	NM_003265.2-2739s1c1	TLR3	2739	CDS	3042.09	2651.2	3284.57	3231.04	3036.63	3064.89	985.369	1945.85	2649.41	2057.74	2239.69	3326.8	2797.76	2891.12	2079.49	2493.65	2160.27	2220.79	2974.71	1963.38	1937.41
TRCN0000056851	CCTCTTCGTAACTTGACCATT	NM_003265.2-1611s1c1	TLR3	1611	CDS	2449.26	6824.34	3181.84	3665.38	6891.93	4635.04	3903.18	8291.28	3108.1	2917.41	7564.34	2632.23	2492.41	2658.55	1954.64	3105.15	2737.93	2513.64	3763.24	3504.37	2330.8
TRCN0000056974	CCTGTGAGTTAGATCTGACTA	NM_016562.2-2630s1c1	TLR7	2630	CDS	7197.49	7235.26	7815.78	6455.01	8845.7	7492.55	7889.92	8254.57	3210.84	8400.17	11028.8	5380.71	7240.59	5774.23	6051.19	5328.79	6552.03	7453.76	5535.22	7988.11	7346.43
TRCN0000056975	GCTCTCCCTGAAAGATAACAA	NM_016562.2-759s1c1	TLR7	759	CDS	1444.51	1317.99	1224.43	1726.75	1056.72	1869.1	981.887	400.796	906.375	354.783	991.903	1061.24	2557.3	2057.07	3101.67	2469.83	1780.44	2656.58	1594.78	1211.44	1891.52
TRCN0000056977	CCAGAGCATACAGCTTAGCAA	NM_016562.2-2967s1c1	TLR7	2967	CDS	9463.06	9101.15	10803.3	8541.95	9850.17	13385.3	9153.84	13746.4	20343.9	9715.59	13840.6	23135.6	6442.86	8103.97	6839.29	6452.53	7952.65	7910.47	6527.53	9067.27	12532.5
TRCN0000057563	GCCCTATTAGTGATTTCCAAA	NM_000610.3-3735s1c1	CD44	3735	3UTR	2134.75	3022.56	4814.41	3513.53	2609.87	4869.35	2531.32	3062.57	2913.61	2300.63	2918.21	3308.92	4397.02	3865.52	3796.13	3402.96	3394.71	5013.34	4263.82	3611.12	3871.55
TRCN0000057564	CCTCCCAGTATGACACATATT	NM_000610.3-766s1c1	CD44	766	CDS	1878.69	3040.82	4789.42	1656.13	2252.79	3773.21	1169.91	2508.8	4950.2	867.853	2271.31	2089.68	4061.14	4555.22	4471.09	3879.46	4557.94	3998.81	2518.42	2963.63	4586.19
TRCN0000057567	CGCTATGTCCAGAAAGGAGAA	NM_000610.3-894s1c1	CD44	894	CDS	1558.62	398.746	2607.11	1659.66	493.525	3132.22	1357.93	495.641	2458.59	1509.19	385.261	3079.38	893.146	1158.86	1108.02	1068.14	1186.96	1258.56	1120.78	394.532	2084.93
TRCN0000057673	CCCACGCAGATTTATTCCAGT	NM_013230.1-117s1c1	CD24	117	CDS	9502.02	5984.23	8837.52	10141.6	6723.55	9073.47	9519.43	6415.8	9816.01	12294.6	6848.44	10591.5	5202.38	7153.63	5567.4	5650.43	4360.11	6167.31	7796.71	5739.27	7113.68
TRCN0000057674	TCCAACTAATGCCACCACCAA	NM_013230.1-203s1c1	CD24	203	CDS	695.813	751.834	383.153	459.055	560.296	0	3.48187	651.676	0	0	172.505	5.96201	2076.37	1090.69	2079.49	2064.81	1266.09	1192.32	436.35	1058.27	350.767
TRCN0000057675	TCTTCTGCATCTCTACTCTTA	NM_013230.1-278s1c1	CD24	278	CDS	14211.3	12455.5	12496.9	10646.5	13333.9	13600.8	11619	12363.5	15056.1	11074.7	11186.9	20014.5	8439.08	7241.84	7081.18	9561.65	9100.05	8900.59	11812.5	8999.96	9778.85
TRCN0000057758	CCTCAGAAGCTATCCCTAAAT	NM_000419.2-1620s1c1	ITGA2B	1620	CDS	921.256	1598.03	405.365	1059.36	2493.75	444.382	623.255	2398.66	510.066	526.716	1871.68	557.448	1068.72	1575.88	1470.86	1294.48	1582.62	1024.98	812.895	3272.29	619.579
TRCN0000057760	CTGCTCTACATCCTGGATATA	NM_000419.2-2559s1c1	ITGA2B	2559	CDS	1341.53	292.211	496.989	928.703	136.445	245.083	623.255	140.738	51.3735	420.281	0	92.4112	854.977	661.63	1119.72	964.901	522.263	271.933	761.951	668.383	426.165
TRCN0000057762	CTGGTGCAAGATTCACTGAAT	NM_000419.2-1506s1c1	ITGA2B	1506	CDS	0	0	0	0	0	0	0	0	0	0	0	0	125.956	4.00988	42.9162	270.013	395.654	0	46.5144	0	0
TRCN0000058468	GCTAGAACTGAACTGGAACAA	NM_000206.1-521s1c1	IL2RG	521	CDS	1825.81	1598.03	1888	2203.46	2148.28	1753.29	1925.47	1774.52	2040.26	2139.61	1098.28	1746.87	4335.96	4920.12	4966.58	2434.09	3054.45	2687.96	2239.34	2842.95	2455.37
TRCN0000058469	GACTGAACAATCAGTGGATTA	NM_000206.1-605s1c1	IL2RG	605	CDS	2360.2	654.43	3092.99	1447.79	1225.1	2588.19	1465.87	816.89	1893.48	1260.84	1009.15	751.213	2870.28	5144.68	3710.3	3383.11	2769.58	3088.88	2509.56	2603.91	4130.52
TRCN0000058470	ACGACAATTCTGACGCCCAAT	NM_000206.1-87s1c1	IL2RG	87	CDS	2582.86	7366.15	5850.03	2316.46	8221.54	7654.14	5543.14	9322.34	8773.86	5913.96	10597.5	12180.4	1866.45	3055.53	3526.93	2358.65	2832.88	4152.21	2675.69	5931.9	5251.67
TRCN0000058753	CCAGTTCACATGCTTCTACAA	NM_000878.2-227s1c1	IL2RB	227	CDS	0	70.0088	291.53	169.497	2.90309	304.334	0	3.05951	0	0	0	0	244.279	220.543	316.019	0	237.392	366.064	201.563	2.32077	442.556
TRCN0000058754	CTTCATCATCTTAGTGTACTT	NM_000878.2-899s1c1	IL2RB	899	CDS	1767.36	1905.46	369.271	1274.76	1712.82	630.214	950.55	2793.34	609.143	2074.12	1825.68	280.214	1049.64	1327.27	1033.89	1496.99	253.219	993.603	1229.31	1819.49	649.082
TRCN0000058755	CCAGGGTTACTTCTTCTTCCA	NM_000878.2-1214s1c1	IL2RB	1214	CDS	420.271	374.395	0	10.5936	612.551	0	73.1193	247.821	0	133.726	304.759	0	332.067	272.672	128.749	528.114	237.392	264.961	296.806	587.156	59.0075
TRCN0000059053	GTGGTCAACATGAAGGGCAAT	NM_002567.2-410s1c1	PEBP1	410	CDS	556.65	203.939	152.706	1052.29	426.754	0	699.856	299.832	3.66954	1045.24	362.26	0	343.518	216.534	218.483	266.043	735.917	0	423.06	396.852	0
TRCN0000059054	TGGGATGACTATGTGCCCAAA	NM_002567.2-662s1c1	PEBP1	662	CDS	6253.97	5259.79	7768.58	9216.41	6682.9	8550.98	10665	6470.87	8513.32	12158.1	6175.67	9792.6	5912.32	7923.52	5711.76	9164.57	4763.68	6895.95	7876.45	6101.32	6979.28
TRCN0000059057	CGAGCAGGACAGGCCGCTAAA	NM_002567.2-520s1c1	PEBP1	520	CDS	848.892	928.378	713.554	1077.01	464.494	1063.82	146.239	997.401	1321.03	130.997	333.509	682.65	782.457	818.016	749.083	690.917	474.785	801.855	1428.66	898.14	1406.35
TRCN0000059073	GCCCACCAACCCAAGCAAGAT	NM_013258.3-696s1c1	PYCARD	696	CDS	3484.63	2797.31	2990.26	1846.81	1288.97	2017.22	4982.56	1480.8	2051.27	3727.95	1624.42	3222.47	763.372	1776.38	2383.8	3383.11	2318.53	3814.04	3632.56	2455.38	3625.68
TRCN0000059074	CCTGCACTTTATAGACCAGCA	NM_013258.3-573s1c1	PYCARD	573	CDS	5594.34	5119.78	2640.43	5222.63	5150.08	4812.79	7071.68	4760.6	2550.33	5916.69	3944.61	2629.25	4122.21	5036.41	3811.74	6559.74	4692.46	4375.34	5287.14	5059.29	4268.21
TRCN0000059075	CGGAAGCTCTTCAGTTTCACA	NM_013258.3-718s1c1	PYCARD	718	CDS	1411.11	1871.98	2165.65	1783.25	1268.65	1839.47	1483.28	1187.09	1665.97	1140.76	1354.16	2128.44	1354.99	2073.11	1907.82	1496.99	1717.14	1153.97	1647.94	1564.2	1517.8
TRCN0000059163	CCTCGTCACAACAACAGATTT	NM_000417.1-798s1c1	IL2RA	798	CDS	9184.73	6133.38	7082.79	8898.6	7161.91	7767.26	7089.09	6715.63	8381.22	9508.18	5882.41	8317	6019.19	4194.33	4775.41	6365.17	5388.81	6669.34	7936.25	5794.97	7582.46
TRCN0000059164	CCTCAACCTGAAGAACAGAAA	NM_000417.1-445s1c1	IL2RA	445	CDS	3518.03	3944.85	4983.77	4311.58	6906.44	4780.47	5100.94	6602.43	5027.26	4666.76	4410.37	5529.76	3286.32	2634.49	3487.92	3371.2	3014.88	3343.39	3112.04	3520.61	3514.22
TRCN0000059165	GCCACAGAGAGAATTTATCAT	NM_000417.1-562s1c1	IL2RA	562	CDS	5900.49	5448.51	5275.3	7447.28	4993.31	5437.62	6709.56	3793.8	3177.82	6459.78	3289.09	3952.81	4923.75	5746.16	5017.3	4101.82	5103.94	4877.37	4655.87	5720.71	4989.41
TRCN0000059403	CGCTGATCTTACAACACTATT	NM_003786.2-1161s1c1	ABCC3	1161	CDS	3545.86	3339.12	4028.66	5427.44	4258.83	5394.53	7228.36	3509.26	5757.5	9581.87	3720.35	2056.89	6744.39	5533.63	4685.67	4824.5	4470.89	5334.08	4161.94	3279.25	4648.48
TRCN0000059404	CCGGAATTATTCTGTGCGCTA	NM_003786.2-3943s1c1	ABCC3	3943	CDS	6323.55	6404.29	9925.9	6875.23	6514.53	8569.84	6820.98	7783.4	8711.48	5261.7	5594.91	10317.3	5210.02	5272.99	6137.02	7659.65	6354.21	4692.59	8396.96	5572.18	9100.27
TRCN0000059406	GCACTGCTGCACAACAAGATA	NM_003786.2-3209s1c1	ABCC3	3209	CDS	4667.51	4112.26	5577.94	5021.35	4476.56	7088.56	5821.69	4665.76	8028.95	4080	5655.28	8248.44	4446.64	4739.68	4681.77	4538.61	4035.67	5215.54	5552.94	3102.88	3661.74
TRCN0000059408	CCAGAATTTATGTCCGGGAAT	NM_004378.1-466s1c1	CRABP1	466	CDS	6006.26	5025.42	8176.72	6168.99	5364.9	5451.08	6350.93	4711.65	8271.13	4576.7	5623.66	11074.4	3946.64	4086.07	5524.49	5912.5	4637.07	5396.83	5364.67	4790.08	4628.81
TRCN0000059410	CGATGAACTTATCCTGACGTT	NM_004378.1-422s1c1	CRABP1	422	CDS	1324.83	2170.27	2587.67	441.399	2836.32	3379.99	978.405	2814.75	2561.34	308.388	2745.7	1958.52	2893.18	3304.14	2734.93	1933.77	4043.59	3162.1	1876.08	3130.72	3281.47
TRCN0000059412	GCTGGCCAACGATGAACTTAT	NM_004378.1-413s1c1	CRABP1	413	CDS	2340.71	2556.84	2165.65	2673.11	3315.32	2300.01	3001.37	3659.18	1878.8	3217.61	4114.24	3127.07	1912.25	3047.51	2984.63	1834.5	2089.05	1910.51	2611.45	2926.5	1609.59
TRCN0000059518	GCTGTTCATCTATGGCCACTA	NM_020548.2-145s1c1	DBI	145	CDS	303.374	301.342	749.648	723.894	374.498	333.96	205.43	217.225	1240.3	122.809	135.129	0	1271.02	749.848	1564.49	631.355	324.436	648.456	1120.78	951.517	1071.97
TRCN0000059521	AGAGGAGGTTAGGCACCTTAA	NM_020548.2-100s1c1	DBI	100	CDS	681.897	569.202	888.472	1027.58	676.419	395.904	1037.6	562.951	656.847	1241.74	1164.41	646.878	2648.9	2173.36	1806.38	1358.01	2421.4	794.882	1736.54	1158.07	429.443
TRCN0000059522	TGCCATGAAAGCTTACATCAA	NM_020548.2-277s1c1	DBI	277	CDS	2886.23	3305.63	3120.76	3206.32	2008.94	2819.8	1695.67	715.926	1724.68	979.746	770.522	1186.44	4339.77	3324.19	4474.99	3804.01	4083.15	2475.29	3630.34	2634.08	2612.72
TRCN0000059683	CCGAACACATTGGAAGGAAAT	NM_000927.3-3500s1c1	ABCB1	3500	CDS	0	152.193	0	3.53119	124.833	0	3.48187	0	0	158.288	77.6272	0	347.334	425.047	405.753	329.575	7.91308	341.66	347.751	283.134	226.195
TRCN0000059684	GCAGCAATTAGAACTGTGATT	NM_000927.3-1193s1c1	ABCB1	1193	CDS	473.153	514.413	1729.74	932.234	554.489	667.919	1169.91	923.973	583.456	592.214	531.89	658.802	778.64	1158.86	1595.7	782.245	237.392	620.566	682.212	111.397	1157.2
TRCN0000059685	CGACAGAATAGTAACTTGTTT	NM_000927.3-2663s1c1	ABCB1	2663	CDS	3242.49	3034.73	3217.93	3075.67	2592.46	3872.85	2848.17	2108	3713.57	1929.47	1055.15	4244.95	3629.84	4206.36	4182.38	3688.86	2381.84	3388.71	3160.77	2494.83	3628.96
TRCN0000059800	CCTTCTTCGTTATGATGTTTA	NM_004827.1-1718s1c1	ABCG2	1718	CDS	8675.39	9158.98	8007.35	11607	10555.6	14424.9	10438.6	11399.7	12814	9055.15	11629.7	13098.5	7061.19	6050.91	6979.74	9664.89	7351.25	6833.2	8505.5	6616.53	7615.24
TRCN0000059801	GCTGTGGCATTAAACAGAGAA	NM_004827.1-1114s1c1	ABCG2	1114	CDS	6963.7	9554.68	5017.09	6924.66	8857.32	5267.94	4401.08	9147.95	5911.62	5329.93	11250.2	5312.15	5755.83	3420.43	4197.99	4737.15	6251.34	4598.46	4903.95	6059.54	5041.86
TRCN0000059802	CCTGCCAATTTCAAATGTAAT	NM_004827.1-544s1c1	ABCG2	544	CDS	2234.95	1211.46	1546.5	3178.07	1509.6	1650.95	2217.95	942.33	935.732	1219.91	511.764	885.358	1648.88	1591.92	1548.89	2009.22	1202.79	2105.74	2540.57	1745.22	1429.29
TRCN0000060003	CTGAACCACAAGACCTACATT	NM_000355.2-1044s1c1	TCN2	1044	CDS	0	0	0	0	0	0	0	0	0	0	0	0	667.951	12.0296	300.414	3.97079	110.783	0	0	0	81.9549
TRCN0000060004	CCCATGAGTTAGGAGGATTCA	NM_000355.2-1243s1c1	TCN2	1243	CDS	3690.59	4425.78	5119.82	3601.81	3654.99	2825.19	3272.96	3974.31	3555.78	3176.67	3875.61	3693.47	4561.15	6087	4712.98	3625.33	4550.02	3650.18	4053.4	5063.93	3638.8
TRCN0000060005	CCCTCACTGAGATGTGTGAAA	NM_000355.2-205s1c1	TCN2	205	CDS	2677.49	1107.97	1635.34	1868	1207.68	1780.22	3669.89	1376.78	2766.83	2685.43	957.402	2122.48	1736.67	1924.74	1802.48	1524.78	1685.49	2551.99	1769.76	1998.19	2127.55
TRCN0000060433	CCACACTCAACTACTGCGTAT	NM_000714.3-530s1c1	TSPO	530	CDS	2724.8	3512.62	3795.44	3100.38	3472.09	3856.7	2506.95	2576.11	4660.31	1648.38	1920.55	1377.22	3545.86	4266.51	3963.9	3343.4	4510.46	3102.83	3982.52	3736.45	4314.1
TRCN0000060434	CTTCTTTGGTGCCCGACAAAT	NM_000714.3-381s1c1	TSPO	381	CDS	1361.01	977.08	1157.79	1006.39	891.247	910.309	1173.39	1658.26	1585.24	837.833	1129.91	1091.05	583.98	3043.5	2610.09	2751.75	569.742	2583.37	1574.85	1698.81	1884.96
TRCN0000060435	CGGCTCCTACCTGGTCTGGAA	NM_000714.3-273s1c1	TSPO	273	CDS	281.108	66.965	594.166	162.435	8.70926	455.155	344.705	0	884.358	182.85	5.75016	271.271	30.5349	200.494	507.192	385.166	150.349	812.314	205.993	215.832	301.594
TRCN0000061008	CCCTCTTCTATACTCTTCGCT	NM_005866.2-667s1c1	SIGMAR1	667	CDS	5560.94	4069.64	6435.87	5487.47	3611.44	6528.37	6333.52	3738.73	4418.12	5359.95	3148.21	3147.94	5099.33	4567.25	3999.01	4903.92	5467.94	5483.99	6022.51	4671.72	5438.52
TRCN0000061010	GCTGGCCTTCTCTCGTCTGAT	NM_005866.2-239s1c1	SIGMAR1	239	CDS	4055.2	2934.28	4883.82	4163.27	2575.04	4204.12	5456.09	2441.49	2719.13	4434.79	2521.45	3535.47	1255.75	2790.88	3573.75	3128.98	4122.72	4518.28	3577.18	3634.33	4005.95
TRCN0000061011	GACTTCCTCACCCTCTTCTAT	NM_005866.2-657s1c1	SIGMAR1	657	CDS	1903.74	1123.19	2049.04	2118.71	1100.27	1885.26	1723.53	1866.3	1449.47	1689.31	1075.28	1648.5	3370.29	3268.05	3686.89	2021.13	2041.58	2273.08	2115.3	2343.98	1216.21
TRCN0000061753	CGCTCATCACTGGATGAAGAT	NM_001752.2-1719s1c1	CAT	1719	3UTR	517.685	222.202	441.459	250.714	37.7401	110.422	0	189.69	0	73.6857	115.003	0	1709.95	2554.29	2274.56	766.362	656.786	732.128	469.574	466.476	832.661
TRCN0000061754	GCCACATGAATGGATATGGAT	NM_001752.2-712s1c1	CAT	712	CDS	1797.98	1150.58	1399.34	1377.16	940.6	1179.63	1528.54	660.855	260.537	433.927	733.146	247.423	2992.42	2277.61	2340.88	2088.63	1416.44	1907.02	2303.57	1438.88	1724.33
TRCN0000061756	CGGAGATTCAACACTGCCAAT	NM_001752.2-1371s1c1	CAT	1371	CDS	1358.23	1330.17	944.001	1066.42	1509.6	1341.23	769.493	2319.11	1640.28	251.077	1040.78	882.377	3328.3	3211.91	3487.92	2414.24	1471.83	2339.32	1597	1872.86	1258.83
TRCN0000062143	CCCAACATCATCCCTGTTCTT	NM_006017.1-776s1c1	PROM1	776	CDS	1486.26	2015.04	1421.55	1271.23	1242.52	824.126	1103.75	1128.96	550.43	532.174	488.764	551.486	2618.37	3624.93	2863.68	3526.06	2524.27	3413.11	2449.76	1951.77	1924.3
TRCN0000062144	GCGTCTTCCTATTCAGGATAT	NM_006017.1-1231s1c1	PROM1	1231	CDS	5847.61	5804.64	4797.75	4534.05	5216.85	5238.32	6041.04	3374.64	3930.07	5349.03	4677.76	4256.88	4801.61	6050.91	4506.2	5559.1	5460.03	3765.23	6870.85	4003.34	5202.49
TRCN0000062145	CCTCTGTTATTATTGAGGAAA	NM_006017.1-2232s1c1	PROM1	2232	CDS	8263.47	7993.18	5072.62	7712.12	9304.39	6269.82	6573.77	7875.19	4942.87	8689.45	8366.48	4960.39	5805.45	6115.07	5040.71	8009.07	9875.53	5145.82	8295.08	8468.51	4228.87
TRCN0000063368	CCTGACTATTCTGGTCAAGAA	NM_000832.4-2704s1c1	GRIN1	2704	CDS	328.424	474.842	782.966	338.994	220.635	193.912	800.83	596.605	234.85	87.3312	0	524.657	3003.87	2057.07	1900.02	1238.89	1748.79	864.609	994.523	1113.97	1012.96
TRCN0000063369	CCCTAATGACAGGAAGATCAT	NM_000832.4-2212s1c1	GRIN1	2212	CDS	1859.21	1771.53	1552.05	2560.11	1431.22	772.955	1591.21	957.628	744.916	957.914	1003.4	1067.2	4225.27	3195.87	3078.26	2843.08	2223.58	2429.97	3038.94	1274.11	1652.21
TRCN0000063370	GCAGTACCATCCCACTGATAT	NM_000832.4-3682s1c1	GRIN1	3682	CDS	776.527	508.325	1324.38	508.491	89.9957	1998.37	226.322	302.892	1060.5	0	290.383	1532.24	2194.7	2061.08	2387.7	889.456	1994.1	1565.36	347.751	252.964	904.782
TRCN0000063538	CACTACAAGATGGGACTGTTT	NM_002013.2-824s1c1	FKBP3	824	CDS	2813.87	1360.61	1463.2	2493.02	1091.56	1842.16	3220.73	1049.41	480.709	5941.25	1932.05	2006.22	5026.81	5866.45	3823.45	2453.95	2769.58	3709.45	2471.91	1299.63	1491.58
TRCN0000063539	CCACTTGGTTACAGCCTATAA	NM_002013.2-582s1c1	FKBP3	582	CDS	1728.4	1713.69	1521.51	674.457	1503.8	1440.87	1246.51	2031.52	2176.03	79.1439	1256.41	781.023	3748.16	3083.6	3858.56	2033.04	3078.19	3078.42	1630.22	2378.79	2612.72
TRCN0000063541	GATTCGTTTCTTGCAGAACAT	NM_002013.2-514s1c1	FKBP3	514	CDS	1619.85	980.124	660.801	1391.29	1196.07	239.697	988.851	1052.47	855.002	447.572	1210.41	822.757	2286.3	2446.03	2297.97	1953.63	2168.18	2374.19	1375.5	1223.05	783.488
TRCN0000063643	CGGCTGTTTCATTGAGGACAT	NM_007346.2-353s1c1	OGFR	353	CDS	6404.26	6203.39	7757.47	7083.57	9011.18	4839.72	6998.56	10714.4	5313.49	10460.6	12946.5	4411.89	4439.01	4491.07	5465.97	4451.25	5483.77	6181.25	5847.53	7166.55	6254.79
TRCN0000063644	CCTTGAGGACAATCACTCCTA	NM_007346.2-404s1c1	OGFR	404	CDS	2045.69	2885.58	1557.6	1165.29	2435.69	1799.07	1291.77	3616.35	2282.45	785.98	2196.56	2027.08	3015.32	4386.81	2937.81	1437.42	2919.93	2419.51	1508.4	2722.27	2098.04
TRCN0000063645	CATGTGTAGGTATCGGCACAA	NM_007346.2-248s1c1	OGFR	248	CDS	12822.4	12215	12116.5	15893.9	10314.7	11395	12848.1	7945.56	9511.44	14551.6	10100.2	9694.23	7755.86	6287.49	7627.38	11018.9	11173.3	8611.22	11790.3	11130.4	12601.4
TRCN0000064103	GCACAACCAACCATCTGAATT	NM_000771.2-825s1c1	CYP2C9	825	CDS	61.2315	85.2281	136.047	0	0	72.717	0	0	3.66954	0	8.62524	0	229.012	48.1186	97.5369	138.977	292.784	292.851	225.927	4.64155	0
TRCN0000064106	CCGGGAACTCACAACAAATTA	NM_000771.2-679s1c1	CYP2C9	679	CDS	2273.92	2739.48	2832	2182.28	3260.17	2609.73	1991.63	2759.68	1937.52	2079.57	1863.05	956.903	3427.54	2317.71	2664.71	2037.01	3062.36	2771.63	3178.49	3272.29	2340.63
TRCN0000064107	CCTGTGACATTAAATTCAGAA	NM_000771.2-1112s1c1	CYP2C9	1112	CDS	3996.75	5235.44	7599.21	6656.29	8636.68	6407.18	3906.66	7397.9	7988.58	3146.65	5528.78	5634.1	3687.09	4775.77	3031.45	4340.07	7026.82	5884.92	4830.86	6530.66	6008.93
TRCN0000064223	GTTTCCAAGAGAAGTTACAAA	NM_017460.3-824s1c1	CYP3A4	824	CDS	2852.83	4002.68	2271.16	3721.87	4052.71	2116.87	2103.05	4066.09	1475.15	3310.4	4174.62	1913.81	4343.59	4017.9	3523.03	3430.76	2785.41	2004.64	3612.62	2654.97	2229.17
TRCN0000064224	CATCCCAATTCTTGAAGTATT	NM_017460.3-791s1c1	CYP3A4	791	CDS	5638.87	5810.73	4370.17	5667.56	5690.05	5130.59	7078.64	7183.74	6164.82	7158.43	5819.16	6874.2	4710.01	3909.63	4291.62	5388.36	3276.02	3883.77	6029.16	4021.9	7002.22
TRCN0000064225	CCCTGAAAGATTCAGCAAGAA	NM_017460.3-1349s1c1	CYP3A4	1349	CDS	317.291	843.15	730.213	335.463	807.058	614.055	205.43	559.891	201.824	513.071	376.636	202.708	1816.83	2133.26	2313.57	917.251	1804.18	1854.72	500.584	1269.46	1144.09
TRCN0000064463	CGAGTCCTGAAAGGTGTAAAT	NM_002021.1-1269s1c1	FMO1	1269	CDS	556.65	173.5	1121.7	1002.86	40.6432	1387.01	995.815	79.5474	1313.69	401.178	0	1746.87	2370.27	1972.86	2079.49	897.398	1345.22	1600.22	976.803	703.195	944.12
TRCN0000064464	CCTATTGACATCATTGTCTTT	NM_002021.1-1059s1c1	FMO1	1059	CDS	5263.13	4322.28	3551.11	4915.42	4029.48	2817.11	4724.9	3114.58	4219.97	4664.03	3527.72	3556.34	6133.7	5637.89	5528.39	6452.53	5238.46	7101.64	5909.55	5029.12	5395.91
TRCN0000064465	CCCAGAAGATTATCCAAACTA	NM_002021.1-320s1c1	FMO1	320	CDS	6387.56	13240.8	11403	7133	11789.4	8233.18	8471.39	9316.22	7614.29	10021.3	8564.87	10218.9	7725.33	6860.91	6811.97	9267.81	9163.35	7408.44	5036.85	10861.2	8018.46
TRCN0000064653	CAAAGGCTATGGCGTGGTATT	NM_000762.4-342s1c1	CYP2A6	342	CDS	11316.7	11524.1	12052.7	12140.2	14210.6	11863.6	11197.7	15594.3	9283.93	13975.7	13498.5	10367.9	8038.31	8388.67	8973.39	8342.62	9179.18	7579.27	11179	11620.1	9909.98
TRCN0000064654	CGGGACTTCATTGACTCCTTT	NM_000762.4-802s1c1	CYP2A6	802	CDS	584.483	1156.67	835.719	826.298	1312.19	1607.85	790.384	1018.82	1034.81	578.569	957.402	1260.97	347.334	425.047	557.911	297.809	728.004	515.976	425.275	870.29	947.398
TRCN0000064655	CCTGACTGTAATGGTCTTGAT	NM_000762.4-51s1c1	CYP2A6	51	CDS	3840.89	4386.21	3487.25	2909.7	3504.03	3388.07	5344.67	3763.2	1225.63	3561.47	3073.46	1648.5	6095.53	5750.17	5450.36	3939.02	7264.21	5518.85	3583.83	5873.88	4386.22
TRCN0000064753	CCGGTTCTTCATCACCTACAT	NM_004265.2-1062s1c1	FADS2	1062	CDS	375.739	1190.15	369.271	836.892	577.714	1131.15	118.384	734.283	1053.16	253.806	307.634	384.55	1103.07	1856.57	1677.63	1592.29	1392.7	1481.69	487.294	1037.39	635.97
TRCN0000064755	CCACGGCAAGAACTCAAAGAT	NM_004265.2-456s1c1	FADS2	456	CDS	1116.08	1074.48	1329.93	706.238	737.384	1255.04	1051.52	823.009	1754.04	1080.72	158.129	1305.68	1370.25	1050.59	1576.2	1496.99	1938.71	2053.45	784.101	1253.22	1242.44
TRCN0000064757	CCACCTGTCTGTCTACAGAAA	NM_004265.2-699s1c1	FADS2	699	CDS	2.78325	353.088	713.554	42.3743	963.825	398.597	0	333.487	1144.9	2.7291	258.757	533.6	847.343	830.045	807.605	258.101	791.308	972.685	442.995	550.024	101.624
TRCN0000064955	CGCTTGATCCAGTGGCATATA	NM_007190.2-2540s1c1	SEC23IP	2540	CDS	851.675	295.255	844.048	572.053	191.604	592.509	271.586	156.035	1280.67	65.4984	94.8777	1076.14	1687.05	1868.6	1427.94	1790.82	1099.92	1642.06	1038.82	821.554	1694.83
TRCN0000064956	CCTGTGTGTGACTTACGCTTT	NM_007190.2-1435s1c1	SEC23IP	1435	CDS	2883.45	3208.23	2940.29	3075.67	2879.86	2184.2	1420.6	1456.33	1225.63	1793.02	1676.17	649.859	3824.5	3404.39	3128.98	2660.43	2935.75	2841.35	3601.55	2197.77	4435.4
TRCN0000064957	GCTCTGTTACTACTTAAAGAA	NM_007190.2-3010s1c1	SEC23IP	3010	CDS	503.769	1759.35	1218.87	1098.2	1335.42	1179.63	285.513	933.152	910.045	371.157	931.526	661.783	1709.95	2746.77	2376	2013.19	1234.44	1391.04	1107.49	1069.88	1927.58
TRCN0000072313	GCTGGAAATAACTGGCAGTAA	NM_000301.1-2554s1c1	PLG	2554	3UTR	4002.32	4264.45	3065.23	2613.08	3350.16	2916.76	2078.68	4717.77	524.744	2756.39	3156.84	1156.63	2805.39	3175.83	2376	3295.75	3418.45	3336.41	3417.7	4068.32	3133.95
TRCN0000072314	CCCAGTATCCACGGAACAATT	NM_000301.1-1119s1c1	PLG	1119	CDS	8956.5	6562.57	9020.77	11554.1	6497.11	9372.42	9623.89	7046.06	11371.9	13080.6	9818.4	15754.6	6274.92	4519.14	6940.72	6845.63	5475.85	7457.25	8682.7	6843.96	8834.73
TRCN0000072315	GCTCCCTGTGATTGAGAATAA	NM_000301.1-2214s1c1	PLG	2214	CDS	4211.06	4258.36	5422.45	5406.25	4345.92	7153.2	4721.42	3613.29	3317.26	5419.99	3674.35	2942.25	4278.7	4009.88	3218.72	2747.78	3988.19	5260.86	4210.66	4154.19	5054.98
TRCN0000072328	GCCATGAAATAGAACTTAGTA	NM_017975.2-2437s1c1	ZWILCH	2437	3UTR	782.094	1488.45	1865.79	1024.05	2374.72	3277.65	647.628	1486.92	5552.01	635.88	316.259	3785.88	2488.59	3223.94	2504.75	1453.31	1487.66	3141.18	1415.37	2248.83	3360.15
TRCN0000072329	CCTGGAAGAAAGGATATTCTT	NM_017975.2-1962s1c1	ZWILCH	1962	CDS	556.65	252.641	52.753	635.614	159.67	255.856	605.845	149.916	264.207	210.141	2.87508	50.6771	1511.48	1503.71	1529.38	901.368	830.874	885.527	651.202	617.326	337.654
TRCN0000072332	CAGTTTACTAAGTAAGCTCAT	NM_017975.2-1419s1c1	ZWILCH	1419	CDS	3893.77	1594.98	2482.17	4036.15	3222.43	1861.02	6225.58	3616.35	2440.24	4590.34	1929.18	2110.55	5633.69	2883.1	5317.71	3684.89	3505.5	6027.86	2897.19	2926.5	2979.88
TRCN0000072398	GCCTACGGTCATTGATGAGAT	NM_006000.1-271s1c1	TUBA4A	271	CDS	8614.16	10954.9	10545	9753.15	13336.8	12289.2	10560.5	13752.5	13709.4	9682.84	12512.4	18655.1	4335.96	5220.86	4783.21	6456.5	6100.99	7924.42	8350.45	8015.95	9378.91
TRCN0000072399	GCTCTCTGTTGACTATGGCAA	NM_006000.1-526s1c1	TUBA4A	526	CDS	1834.16	1092.75	4675.58	582.646	937.697	4664.66	1639.96	1373.72	4275.01	693.191	747.521	4736.82	1500.03	2285.63	2251.15	1596.26	1717.14	2471.8	1450.81	1617.58	3340.48
TRCN0000072400	GCCCGTGGTCACTATACCATT	NM_006000.1-368s1c1	TUBA4A	368	CDS	3760.17	2587.28	4597.84	3192.2	3364.68	3194.16	2844.69	3132.94	3621.83	3165.75	2386.32	2527.89	3164.18	3745.23	2438.42	4419.48	3584.63	2952.92	4328.06	3204.99	4687.82
TRCN0000073228	GCCAAGTACTTCCAGTCGAAT	NM_145080.2-633s1c1	NSMCE1	633	CDS	1277.51	1254.07	938.448	1041.7	380.304	1346.61	936.623	400.796	1541.21	1039.79	117.878	888.34	1935.15	2045.04	2610.09	1088	2144.45	2165.01	2152.95	765.856	1117.86
TRCN0000073229	CCCATTTATGCGTTGGTGAAT	NM_145080.2-228s1c1	NSMCE1	228	CDS	3197.96	3336.07	4567.3	2860.26	2908.89	2633.97	2555.69	2646.48	1574.23	4243.75	1702.05	2003.24	3645.1	3296.12	4084.84	4280.51	4550.02	3510.73	4048.97	3478.84	4740.27
TRCN0000073230	TGGTGAATCTTGCTACAACTT	NM_145080.2-241s1c1	NSMCE1	241	CDS	125.246	161.325	466.448	271.902	113.22	554.804	0	0	278.885	278.368	48.8764	378.588	2190.88	761.877	1392.83	1294.48	894.178	819.286	513.874	777.459	347.489
TRCN0000073304	CCACACTTTCACAGATACTAT	NM_031407.2-1411s1c1	HUWE1	1411	CDS	0	173.5	455.342	137.716	8.70926	576.35	94.0105	0	737.577	0	178.255	238.48	1679.42	2566.32	1541.08	222.364	1859.57	986.63	593.613	190.303	606.466
TRCN0000073305	GCTCCCACTATAACCTCACTT	NM_031407.2-5585s1c1	HUWE1	5585	CDS	1681.08	1841.54	1293.84	3969.06	1257.04	934.548	4547.32	449.749	1699	6503.44	655.518	864.491	3996.25	3705.13	2933.91	2370.56	4122.72	2883.19	2702.27	2348.62	1285.05
TRCN0000073306	CGACGAGAACTAGCACAGAAT	NM_031407.2-6230s1c1	HUWE1	6230	CDS	25.0493	544.851	677.46	564.99	664.807	371.665	250.695	507.879	0	488.509	434.137	438.208	2022.94	1231.03	1978.05	1230.94	1899.14	983.144	990.093	691.591	580.24
TRCN0000074359	CGCATCTCTGTGTACTACAAT	NM_178014.2-263s1c1	TUBB	263	CDS	1714.48	1619.33	1624.24	953.421	1094.46	1322.37	849.576	1392.08	1504.51	614.047	1552.54	315.987	3221.43	3256.02	2173.12	2311	2041.58	3099.34	2314.65	1896.07	1599.76
TRCN0000074360	GCAGATGCTTAACGTGCAGAA	NM_178014.2-1111s1c1	TUBB	1111	CDS	470.37	1330.17	88.8472	155.372	153.864	277.402	295.959	149.916	1064.17	406.636	293.258	134.145	1591.63	1988.9	2075.58	857.69	2342.27	191.748	817.325	902.781	1514.53
TRCN0000074361	GCAGTCACCTTCATTGGCAAT	NM_178014.2-1217s1c1	TUBB	1217	CDS	793.227	620.948	996.754	692.113	240.956	503.633	114.902	6.11903	3.66954	360.241	368.01	381.569	1374.07	1495.69	1814.19	1572.43	1384.79	916.903	961.299	461.834	832.661
TRCN0000074418	GTACCAGAAGTAGATACTATA	NM_030917.2-1957s1c1	FIP1L1	1957	3UTR	1182.88	407.878	877.366	769.799	304.824	153.514	0	3.05951	7.33907	0	89.1275	187.803	3847.4	3203.89	4205.79	1076.08	1416.44	2377.67	1927.03	1081.48	357.323
TRCN0000074420	CGATGAAGAACGATACAGATA	NM_030917.2-1643s1c1	FIP1L1	1643	CDS	0	0	0	0	0	0	0	0	0	0	0	0	221.378	657.62	230.187	0	538.09	0	0	2.32077	0
TRCN0000074422	CGAATGGGACTTGAAGTTATA	NM_030917.2-729s1c1	FIP1L1	729	CDS	2051.26	1330.17	1229.98	2726.08	1024.79	1238.88	3154.57	1465.51	557.77	936.081	1681.92	912.188	2305.38	1944.79	4677.87	2017.16	1907.05	2478.78	2327.94	2121.19	1865.29
TRCN0000078123	CCTTTCCCTTTAGCACGTTTA	NM_000919.2-3349s1c1	PAM	3349	3UTR	6916.38	7634.01	3589.98	8001.68	10570.1	4791.24	7552.18	10151.5	5596.04	13214.3	14179.9	4551.99	5496.28	5032.4	4385.26	6567.68	5626.2	5428.21	7187.59	6157.01	3910.89
TRCN0000078126	CCGTAGTTCCTATTGATTCAT	NM_000919.2-516s1c1	PAM	516	CDS	6707.64	11070.5	6746.83	10409.9	11298.8	4155.64	9766.65	13691.3	5856.58	14431.5	15493.8	8322.97	4412.29	4535.17	3144.59	3621.36	9163.35	4528.74	6334.82	7526.27	4441.95
TRCN0000078127	GCCTTTAATTGCTGGCATGTA	NM_000919.2-952s1c1	PAM	952	CDS	10626.5	5439.38	7221.61	11617.6	6738.06	8262.81	10550.1	5320.49	12755.3	11233	5456.9	11336.8	3790.14	5690.02	5817.1	5698.08	6449.16	7488.63	10027.2	5235.67	7166.13
TRCN0000078368	GCTCAGATGAATGATGTTATT	NM_018417.2-729s1c1	ADCY10	729	CDS	2137.54	961.86	2793.13	1175.89	943.503	4209.51	832.167	764.878	3177.82	996.121	1152.91	4095.9	2847.38	2630.48	2555.47	2493.65	1558.88	1098.19	2239.34	1306.6	3635.52
TRCN0000078371	CCTGTTCAAGTATTCCATTAA	NM_018417.2-2486s1c1	ADCY10	2486	CDS	896.207	1278.42	1016.19	600.302	853.507	452.461	1239.55	764.878	539.422	1610.17	1127.03	110.297	2156.53	1198.95	1197.75	1151.53	973.309	1178.38	272.442	494.325	3127.4
TRCN0000078372	CCGTACTGAGAAAGTCATGTT	NM_018417.2-1577s1c1	ADCY10	1577	CDS	5004.29	6014.67	3009.7	5547.5	7257.72	2434.67	6054.97	7538.64	1592.58	4445.7	4407.5	1392.13	4763.44	6195.27	4116.06	4963.48	7485.78	4922.69	6031.37	5892.45	2389.8
TRCN0000078448	GCAGAGTCTGAGGATATACTT	NM_002112.1-2106s1c1	HDC	2106	3UTR	0	63.9211	0	0	78.3833	0	0	94.8449	0	0	11.5003	2.98101	603.064	204.504	401.852	39.7079	39.5654	380.009	128.468	2.32077	3.27819
TRCN0000078449	GCCGACTCCTTCACCTTTAAT	NM_002112.1-988s1c1	HDC	988	CDS	3403.92	3314.77	4922.69	3156.88	3236.94	6765.38	3687.3	3129.88	4370.42	4110.02	2084.43	6096.16	3072.57	2113.21	2555.47	2215.7	1788.36	2991.27	2480.77	2306.85	5133.65
TRCN0000078450	GCCACTATCCAGGACAAGTTA	NM_002112.1-1414s1c1	HDC	1414	CDS	4547.83	3351.29	7277.14	5505.12	3759.5	5146.75	4240.92	3340.99	6190.51	4306.52	3562.22	5073.67	4423.74	4587.3	5703.96	5316.88	6567.86	8022.03	5280.5	4885.23	5438.52
TRCN0000078459	GCCAGATCAAACCTTGGAAAT	NM_001634.3-836s1c1	AMD1	836	CDS	278.325	1034.91	708.001	201.278	290.309	196.605	191.503	107.083	737.577	2.7291	60.3767	315.987	1751.94	1375.39	1861	1326.24	1384.79	1119.11	921.429	965.442	822.827
TRCN0000078461	GATGGAACTTATTGGACTATT	NM_001634.3-1026s1c1	AMD1	1026	CDS	5151.8	3473.05	7041.14	5466.28	4456.24	5262.56	6100.24	4411.82	8590.38	3717.03	3734.73	7729.75	5759.64	5120.62	4537.42	5769.55	4763.68	4706.54	5103.3	4270.22	4215.76
TRCN0000078462	GTCTCCAAGAGACGTTTCATT	NM_001634.3-534s1c1	AMD1	534	CDS	1049.29	745.746	1674.21	476.711	1370.26	1742.52	417.824	1590.95	1889.81	1157.14	1460.54	1147.69	687.035	645.591	1361.61	1278.59	1883.31	1802.43	1080.91	1334.45	835.939
TRCN0000082963	CCCTTGATGAAGAAGTTGATA	NM_000492.2-5332s1c1	CFTR	5332	3UTR	1355.44	1564.55	1676.99	2263.49	1518.31	1284.67	1124.64	2328.29	1831.1	1001.58	2153.44	2501.06	3572.58	2325.73	4088.75	2457.92	4336.37	4546.17	2044.42	1805.56	2727.46
TRCN0000082964	CCTGGAATTGTCAGACATATA	NM_000492.2-225s1c1	CFTR	225	CDS	1180.1	907.071	2379.44	1112.32	888.344	662.533	873.949	275.356	957.749	611.318	115.003	536.581	2263.4	2145.29	2286.26	2680.28	1796.27	2199.87	1313.48	995.612	1403.07
TRCN0000082965	CCCTATGAACAGTGGAGTGAT	NM_000492.2-4048s1c1	CFTR	4048	CDS	5115.62	3920.49	3673.28	4166.8	3051.14	2211.14	5073.08	2539.4	1699	4868.71	2265.56	1791.58	3587.85	5224.87	4525.71	5519.39	5428.37	3029.62	5258.35	3102.88	3124.12
TRCN0000083118	CCAGTGGAGATAGAGATTGAA	NM_004628.2-499s1c1	XPC	499	CDS	2713.67	2550.76	1732.52	2097.53	984.146	1133.85	1469.35	1392.08	1192.6	1476.44	1581.29	1445.79	5439.03	3697.11	4646.66	3978.73	4352.2	3894.22	2547.22	2462.34	4042.01
TRCN0000083119	CCCACTGCCATTGGCTTATAT	NM_004628.2-1918s1c1	XPC	1918	CDS	5772.46	6577.79	6191.54	5695.81	7057.4	5957.41	6305.67	5357.21	8674.78	5586.47	5224.02	8716.46	2622.18	2137.27	3062.66	4141.53	2397.66	4023.22	4438.81	4940.93	4009.23
TRCN0000083122	GCAACAGCAAAGGGAAAGAAA	NM_004628.2-994s1c1	XPC	994	CDS	7932.27	10026.5	4939.35	7878.08	10706.6	4608.1	10362	11335.5	8421.59	9999.42	13136.2	6993.44	5267.27	4126.17	4736.39	6015.74	6385.86	6857.6	6520.88	7639.99	4848.45
TRCN0000083188	GCACCTGAAACGCCTTCTTAT	NM_003018.2-267s1c1	SFTPC	267	CDS	83.4975	0	0	423.743	0	0	208.912	0	0	103.706	0	0	282.448	284.702	234.088	309.721	0	205.693	199.348	78.9063	3.27819
TRCN0000083189	CCAGTCTTGAGGCTCTCAATA	NM_003018.2-569s1c1	SFTPC	569	CDS	0	112.623	105.506	190.684	29.0309	0	0	0	0	0	0	0	167.942	304.751	413.556	369.283	134.522	453.222	68.6642	2.32077	0
TRCN0000083190	TGCACCTGAAACGCCTTCTTA	NM_003018.2-266s1c1	SFTPC	266	CDS	1274.73	2292.03	2673.74	967.546	2107.64	1467.81	584.954	1055.53	1416.44	676.816	1334.04	1031.43	3164.18	2822.96	4194.09	3228.25	1875.4	2611.26	2826.31	3170.18	3310.98
TRCN0000083288	CCCTAAGGATGACTGGTTTAT	NM_001040.2-270s1c1	SHBG	270	CDS	743.128	1327.12	694.119	211.871	1190.27	649.067	445.679	1144.26	245.859	0	698.645	187.803	2122.18	1964.84	1061.2	1504.93	2184.01	1474.72	1515.04	1434.24	711.368
TRCN0000083289	CCTGAGATCCAACTGCACAAT	NM_001040.2-313s1c1	SHBG	313	CDS	1358.23	770.097	483.107	1179.42	566.102	53.8645	1970.74	826.069	91.7384	2237.86	132.254	0	1389.34	1736.28	1502.07	2104.52	1155.31	1795.46	1816.28	343.475	717.925
TRCN0000083290	CAACCCTAAGGATGACTGGTT	NM_001040.2-267s1c1	SHBG	267	CDS	5302.09	5634.19	4681.14	7560.28	5010.73	5892.77	7454.68	4264.96	4774.07	5024.27	4660.51	4560.94	4190.91	4058	4611.54	4534.64	2358.1	3873.31	6166.49	4602.1	3189.68
TRCN0000083538	CCCATGTTTAACGACATCAAT	NM_000372.2-995s1c1	TYR	995	CDS	150.296	3083.43	341.506	646.208	2955.34	2.69322	779.939	3946.77	187.146	564.923	3956.11	0	1251.93	2349.79	1033.89	1917.89	1954.53	606.621	797.39	2197.77	347.489
TRCN0000083539	GCCTTGGCATAGACTCTTCTT	NM_000372.2-1126s1c1	TYR	1126	CDS	2900.15	3396.95	3254.03	3033.29	3033.73	4632.34	1256.96	3004.44	2326.49	1765.73	2475.44	2912.44	3103.11	4366.76	3249.93	3172.66	2350.19	4605.44	3322.46	3861.77	3730.58
TRCN0000083540	CCATTGGACATAACCGGGAAT	NM_000372.2-1752s1c1	TYR	1752	CDS	9106.8	7217	6571.91	10349.9	6642.26	10579	11135	6112.91	7449.16	10779.9	6670.19	7646.28	5641.32	4639.43	7104.59	7421.4	6306.73	6045.29	7056.91	4757.59	5763.07
TRCN0000083905	CCGTGGGAACTACAGATGAAT	NM_052845.2-271s1c1	MMAB	271	CDS	2460.39	1080.57	1071.72	1278.29	818.67	724.477	536.208	832.188	623.821	1820.31	690.019	360.702	2377.9	2409.94	3417.69	2569.1	2872.45	3043.56	2908.26	2086.38	839.218
TRCN0000083906	CGGGAGGCTCACTTAAAGTAT	NM_052845.2-423s1c1	MMAB	423	CDS	27.8325	48.7018	47.2001	28.2495	75.4802	61.9441	10.4456	73.4283	51.3735	21.8328	34.501	62.6011	34.3518	84.2075	58.5221	31.7663	71.2177	34.8632	19.9348	71.944	88.5112
TRCN0000083907	GCTCTGGAATTAGTCACAGAA	NM_052845.2-312s1c1	MMAB	312	CDS	620.665	130.886	2.77647	367.244	159.67	0	943.587	419.153	0	106.435	468.638	0	1225.21	2029	1287.49	651.209	585.568	920.39	345.536	364.362	124.571
TRCN0000106771	GTTGAAGGTGTTCCTGGAGAA	NM_003495.2-174s1c1	HIST1H4I	174	CDS	11945.7	9983.87	9648.25	8330.08	7397.06	12143.7	10762.5	9401.89	12546.1	12780.4	12383	16061.7	6916.15	5044.43	4498.4	9903.14	5420.46	9904.65	11424.8	6985.53	9857.53
TRCN0000106773	CCGCGGAGTGTTGAAGGTGTT	NM_003495.2-165s1c1	HIST1H4I	165	CDS	2847.27	4900.62	4186.92	2832.01	2627.29	3959.04	4596.07	3047.28	4238.31	3774.34	2938.33	3982.62	870.245	1808.46	2118.5	3128.98	2405.58	3468.89	4246.1	3673.79	2914.31
TRCN0000106774	GAAGCGCATTTCTGGCCTCAT	NM_003495.2-132s1c1	HIST1H4I	132	CDS	6365.3	3966.15	5380.81	5197.91	3727.56	5688.09	6298.7	2649.54	5313.49	6031.31	2403.57	5020.01	618.332	2357.81	2578.87	5519.39	2991.15	3712.94	5969.35	4567.28	4609.14
TRCN0000116498	GCGCCCATTCAATAGTAGAAT	NM_004523.2-247s1c1	KIF11	247	CDS	2491.01	998.387	2526.59	1931.56	708.353	1211.95	2190.1	152.976	1618.27	1943.12	212.756	3240.35	3332.12	3131.72	3554.24	2449.97	1820.01	2583.37	2301.36	1478.33	2737.29
TRCN0000116499	CCGATAAGATAGAAGATCAAA	NM_004523.2-2134s1c1	KIF11	2134	CDS	5967.29	5326.76	5500.2	5607.53	5904.88	5636.92	4832.84	4726.95	4267.67	4363.83	6796.69	4057.15	5977.21	6235.36	4213.59	5682.19	6773.6	3984.87	6565.18	6314.83	3966.61
TRCN0000116501	GCCAATGTTGTGAGGCTTCAA	NM_004523.2-2695s1c1	KIF11	2695	CDS	1981.68	1841.54	2479.39	1373.63	1413.8	1333.15	804.312	1150.38	1801.74	807.813	468.638	1082.1	3156.54	3681.07	3593.26	1814.65	2635.06	3088.88	2044.42	2241.87	2517.65
TRCN0000117932	GCTGAGTTTATGGGATATTTA	NM_014708.3-985s1c1	KNTC1	985	CDS	0	0	0	0	0	0	0	0	0	0	0	0	438.939	4.00988	370.64	285.897	7.91308	0	48.7294	85.8687	0
TRCN0000117935	CGTGCTGAGTTTATGGGATAT	NM_014708.3-982s1c1	KNTC1	982	CDS	1110.52	1244.94	1318.83	1197.07	1262.84	1675.18	355.151	357.963	385.301	125.539	146.629	253.385	980.934	950.342	1115.82	1679.64	1764.62	1164.43	1539.41	1640.79	2671.73
TRCN0000117936	GCCCTTGAGATGGTTCCTTTA	NM_014708.3-4655s1c1	KNTC1	4655	CDS	6412.61	5545.92	7174.41	6207.83	7095.14	6487.97	5668.48	6801.3	6917.08	5763.86	5540.28	4620.56	5423.76	4166.27	6078.5	5662.34	3758.71	3549.08	6485.44	4165.79	7743.09
TRCN0000118607	GCCTTCAAATCAATCTGTAAA	NM_001738.1-1048s1c1	CA1	1048	3UTR	9707.98	5418.07	10086.9	10229.9	9487.29	8825.69	10609.3	8435.08	12138.8	7693.33	8950.13	14225.4	5160.4	3644.98	5586.91	5479.68	3545.06	5041.23	7373.65	5156.76	6264.63
TRCN0000118608	CGCAGCCTTCTATCAAATGTT	NM_001738.1-828s1c1	CA1	828	CDS	2694.19	1506.71	588.613	1723.22	418.044	72.717	1236.06	538.474	245.859	1705.69	1175.91	152.031	2000.04	1194.94	1244.57	2457.92	878.352	801.855	2722.2	1408.71	563.849
TRCN0000118609	GCTGATGGTTTGGCAGTTATT	NM_001738.1-561s1c1	CA1	561	CDS	2229.38	1658.9	3309.56	1377.16	978.34	2717.46	1438.01	584.367	1779.73	1064.35	451.388	2149.3	2500.04	2157.32	4560.82	2549.24	1732.97	1844.27	3256.01	1863.58	1806.28
TRCN0000118822	GAATGATCTCTGATGACCTAA	NM_000583.2-1627s1c1	GC	1627	3UTR	3417.83	2705.99	3376.19	2118.71	2270.21	2445.45	1761.83	3126.82	3871.36	2024.99	2222.44	4918.66	3927.55	4523.15	4474.99	2763.67	3711.24	4950.58	3847.41	3123.76	4409.17
TRCN0000118823	CCTGTGAAAGTAATTCTCCAT	NM_000583.2-437s1c1	GC	437	CDS	2825	1668.04	2751.49	2401.21	827.38	2033.38	2761.12	1584.83	2231.08	3613.33	1903.3	1919.77	2106.91	1872.61	1888.31	1655.82	1527.22	2830.9	1980.19	1715.05	3648.63
TRCN0000118824	CCAAAGGAATATGCTAATCAA	NM_000583.2-607s1c1	GC	607	CDS	5118.4	9667.31	9862.04	5791.15	8726.68	11117.6	8502.73	10616.5	11775.5	8553	9755.15	21439.4	6675.69	9122.48	6897.81	7119.62	8443.26	5996.48	7435.67	7022.66	8923.24
TRCN0000118982	GCCGACCTCAAGGTTTCTATA	NM_000135.1-1586s1c1	FANCA	1586	CDS	4455.99	4794.08	4178.59	5282.66	6653.87	3390.77	5536.17	5274.6	3442.02	3951.73	5091.77	4072.05	3488.61	3500.63	3281.14	3534	4122.72	3399.17	3865.13	5774.09	3619.13
TRCN0000118983	GCACAGGAAATGAGGATATTA	NM_000135.1-3063s1c1	FANCA	3063	CDS	0	66.965	88.8472	63.5614	5.80617	86.1831	0	0	0	155.559	11.5003	0	91.6047	180.445	226.286	540.027	427.306	282.392	465.144	132.284	288.481
TRCN0000118985	CAGAGTTCTTTGTTGCTTGAA	NM_000135.1-551s1c1	FANCA	551	CDS	2218.25	3731.77	2571.02	2987.39	5530.38	1502.82	1431.05	3374.64	2095.31	2317	3458.72	1562.05	3748.16	3721.17	2949.51	2088.63	3924.89	2461.35	2914.91	3905.86	2602.89
TRCN0000121067	GCTGCTCTGAAATCTCCTTTA	NM_005228.3-4888s1c1	EGFR	4888	3UTR	114.113	0	208.236	0	43.5463	0	0	0	0	0	0	0	465.657	228.563	343.33	0	0	0	73.0941	125.322	0
TRCN0000121068	GCCACAAAGCAGTGAATTTAT	NM_005228.3-3849s1c1	EGFR	3849	CDS	75.1478	85.2281	358.165	123.592	11.6123	0	83.5649	140.738	0	0	0	0	1561.1	653.61	1381.12	516.202	696.351	662.402	436.35	403.815	426.165
TRCN0000121073	CGAGCTGCTTAATGACGAGTT	NM_005030.3-944s1c1	PLK1	944	CDS	620.665	1004.47	982.872	579.115	754.802	724.477	362.114	376.32	315.58	46.3947	97.7527	35.7721	1435.14	1235.04	1459.15	1425.51	1147.4	1523.52	1557.13	1682.56	1160.48
TRCN0000121106	GAGATGGAGGTGCTTCACTTA	NM_000604.2-1690s1c1	FGFR1	1690	CDS	122.463	3.04386	583.06	127.123	121.93	277.402	0	263.118	132.103	0	74.7521	0	919.864	705.739	1420.14	1576.4	561.829	679.833	214.852	693.912	442.556
TRCN0000121135	GAGACAGAGTACCCTTTCTTT	NM_000875.2-2359s1c1	IGF1R	2359	CDS	2877.88	2127.66	1854.68	1733.81	2920.5	1141.93	1079.38	1125.9	990.775	2306.09	1840.05	1436.84	3099.29	3653	2723.23	1774.94	3046.54	2471.8	3264.87	2299.89	1684.99
TRCN0000121185	CCACAGAATTGGAGGCTACAA	NM_000604.2-1326s1c1	FGFR1	1326	CDS	2260	6562.57	2868.1	1860.94	4665.26	2168.04	1532.02	4417.94	766.933	846.021	3018.83	1097.01	3156.54	2113.21	4022.42	3236.19	3094.02	3221.36	2635.82	4525.51	3435.55
TRCN0000121193	CTTCGAGATGACCAATCTCAA	NM_000875.2-402s1c1	IGF1R	402	CDS	144.729	0	119.388	0	0	0	0	0	0	0	0	0	213.744	485.196	749.083	166.773	316.523	512.49	75.3091	48.7363	285.203
TRCN0000121207	CCCAGGAGAGAATGAAGCAAA	NM_005607.3-4258s1c1	PTK2	4258	3UTR	3011.48	2185.49	3109.65	3029.76	3382.1	2493.92	1918.51	3083.99	3023.7	1484.63	2757.2	1123.84	4435.19	4194.33	3269.44	3676.95	2793.32	3636.24	3685.72	3274.61	4258.37
TRCN0000121215	GACAGTCACAAGACTTGTGAA	NM_002227.1-3336s1c1	JAK1	3336	CDS	2652.44	2249.41	1552.05	2634.27	2223.76	1572.84	2301.52	1587.89	2539.32	1831.23	1581.29	2572.61	3679.45	4150.23	4697.38	3561.79	3782.45	1889.59	3636.99	2935.78	2114.44
TRCN0000121230	GCAGATTCCATTCAGGCAGAA	NM_005433.3-669s1c1	YES1	669	CDS	130.813	611.816	2465.51	197.747	377.401	1518.98	13.9275	593.546	2554	0	445.637	1219.23	2614.55	1619.99	1821.99	1330.21	664.699	1174.89	449.64	573.231	1468.63
TRCN0000121260	GACCTTATTCACCAGTTACTT	NM_014264.2-906s1c1	PLK4	906	CDS	384.089	648.343	285.977	374.306	119.027	161.593	0	0	0	300.201	0	0	1977.13	1816.48	1088.51	1147.56	1044.53	564.785	684.427	888.857	3.27819
TRCN0000121275	CGTTCTCTACTACGAAGTGAT	NM_002227.1-966s1c1	JAK1	966	CDS	2591.21	2413.78	2984.71	2101.06	2833.41	2305.4	2054.3	2135.54	1713.67	1948.58	2018.31	1627.63	5122.23	5605.81	4525.71	3887.4	5657.85	3249.25	2436.47	3541.5	3628.96
TRCN0000121277	GAGTTCTTGAAGCATTTCAAA	NM_005157.3-4458s1c1	ABL1	4458	3UTR	1889.83	2727.3	1321.6	2365.9	2444.4	2572.03	3666.41	2282.4	300.902	1574.69	1756.67	572.353	4755.81	2329.74	3074.36	3387.08	2706.27	3430.54	2793.08	4233.09	2370.13
TRCN0000121279	CCTCAGTTCGGTGAAGGAAAT	NM_005157.3-3354s1c1	ABL1	3354	CDS	2755.42	3348.25	2596	2800.23	4235.6	3649.32	1988.15	5188.94	3306.25	3995.4	6031.92	2116.51	3480.98	3801.37	3499.62	3811.95	4257.24	2782.09	2445.33	4544.08	3507.67
TRCN0000121281	ACTTGGTGAAGGTAGCTGATT	NM_005157.3-1127s1c1	ABL1	1127	CDS	2340.71	998.387	813.507	2461.24	795.446	541.338	4254.85	890.318	1390.75	2950.16	411.137	44.7151	862.611	344.85	1338.21	1103.88	189.914	261.474	1590.35	784.422	1081.8
TRCN0000121307	AGTGGCTTATTAATTCCGATA	NM_000604.2-3689s1c1	FGFR1	3689	3UTR	406.355	547.895	2.77647	229.527	359.983	78.1035	389.969	599.665	7.33907	0	408.261	0	301.532	276.682	690.561	770.332	142.435	87.1581	279.087	178.7	383.549
TRCN0000121324	GCTCATCTTGTGCCCACTGAT	NM_005030.3-1673s1c1	PLK1	1673	CDS	1182.88	1625.42	1221.65	988.733	902.86	907.616	1434.53	939.271	425.666	1309.97	1311.04	333.873	1629.8	2313.7	2336.98	1588.31	2571.75	3353.84	1441.95	2504.12	976.902
TRCN0000121325	CCCGAGGTGCTGAGCAAGAAA	NM_005030.3-711s1c1	PLK1	711	CDS	175.345	1336.26	544.189	331.932	923.181	56.5577	0	1263.58	0	62.7693	1342.66	0	312.983	1186.92	682.758	170.744	712.177	969.198	194.918	816.913	495.007
TRCN0000122509	CGCAGGAACCTCTCAACGCTT	NM_014628.1-119s1c1	MAD2L1BP	119	CDS	1987.24	1053.18	810.731	1384.23	1111.88	589.816	1121.16	1141.2	590.795	1544.67	1796.93	894.302	927.497	1154.85	1970.24	1961.57	1954.53	1907.02	1787.48	802.988	1603.04
TRCN0000122812	GCCTCCCAGATAGAACTACTT	NM_014628.1-85s1c1	MAD2L1BP	85	CDS	2543.89	1317.99	2248.94	3132.17	1164.14	1659.03	2990.93	1606.24	2542.99	3681.55	2153.44	2825.99	4042.06	2826.97	2738.84	3295.75	1258.18	2252.17	3313.6	1944.81	2645.5
TRCN0000134040	CCAGAAACTTTCCTTGCTAAT	NM_012215.1-2889s1c1	MGEA5	2889	CDS	2218.25	4644.93	6027.73	3672.44	3797.24	4995.93	3638.55	4901.34	5511.64	3345.88	4910.64	7816.2	3954.27	5545.66	4631.05	4947.6	5119.76	5191.14	3780.96	5337.78	6133.5
TRCN0000134474	GATAGAGTTCATCTATGCGAT	NM_012215.1-785s1c1	MGEA5	785	CDS	9404.61	6793.9	6188.76	9873.21	7214.17	5960.1	8359.97	6409.68	7838.13	11855.2	8354.98	5640.06	4702.37	4599.33	4553.02	6377.08	4747.85	3995.33	6339.25	7048.19	6618.67
TRCN0000136438	CCCTCAGGTCAGTTGTTTAAT	NM_012215.1-4183s1c1	MGEA5	4183	3UTR	5385.59	5518.52	2768.14	8714.98	6061.64	2410.43	8934.48	5491.83	1783.39	8465.66	7630.46	2903.5	3725.26	2758.8	2574.97	4407.57	3814.11	2339.32	4895.09	5435.25	3229.02
TRCN0000141315	CCTAACGTAACCCTGCAAGAT	NM_019604.1-256s1c1	CRTAM	256	CDS	0	273.948	538.636	56.499	342.564	342.039	0	547.653	322.919	177.391	379.511	268.29	755.739	721.778	448.67	305.75	1028.7	1129.57	28.7947	146.209	701.534
TRCN0000142101	GTTTCGACCCAAGCTCAACTA	NM_014628.1-678s1c1	MAD2L1BP	678	CDS	58.4483	18.2632	380.377	0	0	0	0	0	220.172	0	0	0	11.4506	0	11.7044	0	0	0	0	0	111.459
TRCN0000143937	CGAAGCAAATCCTCAGTATTT	NM_019604.1-816s1c1	CRTAM	816	CDS	5391.16	4961.5	5347.49	3591.22	2685.35	4982.46	2862.1	3065.63	2388.87	2849.18	3415.6	2474.23	5213.83	5637.89	6078.5	5503.51	7691.52	5581.61	6268.38	4402.51	7110.4
TRCN0000145001	GCTTCAGTTATCAGAAAGCAA	NM_019604.1-373s1c1	CRTAM	373	CDS	158.645	0	99.9531	60.0302	188.701	59.2509	0	177.452	179.807	103.706	258.757	89.4302	820.625	745.838	632.039	309.721	189.914	418.359	547.098	4.64155	75.3985
TRCN0000147488	GCCTTCTTCTACAGTTCAATA	NM_021213.1-913s1c1	PCTP	913	3UTR	2006.72	1062.31	719.107	1465.44	766.415	627.521	1277.85	639.438	264.207	474.863	324.884	1040.37	2000.04	3857.5	2255.05	1453.31	1495.57	627.538	1111.92	1257.86	688.421
TRCN0000148194	GACATCTATATGGACTCAGAT	NM_021213.1-223s1c1	PCTP	223	CDS	3100.54	3019.51	3262.36	4731.79	3663.69	2569.33	5386.45	7437.68	2517.3	6358.8	5367.78	5112.42	4080.23	2646.52	3858.56	3263.99	2809.14	3779.18	3674.64	1958.73	2294.74
TRCN0000150555	GCATTGTTGTTGTTGCTGTTT	NM_021127.1-733s1c1	PMAIP1	733	3UTR	2799.95	4164	4261.89	2104.59	4912.02	4276.84	1277.85	3261.44	1926.51	1978.6	2599.07	4101.86	3908.47	3292.11	4654.46	4034.32	2658.8	3681.56	3138.62	3587.92	4533.74
TRCN0000150582	GCTGAAATGGAATCGAGAAAT	NM_020914.2-6538s1c1	RNF213	6538	CDS	2129.19	2155.05	4192.48	1878.59	3779.82	4279.53	2409.45	4421	2198.05	1814.85	3668.6	3240.35	2626	3023.45	2809.06	2465.86	3647.93	3221.36	2469.7	2907.93	5635.22
TRCN0000150938	GCCATTCAAGGAATTGATGAT	NM_004724.2-2200s1c1	ZW10	2200	CDS	111.33	401.79	144.377	130.654	995.759	0	386.488	654.736	0	54.582	805.023	166.936	645.05	256.632	749.083	988.726	751.743	177.803	146.188	185.662	206.526
TRCN0000151034	GCAGAAACTTCTGAATCTGAT	NM_021127.1-290s1c1	PMAIP1	290	CDS	782.094	313.518	844.048	607.365	1271.55	428.222	1225.62	988.223	1713.67	332.95	523.265	247.423	3038.22	2073.11	3171.9	1429.48	1732.97	1520.04	2146.31	1176.63	1658.77
TRCN0000151134	GCACACTGCTTTGGAAATTAT	NM_018644.2-2420s1c1	B3GAT1	2420	3UTR	2396.38	3521.75	3967.58	1687.91	3988.84	2757.86	1727.01	2872.88	2638.4	1350.9	2458.19	2021.12	4072.59	3705.13	3058.76	5173.93	1495.57	2649.61	3227.22	4513.91	3891.22
TRCN0000151216	GAAGAAGCTCTATGCCAATAT	NM_002014.2-1374s1c1	FKBP4	1374	CDS	3122.81	2054.61	3365.09	2553.05	2566.33	3932.11	1159.46	1196.27	4436.47	3329.5	1489.29	4477.47	2148.89	3320.18	2255.05	1965.54	1914.97	1467.74	2214.97	2086.38	2996.27
TRCN0000151988	CAATTGCAGCTAAGGAACAAT	NM_007057.2-290s1c1	ZWINT	290	CDS	222.66	3.04386	358.165	653.27	2.90309	99.6493	118.384	3.05951	932.062	335.679	0	1076.14	877.878	521.284	514.995	273.984	324.436	122.021	857.195	280.814	183.579
TRCN0000152366	CGTACTGAAGAGGTGTTTATT	NM_018644.2-2710s1c1	B3GAT1	2710	3UTR	2.78325	3.04386	0	3.53119	2.90309	2.69322	24.3731	12.2381	7.33907	57.3111	40.2511	38.7531	53.4361	16.0395	31.2118	7.94157	15.8262	0	0	6.96232	6.55639
TRCN0000152465	CGCAAGGACAAATTCTCCTTT	NM_002014.2-370s1c1	FKBP4	370	CDS	2254.43	1972.42	1932.43	1430.13	1538.64	2073.78	1873.25	2117.18	1959.53	1896.72	1239.16	1410.02	2290.12	2321.72	2653	2168.05	2413.49	2377.67	3351.25	1882.15	1560.42
TRCN0000152501	GCGTACTGAAGAGGTGTTTAT	NM_018644.2-2709s1c1	B3GAT1	2709	3UTR	500.985	700.088	955.107	653.27	359.983	212.765	720.747	0	1038.48	311.117	5.75016	268.29	2271.03	1607.96	1985.85	1310.36	1732.97	1038.92	943.579	977.046	996.571
TRCN0000152554	GCATGGAGAAAGGAGAACATT	NM_002014.2-782s1c1	FKBP4	782	CDS	2691.4	2298.12	3895.39	2577.77	2929.21	2919.45	2054.3	1563.41	2587.02	1940.39	1480.67	2039.01	3408.46	3159.79	3265.53	3081.33	2912.01	3318.98	3284.81	2019.07	4422.28
TRCN0000153221	GCCTCAGCTAAGTATTCTGTT	NM_020914.2-1115s1c1	RNF213	1115	CDS	815.493	404.834	166.588	275.433	807.058	86.1831	233.285	969.866	0	73.6857	862.524	0	1019.1	1214.99	581.32	1810.68	308.61	875.068	1036.61	691.591	245.865
TRCN0000153637	CTCAGGAGATTTGGAGACAAA	NM_021127.1-258s1c1	PMAIP1	258	CDS	2020.64	3406.08	2290.59	2026.9	6096.48	2108.79	2597.47	6654.44	1460.48	2087.76	9548.14	1988.33	1996.22	2325.73	2282.36	2382.47	2263.14	2590.34	1643.51	3374.41	2058.71
TRCN0000153919	CTAGAGGACATTCGATTGGAT	NM_004950.2-969s1c1	EPYC	969	CDS	6554.56	4663.2	3603.86	5466.28	4613	2741.7	7472.09	4870.75	2917.28	5924.87	4726.63	1588.88	2916.08	2409.94	2937.81	2322.91	3703.32	2597.31	5211.83	3991.73	2593.05
TRCN0000155069	GTTTGTGGTGGACTCTCAGAA	NM_007057.2-147s1c1	ZWINT	147	CDS	222.66	1278.42	99.9531	822.767	595.133	183.139	323.814	309.011	0	635.88	422.637	160.974	2026.75	2333.75	1466.95	1119.76	1479.75	362.578	1049.9	849.403	226.195
TRCN0000155335	GAGATCATACAGTCCACTGAA	NM_004724.2-1124s1c1	ZW10	1124	CDS	333.99	155.237	1463.2	773.331	394.82	1023.42	574.509	116.262	271.546	387.532	74.7521	160.974	645.05	918.263	433.064	1933.77	997.048	1004.06	531.594	793.705	714.646
TRCN0000155696	CTACAACCTGCTGGAGATGTA	NM_007057.2-826s1c1	ZWINT	826	CDS	4250.03	2943.41	4014.78	3598.28	3980.13	4853.19	2604.44	2961.61	6337.29	3408.64	4338.5	5216.76	3881.75	3504.64	3604.96	3788.13	3291.84	5853.54	4660.3	3054.14	5130.37
TRCN0000157222	GCTGACAAGAAACACCCTGAA	NM_020914.2-2548s1c1	RNF213	2548	CDS	5983.99	4462.3	4134.17	4682.36	3039.53	3824.38	6726.97	3108.47	3886.04	5922.14	3015.96	4659.31	3603.12	2498.16	2290.17	2680.28	3228.54	2893.65	4241.67	3703.96	3317.53
TRCN0000157581	GCACGAAGATACGTTCTGCAA	NM_004950.2-917s1c1	EPYC	917	CDS	5613.82	5037.59	3126.31	4361.02	5103.63	4678.13	4425.46	5360.27	4135.57	3981.76	4749.63	3735.2	4320.69	5413.34	2177.02	3974.76	6338.38	4744.89	4000.24	5012.87	2711.07
TRCN0000158054	CTGCCAAAGAACACCGCTTAT	NM_004950.2-519s1c1	EPYC	519	CDS	1650.47	2185.49	2326.69	2362.37	1689.6	2768.63	2541.77	3463.37	2183.37	1533.75	2892.33	2632.23	2202.33	2297.66	1919.53	3121.04	1519.31	1994.18	3209.5	2295.25	2540.6
TRCN0000158339	CCATCCCTTCATGCTGTGATA	NM_004724.2-815s1c1	ZW10	815	CDS	7228.1	6449.94	9179.02	9555.4	9141.82	9515.16	6636.44	7400.96	11188.4	8075.4	5922.67	8433.26	5419.94	4904.08	4794.91	7330.07	5388.81	6456.67	7322.7	6762.74	6251.52
TRCN0000159342	GCCTATTTAAAGTCTCCTAAA	NM_022151.3-1570s1c1	MOAP1	1570	3UTR	5393.94	5372.42	5136.48	5473.34	4343.02	5114.43	3937.99	3879.46	4084.19	5668.34	3547.85	9166.59	3244.33	2313.7	2758.34	2870.88	3347.23	3545.59	5107.73	4172.75	4448.51
TRCN0000159815	GAGCAGTTCCATAAGTATCTT	NM_013389.1-3072s1c1	NPC1L1	3072	CDS	203.177	337.869	0	568.522	72.5772	201.992	3.48187	373.261	917.384	261.993	80.5023	637.935	442.756	80.1976	312.118	603.559	316.523	345.146	1171.72	257.606	452.391
TRCN0000159861	GAGTAGAGTTTGAAGAGAAAT	NM_145740.1-169s1c1	GSTA1	169	CDS	4700.91	3485.22	2368.33	3937.28	3623.05	1812.54	3137.16	3549.04	660.517	2499.85	2366.19	1183.46	4385.57	3243.99	2699.82	4892.01	3552.97	4079	3995.81	4079.92	2399.64
TRCN0000160129	CAGCTTTGAAGGTTCTATCAA	NM_013389.1-4064s1c1	NPC1L1	4064	CDS	1992.81	1531.06	3570.55	3294.6	1982.81	3886.32	4484.65	3677.54	5500.63	4603.99	2328.82	4689.12	2179.43	1114.75	2138.01	1826.56	2674.62	3151.64	2593.73	2162.96	3422.43
TRCN0000160294	CCTGATCCTATTACAGAAGAT	NM_013389.1-266s1c1	NPC1L1	266	CDS	247.709	709.22	63.8589	0	142.251	83.4899	0	162.154	0	0	43.1262	0	526.727	204.504	195.074	0	300.697	174.316	110.749	399.173	147.519
TRCN0000160351	CAGGCAATATTGGAAGGTAAT	NM_022151.3-1390s1c1	MOAP1	1390	CDS	38.9655	57.8334	99.9531	24.7183	69.6741	35.0119	13.9275	24.4761	18.3477	13.6455	17.2505	11.924	61.0698	56.1383	23.4088	7.94157	63.3047	69.7265	37.6545	67.3025	62.2857
TRCN0000160709	CATGGACAAGACTACCTTGTT	NM_145740.1-516s1c1	GSTA1	516	CDS	4867.91	6827.38	5944.43	3901.96	7855.75	6714.21	6535.47	4320.03	5324.5	3883.51	4188.99	4051.19	4893.22	4102.11	4677.87	4475.08	4075.24	5128.38	5353.59	6212.71	3170.01
TRCN0000161240	GTGGAGATAAGTCACTGTGAT	NM_007184.1-690s1c1	NISCH	690	CDS	119.68	651.386	477.554	0	191.604	0	0	180.511	0	2.7291	388.136	202.708	1805.38	1327.27	1907.82	690.917	1052.44	522.949	629.052	512.891	229.474
TRCN0000162814	CGACTACAACAACAGCCCTTT	NM_007184.1-3662s1c1	NISCH	3662	CDS	5327.14	5107.6	3653.84	4950.73	5330.07	5653.08	2924.77	6581.01	6553.79	3482.33	7598.84	7515.11	4374.12	4142.21	5196.76	5455.86	2579.66	5093.52	4950.47	4154.19	4396.06
TRCN0000162969	GCCTGTTGACAAGGACTTCTA	NM_007184.1-3884s1c1	NISCH	3884	CDS	3492.98	7000.88	5108.71	4629.39	6897.73	4123.32	5793.83	6158.8	3691.55	5343.58	6123.92	2808.11	5965.76	5313.09	5430.85	5070.69	4985.24	7133.02	4336.92	6528.34	5858.13
TRCN0000163660	GCAGCTGGAGTAGAGTTTGAA	NM_145740.1-162s1c1	GSTA1	162	CDS	2763.77	1576.72	2956.95	2602.49	1393.48	3250.72	1350.97	1291.11	5599.71	1621.08	1630.17	3228.43	2438.97	3155.78	2781.75	2275.26	3703.32	2701.9	2066.57	2513.4	4009.23
TRCN0000166735	CAGGCTCTTGAGGAGGTATTT	NM_022151.3-1066s1c1	MOAP1	1066	CDS	33.399	54.7895	36.0942	38.8431	20.3216	13.4661	13.9275	6.11903	0	2.7291	0	0	305.349	376.929	237.99	254.13	134.522	111.562	106.319	78.9063	104.902
TRCN0000180273	CCCATGTCCAACAGAGACTAT	NM_021213.1-337s1c1	PCTP	337	CDS	4208.28	2322.47	1713.08	3192.2	2040.87	2181.51	1786.2	1122.84	2128.33	2469.83	882.65	2092.67	4225.27	3107.66	3257.73	3684.89	1930.79	3155.12	3486.37	2525	4517.35
TRCN0000194741	CTGTATTGTTTGGCACCAATA	NM_001211.4-2677s1c1	BUB1B	2677	CDS	3456.8	7326.58	3054.12	2658.99	7086.43	3818.99	2346.78	6140.44	7691.35	3021.11	4350	6459.84	5076.43	3737.21	3967.8	4518.75	3600.45	4598.46	4678.02	5328.5	3930.55
TRCN0000194749	CTCACAGCATTGAGAATTAAG	NM_004329.2-2082s1c1	BMPR1A	2082	CDS	392.438	782.273	319.295	444.93	766.415	105.036	1295.26	486.463	0	439.385	195.505	0	652.683	1042.57	183.369	563.852	142.435	1492.15	737.586	796.026	1153.92
TRCN0000194759	CTAACTTATGTCAGGTTATTC	NM_139069.1-387s1c1	MAPK9	387	CDS	122.463	249.597	841.272	314.276	943.503	557.497	403.897	1948.91	1343.05	0	1710.67	593.22	1305.37	3083.6	2305.77	778.274	1131.57	2025.55	812.895	1341.41	2252.12
TRCN0000194776	CATGTGTTAATGTTACGATGT	NM_017572.2-1540s1c1	MKNK2	1540	3UTR	1731.18	2240.28	2423.86	2122.25	1695.4	2450.83	1504.17	2857.59	1563.22	895.144	1874.55	1576.95	4133.66	4142.21	4467.19	3240.16	3988.19	1826.83	2573.8	3569.35	1891.52
TRCN0000194818	CCTTGAATTGGATGGAATCAT	NM_000788.1-666s1c1	DCK	666	CDS	2176.5	2763.83	1932.43	1599.63	1466.06	2949.08	2075.19	1180.97	1155.9	1790.29	911.401	1597.82	2622.18	2401.92	3772.73	3291.78	3094.02	3430.54	3211.71	2826.7	2576.66
TRCN0000194847	CCTATACATTTCTGTTCATCT	NM_000208.1-4378s1c1	INSR	4378	3UTR	979.705	1013.61	1163.34	971.077	775.124	614.055	752.084	2417.02	194.485	1495.55	1765.3	563.41	1874.08	2438.01	1759.57	1643.91	1661.75	1052.87	901.494	638.213	111.459
TRCN0000194860	CAGTAAGGACTTACGTTGAAA	NM_139049.1-781s1c1	MAPK8	781	CDS	1027.02	2392.48	899.578	247.183	2223.76	778.341	0	3643.88	1310.02	300.201	4240.74	769.099	1664.15	2618.45	1907.82	1330.21	2144.45	2046.47	1069.83	2520.36	1835.79
TRCN0000194861	CCAAGGTCTATGATATGCTTA	NM_000051.3-4332s1c1	ATM	4332	CDS	2312.88	1260.16	2409.98	1426.6	1297.68	1360.08	1232.58	416.094	1258.65	886.957	845.274	2858.78	3534.41	2847.02	3971.7	2557.19	3181.06	2241.71	1437.52	1322.84	4087.91
TRCN0000194969	CAAACGAAATCTCAGTGATAT	NM_000051.3-9358s1c1	ATM	9358	CDS	4892.96	5935.53	6086.03	4074.99	7365.13	5149.44	3060.56	5351.09	3658.53	3875.32	6632.81	5446.3	5217.65	4872	5731.27	3609.44	5167.24	5128.38	4153.08	6744.17	5494.25
TRCN0000194972	CTTCGTCATGTTGAACTATAA	NM_001982.2-544s1c1	ERBB3	544	CDS	7150.17	7335.71	3817.65	5289.72	6668.39	4438.43	4484.65	4962.53	3673.21	3231.25	5255.65	3541.43	7355.09	5481.51	5333.32	6758.28	5752.81	5581.61	5909.55	9396.82	4540.3
TRCN0000194974	CCTGAGATTGTAAAGTCATTC	NM_004935.2-359s1c1	CDK5	359	CDS	2168.15	161.325	899.578	2305.87	432.56	678.692	515.317	125.44	157.79	886.957	80.5023	214.632	1267.2	2049.05	1057.3	1401.69	1558.88	1771.05	1466.31	965.442	1347.34
TRCN0000194984	CAACAGGTGAAGAGCGATTAT	NM_005607.3-664s1c1	PTK2	664	CDS	3378.87	2702.95	1693.65	4484.61	2453.11	1987.6	3332.15	1055.53	2873.25	4573.97	2653.7	3362.57	2958.07	3769.29	1872.71	3311.64	2880.36	2750.71	2644.68	2777.97	3120.84
TRCN0000194993	CAAGAGTCTTAATGCCTTCAA	NM_003883.2-301s1c1	HDAC3	301	CDS	4954.19	5813.78	3395.63	6172.52	5306.84	2857.51	6713.05	6789.06	2612.71	6776.35	7460.83	4760.67	2087.82	2285.63	2200.43	4367.86	2524.27	3291.09	3645.85	3464.92	2298.01
TRCN0000195003	CCTCAGAATCTGCTTATTAAC	NM_001798.2-621s1c1	CDK2	621	CDS	1283.08	3266.06	2232.29	1592.57	4104.96	1325.07	894.841	1753.1	1555.88	1181.7	1911.93	739.289	2793.94	3568.79	4486.7	3315.61	3584.63	3280.63	1818.49	2689.78	2337.35
TRCN0000195059	CAAACTGCTTTCGAAATCTAT	NM_014707.1-1605s1c1	HDAC9	1605	CDS	6265.1	4401.42	5239.21	8139.39	8273.8	2431.98	4892.03	9616.05	3273.23	9139.75	10528.5	2840.9	6591.72	5437.4	5029	5797.35	5262.2	7443.3	7539.77	5602.35	5300.84
TRCN0000195066	CAGCTTTCAGTCAGATGTATA	NM_004333.3-1960s1c1	BRAF	1960	CDS	0	511.369	0	0	423.851	0	0	826.069	0	0	149.504	0	0	268.662	0	0	269.045	122.021	0	248.323	0
TRCN0000195103	CCTAATGAGCTTCCATACAAT	NM_004964.2-1036s1c1	HDAC1	1036	CDS	3267.54	2465.53	2945.84	4170.34	1347.03	2353.88	1991.63	1694.97	2062.28	2936.51	1834.3	1949.58	4515.35	3977.8	4529.61	3005.88	4613.33	3705.96	1991.26	3611.12	3504.39
TRCN0000195197	CTCTGCAGAATTAACAGTAAT	NM_001211.4-2545s1c1	BUB1B	2545	CDS	2588.42	1068.4	1313.27	3524.13	778.027	1739.82	2144.83	2077.41	1750.37	2325.19	1702.05	2050.93	1442.77	705.739	1662.03	1548.61	1186.96	1715.27	2051.07	1759.15	872
TRCN0000195198	CAGACTGATATGGCTGTTAAT	NM_001527.1-589s1c1	HDAC2	589	CDS	893.424	1232.76	566.401	769.799	1175.75	94.2628	616.291	1125.9	0	952.455	1681.92	56.6391	1576.36	934.302	1623.01	1020.49	1661.75	843.691	733.156	1759.15	924.451
TRCN0000195203	CCAGATGTATTGCTTGGTAAA	NM_006218.2-1900s1c1	PIK3CA	1900	CDS	654.064	1357.56	1474.31	1567.85	1759.27	1419.33	915.732	1569.53	763.264	1675.67	618.142	965.846	1618.35	1619.99	721.773	1270.65	538.09	1234.16	943.579	1306.6	1088.36
TRCN0000195242	CCTCAATATCTCTCAAGTTAA	NM_004226.2-995s1c1	STK17B	995	CDS	1792.41	2188.54	2012.94	1126.45	2978.57	969.56	929.659	1554.23	1056.83	212.87	1345.54	1898.9	2412.26	3308.15	3776.63	2557.19	2334.36	3573.48	1085.34	3209.63	2583.22
TRCN0000195250	CTGAATATACTGGGCTATTTG	NM_002737.2-7472s1c1	PRKCA	7472	3UTR	982.488	739.658	1121.7	268.37	1413.8	2437.37	581.472	994.342	1632.94	450.301	1650.3	2304.32	1969.5	1587.91	1459.15	988.726	1970.36	2513.64	1375.5	1652.39	2612.72
TRCN0000195255	GATATGCCTTTCTCATTCTTG	NM_004226.2-1118s1c1	STK17B	1118	CDS	6379.21	7299.18	6899.54	6006.55	6935.47	4252.6	5466.54	5944.64	8234.44	5875.75	6624.19	7339.23	5129.86	7931.54	5177.26	6313.55	6559.95	5560.69	5251.7	6280.02	6267.91
TRCN0000195313	CAACAGACAAGGCACCTAAAG	NM_033118.2-47s1c1	MYLK2	47	CDS	2616.26	1579.76	880.142	2634.27	984.146	1745.21	1253.47	890.318	1522.86	1779.37	1187.41	885.358	1133.61	629.551	819.31	1123.73	1155.31	690.292	1089.77	1578.13	1370.29
TRCN0000195339	CATCCTCAGGAACCAACAATT	NM_198291.1-2718s1c1	SRC	2718	3UTR	83.4975	620.948	1152.24	194.215	600.939	837.592	0	174.392	363.284	49.1238	71.877	0	1835.91	1419.5	1833.69	2573.07	490.611	1122.6	633.482	417.739	1216.21
TRCN0000195442	CAAGTAGTTGGAACCAGAGAA	NM_015401.1-3176s1c1	HDAC7	3176	3UTR	1722.83	1053.18	2609.89	868.673	2270.21	2041.46	1277.85	2334.41	2924.62	1651.1	2121.81	1332.51	679.401	529.304	1330.4	865.631	530.177	941.308	954.654	1209.12	2163.61
TRCN0000195454	CCAGAGCTATGGTCAGATAAC	NM_006282.2-829s1c1	STK4	829	CDS	2808.3	2386.39	1155.01	2447.11	1085.75	1009.96	2305	706.748	1203.61	1975.87	1210.41	372.626	3469.53	2261.57	2610.09	3299.72	3299.76	1579.31	2392.17	1719.69	1606.32
TRCN0000195467	CGGTTAGGTTGCTTCAATCTA	NM_004964.2-871s1c1	HDAC1	871	CDS	178.128	572.246	566.401	515.554	513.846	1020.73	163.648	1288.06	521.074	65.4984	560.641	482.923	717.57	765.887	737.379	655.18	506.437	453.222	332.246	559.307	839.218
TRCN0000195474	CCTACTTTGTGCAGGTCATAC	NM_000051.3-12787s1c1	ATM	12787	3UTR	2087.44	2155.05	2496.05	2461.24	847.701	3110.67	3091.9	180.511	3111.77	1301.78	356.51	1547.14	3782.51	3849.49	4252.61	4022.41	2263.14	3172.56	2660.18	1947.13	5182.82
TRCN0000195487	CCTAAGGAACGACCTACATTT	NM_002031.2-1867s1c1	FRK	1867	CDS	0	0	0	0	2.90309	0	0	3.05951	0	0	0	0	309.166	184.454	167.763	226.335	300.697	0	42.0845	48.7363	0
TRCN0000195513	CAGAACCTTCTGAAGTGTAAC	NM_004935.2-851s1c1	CDK5	851	CDS	2493.79	1911.55	2745.93	2249.37	2836.32	1906.8	2698.45	2799.45	2025.58	2317	2337.44	1129.8	3980.99	4551.21	4361.85	3514.15	2484.71	3845.42	3752.17	2541.25	2619.28
TRCN0000195542	CAGGAAACACTGGCAAATATC	NM_014326.3-728s1c1	DAPK2	728	CDS	342.34	307.43	496.989	459.055	200.313	721.784	121.865	275.356	286.224	147.371	48.8764	327.911	820.625	1018.51	959.763	412.962	783.395	850.663	810.68	696.232	767.097
TRCN0000195587	CCTCTCTCATGAGAACCTTAT	NM_007194.3-1205s1c1	CHEK2	1205	CDS	3593.18	1591.94	4822.74	3820.75	1585.09	3250.72	2374.64	1180.97	4495.18	2095.95	1417.41	2760.41	3717.62	2409.94	2731.03	4216.97	1843.75	2510.15	4452.1	1543.31	3789.59
TRCN0000195605	CCAGGTTCAATGGATCCAAAT	NM_002031.2-1243s1c1	FRK	1243	CDS	456.453	718.351	810.731	607.365	998.662	756.796	463.089	618.022	976.097	185.579	319.134	456.094	824.442	485.196	803.704	972.842	743.83	1129.57	578.108	886.536	999.849
TRCN0000195678	CCACGTTTGTGAAGTTACTCA	NM_080916.1-240s1c1	DGUOK	240	CDS	1065.99	672.694	1277.18	151.841	862.217	1009.96	3.48187	1037.18	194.485	111.893	391.011	825.738	2538.21	2405.93	2243.35	2056.87	1044.53	1262.05	1220.45	1083.8	1557.14
TRCN0000195722	CCCTCACTGTTGTATCTTGAA	NM_004327.3-4803s1c1	BCR	4803	3UTR	2145.89	2194.62	2251.72	2168.15	1677.98	1607.85	1149.02	1673.55	2194.38	1148.95	1334.04	977.77	2774.86	2674.59	2266.76	2823.23	1812.1	2363.73	2587.09	2592.3	1714.5
TRCN0000195732	CTGGTGACTATACAGTCATTT	NM_000051.3-8423s1c1	ATM	8423	CDS	281.108	179.588	305.412	391.962	284.502	72.717	268.104	250.88	95.4079	109.164	186.88	50.6771	469.474	453.116	464.275	234.276	403.567	449.736	369.901	246.002	331.098
TRCN0000195734	GATAAGTTTCTATTCTGTCAG	NM_004431.2-3804s1c1	EPHA2	3804	3UTR	3317.64	5752.9	5364.15	3128.63	5759.72	6154.01	5097.46	5687.64	4873.14	5799.33	7066.95	5216.76	2839.75	1395.44	3261.63	2862.94	3291.84	5166.73	3377.83	3743.41	3442.1
TRCN0000196267	GATAGCTATCTGGGACATTAT	NM_003883.2-1565s1c1	HDAC3	1565	3UTR	606.749	544.851	785.742	843.954	400.626	624.828	522.28	492.582	128.434	933.352	431.262	2.98101	2839.75	2233.5	2098.99	996.667	1163.22	948.28	981.233	993.291	1022.8
TRCN0000196310	GATGTTGGTTTAAAGCGATTT	NM_005607.3-817s1c1	PTK2	817	CDS	2724.8	2648.16	1593.7	2817.89	1846.36	1691.34	3241.62	2303.81	1607.26	3291.29	1141.41	855.548	4015.34	3825.43	3070.46	2505.57	3940.72	3242.28	4011.32	2216.34	1678.44
TRCN0000196315	GCTTCTGAAGTTATCTCTTAA	NM_139069.1-1740s1c1	MAPK9	1740	3UTR	4575.67	2769.91	1749.18	5148.47	5928.1	4096.39	4610	8223.97	2201.72	4792.3	4913.51	1636.57	2496.23	1992.91	2079.49	2644.54	2112.79	3099.34	3579.4	3467.24	2071.82
TRCN0000196384	GAGCAGTTAATAGGCTTTAAA	NM_014707.1-2149s1c1	HDAC9	2149	3UTR	2975.3	2176.36	1879.67	2249.37	1448.64	2415.82	2332.85	1560.35	3522.75	1151.68	1802.68	2930.33	1381.7	2413.95	2017.06	2029.07	3450.1	2778.6	2042.21	3172.5	2291.46
TRCN0000196538	GATGAACACATGGGATATTTA	NM_001184.2-652s1c1	ATR	652	CDS	100.197	599.641	0	0	2357.31	0	0	2805.57	0	0	3731.85	0	473.291	545.344	405.753	0	451.046	0	101.889	1130.22	0
TRCN0000196582	GCATTAGAATTTACAGCAAGA	NM_006218.2-3471s1c1	PIK3CA	3471	3UTR	5585.99	4331.42	2931.96	5526.31	4276.25	4268.76	6392.71	4525.02	3141.12	6435.21	3542.1	2739.54	3866.48	4326.66	2926.11	2700.13	4953.59	4877.37	3849.62	3379.05	3579.79
TRCN0000196620	GATAAGATCATCCGACTTTAT	NM_003318.3-1821s1c1	TTK	1821	CDS	910.123	1251.03	1763.06	593.24	1001.56	608.668	355.151	764.878	3.66954	35.4783	644.018	155.012	3194.71	3292.11	2809.06	2501.59	2096.97	2283.54	1045.47	1452.8	790.045
TRCN0000196661	GCCATATTCTTTCCGTCTATT	NM_000051.3-6606s1c1	ATM	6606	CDS	12101.6	12084.1	6488.62	13146.6	9707.92	10549.4	11225.5	7820.12	9995.82	10411.5	6586.81	6504.55	8049.76	7297.98	9316.72	9152.66	10160.4	7377.06	11110.3	12135.3	9401.86
TRCN0000196682	GAAGGCAGAGTTAGCTAATAT	NM_014720.2-2980s1c1	SLK	2980	CDS	1302.56	1485.4	971.766	1603.16	1901.52	1176.94	814.758	1783.7	410.988	816.001	2797.45	1353.38	3626.02	1988.9	3058.76	2477.77	3149.41	1262.05	1856.15	3601.84	724.481
TRCN0000196698	GAGATTACTTTGCTGCCTTAA	NM_000075.2-1257s1c1	CDK4	1257	3UTR	640.148	1025.78	660.801	600.302	740.287	1408.56	428.27	621.081	796.289	114.622	255.882	277.233	3618.39	3035.48	2621.79	1957.6	2437.23	1994.18	1222.67	1506.18	1170.32
TRCN0000196730	GACACAATTGTGCTCTATTTG	NM_002737.2-3403s1c1	PRKCA	3403	3UTR	2566.16	876.632	1915.77	903.985	1953.78	1039.58	1075.9	1878.54	444.014	395.719	960.277	468.018	2946.62	5016.36	2446.22	1715.38	2302.71	2496.21	1984.62	1821.81	668.752
TRCN0000196795	GAATTGGAGATCGTCACAATA	NM_006218.2-2892s1c1	PIK3CA	2892	CDS	804.36	97.4036	155.483	77.6862	2.90309	99.6493	114.902	0	0	106.435	129.379	0	1225.21	1692.17	1338.21	301.78	672.612	564.785	582.538	257.606	131.128
TRCN0000196797	GCTCCAGGATTTGTAATTAAA	NM_014707.1-1891s1c1	HDAC9	1891	CDS	6621.36	3564.36	3109.65	5349.75	4781.38	4158.34	4603.03	4179.3	3456.7	5701.09	4876.14	4054.17	3190.9	3833.45	3413.79	4284.48	3822.02	3803.58	5149.81	3404.58	3999.4
TRCN0000196844	GTCATCAGAATGCAAGATAAA	NM_004333.3-1931s1c1	BRAF	1931	CDS	122.463	0	2.77647	208.34	191.604	0	403.897	48.9522	0	0	0	0	446.573	264.652	261.399	222.364	348.176	320.742	137.328	215.832	219.639
TRCN0000196850	GTGTCTTCAATGTCAACAGAT	NM_139049.1-1212s1c1	MAPK8	1212	CDS	798.793	1308.86	1560.38	402.556	731.578	1500.13	142.757	379.38	238.52	311.117	322.009	1380.21	2507.68	1812.47	3308.45	2922.5	2532.19	2328.87	1227.1	1951.77	1494.86
TRCN0000196894	GATACAGCTCTAGATAAGAAT	NM_003656.3-1013s1c1	CAMK1	1013	CDS	4052.41	2544.67	1696.43	3933.75	2606.97	1176.94	2562.66	3129.88	2392.54	2655.41	2808.95	2918.4	3946.64	3813.4	4030.22	3966.81	4201.85	3113.29	2921.55	3780.54	2707.79
TRCN0000196909	GCTGTACTTCGTCATGGAATA	NM_002737.2-1280s1c1	PRKCA	1280	CDS	3178.47	3466.96	2457.18	2740.2	3425.64	2410.43	2214.47	1844.89	1291.68	1702.96	1546.79	1830.34	3919.92	3653	3924.88	5702.05	2635.06	5271.32	4742.26	3462.6	2560.27
TRCN0000196918	GAACATATAGAGGCCCTATTG	NM_004333.3-236s1c1	BRAF	236	CDS	974.138	2517.27	855.154	1705.56	1553.15	301.641	1190.8	507.879	510.066	1176.24	943.026	8.94302	1038.19	2141.28	893.438	1842.44	2453.06	1404.99	1235.96	1445.84	983.458
TRCN0000197001	GCTTCTCGTGAGCTAAAGAAT	NM_015401.1-2172s1c1	HDAC7	2172	CDS	2741.5	2961.68	1890.78	2362.37	1521.22	1319.68	1970.74	1520.58	932.062	889.686	1052.28	1374.24	1835.91	2073.11	2149.71	2005.25	3845.76	2091.79	2841.81	3077.35	3209.35
TRCN0000197041	GACACTGAGAGGGCAATCTTT	NM_000075.2-1190s1c1	CDK4	1190	3UTR	748.695	1598.03	1743.63	402.556	836.089	2025.3	118.384	321.249	440.344	171.933	764.771	611.106	1477.13	1611.97	1342.11	1711.41	1368.96	1879.13	1242.6	1610.62	1652.21
TRCN0000197049	GCTGGAGATTGAGGTCATGAA	NM_033118.2-984s1c1	MYLK2	984	CDS	662.414	73.0527	355.389	550.866	136.445	269.322	703.338	0	568.778	472.134	5.75016	0	824.442	1351.33	979.27	782.245	1028.7	456.709	686.642	529.137	537.624
TRCN0000197098	GTGGAGTGTTGGCTGTATCTT	NM_000075.2-818s1c1	CDK4	818	CDS	573.35	155.237	0	0	121.93	0	0	116.262	0	70.9566	0	0	610.698	384.949	1260.18	242.218	577.655	282.392	380.975	241.361	88.5112
TRCN0000197142	GTGGAACACTGAAACTGTATG	NM_001211.4-3388s1c1	BUB1B	3388	3UTR	0	0	0	0	0	0	0	0	0	0	0	0	152.674	0	62.4236	0	0	0	0	0	0
TRCN0000197144	GAGTGACGATGGAGTAGATTT	NM_002350.1-333s1c1	LYN	333	CDS	2947.46	3287.37	3045.79	2500.08	2836.32	2057.62	3568.92	2496.56	1574.23	3504.16	2987.21	1427.9	4034.42	4198.34	3039.25	2354.68	3885.32	4051.11	2928.19	3047.18	2471.76
TRCN0000197158	GTTTCTGTTTGAGCGTGTGGA	NM_024827.1-513s1c1	HDAC11	513	CDS	834.975	2718.17	2579.34	236.59	641.582	2418.51	2834.24	1520.58	3731.92	1173.51	2147.69	4036.28	15.2674	1210.98	554.009	567.822	506.437	2370.7	1140.71	1471.37	2619.28
TRCN0000197222	GCTCTCATCACTCCTTCACTT	NM_033018.2-2135s1c1	CDK16	2135	3UTR	253.276	79.1404	108.283	222.465	107.414	164.287	407.379	201.928	231.181	201.953	655.518	0	473.291	332.82	729.576	270.013	1004.96	188.262	287.947	234.398	78.6767
TRCN0000197236	GACAGGGATTGTGCTTCATTC	NM_001798.2-1781s1c1	CDK2	1781	3UTR	478.719	121.754	807.954	667.395	252.569	659.84	313.368	55.0712	88.0689	785.98	60.3767	986.713	1290.1	830.045	2255.05	1099.91	553.916	400.927	387.62	264.568	701.534
TRCN0000199033	CCGAAGGAACAGCTGATTCAT	NM_005255.1-4141s1c1	GAK	4141	3UTR	4792.76	4733.21	4425.7	3142.76	3501.12	4538.08	3029.23	4895.22	4025.48	3244.9	5054.39	4763.65	4835.96	6852.89	5208.47	2763.67	4526.28	5152.79	3876.2	3495.09	3687.97
TRCN0000199149	CCCGACGTGGTGGTATACAAT	NM_024827.1-775s1c1	HDAC11	775	CDS	5263.13	4118.35	5619.58	5706.4	3974.33	6140.55	5424.75	3255.32	4953.87	3556.02	2093.06	4763.65	2171.79	2482.12	3394.28	4344.04	4225.59	4354.42	5727.92	4258.62	3137.23
TRCN0000199313	GCTGACAGTTTGTGGCATCTT	NM_198291.1-3422s1c1	SRC	3422	3UTR	217.094	76.0966	363.718	141.248	252.569	118.502	0	0	348.606	84.6021	31.6259	2.98101	759.556	809.996	1139.23	444.728	917.918	111.562	394.265	81.2271	219.639
TRCN0000199323	CCCGGATCATTCACCCTATTG	NM_004958.2-3537s1c1	MTOR	3537	CDS	11.133	42.6141	19.4353	21.1871	29.0309	26.9322	6.96374	0	18.3477	0	0	5.96201	103.055	124.306	105.34	19.8539	39.5654	118.535	55.3743	39.4532	68.8421
TRCN0000199364	CCTGTGCATGTGCTCTTATTG	NM_001982.2-5214s1c1	ERBB3	5214	3UTR	1194.01	2678.6	1832.47	1755	1666.37	2717.46	1142.05	1073.89	6568.47	526.716	1822.8	5723.53	2809.21	2281.62	2434.52	2565.13	2373.92	2398.59	2110.87	2251.15	3179.85
TRCN0000199466	GAGCGGGTCCTTCGGAGATAT	NM_001894.4-159s1c1	CSNK1E	159	CDS	2841.7	3077.34	2804.24	2358.83	2476.33	3132.22	3516.69	2190.61	3526.42	3918.99	3047.59	4122.73	862.611	2101.18	1396.73	1219.03	1329.4	1791.97	3196.21	3267.65	2281.62
TRCN0000199601	GCCATCGATGTGACTCACTTG	NM_172207.1-212s1c1	CAMKK1	212	CDS	1104.95	894.895	335.953	459.055	545.78	670.613	630.218	1168.73	0	360.241	465.763	333.873	496.192	938.312	760.788	1060.2	1226.53	1153.97	533.809	870.29	760.541
TRCN0000199622	GCGCATGTGCTGGCAATTCAA	NM_000208.1-3913s1c1	INSR	3913	CDS	50.0985	0	0	105.936	11.6123	0	27.855	79.5474	0	117.351	71.877	0	137.407	617.522	316.019	55.591	47.4785	324.228	396.48	92.831	72.1203
TRCN0000199789	GCTGAGGACAACCTCTATTTG	NM_172207.1-812s1c1	CAMKK1	812	CDS	768.177	1817.19	832.942	575.584	1445.74	913.003	125.347	1067.77	451.353	0	2302.94	1526.27	1786.29	2117.22	2773.95	1048.29	3228.54	1401.5	748.661	2404.32	1016.24
TRCN0000199796	GTGACAGCTGTCAGGAGTATT	NM_001274.2-793s1c1	CHEK1	793	CDS	489.852	3.04386	122.165	713.3	43.5463	0	292.477	0	0	401.178	0	29.8101	286.265	461.136	491.586	488.407	522.263	118.535	330.031	90.5102	357.323
TRCN0000199968	CCTGAGCACTTTGCAAGAGAG	NM_014326.3-1243s1c1	DAPK2	1243	3UTR	9758.08	6462.12	4856.05	10978.5	7217.07	8273.58	12719.3	9481.43	6168.49	16972.3	12975.2	10269.6	2435.16	3047.51	4361.85	4653.76	3956.54	3782.66	7584.07	5989.92	5136.93
TRCN0000199993	CCACGGTATCTGGTCATAAAG	NM_001982.2-3110s1c1	ERBB3	3110	CDS	654.064	63.9211	238.777	187.153	5.80617	212.765	177.575	3.05951	172.468	341.137	0	0	725.204	874.154	1166.54	317.663	379.828	411.386	345.536	132.284	311.428
TRCN0000219647	CTCCGTGATGTTGCTTGATTT	NM_001184.3-314s1c1	ATR	314	CDS	6660.32	8017.53	9373.38	6896.41	8154.77	11847.5	6967.22	8875.65	10039.9	9977.59	7699.47	13041.9	4400.84	5750.17	6585.69	5976.03	4597.5	7279.45	6494.3	6693.11	7874.22
TRCN0000219654	GAAAGGCTGCAACGCTGATTC	NM_033118.3-2351s1c1	MYLK2	2351	3UTR	1463.99	1601.07	2884.76	865.142	1332.52	2685.14	87.0467	1018.82	3247.54	368.428	517.515	2811.09	1503.84	3308.15	3191.41	3398.99	2168.18	3388.71	2356.73	1933.21	3173.29
TRCN0000219684	AGTTAGCATTGCTGTAATAAA	NM_002755.3-979s1c1	MAP2K1	979	CDS	3643.28	1208.41	1221.65	2832.01	1518.31	1069.21	1333.56	1180.97	1159.57	2311.55	1362.79	470.999	4160.38	3031.47	3585.46	2966.18	1899.14	1858.21	3776.53	1599.01	1078.53
TRCN0000219689	TGATTGTACTTGGAGTAATTG	NM_002031.2-2499s1c1	FRK	2499	3UTR	370.172	6.08772	363.718	254.246	130.639	255.856	0	0	0	2.7291	313.384	137.126	1458.04	1247.07	1431.84	1389.77	783.395	739.101	784.101	355.078	78.6767
TRCN0000219711	GACTCTACAGAAACGAGATTC	NM_005990.3-852s1c1	STK10	852	CDS	4119.21	5558.09	7454.83	3259.29	5655.21	6768.07	3196.36	6691.16	5489.63	2551.71	7639.09	5932.2	4870.32	4418.89	3979.5	5729.84	3481.76	5083.06	2994.64	7099.25	6343.31
TRCN0000219886	AGACTCAACCAGTACGTAATA	NM_002350.2-341s1c1	LYN	341	CDS	2095.79	2556.84	1368.8	2348.24	1826.04	1844.86	1197.76	2257.92	1765.05	1129.85	1253.54	763.137	4908.48	6127.1	3355.27	4109.76	3980.28	2876.22	3552.82	3128.4	2642.22
TRCN0000219887	GCATGTGTATGAGACTATTTA	NM_002350.2-2863s1c1	LYN	2863	3UTR	2115.27	3062.13	2509.93	967.546	2551.81	2030.69	396.933	1915.26	2491.62	927.894	4237.87	1797.55	5473.38	3163.8	3686.89	3613.41	3078.19	1910.51	1510.61	2859.19	2638.95
TRCN0000221147	CCAGACAGATTGCTGATAATA	NM_001957.1-3626s1c2	EDNRA	3626	3UTR	166.995	1412.35	544.189	169.497	1341.23	455.155	73.1193	1713.33	154.121	0	1072.41	333.873	2206.15	2209.44	1919.53	1751.12	1519.31	1188.84	376.545	1380.86	373.714
TRCN0000221148	CCGATGTGAATTACTTAGTTT	NM_001957.1-1501s1c2	EDNRA	1501	CDS	921.256	2867.32	1610.36	1140.57	1715.72	759.489	2263.22	1884.66	543.091	758.689	615.267	617.068	1851.18	3905.62	1825.89	2112.46	2128.62	1509.58	1876.08	2833.67	1180.15
TRCN0000221150	GCTCAGGATCATTTACCAGAA	NM_001957.1-787s1c2	EDNRA	787	CDS	2440.91	3077.34	3484.48	3118.04	3312.42	7204.37	2486.06	3894.76	4895.16	3277.65	2081.56	3759.05	2839.75	2794.89	3351.37	4959.51	1962.44	3176.04	3913.86	3506.69	5530.31
TRCN0000221543	GCAACCCTTCTTTGACAACAT	NM_004958.2-640s1c2	MTOR	640	CDS	375.739	194.807	94.4001	271.902	336.758	395.904	282.031	361.023	267.876	51.8529	1210.41	250.404	954.215	2029	721.773	901.368	854.613	515.976	644.557	524.495	547.458
TRCN0000221544	GCTGTGCTACACTACAAACAT	NM_004958.2-5477s1c2	MTOR	5477	CDS	0	276.991	52.753	0	235.15	0	3.48187	495.641	0	0	278.883	0	801.541	1114.75	799.802	119.124	427.306	153.398	0	371.324	157.353
TRCN0000221555	CGCGTGACCATGAACGAGTTT	NM_005163.1-628s1c2	AKT1	628	CDS	231.01	456.579	666.354	109.467	191.604	595.202	0	73.4283	286.224	0	2.87508	89.4302	198.477	842.075	667.152	762.391	561.829	495.058	567.033	605.722	750.706
TRCN0000221587	CCCTAAGTTTACTTCTCTAAA	NM_007294.1-6116s1c2	BRCA1	6116	3UTR	1249.68	1850.67	1443.77	1578.44	2792.77	2181.51	877.431	1961.15	2399.88	1702.96	1362.79	1150.67	3011.5	2843.01	2984.63	1961.57	3402.63	2454.37	1554.91	3121.44	2537.32
TRCN0000221588	GCCCACCTAATTGTACTGAAT	NM_007294.1-2036s1c2	BRCA1	2036	CDS	5057.17	3673.94	3784.33	4293.93	3083.08	3934.8	4112.09	3815.21	4304.37	3629.7	2406.44	4656.33	4439.01	3280.08	4502.3	5650.43	3038.62	4797.18	4281.54	3541.5	4471.46
TRCN0000221591	GCCTACAAGAAAGTACGAGAT	NM_007294.1-356s1c2	BRCA1	356	CDS	2805.52	4367.94	1413.23	3329.91	4720.42	1890.64	2179.65	4375.1	689.873	1285.41	3800.86	1433.86	3622.2	3308.15	3355.27	2418.21	3228.54	1872.16	3532.88	4007.98	2258.68
TRCN0000221649	GCCCGATTTGAAGAACTGAAT	NM_006597.3-976s1c2	HSPA8	976	CDS	5488.57	5752.9	5322.5	5229.69	7205.46	5927.78	4902.47	7541.7	8788.54	5359.95	9131.26	8015.92	3748.16	4158.25	3292.84	4546.55	2785.41	4556.63	3982.52	5486.31	5376.24
TRCN0000221650	GCAACTGTTGAAGATGAGAAA	NM_006597.3-1729s1c2	HSPA8	1729	CDS	2298.97	4115.3	2057.37	1560.79	4827.83	1015.35	1458.9	4714.71	1310.02	1612.9	4853.14	897.283	2606.92	2694.64	3331.86	2044.95	3972.37	3883.77	2294.71	5465.42	3261.8
TRCN0000221652	CCAAGACTTCTTCAATGGAAA	NM_006597.3-1128s1c2	HSPA8	1128	CDS	6685.37	3929.63	5527.96	10872.5	2879.86	6151.32	8433.09	3386.88	6781.3	10365.1	4191.87	7219.99	4698.56	3933.69	4568.63	4423.46	6749.86	4249.83	4939.39	5887.8	4540.3
TRCN0000222127	CGGTGGCAATGTGAAATTGTA	NM_000176.1-663s1c2	NR3C1	663	CDS	300.591	167.412	266.542	229.527	188.701	142.741	45.2643	48.9522	73.3907	90.0603	14.3754	53.6581	416.038	280.692	569.615	424.874	300.697	282.392	363.256	297.059	426.165
TRCN0000222128	CCTACATCAAAGAGCTAGGAA	NM_000176.1-2207s1c2	NR3C1	2207	CDS	2109.7	2450.31	3598.31	2327.05	1950.87	1527.06	1483.28	2254.86	3199.84	635.88	1558.29	3320.84	3561.13	4643.44	3160.19	4348.01	2753.75	2405.56	2252.63	3587.92	3212.63
TRCN0000222129	GAAGTGTTATATGCAGGATAT	NM_000176.1-1756s1c2	NR3C1	1756	CDS	1770.15	2593.37	1585.37	1553.72	2093.13	1556.68	470.052	1759.22	1012.79	270.181	1161.53	509.752	3168	2822.96	2594.48	3696.8	3006.97	2876.22	2407.68	3047.18	2524.21
TRCN0000222164	CCCTTGTAGAAACAATATGAA	NM_012330.1-3969s1c2	MYST4	3969	CDS	1864.78	2535.54	2757.04	1507.82	4673.97	1381.62	2186.61	6186.34	1541.21	2008.62	8067.48	1481.56	3087.84	2241.52	2048.27	1211.09	3608.37	2433.45	2615.88	3114.48	2304.57
TRCN0000222165	CCCAAACGTATGCGTCGTAAA	NM_012330.1-2017s1c2	MYST4	2017	CDS	3334.34	2520.32	2354.45	2358.83	2487.94	2407.74	2151.8	1107.54	3497.07	2079.57	2351.82	3538.45	1824.46	1403.46	2578.87	2807.35	1740.88	2283.54	2890.54	3590.24	2419.31
TRCN0000222166	GCACGGACTTTAACGATGCAA	NM_012330.1-6181s1c2	MYST4	6181	CDS	100.197	45.6579	435.906	52.9678	0	237.004	0	39.7737	110.086	0	54.6265	62.6011	209.927	296.731	218.483	266.043	7.91308	184.775	237.002	39.4532	540.902

## Sheet: MPTP
						day=	12	12	12	15	15	15	18	18	18	21	21	21	3	3	3	6	6	6	9	9	9
hpid	seq	acc	gene	position	region	condition=	MPTP_A	MPTP_B	MPTP_C	MPTP_A	MPTP_B	MPTP_C	MPTP_A	MPTP_B	MPTP_C	MPTP_A	MPTP_B	MPTP_C	MPTP_A	MPTP_B	MPTP_C	MPTP_A	MPTP_B	MPTP_C	MPTP_A	MPTP_B	MPTP_C
TRCN0000000235	CGAAGGAGCAACAGTAGAAAT	NM_004117.x-642s1c1	FKBP5	642	CDS		4694.7	3951.29	4507.88	3033.73	2799.8	1535.55	2618.15	3503.85	1138.22	2265.52	2958.16	1906.94	4905.16	5078.86	4022.85	4163.55	4760.74	4951.99	3626.97	5410.87	4156.07
TRCN0000000237	CCCTCGAATGCAACTCTCTTT	NM_004117.x-520s1c1	FKBP5	520	CDS		2469.47	1080.11	2245.7	1895.39	1183.62	2235.85	231.306	700.771	3074.62	1030.85	929.219	1359.1	1566.52	2821.59	2543.02	1498.88	1719.94	1768.16	1927.74	2244.28	2407.65
TRCN0000000238	CAAACGGAAAGGAGAGGGATA	NM_004117.x-609s1c1	FKBP5	609	CDS		4626.86	6202.66	4862.25	4608.62	3707.71	5992.67	6933.2	4438.22	6073.68	6188.08	3878.85	6166.86	2858.9	3443.79	3290.12	2843.11	5244.13	4588.13	4150.45	5185.42	3945.88
TRCN0000000379	GCTCTGTTACTTGGCCACTAT	NM_000208.x-559s1c1	INSR	559	CDS		2184.53	2224.02	3296.44	2790.59	2362.48	1655.92	213.36	1868.72	3485.52	2206.44	2028.94	4020.43	812.631	1490.38	1249.96	2313.75	1787.39	1350.28	3290.45	3433.03	3563.71
TRCN0000000501	GCTGTGAATAGAGTAACTGAA	NM_001274.x-234s1c1	CHEK1	234	CDS		393.487	1057.32	605.721	303.926	175.879	62.0057	1112.66	0	599.811	410.569	191.811	398.152	1684.01	1374.62	1853.39	904.086	629.52	1398.61	735.365	871.068	492.041
TRCN0000000502	GTGGTTTATCTGCATGGTATT	NM_001274.x-510s1c1	CHEK1	510	CDS		890.998	1376.34	2085	1547.26	1026.75	2702.72	1433.7	1401.54	2224.5	1503.45	230.173	1769.23	3358.22	1721.89	3836.08	2153.15	2787.87	3084.33	2463.68	1342.47	2646.51
TRCN0000000519	CAACCCACGAATCAAGCTCAT	NM_001348.x-552s1c1	DAPK3	552	CDS		4237.9	3085.38	2389.92	3442.65	3085.01	2498.47	3339.98	3971.03	2970.72	1976.05	2314.52	1688.4	3172.2	3501.66	3146.45	3794.78	3198.19	3030.32	3764.07	3463.78	4022.31
TRCN0000000587	GCCCTCTGAACTTGCCTTAAA	NM_001798.x-1222s1c1	CDK2	1222	3UTR		7598.36	4680.48	4462.56	6747.15	6017.9	3782.35	5589.23	7474.89	3343.83	7564.52	6917.99	5439.41	2937.22	3328.03	2528.65	3628.24	3479.22	3067.28	5409.3	5113.68	4079.64
TRCN0000000603	CTCTTACCTACGTCAGCTCTT	NM_001894.x-909s1c1	CSNK1E	909	CDS		3645.4	1882.22	1232.04	2536.4	2585.89	977.502	340.977	2335.9	2422.86	2779.47	1888.27	868.15	793.05	940.53	775.836	2278.06	646.382	815.856	2068.99	2423.62	3477.72
TRCN0000000695	GAGCAGGAGAATGTGTAACAA	NM_003691.x-1331s1c1	STK16	1331	3UTR		1668.93	1171.26	1495.76	878.621	770.063	1163.52	1487.54	233.59	4.72292	623.238	1470.55	362.228	2408.52	2300.68	2499.92	2795.53	1495.11	3505.05	2201.94	1019.66	773.889
TRCN0000000696	GCTGCTGCTACCATTCTTCAA	NM_003691.x-403s1c1	STK16	403	CDS		2501.13	1449.26	4116.43	3293.45	2129.56	3428.55	1962.11	2569.49	5318.01	1967.19	2088.61	5963.29	2183.33	2358.56	1738.45	2004.45	3473.6	2322.49	1852.95	2254.53	3472.95
TRCN0000000699	AGGTACGCTGTGGAATGAGAT	NM_003691.x-427s1c1	STK16	427	CDS		2080.5	473.973	881.798	580.222	42.7813	995.739	985.045	700.771	703.715	375.124	1133.82	1230.38	2339.99	3009.69	2212.57	1225.27	2040.32	1029.06	598.263	1306.6	1256.38
TRCN0000000754	TGGTTCATTAAGTACATAGCT	NM_004071.x-1746s1c1	CLK1	1746	3UTR		2636.81	1914.12	2595.95	2166.16	3213.35	5037.05	3595.21	3737.44	4722.92	2262.56	4049.35	4655.08	2496.64	2155.98	2212.57	2551.66	3119.5	3030.32	2027.45	2070.07	1323.25
TRCN0000000755	GCTGCAAATACAATCACTCTA	NM_004071.x-283s1c1	CLK1	283	CDS		6897.32	5910.98	8447.13	5669.59	6241.32	11281.4	7722.83	4905.4	13696.5	5585.51	5434.65	12654	4719.14	6800.75	5603.26	5198.49	5497.06	6467.15	5496.54	5959.13	6654.49
TRCN0000000758	GATATGCAAGTCTGTGAATTT	NM_004071.x-968s1c1	CLK1	968	CDS		9.04567	150.395	131.858	337.081	223.413	251.67	191.426	700.771	0	345.587	306.898	0	920.329	390.682	1350.53	582.897	1259.04	759.002	531.79	445.782	128.982
TRCN0000000776	CTACCTCCTCCTTTGTTTAAT	NM_004217.x-1185s1c1	AURKB	1185	3UTR		2397.1	2278.71	3551.91	3807.36	1483.08	2662.6	5808.57	934.361	2795.97	3195.94	1999.1	1404.01	3740.06	4557.95	4956.73	2658.73	3720.91	3053.06	3369.39	2833.53	2302.56
TRCN0000000777	CCTGCGTCTCTACAACTATTT	NM_004217.x-468s1c1	AURKB	468	CDS		646.765	1084.67	325.524	1652.25	575.171	40.1213	2005.98	233.59	0	1414.84	132.137	0	969.283	709.015	976.979	517.47	1073.56	568.541	685.51	415.038	420.384
TRCN0000000779	GAAGAGCTGCACATTTGACGA	NM_004217.x-558s1c1	AURKB	558	CDS		4993.21	4598.45	4013.42	6559.27	7481.97	2826.73	671.984	6774.12	5917.82	5520.53	5468.75	5786.67	1537.15	2619.01	1910.86	3324.89	3237.53	2507.27	6506.11	5974.5	6439.52
TRCN0000000781	GATAGAGAAGACAAAGAGAAT	NM_004226.x-1269s1c1	STK17B	1269	CDS		5260.06	2821.05	4524.36	4260.48	3341.69	4949.51	7581.26	3036.67	7802.27	5898.61	3201.12	6490.17	3113.46	2763.71	3002.77	3788.83	2962.12	3880.29	7008.82	3817.33	3372.63
TRCN0000000784	GTGATAAATACAAGGCCCAGA	NM_004304.x-5992s1c1	ALK	5992	3UTR		2953.41	4288.54	3428.3	3575.27	3921.62	4807.27	3551.35	4204.63	5119.65	2345.27	6764.54	6364.44	3338.64	3183.33	3721.14	2718.2	3602.88	3610.23	4241.85	3438.16	2804.15
TRCN0000000785	GAGCTGGTCATTACGAGGATA	NM_004304.x-5706s1c1	ALK	5706	CDS		3306.19	3153.74	2806.1	2226.95	2505.08	3734.93	2319.04	2335.9	2899.87	2602.24	2233.54	3349.86	3191.78	2344.09	2413.71	2664.67	2613.63	2171.83	2413.83	3617.5	2469.76
TRCN0000000786	ACCCAAATCAAGAAACCTGTT	NM_004304.x-2854s1c1	ALK	2854	CDS		5355.03	4917.46	5125.97	5083.85	5290.62	6466.83	6273.18	6073.35	5020.47	5387.61	5374.98	4041.39	4826.83	3617.42	3778.61	3693.67	4271.74	3226.47	6917.42	4094.02	3081.22
TRCN0000000791	CGAGGAATTTGAGATAGAGCT	NM_004327.x-3365s1c1	BCR	3365	CDS		719.131	610.695	955.968	790.207	755.803	813.369	448.654	0	217.254	304.235	144.924	185.604	753.887	347.272	862.04	1909.29	747.555	1208.15	909.859	604.624	941.087
TRCN0000000793	AGAGCCAGAAGCAACAAAGAT	NM_004327.x-2355s1c1	BCR	2355	CDS		470.375	2593.18	486.225	342.607	1459.32	196.959	801.595	934.361	85.0126	212.669	822.657	0	3534.46	3950.22	2744.16	1356.13	2737.29	3206.57	968.023	2777.17	1342.36
TRCN0000000795	CGTGATTTGGAACAGGATGAA	NM_004329.x-880s1c1	BMPR1A	880	CDS		416.101	647.155	770.543	580.222	1022	364.739	251.246	700.771	0	144.733	161.974	0	1214.05	969.469	474.122	707.804	1422.04	804.485	166.184	276.692	1686.31
TRCN0000000797	GATGAATGTCTACGAGCAGTT	NM_004329.x-1777s1c1	BMPR1A	1777	CDS		3220.26	3026.13	3931.01	3481.33	2172.34	4861.98	3202.39	1167.95	3504.41	2454.55	1926.64	5292.72	3779.23	2778.18	2686.69	4490.69	2557.42	3524.95	2791.9	2090.56	3219.76
TRCN0000000858	CCATCCTGAAAGAGTACCATT	NM_006251.x-1106s1c1	PRKAA1	1106	CDS		1108.09	770.205	1899.57	1585.94	1278.69	1024.92	1423.73	1401.54	741.499	1441.42	1291.53	1909.93	2202.92	3024.16	2873.47	2623.04	1545.7	2234.37	1329.47	1680.65	1992.05
TRCN0000000859	CCTGGAAGTCACACAATAGAA	NM_006251.x-1611s1c1	PRKAA1	1611	CDS		461.329	756.533	469.743	187.881	0	831.606	131.605	0	760.39	180.178	93.7744	416.113	1830.87	1504.85	833.305	1076.58	1006.11	807.328	697.974	445.782	726.118
TRCN0000000861	GTTGCCTACCATCTCATAATA	NM_006251.x-993s1c1	PRKAA1	993	CDS		0	0	0	0	0	0	0	0	0	0	0	0	372.048	434.091	86.204	196.282	0	164.877	0	0	0
TRCN0000000896	CGAGAAGGAAACAGAGCAAAT	NM_014720.x-3544s1c1	SLK	3544	CDS		303.03	1800.18	799.387	453.125	1145.59	733.126	494.516	467.181	543.136	313.096	745.933	62.866	1233.63	2836.06	1968.32	101.115	1320.87	1253.63	573.336	999.167	1127.39
TRCN0000000898	GCGTTACAATCAAAGACTTAT	NM_014720.x-3568s1c1	SLK	3568	CDS		2478.51	4835.43	5039.43	4592.04	3370.22	3475.97	3449.65	3971.03	4401.76	2800.14	3469.65	2993.62	3691.11	6077.27	5804.4	4246.82	3799.6	3843.34	2833.44	4155.51	6492.07
TRCN0000000914	GCACTGGGATGTCTACTCTAT	NM_017593.x-953s1c1	BMP2K	953	CDS		1564.9	1385.46	1578.17	817.836	964.956	1550.14	877.368	467.181	2011.96	121.103	345.26	793.309	1546.94	2532.2	3060.24	1677.32	1815.49	1492.42	764.448	1501.31	917.202
TRCN0000000915	GACTGTGCTGTTAATTCAATT	NM_017593.x-539s1c1	BMP2K	539	CDS		3844.41	5409.67	2670.12	2282.21	4434.99	2312.45	3589.23	7007.71	1459.38	1813.59	3111.6	984.901	4170.85	5223.56	2729.79	5686.22	4603.36	3530.64	4304.17	4083.77	2722.94
TRCN0000000916	GATGGTGGGAACTATGTACTT	NM_017593.x-770s1c1	BMP2K	770	CDS		660.334	560.564	173.063	27.6296	147.358	240.728	127.617	233.59	70.8438	5.90747	0	293.375	1938.57	940.53	1364.9	957.617	803.762	1057.49	697.974	266.444	707.01
TRCN0000000943	GCTGTCGATGATAGGTTAGAA	NM_139069.x-1319s1c1	MAPK9	1319	3UTR		3102.66	2957.77	2311.63	2586.13	2628.67	2367.16	2983.05	2803.08	1086.27	1683.63	1530.23	1981.78	3240.73	2517.73	2097.63	2569.51	2652.98	3647.19	3228.13	2556.84	2560.52
TRCN0000000948	GCCATGCCTTTCTGTATAGTA	NM_002497.x-1571s1c1	NEK2	1571	3UTR		2867.48	3244.89	4050.5	2635.86	3180.08	3928.24	1519.44	3503.85	6187.03	1878.58	3452.6	4643.11	4856.21	3906.82	4267.1	4752.4	5800.58	4684.78	2912.38	5241.78	3831.23
TRCN0000000950	CGTTACTCTGATGAATTGAAT	NM_002497.x-849s1c1	NEK2	849	CDS		6992.3	7027.55	13115.7	11455.2	7429.68	14119.1	13830.5	4671.81	13162.8	12742.4	10387.6	12285.8	4983.49	4529.01	6221.06	6281.02	5159.82	6933.36	6036.64	4222.12	9678.39
TRCN0000000951	GCAGACGAGCAAAGAAGAAAT	NM_002497.x-960s1c1	NEK2	960	CDS		3505.2	2939.54	3098.65	4161.02	3175.32	5390.85	4606.18	3971.03	6777.39	4799.82	4198.53	5071.19	3348.43	2778.18	2816	3194.04	3726.53	3706.89	4927.36	3586.75	3554.16
TRCN0000001025	GTTATCCTACACCTGAAAGAA	NM_005348.x-616s1c1	HSP90AA1	616	CDS		122.117	250.659	721.096	265.244	80.8091	594.525	273.18	467.181	70.8438	73.8434	153.449	164.649	998.655	1056.29	1953.96	356.876	944.28	1651.61	70.6283	604.624	1342.36
TRCN0000001027	TCATCAATACTTTCTACTCGA	NM_005348.x-158s1c1	HSP90AA1	158	CDS		4174.58	3422.63	8072.16	4829.65	4487.28	6696.62	7738.78	5839.76	6470.4	5018.4	3299.15	10004.7	7049.33	5353.78	6177.95	4776.19	6789.82	5193.62	4686.4	3950.55	5082.83
TRCN0000001028	GAAGGATGGTGACAAGAAGAA	NM_005348.x-867s1c1	HSP90AA1	867	CDS		0	0	86.5316	77.3629	0	72.9479	0	0	236.146	0	0	0	685.352	332.803	1063.18	463.939	0	346.81	141.257	0	0
TRCN0000001051	ATGGTTATCTTACGACTGTTA	NM_138621.x-541s1c1	BCL2L11	541	CDS		2677.52	3923.95	3844.47	3271.34	4278.13	3005.45	2899.3	2102.31	3400.5	1648.18	3733.93	1628.53	4523.32	4138.33	7298.61	5828.97	6059.13	4551.17	2251.8	5103.44	3234.09
TRCN0000001052	GTCTCGATCCTCCAGTGGGTA	NM_138621.x-267s1c1	BCL2L11	267	CDS		5924.91	1421.92	2266.3	4238.38	1868.12	915.496	43.8684	3036.67	4619.02	3641.96	2625.68	6059.09	293.722	361.742	229.877	1516.72	573.313	517.372	4345.72	1624.29	3023.9
TRCN0000001053	ACGAATGGTTATCTTACGACT	NM_138621.x-537s1c1	BCL2L11	537	CDS		5617.36	6471.55	3638.45	6177.98	6669.13	5277.78	8396.81	4905.4	5672.23	7694.48	11056.9	8187.55	4777.88	4239.62	4439.51	3443.85	4524.67	4136.14	6709.69	3878.82	3138.55
TRCN0000001055	GAGTCGGTTAGTCATTGATAG	NM_139049.x-1335s1c1	MAPK8	1335	3UTR		515.603	1608.77	642.806	276.296	931.681	583.583	321.037	700.771	1270.47	363.309	1283	275.413	2819.73	1982.35	3175.18	1689.21	1371.45	2060.96	1549.67	927.431	1724.53
TRCN0000001114	GTGTCTGCTAATGTAAACTTT	NM_024424.x-2140s1c1	WT1	2140	3UTR		3609.22	5250.16	6098.42	5050.69	4530.06	4314.87	7910.27	5138.99	4156.17	5349.22	5430.39	3783.94	4102.32	5165.68	4640.65	4431.21	6317.68	4434.62	4137.99	3740.47	3879
TRCN0000001411	GCGCAGGAAACATCTATATTA	NM_005235.x-1394s1c1	ERBB4	1394	CDS		3188.6	2934.98	3922.76	3757.63	4064.22	5751.94	3533.4	6073.35	4505.67	3653.77	4441.5	3550.43	4141.48	4905.22	3390.69	2462.44	4710.16	4298.17	3452.48	5231.53	3014.35
TRCN0000001581	TGCACAGAGTATTTCGCCTAA	NM_004954.x-2736s1c1	MARK2	2736	3UTR		1528.72	1804.74	2822.58	1022.3	1934.67	1079.63	1212.36	2569.49	1194.9	1019.04	1854.18	2074.58	2418.31	3096.51	2571.75	1849.81	3192.57	3286.17	648.119	2905.27	2288.23
TRCN0000001583	GTGGCGGAGAGGTATTTGATT	NM_004954.x-706s1c1	MARK2	706	CDS		1605.61	2392.65	1697.67	1226.75	1687.48	2421.87	1663.01	2102.31	2026.13	1151.96	2472.23	3080.44	1860.24	2792.65	2212.57	2795.53	2990.22	2575.49	1159.14	3156.34	3496.83
TRCN0000001584	AGATGATGAACTAAAGCCTTA	NM_004954.x-1235s1c1	MARK2	1235	CDS		5490.72	4229.29	6498.11	5376.72	4349.43	4562.89	9020.94	4671.81	4486.78	9596.69	5264.15	3499.54	4239.39	4630.3	5042.93	4764.29	4507.81	5719.52	4956.45	3033.37	3367.85
TRCN0000001593	CCAGGTTTGAGGGAGAAGTTT	NM_005248.x-2247s1c1	FGR	2247	3UTR		723.653	27.3446	45.3261	823.362	0	204.254	801.595	0	113.35	360.356	42.6247	38.9171	597.235	202.576	344.816	779.179	415.933	213.203	1292.08	56.3632	71.6564
TRCN0000001594	CTTCCTTGATAGTGGCACCAT	NM_005248.x-339s1c1	FGR	339	CDS		773.405	1891.33	1483.4	1475.42	2101.04	714.889	165.503	2569.49	505.353	268.79	1440.72	110.764	1370.7	2011.29	1494.2	1255.01	1607.52	1469.68	1080.2	2346.76	2355.11
TRCN0000001595	GCATGAATAAACGGGAAGTGT	NM_005248.x-1529s1c1	FGR	1529	CDS		2473.99	2260.48	3490.11	1591.47	1796.81	3570.8	1435.69	1868.72	2932.93	1057.44	1172.18	1640.5	3847.76	3284.62	3836.08	2349.43	3490.46	4232.79	2442.91	2428.74	2656.06
TRCN0000001598	GCACACATCAGGAGTTCAATA	NM_005356.x-1991s1c1	LCK	1991	3UTR		0	45.5743	0	0	109.33	178.722	0	0	179.471	0	0	71.8469	1253.21	1273.33	718.367	208.178	314.76	355.338	398.842	0	109.873
TRCN0000001599	AGCCATTAACTACGGGACATT	NM_005356.x-1281s1c1	LCK	1281	CDS		3767.52	3454.53	6654.69	4453.89	3531.83	4303.93	6785.64	2803.08	5147.98	7009.21	3230.95	7537.94	6334.61	4688.18	5761.3	6156.11	7739.72	4761.53	4574.22	6246.07	6186.34
TRCN0000001611	ACCACGAAAGTAGCAATCAAA	NM_005433.x-905s1c1	YES1	905	CDS		2451.38	7720.28	5851.18	4669.4	6992.36	6003.61	4041.87	6774.12	5091.31	3048.26	11670.6	8235.45	3495.29	4297.5	5502.69	4883.25	5064.26	5819.02	3631.13	4934.35	5737.29
TRCN0000001623	CCGGCCAGATTGTTGCTATTA	NM_006282.x-197s1c1	STK4	197	CDS		22.6142	0	8.2411	0	38.0278	7.29479	15.9521	0	9.44584	5.90747	42.6247	14.9681	9.79074	28.9394	0	17.8438	22.4829	31.2698	16.6184	46.1154	23.8855
TRCN0000001625	GCCAAGCGGAATACAGTGATA	NM_006282.x-577s1c1	STK4	577	CDS		140.208	569.679	424.417	176.829	427.813	105.774	231.306	0	0	254.021	80.987	0	489.537	86.8181	330.449	553.158	78.69	420.72	0	189.585	821.66
TRCN0000001627	CCAGTCATTAAAGTCCAGTAT	NM_006875.x-1226s1c1	PIM2	1226	3UTR		6983.25	7506.08	4483.16	8736.48	6336.38	3293.6	10618.1	4204.63	3844.46	7088.97	6095.33	2281.14	4112.11	4268.56	3663.67	4633.44	5187.92	5111.18	5824.76	6179.46	4117.85
TRCN0000001628	GCCCAGGATCTCTTTGACTAT	NM_006875.x-549s1c1	PIM2	549	CDS		8163.71	4297.65	3568.4	6603.47	5328.65	2896.03	4420.74	6306.94	2965.99	5922.24	4637.57	4044.38	3691.11	2850.53	2298.77	4044.59	4637.09	3161.09	5226.5	4483.44	3148.1
TRCN0000001629	GATGAACCCTACACTGACTTT	NM_006875.x-756s1c1	PIM2	756	CDS		1117.14	665.385	399.693	1154.92	827.105	849.843	472.582	467.181	585.642	310.142	439.035	544.839	3005.76	1692.95	2313.14	933.825	758.796	2117.81	1462.42	953.051	1151.28
TRCN0000001648	CGATCCAGAATGGCGGTGCAA	NM_177551.x-563s1c1	GPR109A	563	CDS		235.187	387.381	412.055	232.089	275.702	269.907	99.7009	0	170.025	73.8434	106.562	167.643	323.094	491.969	474.122	279.553	269.794	466.204	324.059	297.188	563.697
TRCN0000001649	TGGACAACTATGTGAGGCGTT	NM_177551.x-311s1c1	GPR109A	311	CDS		5436.45	7579	6823.63	6454.27	9706.6	5937.96	5722.83	11212.3	6309.82	5307.86	9658.76	5481.32	4748.51	4210.68	5172.24	4930.84	4507.81	6367.66	6950.66	6394.67	5914.04
TRCN0000001650	CCGAGATGACTTCATTGTCAA	NM_177551.x-123s1c1	GPR109A	123	CDS		2460.42	1845.76	2707.2	2630.34	1568.65	2363.51	2681.95	1635.13	3154.91	2185.76	1474.82	1320.19	4591.86	3270.15	3634.94	4282.51	3704.05	4016.74	2580.01	2408.25	3635.37
TRCN0000001663	GATCAAGAAGACCGAAACCGA	NM_006238.x-1611s1c1	PPARD	1611	CDS		2238.8	1526.74	2229.22	2210.37	988.723	3519.74	1599.2	467.181	2999.06	1775.2	635.108	3287	910.539	1128.64	1321.79	1439.4	1169.11	1688.57	1757.4	1496.19	2068.48
TRCN0000001664	CCGCAAACCCTTCAGTGATAT	NM_006238.x-1314s1c1	PPARD	1314	CDS		3912.25	5345.86	3976.33	5735.91	5604.35	5066.23	4348.95	4671.81	6187.03	6329.86	4684.46	5553.17	3191.78	4065.98	2456.81	4734.55	3507.33	3027.48	4840.12	4539.8	6611.5
TRCN0000001665	GAACAGAAACAAATGCCAGTA	NM_005036.x-656s1c1	PPARA	656	CDS		773.405	2843.84	3403.57	1779.35	1849.1	1830.99	1758.72	2102.31	3013.22	1408.93	1764.66	3026.55	1674.22	2155.98	3017.14	2182.89	3501.7	2021.16	1690.92	1906.1	2187.91
TRCN0000001666	GATTCGACTCAAGCTGGTGTA	NM_005036.x-599s1c1	PPARA	599	CDS		5780.18	2675.21	3605.48	4685.98	4810.52	3680.22	408.774	2803.08	4798.49	2974.41	3363.09	4382.66	1928.78	2459.85	1408	3497.38	3501.7	2348.07	5359.44	4135.01	4629
TRCN0000001667	GTAGCGTATGGAAATGGGTTT	NM_005036.x-1206s1c1	PPARA	1206	CDS		3934.87	879.584	2797.85	3055.83	1849.1	2702.72	2977.07	700.771	1369.65	2540.21	1479.08	1188.47	2555.38	2488.79	3203.92	3033.45	2029.08	2569.8	2679.72	2305.77	3262.75
TRCN0000001670	GCCAACATTTCCCTTCTTCCA	NM_138712.x-1626s1c1	PPARG	1626	3UTR		1212.12	692.729	255.474	911.777	375.525	361.092	484.546	700.771	1015.43	265.836	328.21	407.132	1067.19	694.545	1293.06	1213.38	511.485	1006.32	1383.48	850.573	195.861
TRCN0000001673	CAGCATTTCTACTCCACATTA	NM_138712.x-301s1c1	PPARG	301	CDS		203.528	282.561	416.176	138.148	537.143	0	392.822	934.361	0	0	106.562	0	1400.08	2257.27	2270.04	826.763	326.001	1182.57	141.257	609.748	496.818
TRCN0000001674	GACAACAGACAAATCACCATT	NM_138712.x-892s1c1	PPARG	892	CDS		6155.58	3048.92	4928.18	6288.5	2761.77	5339.79	9112.66	2335.9	4156.17	6318.04	2199.44	6936.22	3348.43	3704.24	3017.14	4645.33	4395.4	3999.69	4408.04	2116.18	4127.41
TRCN0000001721	GTTACGACTTTGATGAGGAAT	NM_014326.x-759s1c1	DAPK2	759	CDS		10289.4	11188.5	6415.7	10692.7	10296	9756.78	9172.48	11913.1	10905.2	12674.5	15894.8	8627.61	5629.68	5975.98	4712.49	6560.57	6357.03	7385.35	9302.16	6625.24	7189.52
TRCN0000001980	GACAGACACTATGCAATGAAA	NM_172207.x-599s1c1	CAMKK1	599	CDS		5042.96	5409.67	4536.73	5956.94	3127.79	3355.6	4833.5	4671.81	1029.6	2360.03	2672.57	4137.18	6412.93	4080.45	4655.02	6744.95	4288.6	6012.32	3169.96	4360.47	4457.03
TRCN0000001992	TATCTACAGCACCGACTATTA	NM_002529.x-2022s1c1	NTRK1	2022	CDS		2899.14	3759.88	2459.97	2856.9	4454.01	2254.09	3132.6	4905.4	2455.92	2179.86	2297.47	2439.8	4072.95	3270.15	3606.2	7214.84	3001.46	3354.39	4096.44	5057.32	3148.1
TRCN0000001993	TGCCTTCATGGACAACCCTTT	NM_002529.x-1128s1c1	NTRK1	1128	CDS		2921.75	3923.95	1207.32	696.266	3484.3	1582.97	1730.81	1401.54	1426.32	1724.98	1692.2	1107.64	3612.78	3776.59	2959.67	2831.22	3586.02	2930.83	4943.98	2818.16	3291.42
TRCN0000001994	TGGCATGAGCAGGGATATCTA	NM_002529.x-2007s1c1	NTRK1	2007	CDS		140.208	4.55743	0	0	0	149.543	1.99402	233.59	221.977	0	481.659	0	734.305	1027.35	488.489	695.908	584.554	204.675	265.895	660.987	0
TRCN0000001997	GCTCACCATCATCTCCCTTAT	NM_002609.x-1985s1c1	PDGFRB	1985	CDS		904.567	925.158	1363.9	536.014	1735.02	1302.12	1443.67	700.771	1303.53	336.726	784.295	1407	2105.01	1750.83	1336.16	1623.79	921.797	1134.24	1728.32	1188.75	1638.54
TRCN0000001998	CCAAAGGAGGACCCATCTATA	NM_002609.x-2371s1c1	PDGFRB	2371	CDS		4658.52	7077.69	4507.88	8167.31	7505.74	3899.06	6412.76	7708.48	8699.62	5532.35	6994.72	7792.39	4601.65	6381.13	5186.61	5941.98	6935.96	5122.55	4619.92	8249.53	4710.21
TRCN0000001999	CCCTCAGTCTTAATCCATCCA	NM_002609.x-4435s1c1	PDGFRB	4435	3UTR		6218.9	8417.57	4639.74	5503.82	9435.65	4701.49	7868.39	6073.35	3905.86	5115.87	10097.8	7903.16	4572.28	4109.39	4209.63	6620.05	4243.64	4067.91	4270.94	6702.1	4222.95
TRCN0000002038	GTCGTGGATGAGTAAGGTGTT	NM_005781.x-837s1c1	TNK2	837	CDS		1605.61	2023.5	539.792	1177.02	651.226	725.831	971.087	0	533.69	903.843	988.893	212.547	2095.22	1664.01	1422.37	1344.23	1495.11	1694.25	2471.99	1778	1361.47
TRCN0000002039	TGCTTCCTCTTCCACCCAATT	NM_005781.x-4413s1c1	TNK2	4413	3UTR		3631.84	2862.06	2513.54	3497.91	2324.45	3202.41	4335	2569.49	1634.13	2800.14	3154.23	1242.35	2986.18	2011.29	2557.39	4359.83	3012.7	2970.63	3834.7	2792.54	3286.64
TRCN0000002040	TGACGAACTGTATCTGGGAAA	NM_005781.x-2064s1c1	TNK2	2064	CDS		3156.94	4443.49	4977.63	4680.45	3527.08	5573.22	6336.99	3036.67	7112.72	3163.45	2706.67	4256.93	4043.58	3110.98	3821.71	3592.55	3119.5	4832.6	3406.78	3863.44	6167.23
TRCN0000002053	GAAGAAGGATTAGCAGATGAA	NM_015000.x-336s1c1	STK38L	336	CDS		2510.17	2287.83	2340.47	1939.6	1963.19	1929.47	4031.9	3503.85	765.113	1208.08	924.956	1436.94	3700.9	2980.76	3548.73	2194.79	2613.63	3084.33	2164.55	2485.11	1624.21
TRCN0000002054	AGAAGAAAGATACAGGCCATA	NM_015000.x-496s1c1	STK38L	496	CDS		6390.76	4552.87	5950.08	7791.55	4411.23	5489.33	10354.9	4905.4	5544.71	9576.01	7680.97	5538.2	4219.81	4225.15	4913.63	6679.53	3951.36	5728.05	7295.49	3914.68	3434.73
TRCN0000002057	CCCTGGAGTTAATAGAGTGAT	NM_015000.x-3788s1c1	STK38L	3788	3UTR		1664.4	2306.06	3510.71	1889.86	2528.85	3056.52	1479.56	2102.31	1265.74	1692.49	1901.06	1862.03	3201.57	2300.68	3017.14	3729.35	2461.87	3746.68	2895.76	3197.33	3931.55
TRCN0000002156	GAAGATGGCAAAGCGGTGATT	NM_005255.x-1870s1c1	GAK	1870	CDS		2388.06	2597.73	2085	1387.01	1668.47	1090.57	1216.35	1167.95	1308.25	803.416	2335.83	1377.07	2320.41	2850.53	2298.77	2504.08	2551.8	2120.66	3078.56	2818.16	2321.67
TRCN0000002157	CCCGGATTTATTTCAAGTGAA	NM_005255.x-2091s1c1	GAK	2091	CDS		6630.47	4712.38	3609.6	7040.02	7562.78	3461.38	6815.55	7474.89	3830.29	4297.69	3776.55	3017.57	3749.85	3559.54	2801.63	3693.67	4451.61	4104.87	5874.61	4288.73	3511.16
TRCN0000002329	GCTTCTATGGTGCGTTCTACA	NM_002755.x-455s1c1	MAP2K1	455	CDS		3111.71	4165.49	2834.94	3752.1	3978.66	2308.8	484.546	5606.17	4892.95	2936.01	7062.92	3909.67	518.909	1200.98	876.407	2075.83	1230.94	1418.51	3610.35	4478.32	3052.56
TRCN0000002331	GAGGGAGAAGCACAAGATCAT	NM_002755.x-612s1c1	MAP2K1	612	CDS		1940.3	765.648	1458.67	1889.86	860.379	1699.69	2532.4	467.181	920.97	1574.34	383.622	856.175	2320.41	3067.57	3448.16	2956.12	2686.7	1523.69	2098.08	999.167	1538.22
TRCN0000002333	CTCTGCCACCTCATTTGTCTT	NM_003160.x-1228s1c1	AURKC	1228	3UTR		2677.52	3436.3	3098.65	2884.53	2709.48	3187.82	1734.8	3503.85	2328.4	1993.77	1675.15	2894.83	3084.08	4847.34	2399.34	2736.05	4299.85	3021.8	3120.11	4278.48	4691.11
TRCN0000002334	CTGCCATGACAAGAAAGTGAT	NM_003160.x-717s1c1	AURKC	717	CDS		2202.62	2406.32	2880.27	1690.93	1844.35	2246.79	2101.69	3036.67	1634.13	1081.07	409.197	1203.44	3201.57	3125.45	2428.08	797.023	1764.9	3018.95	2027.45	2715.68	2068.48
TRCN0000002335	CCTGCGCCTGTATAACTATTT	NM_003160.x-558s1c1	AURKC	558	CDS		3143.37	1841.2	2678.36	3658.16	2010.72	1856.52	3944.17	233.59	1407.43	1701.35	1466.29	751.399	2437.89	1852.12	2083.26	2331.59	2889.05	2603.92	3697.6	1711.39	1786.63
TRCN0000002347	CGGCTGCTAAAGAACAAGAAA	NM_005246.x-1193s1c1	FER	1193	CDS		497.512	1162.14	923.003	447.6	1354.74	915.496	207.378	1167.95	576.196	392.847	669.208	613.692	372.048	520.909	474.122	660.22	882.452	963.677	531.79	768.59	1050.96
TRCN0000002348	GCCAAGGAACGATACGACAAA	NM_005246.x-883s1c1	FER	883	CDS		7105.37	7551.66	4878.73	8106.53	10310.3	6036.44	7238.29	9810.79	6172.86	7059.43	10583.7	3484.57	4503.74	4167.27	4482.61	3818.57	6514.41	3615.92	7158.39	7178.63	4074.86
TRCN0000002349	CCACCTCCAGTAGTAAATTAT	NM_005246.x-1570s1c1	FER	1570	CDS		4246.94	4101.69	4388.39	4945.7	4373.2	4657.72	4841.48	2569.49	4590.68	4832.31	2817.49	4173.11	4797.46	3574.01	3994.12	6798.49	4243.64	3976.94	4304.17	5108.56	3492.05
TRCN0000002371	CGTTGGTTGCTCACAGGTTAA	NM_014264.x-1966s1c1	PLK4	1966	CDS		3853.45	5573.73	4697.43	4802.02	6060.68	3082.05	2231.31	7708.48	6451.51	6155.59	7344.24	4550.3	1576.31	2271.74	933.877	3491.44	2849.7	2137.71	4491.13	5687.56	3229.31
TRCN0000002372	GAACACCTGACTTTGCTCTTA	NM_014264.x-3303s1c1	PLK4	3303	3UTR		5952.05	3541.12	2517.66	4277.06	3161.06	3435.85	3397.81	2569.49	2838.48	6533.66	3311.94	4825.72	3211.36	3602.95	2140.73	4133.81	3692.81	3146.87	5463.31	2941.14	4461.8
TRCN0000002422	CCACCTGAGAAATATGCCCAA	NM_000686.x-760s1c1	AGTR2	760	CDS		2799.63	3696.07	5002.35	5559.08	5214.56	5792.06	4767.7	2803.08	3811.4	3343.63	4923.15	4499.41	5678.63	5209.09	6206.69	3247.57	4929.37	3925.78	4432.97	4575.67	4972.95
TRCN0000002423	GTATGATTCTATGGAGCTATT	NM_000686.x-2406s1c1	AGTR2	2406	3UTR		5974.66	5737.8	4388.39	4873.86	4278.13	5489.33	9810.57	3270.26	6286.21	5739.11	5494.33	5472.34	7000.38	4905.22	4784.32	5763.55	4389.78	6470	5733.36	6035.99	3898.11
TRCN0000002424	TCTTCCTCTATGGGCAACCTA	NM_000686.x-450s1c1	AGTR2	450	CDS		3270.01	2032.61	1693.55	1773.82	1544.88	1444.37	2231.31	2102.31	2021.41	2619.96	1888.27	1215.41	2976.38	2604.54	3074.61	3687.72	1315.25	2066.65	2771.12	1875.36	1867.84
TRCN0000002777	GCTGCTCTGCTATATGCCTTA	NM_002827.x-3232s1c1	PTPN1	3232	3UTR		922.658	492.202	1532.84	967.036	584.678	2210.32	303.091	467.181	1237.41	646.868	294.111	793.309	1821.08	1519.32	2543.02	1189.59	1528.83	2626.66	643.964	1199	2221.35
TRCN0000002780	TGCGACAGCTAGAATTGGAAA	NM_002827.x-638s1c1	PTPN1	638	CDS		8955.21	9347.29	5191.89	7603.67	9293.05	4023.08	8131.61	11445.9	3381.61	8427.01	12293	6777.56	5296.79	6930.98	5402.12	6572.46	6564.99	5819.02	8172.11	8541.59	6281.88
TRCN0000002811	CTGGATGATATTAGGAGATTA	NM_021132.x-768s1c1	PPP3CB	768	CDS		2451.38	3814.57	4227.69	2779.54	4606.12	4369.58	3399.8	3036.67	3754.72	2900.57	2664.04	2939.74	4817.04	2836.06	3778.61	4936.78	4046.91	4892.29	3789	4191.38	3707.02
TRCN0000002812	CCTGTATTGATTGCCACTGTA	NM_021132.x-2890s1c1	PPP3CB	2890	3UTR		1383.99	1335.33	2513.54	989.14	1544.88	2173.85	392.822	1167.95	3150.19	416.477	647.896	2781.07	1644.84	2821.59	2471.18	761.335	1596.28	2180.35	1105.13	1316.85	1041.41
TRCN0000002814	CCCGGAAAGAAATCATAAGAA	NM_021132.x-1315s1c1	PPP3CB	1315	CDS		0	0	0	0	0	0	0	0	0	0	0	0	342.676	260.454	359.183	261.709	73.0693	179.09	0	97.3547	0
TRCN0000003088	GACCAGTGAGAACCGAGACAT	NM_000098.x-1389s1c1	CPT2	1389	CDS		6056.07	6097.84	4932.3	4216.28	8627.56	3982.95	3573.28	7241.3	4595.4	3523.81	8281.98	5583.1	3651.95	4586.89	4511.34	5127.12	5154.19	5287.43	5903.7	7614.16	3888.55
TRCN0000003089	CCAGGGCTTTGACCGACACTT	NM_000098.x-2163s1c1	CPT2	2163	CDS		714.608	483.087	675.77	850.992	698.761	466.866	33.8983	934.361	538.413	581.886	473.134	446.049	558.072	665.606	632.163	1088.47	1096.04	926.722	1325.32	1199	754.781
TRCN0000003091	AGTGGGTGCTATTCTGTGAAA	NM_000098.x-2860s1c1	CPT2	2860	3UTR		497.512	200.527	226.63	375.763	4.75348	572.641	388.833	0	0	389.893	93.7744	68.8533	1449.03	535.378	1120.65	898.138	399.071	1074.54	494.398	0	921.979
TRCN0000003097	GCGATCAGCAAACATTCTAGT	NM_002037.x-1752s1c1	FYN	1752	CDS		1533.24	109.378	815.869	873.095	470.594	1462.61	919.242	0	396.725	1225.8	404.935	449.043	1360.91	1374.62	905.142	1481.04	770.038	736.26	1080.2	497.021	683.124
TRCN0000003099	GCCTATTCACTTTCTATCCGT	NM_002037.x-1129s1c1	FYN	1129	CDS		1641.79	3222.1	3102.77	2735.33	3641.16	3410.31	3355.93	4671.81	3074.62	1660	2770.61	4155.15	3700.9	3820	2284.41	3747.2	3934.5	5500.63	3921.95	4585.92	4208.62
TRCN0000003100	CTTACCGATCTGTCTGTCAAA	NM_002037.x-1336s1c1	FYN	1336	CDS		275.893	145.838	16.4822	403.392	0	0	195.414	0	0	159.502	63.9371	0	1400.08	983.939	919.509	481.782	393.45	1091.6	897.395	174.214	148.09
TRCN0000003102	GAGACTTCCATGTTACTGATT	NM_002227.x-898s1c1	JAK1	898	CDS		1442.78	1649.79	3902.16	1608.04	1069.53	3395.72	1896.31	934.361	4061.71	490.32	724.62	1694.39	3260.32	6004.92	3405.06	4591.8	3141.98	3618.76	2459.53	2377.5	1901.28
TRCN0000003135	GTAGAGCACGAAACCCAGAAA	NM_005990.x-2724s1c1	STK10	2724	CDS		560.831	756.533	869.436	502.859	522.882	693.005	227.318	1635.13	1119.33	661.637	869.544	431.081	411.211	57.8787	617.795	0	483.381	417.878	860.004	199.833	941.087
TRCN0000003137	AGTCCTCTCCTGTTTGCGAAA	NM_005990.x-3283s1c1	STK10	3283	3UTR		7498.86	9556.93	6522.83	11510.5	11303.8	8706.33	9359.92	5606.17	12369.3	13513.3	16269.9	11172.2	3789.02	5382.72	4310.2	5127.12	5783.71	4582.44	7565.54	6983.92	8789.85
TRCN0000003179	CACAGTTTGAAGAGAGACATT	NM_004972.x-3019s1c1	JAK2	3019	CDS		81.411	241.544	445.019	99.4666	347.004	222.491	293.121	0	0	2.95374	174.761	0	1527.36	2199.39	1321.79	5.94793	1174.73	1014.85	498.553	245.949	1461.79
[truncated: 982 more rows]

## Sheet: MTOH
					DAY	12	12	12	15	15	15	18	18	18	21	21	21	3	3	3	6	6	6	9	9	9
[truncated: 1,099 more rows]

## Sheet: PT-AMIDINE_8
						12	12	15	18	21	3	3	6	6	9	9
[truncated: 1,099 more rows]

## Sheet: PT-ARCUMTU_2
						12	12	12	15	15	15	18	18	21	21	21	3	3	3	6	6	6	9	9	9
[truncated: 1,099 more rows]

## Sheet: PT-ARCUMTU_5
						12	12	12	15	15	15	18	18	18	21	21	21	3	3	3	6	6	6	9	9	9
[truncated: 1,099 more rows]

[truncated: 26 more sheets: PT-ATUCA_7, allopurinol, aminophylline, amsacrine, artemisinin, camptothecin, cell, doxorubicin, erythromycin, gifitinib, haplopurinol, ibuprofen, isoproterenol, mancozeb, marimastat, mitaplatin, racecadotril, retenone, retinoic acid, roscovatine …]
