# Supplementary material for: Miniature Short Hairpin RNA Screens to Characterize Antiproliferative Drugs
Source: G3 (Bethesda). 2013 Aug 1;3(8):1375–87. doi: 10.1534/g3.113.006437 (PMC3737177; doi:10.1534/g3.113.006437)
Supplement: Supporting Information [file supp_g3.113.006437_TableS7.xlsx]

## Sheet: cloneList_182
Gene Symbol	Gene Source ID	Target Region	Target Seq	TRC Clone ID	% Remaining
ABCB1	5243	CDS	CCGAACACATTGGAAGGAAAT	TRCN0000059683	ND
ABCB1	5243	CDS	GCAGCAATTAGAACTGTGATT	TRCN0000059684	ND
ABCB1	5243	CDS	CGACAGAATAGTAACTTGTTT	TRCN0000059685	ND
ABCC3	8714	CDS	CGCTGATCTTACAACACTATT	TRCN0000059403	ND
ABCC3	8714	CDS	CCGGAATTATTCTGTGCGCTA	TRCN0000059404	ND
ABCC3	8714	CDS	GCACTGCTGCACAACAAGATA	TRCN0000059406	ND
ABCG2	9429	CDS	CCTTCTTCGTTATGATGTTTA	TRCN0000059800	17
ABCG2	9429	CDS	GCTGTGGCATTAAACAGAGAA	TRCN0000059801	20
ABCG2	9429	CDS	CCTGCCAATTTCAAATGTAAT	TRCN0000059802	9
ABL1	25	3UTR	GAGTTCTTGAAGCATTTCAAA	TRCN0000121277	14
ABL1	25	CDS	CCTCAGTTCGGTGAAGGAAAT	TRCN0000121279	10
ABL1	25	CDS	ACTTGGTGAAGGTAGCTGATT	TRCN0000121281	15
ABP1	26	CDS	GCGGACAACTTCAACTGTCTA	TRCN0000046163	ND
ABP1	26	CDS	CGCTATGTAGAAGGCTACTTT	TRCN0000046165	ND
ABP1	26	CDS	CCTAAGCAACCAAGAGCTGAA	TRCN0000046166	ND
ACCN1	40	CDS	GCTCTCAATTATGAGACAATT	TRCN0000044823	ND
ACCN1	40	CDS	GCTGCCTTACTTGGTGATATT	TRCN0000044824	ND
ACCN1	40	CDS	CCAAGACTTCACCACAGTGTT	TRCN0000044825	ND
ACE	1636	CDS	CGTGCCTTACATCAGGTACTT	TRCN0000046614	ND
ACE	1636	CDS	CCAGCAAGTTTGTGGAGGAAT	TRCN0000046615	ND
ACE	1636	CDS	GCTAAGTTTCATGTTCCAAAT	TRCN0000046616	ND
ACHE	43	CDS	CCCAGGCTTCAGCAAAGACAA	TRCN0000046853	ND
ACHE	43	CDS	GAAGAACCAGTTCGACCACTA	TRCN0000046855	ND
ACHE	43	CDS	ACGTCTTTGAACACCGTGCTT	TRCN0000046856	ND
ADAM17	6868	CDS	CCAGCAGCATTCGGTAAGAAA	TRCN0000052168	23
ADAM17	6868	CDS	CCTGGTTACAACTCATGAATT	TRCN0000052171	28
ADAM17	6868	CDS	CCTATGTCGATGCTGAACAAA	TRCN0000052172	21
ADCY10	55811	CDS	GCTCAGATGAATGATGTTATT	TRCN0000078368	60
ADCY10	55811	CDS	CCTGTTCAAGTATTCCATTAA	TRCN0000078371	58
ADCY10	55811	CDS	CCGTACTGAGAAAGTCATGTT	TRCN0000078372	29
ADK	132	CDS	ATATCATGCTGGTGGCTCTAC	TRCN0000010076	14
ADK	132	CDS	GAGCAGAATGAGCAGCCAACA	TRCN0000010077	21
ADK	132	CDS	GACATTAAAGAGATAGCCAAA	TRCN0000010079	43
ADORA1	134	3UTR	CCCTAGTATCTGGCTGGGTTT	TRCN0000008036	ND
ADORA1	134	CDS	CCCAGCATCCTTACCTACATT	TRCN0000008037	ND
ADORA1	134	CDS	CCTTACCTACATTGCCATCTT	TRCN0000008038	ND
ADORA2A	135	3UTR	CCCAGAGGTGACATTTGACTT	TRCN0000008041	56
ADORA2A	135	CDS	CCACACCAATTCGGTTGTGAA	TRCN0000008042	51
ADORA2A	135	CDS	GCTGGGTGTCTATTTGCGGAT	TRCN0000008044	54
ADRA1B	147	CDS	CCGTGTCTATATAGTGGCCAA	TRCN0000008056	ND
ADRA1B	147	CDS	CTACCCTTCTTCATCGCTCTA	TRCN0000008057	ND
ADRA1B	147	CDS	GTCACCGAAGAACCCTTCTAT	TRCN0000008058	ND
ADRB1	153	3UTR	GAACGAGGAGATCTGTGTTTA	TRCN0000008078	ND
ADRB1	153	CDS	CGCCTCGGAATCCAAGGTGTA	TRCN0000008079	ND
ADRB1	153	CDS	GCTCACCAACCTCTTCATCAT	TRCN0000008080	ND
AGTR1	185	3UTR	CCAGATTGTTCTGTCCAGTTT	TRCN0000008092	ND
AGTR1	185	CDS	GCCAGCTATAATCCATCGAAA	TRCN0000008093	ND
AGTR1	185	CDS	CCTCAGATAATGTAAGCTCAT	TRCN0000008094	ND
AGTR2	186	CDS	CCACCTGAGAAATATGCCCAA	TRCN0000002422	ND
AGTR2	186	3UTR	GTATGATTCTATGGAGCTATT	TRCN0000002423	ND
AGTR2	186	CDS	TCTTCCTCTATGGGCAACCTA	TRCN0000002424	ND
AKR1A1	10327	CDS	GCCACATTGATTGTGCTGCTA	TRCN0000046419	32
AKR1A1	10327	CDS	GCAGCTGTTAAGTATGCCCTT	TRCN0000046420	33
AKR1A1	10327	CDS	CCTTCAGAACATCAAGGTGTT	TRCN0000046421	39
AKR1B1	231	CDS	CCAGGTGGAGATGATCTTAAA	TRCN0000046408	9
AKR1B1	231	CDS	TGCTGAGAACTTTAAGGTCTT	TRCN0000046411	9
AKR1B1	231	CDS	CCATTGGATGAGTCGGGCAAT	TRCN0000046412	18
AKR1C1	1645	CDS	GCCACCAAATTGGCAATTGAA	TRCN0000036544	31
AKR1C1	1645	CDS	GCTGGATTTCTGCAAGTCAAA	TRCN0000036546	10
AKR1C1	1645	CDS	GCGATATTTGACCCTTGATAT	TRCN0000036545	43
AKT1	207	CDS	GGACAAGGACGGGCACATTAA	TRCN0000010162	13
AKT1	207	CDS	GGACTACCTGCACTCGGAGAA	TRCN0000010174	16
AKT1	207	CDS	CGCGTGACCATGAACGAGTTT	TRCN0000221555	ND
ALDH1A1	216	CDS	GCCAAATCATTCCTTGGAATT	TRCN0000026415	6
ALDH1A1	216	CDS	CACCGATTTGAAGATTCAATA	TRCN0000026482	2
ALDH1A1	216	CDS	GCTGATTTAATCGAAAGAGAT	TRCN0000026498	2
ALK	238	3UTR	GTGATAAATACAAGGCCCAGA	TRCN0000000784	34
ALK	238	CDS	GAGCTGGTCATTACGAGGATA	TRCN0000000785	17
ALK	238	CDS	ACCCAAATCAAGAAACCTGTT	TRCN0000000786	43
ALOX12	239	CDS	GCATCGAGAGAAGGAACTGAA	TRCN0000056563	ND
ALOX12	239	CDS	CCCAAAGCTGTGCTAAACCAA	TRCN0000056564	ND
ALOX12	239	CDS	CCTCCAAATATGAGATTCCAT	TRCN0000056565	ND
ALOX15	246	CDS	GCTATCAAAGACTCTCTAAAT	TRCN0000056578	ND
ALOX15	246	CDS	CCAGTTTCTTAATGGCGCCAA	TRCN0000056580	ND
ALOX15	246	CDS	TGGGAAATCATCTATCGGTAT	TRCN0000056581	ND
ALOX5	240	CDS	CCTGTTCATCAACCGCTTCAT	TRCN0000056568	ND
ALOX5	240	CDS	CGGGAGATGAGAACCCTATTT	TRCN0000056569	ND
ALOX5	240	CDS	CGAGATGACCAAATTCACATT	TRCN0000056570	ND
AMD1	262	CDS	GCCAGATCAAACCTTGGAAAT	TRCN0000078459	27
AMD1	262	CDS	GATGGAACTTATTGGACTATT	TRCN0000078461	7
AMD1	262	CDS	GTCTCCAAGAGACGTTTCATT	TRCN0000078462	18
APC	324	3UTR	GCTGTGAAATTCACAGTAATA	TRCN0000040093	45
APC	324	CDS	CCCAGTTTGTTTCTCAAGAAA	TRCN0000040097	50
APC	324	CDS	CAGATATGACCAGAAGGCAAT	TRCN0000010296	41
ARHGEF12	23365	CDS	CCACTCAAATGCAAAGGCTTA	TRCN0000047479	13
ARHGEF12	23365	CDS	GCGTTGCGTAATCATCCAGAA	TRCN0000047480	10
ARHGEF12	23365	CDS	GCGAGTATCCAGAGAAGGAAT	TRCN0000047482	11
ARSE	415	CDS	CCGATTGCTTTCTGATGAGAA	TRCN0000051243	9
ARSE	415	CDS	CCTAGAGAATCAACTTGGAAA	TRCN0000051245	14
ARSE	415	CDS	GCTCGCTGTACTGCTAAGTTT	TRCN0000051244	3
ATM	472	3UTR	CCTTTCATTCAGCCTTTAGAA	TRCN0000039948	49
ATM	472	CDS	CCAAGGTCTATGATATGCTTA	TRCN0000194861	40
ATM	472	CDS	GCCATATTCTTTCCGTCTATT	TRCN0000196661	51
ATM	472	CDS	CAAACGAAATCTCAGTGATAT	TRCN0000194969	ND
ATM	472	3UTR	CCTACTTTGTGCAGGTCATAC	TRCN0000195474	ND
ATM	472	CDS	CTGGTGACTATACAGTCATTT	TRCN0000195732	ND
ATR	545	3UTR	CTGTGGTTGTATCTGTTCAAT	TRCN0000039613	25
ATR	545	CDS	GATGAACACATGGGATATTTA	TRCN0000196538	13
ATR	545	CDS	CTCCGTGATGTTGCTTGATTT	TRCN0000219647	15
AURKB	9212	3UTR	CTACCTCCTCCTTTGTTTAAT	TRCN0000000776	5
AURKB	9212	CDS	CCTGCGTCTCTACAACTATTT	TRCN0000000777	4
AURKB	9212	CDS	GAAGAGCTGCACATTTGACGA	TRCN0000000779	5
AURKC	6795	3UTR	CTCTGCCACCTCATTTGTCTT	TRCN0000002333	ND
AURKC	6795	CDS	CTGCCATGACAAGAAAGTGAT	TRCN0000002334	ND
AURKC	6795	CDS	CCTGCGCCTGTATAACTATTT	TRCN0000002335	ND
AVPR1A	552	3UTR	CCAGAAATACAACAGAAGTTA	TRCN0000008102	ND
AVPR1A	552	CDS	CCCAACAAACAGTACGGGTAT	TRCN0000008103	ND
AVPR1A	552	CDS	GCTGCTGTAATCCCTGGATAT	TRCN0000008104	ND
B3GAT1	27087	3UTR	GCACACTGCTTTGGAAATTAT	TRCN0000151134	ND
B3GAT1	27087	3UTR	CGTACTGAAGAGGTGTTTATT	TRCN0000152366	ND
B3GAT1	27087	3UTR	GCGTACTGAAGAGGTGTTTAT	TRCN0000152501	ND
BAK1	578	CDS	CCTGTTTGAGAGTGGCATCAA	TRCN0000033464	72
BAK1	578	CDS	CCGACGCTATGACTCAGAGTT	TRCN0000033465	59
BAK1	578	CDS	TGGTACGAAGATTCTTCAAAT	TRCN0000033466	36
BAX	581	CDS	GCCCACCAGCTCTGAGCAGAT	TRCN0000033470	38
BAX	581	CDS	GCCGGAACTGATCAGAACCAT	TRCN0000033471	10
BAX	581	CDS	GCCTCAGGATGCGTCCACCAA	TRCN0000033473	33
BBC3	27113	3UTR	CGTGAAGAGCAAATGAGCCAA	TRCN0000033609	90
BBC3	27113	CDS	GTACAATCTCATCATGGGACT	TRCN0000033610	47
BBC3	27113	CDS	CGACCTCAACGCACAGTACGA	TRCN0000033611	88
BCL2	596	CDS	CCGGGAGATAGTGATGAAGTA	TRCN0000040069	22
BCL2	596	CDS	GTGATGAAGTACATCCATTAT	TRCN0000040071	15
BCL2	596	CDS	TGGATGACTGAGTACCTGAAC	TRCN0000010303	15
BCL2L1	598	CDS	GCTCACTCTTCAGTCGGAAAT	TRCN0000033499	1
BCL2L1	598	CDS	GTGGAACTCTATGGGAACAAT	TRCN0000033500	1
BCL2L1	598	CDS	GTTTAGTGATGTGGAAGAGAA	TRCN0000033501	18
BCL2L10	10017	CDS	CATTTATCTCTGGACACGATT	TRCN0000033594	ND
BCL2L10	10017	CDS	CGGCAGATTCACCGGTCCTTT	TRCN0000033595	ND
BCL2L10	10017	CDS	CTTGTTAACAACAGCCTTCAT	TRCN0000033596	ND
BCL2L11	10018	CDS	ATGGTTATCTTACGACTGTTA	TRCN0000001051	33
BCL2L11	10018	CDS	GTCTCGATCCTCCAGTGGGTA	TRCN0000001052	22
BCL2L11	10018	CDS	ACGAATGGTTATCTTACGACT	TRCN0000001053	134
BCL2L13	23786	CDS	GCAGAGTACATCATTCAGCAA	TRCN0000033600	31
BCL2L13	23786	CDS	GCTGAGTGAGAAGGAGATAAA	TRCN0000033601	32
BCL2L13	23786	CDS	GAGTGAGAACAACTCCTCTAA	TRCN0000033602	31
BCL2L14	79370	CDS	CCCTAGATGATGATGACCTAA	TRCN0000033484	ND
BCL2L14	79370	CDS	GCCATAAACCTTGGCAAGAAA	TRCN0000033485	ND
BCL2L14	79370	CDS	GCTGCTGAGAACAAGAAGTTT	TRCN0000033486	ND
BCL2L2	599	CDS	TGGCAGACTTTGTAGGTTATA	TRCN0000033504	ND
BCL2L2	599	CDS	GTCAACAAGGAGATGGAACCA	TRCN0000033505	ND
BCL2L2	599	CDS	TGGGCGGAGTTCACAGCTCTA	TRCN0000033506	ND
BCR	613	CDS	CGAGGAATTTGAGATAGAGCT	TRCN0000000791	16
BCR	613	CDS	AGAGCCAGAAGCAACAAAGAT	TRCN0000000793	15
BCR	613	3UTR	CCCTCACTGTTGTATCTTGAA	TRCN0000195722	15
BDKRB2	624	3UTR	GCTAGAACTTTGAAGGACAAT	TRCN0000008132	ND
BDKRB2	624	CDS	GCCACCCTAGAGAACATCTTT	TRCN0000008133	ND
BDKRB2	624	CDS	CGAGCGCATCATCGATGTAAT	TRCN0000008134	ND
BHMT	635	CDS	GCAACAGTTAGAGGTCTTTAT	TRCN0000036144	ND
BHMT	635	CDS	CAGCTGAAAGAGCTCTTTGAA	TRCN0000036145	ND
BHMT	635	CDS	GTTTGTCTTTGCACTGGAGAA	TRCN0000036146	ND
BLM	641	CDS	GCCTTTATTCAATACCCATTT	TRCN0000004904	2
BLM	641	CDS	CCATCAATGATTGGGATGATA	TRCN0000004905	31
BLM	641	CDS	CGAAGGAAGTTGTATGCACTA	TRCN0000004908	34
BMP2K	55589	CDS	GCACTGGGATGTCTACTCTAT	TRCN0000000914	16
BMP2K	55589	CDS	GACTGTGCTGTTAATTCAATT	TRCN0000000915	9
BMP2K	55589	CDS	GATGGTGGGAACTATGTACTT	TRCN0000000916	13
BMPR1A	657	CDS	CGTGATTTGGAACAGGATGAA	TRCN0000000795	15
BMPR1A	657	CDS	GATGAATGTCTACGAGCAGTT	TRCN0000000797	7
BMPR1A	657	CDS	CTCACAGCATTGAGAATTAAG	TRCN0000194749	17
BOK	666	3UTR	CGCCTACATTTCTAGGCACAT	TRCN0000033539	ND
BOK	666	CDS	GCCGAGATCATGGACGCCTTT	TRCN0000033540	ND
BOK	666	CDS	CGGATGGACTGATGTCCTCAA	TRCN0000033541	ND
BRAF	673	CDS	CAGCTTTCAGTCAGATGTATA	TRCN0000195066	40
BRAF	673	CDS	GTCATCAGAATGCAAGATAAA	TRCN0000196844	40
BRAF	673	CDS	GAACATATAGAGGCCCTATTG	TRCN0000196918	39
BRCA1	672	3UTR	CCCTAAGTTTACTTCTCTAAA	TRCN0000221587	ND
BRCA1	672	CDS	GCCCACCTAATTGTACTGAAT	TRCN0000221588	ND
BRCA1	672	CDS	GCCTACAAGAAAGTACGAGAT	TRCN0000221591	ND
BRCA2	675	CDS	GCGTTTCTAAACATTGCATAA	TRCN0000040195	57
BRCA2	675	CDS	TACAATGTACACATGTAACAC	TRCN0000009825	27
BRCA2	675	3UTR	TAGTACTTATGTTGCACAATG	TRCN0000010306	44
BRIP1	83990	CDS	CGTCAGAACTTGGTGTTACAT	TRCN0000049914	21
BRIP1	83990	CDS	GCTCTTATTCTAGTGGATGAT	TRCN0000049915	26
BRIP1	83990	CDS	CCAAGGAACTTCACGTCATTT	TRCN0000049916	22
BUB1B	701	CDS	CTGTATTGTTTGGCACCAATA	TRCN0000194741	9
BUB1B	701	CDS	CTCTGCAGAATTAACAGTAAT	TRCN0000195197	7
BUB1B	701	3UTR	GTGGAACACTGAAACTGTATG	TRCN0000197142	5
CA1	759	3UTR	GCCTTCAAATCAATCTGTAAA	TRCN0000118607	ND
CA1	759	CDS	CGCAGCCTTCTATCAAATGTT	TRCN0000118608	ND
CA1	759	CDS	GCTGATGGTTTGGCAGTTATT	TRCN0000118609	ND
CACNA1G	8913	CDS	GCCATCAACTTTGACAACATT	TRCN0000044238	ND
CACNA1G	8913	CDS	CGCCCTAGAAATCAGCAACAT	TRCN0000044239	ND
CACNA1G	8913	CDS	GCCTTTGATGACTTCATCTTT	TRCN0000044240	ND
CACNA1S	779	CDS	GCTACTTCATTGGTACAGATA	TRCN0000043743	ND
CACNA1S	779	CDS	CGGGCTGATTCCATGAGAAAT	TRCN0000043744	ND
CACNA1S	779	CDS	CCATAGCAACAGCCATGTGTT	TRCN0000043745	ND
CACNA2D1	781	CDS	CCCATCATGTAACGCGGATTT	TRCN0000043768	ND
CACNA2D1	781	CDS	CCCAGGAGATATTTAACAAAT	TRCN0000043769	ND
CACNA2D1	781	CDS	GCCAGGGATATTGAGAAACTT	TRCN0000043770	ND
CAMK1	8536	CDS	CCAGTCGGTGAGTGAGCAGAT	TRCN0000010000	8
CAMK1	8536	CDS	GGCGGAGGACATTAGAGACAT	TRCN0000010001	6
CAMK1	8536	CDS	GATACAGCTCTAGATAAGAAT	TRCN0000196894	3
CAMKK1	84254	CDS	GACAGACACTATGCAATGAAA	TRCN0000001980	64
CAMKK1	84254	CDS	GCCATCGATGTGACTCACTTG	TRCN0000199601	69
CAMKK1	84254	CDS	GCTGAGGACAACCTCTATTTG	TRCN0000199789	61
CAPN1	823	CDS	AGAGGAGATTGACGAGAACTT	TRCN0000003558	ND
CAPN1	823	CDS	CGACATGGAGACTATTGGCTT	TRCN0000003559	ND
CAPN1	823	CDS	CTAGAGACCATGTTCCGATTT	TRCN0000003560	ND
CAT	847	3UTR	CGCTCATCACTGGATGAAGAT	TRCN0000061753	3
CAT	847	CDS	GCCACATGAATGGATATGGAT	TRCN0000061754	9
CAT	847	CDS	CGGAGATTCAACACTGCCAAT	TRCN0000061756	5
CCND1	595	3UTR	GCCAGGATGATAAGTTCCTTT	TRCN0000040038	34
CCND1	595	CDS	GAACAAACAGATCATCCGCAA	TRCN0000040042	21
CCND1	595	3UTR	GATTGGAATAGCTTCTGGAAT	TRCN0000010317	44
CCND2	894	CDS	CGACTTTAAGTTTGCCATGTA	TRCN0000045293	32
CCND2	894	CDS	TCACCAACACAGACGTGGATT	TRCN0000045294	24
CCND2	894	CDS	GAAGGACATCCAACCCTACAT	TRCN0000045295	8
CCND3	896	CDS	CAGACCAGCACTCCTACAGAT	TRCN0000003826	14
CCND3	896	CDS	CGCTGTGAGGAGGAAGTCTTC	TRCN0000003827	5
CCND3	896	CDS	GCACATGATTTCCTGGCCTTC	TRCN0000003828	9
CD24	934	CDS	TCCAACTAATGCCACCACCAA	TRCN0000057674	256
CD24	934	CDS	TCTTCTGCATCTCTACTCTTA	TRCN0000057675	34
CD24	934	CDS	CCCACGCAGATTTATTCCAGT	TRCN0000057673	217
CD44	960	3UTR	GCCCTATTAGTGATTTCCAAA	TRCN0000057563	53
CD44	960	CDS	CCTCCCAGTATGACACATATT	TRCN0000057564	35
CD44	960	CDS	CGCTATGTCCAGAAAGGAGAA	TRCN0000057567	27
CDK16	5127	CDS	CGAGGAGTTCAAGACATACAA	TRCN0000010249	3
CDK16	5127	CDS	GGACCTCAAACACGCCAACAT	TRCN0000010258	10
CDK16	5127	3UTR	GCTCTCATCACTCCTTCACTT	TRCN0000197222	12
CDK2	1017	3UTR	GCCCTCTGAACTTGCCTTAAA	TRCN0000000587	3
CDK2	1017	CDS	CCTCAGAATCTGCTTATTAAC	TRCN0000195003	4
CDK2	1017	3UTR	GACAGGGATTGTGCTTCATTC	TRCN0000197236	2
CDK4	1019	3UTR	GAGATTACTTTGCTGCCTTAA	TRCN0000196698	2
CDK4	1019	3UTR	GACACTGAGAGGGCAATCTTT	TRCN0000197041	4
CDK4	1019	CDS	GTGGAGTGTTGGCTGTATCTT	TRCN0000197098	3
CDK5	1020	CDS	ATTCCCGTCCGCTGTTACTCA	TRCN0000021467	8
CDK5	1020	CDS	CCTGAGATTGTAAAGTCATTC	TRCN0000194974	7
CDK5	1020	CDS	CAGAACCTTCTGAAGTGTAAC	TRCN0000195513	3
CDK6	1021	CDS	GAGTAGTGCATCGCGATCTAA	TRCN0000009877	8
CDK6	1021	CDS	CTTCTGAAGTGTTTGACATTT	TRCN0000039746	11
CDK6	1021	CDS	CGTGGAAGTTCAGATGTTGAT	TRCN0000039747	7
CDKN1A	1026	3UTR	CGCTCTACATCTTCTGCCTTA	TRCN0000040123	18
CDKN1A	1026	CDS	GCTGATCTTCTCCAAGAGGAA	TRCN0000040124	47
CDKN1A	1026	CDS	GACAGATTTCTACCACTCCAA	TRCN0000040126	31
CDKN2A	1029	3UTR	CGCACATTCATGTGGGCATTT	TRCN0000039748	ND
CDKN2A	1029	CDS	GCGACTCTGGAGGACGAAGTT	TRCN0000039749	ND
CDKN2A	1029	CDS	TGGGAAACCAAGGAAGAGGAA	TRCN0000039750	ND
CES2	8824	CDS	CCCTGTGTACTTCTACGAGTT	TRCN0000046963	41
CES2	8824	CDS	CCGCACATGAAGGCAGACCAT	TRCN0000046967	22
CES2	8824	CDS	TGGGCCAACTTTGCGAGAAAT	TRCN0000046965	17
CFTR	1080	3UTR	CCCTTGATGAAGAAGTTGATA	TRCN0000082963	ND
CFTR	1080	CDS	CCTGGAATTGTCAGACATATA	TRCN0000082964	ND
CFTR	1080	CDS	CCCTATGAACAGTGGAGTGAT	TRCN0000082965	ND
CHAT	1103	CDS	CCCGAGATGTTCATGGATGAA	TRCN0000035294	ND
CHAT	1103	CDS	CCTTTGCATGAAGCAATACTA	TRCN0000035295	ND
CHAT	1103	CDS	GCTGTGGAAGAAAGCCTCATT	TRCN0000035296	ND
CHDH	55349	CDS	GATAAAGAGATAGATGCCTTT	TRCN0000027181	140
CHDH	55349	CDS	CAGAAACTGATATTGAGGATT	TRCN0000027205	113
CHDH	55349	CDS	CCCAACTACTTGTCAACAGAA	TRCN0000027206	161
CHEK1	1111	CDS	GCTGTGAATAGAGTAACTGAA	TRCN0000000501	3
CHEK1	1111	CDS	GTGGTTTATCTGCATGGTATT	TRCN0000000502	2
CHEK1	1111	CDS	GTGACAGCTGTCAGGAGTATT	TRCN0000199796	2
CHEK2	11200	CDS	GAACAGATAAATACCGAACAT	TRCN0000010209	21
CHEK2	11200	CDS	ACGATGCCAAACTCCAGCCAG	TRCN0000010213	26
CHEK2	11200	CDS	CCTCTCTCATGAGAACCTTAT	TRCN0000195587	23
CHFR	55743	3UTR	CCTGTTATCCTTGTTTGTAAA	TRCN0000007702	21
CHFR	55743	CDS	GCAGTGAAGAAGATGTGCAAA	TRCN0000007704	29
CHFR	55743	CDS	GCAGCCTTTCTGCCACCTGTA	TRCN0000007706	29
CLK1	1195	3UTR	TGGTTCATTAAGTACATAGCT	TRCN0000000754	34
CLK1	1195	CDS	GCTGCAAATACAATCACTCTA	TRCN0000000755	48
CLK1	1195	CDS	GATATGCAAGTCTGTGAATTT	TRCN0000000758	47
CNGA1	1259	CDS	CCGCTTATTGACACAGAATTT	TRCN0000044138	ND
CNGA1	1259	CDS	CGTTGGTAACATAGGTTCTAT	TRCN0000044139	ND
CNGA1	1259	CDS	CCCAATGTGATTGTACCAGAT	TRCN0000044140	ND
CNR1	1268	3UTR	GCCTCCCTGGCAGCACAGGAA	TRCN0000011279	ND
CNR1	1268	CDS	CGCAACGTGTTTCTGTTCAAA	TRCN0000011280	ND
CNR1	1268	CDS	CCAGGTGAACATTACAGAATT	TRCN0000011281	ND
COMT	1312	CDS	CTACCAATCGTTCCTGGAATA	TRCN0000036239	6
COMT	1312	CDS	GCTGAAGAAGAAGTATGATGT	TRCN0000036241	5
COMT	1312	CDS	CTGCTTTGAGTGCACACACTA	TRCN0000036243	7
CPA6	57094	CDS	CCCAGCAGTATCTCCTATGTA	TRCN0000047003	ND
CPA6	57094	CDS	CCACCTTTATAACAACCGCTA	TRCN0000047004	ND
CPA6	57094	CDS	GCTCTGGTAGCTCAATGGATT	TRCN0000047005	ND
CPT2	1376	CDS	GACCAGTGAGAACCGAGACAT	TRCN0000003088	44
CPT2	1376	CDS	CCAGGGCTTTGACCGACACTT	TRCN0000003089	103
CPT2	1376	3UTR	AGTGGGTGCTATTCTGTGAAA	TRCN0000003091	79
CRABP1	1381	CDS	CCAGAATTTATGTCCGGGAAT	TRCN0000059408	ND
CRABP1	1381	CDS	CGATGAACTTATCCTGACGTT	TRCN0000059410	ND
CRABP1	1381	CDS	GCTGGCCAACGATGAACTTAT	TRCN0000059412	ND
CREBBP	1387	3UTR	CCCGATAACTTTGTGATGTTT	TRCN0000006485	ND
CREBBP	1387	CDS	GCTATCAGAATAGGTATCATT	TRCN0000006486	ND
CREBBP	1387	CDS	GCGTTTACATAAACAAGGCAT	TRCN0000006487	ND
CRTAM	56253	CDS	CCTAACGTAACCCTGCAAGAT	TRCN0000141315	ND
CRTAM	56253	CDS	CGAAGCAAATCCTCAGTATTT	TRCN0000143937	ND
CRTAM	56253	CDS	GCTTCAGTTATCAGAAAGCAA	TRCN0000145001	ND
CSNK1E	1454	CDS	CTCTTACCTACGTCAGCTCTT	TRCN0000000603	26
CSNK1E	1454	CDS	GTATATCCACTCCAAGAACTT	TRCN0000055427	26
CSNK1E	1454	CDS	GAGCGGGTCCTTCGGAGATAT	TRCN0000199466	25
CTSG	1511	CDS	GCCATCCGCCACCCTCAATAT	TRCN0000003669	ND
CTSG	1511	CDS	TCAATATAATCAGCGGACCAT	TRCN0000003670	ND
CTSG	1511	3UTR	GTGTTGCCAGAGCCTTAATAA	TRCN0000003671	ND
CXCR1	3577	3UTR	CGTCACATCTTTAACCCACTA	TRCN0000009131	ND
CXCR1	3577	CDS	GCCACTGAGATTCTGGGATTT	TRCN0000009132	ND
CXCR1	3577	CDS	CCTGGGAAATGACACAGCAAA	TRCN0000009133	ND
CXCR2	3579	3UTR	GCCACTAAATTGACACTTAAA	TRCN0000009136	ND
CXCR2	3579	CDS	CCCTGGAAATCAACAAGTATT	TRCN0000009137	ND
CXCR2	3579	CDS	CCGTCTACTCATCCAATGTTA	TRCN0000009138	ND
CXCR4	7852	CDS	CATCATCTTCTTAACTGGCAT	TRCN0000004053	163
CXCR4	7852	CDS	CTTTGTCATCACGCTTCCCTT	TRCN0000004054	158
CXCR4	7852	CDS	GAGAAGCATGACGGACAAGTA	TRCN0000004055	106
CYP2A6	1548	CDS	CAAAGGCTATGGCGTGGTATT	TRCN0000064653	ND
CYP2A6	1548	CDS	CGGGACTTCATTGACTCCTTT	TRCN0000064654	ND
CYP2A6	1548	CDS	CCTGACTGTAATGGTCTTGAT	TRCN0000064655	ND
CYP2C9	1559	CDS	GCACAACCAACCATCTGAATT	TRCN0000064103	ND
CYP2C9	1559	CDS	CCGGGAACTCACAACAAATTA	TRCN0000064106	ND
CYP2C9	1559	CDS	CCTGTGACATTAAATTCAGAA	TRCN0000064107	ND
CYP3A4	1576	CDS	GTTTCCAAGAGAAGTTACAAA	TRCN0000064223	ND
CYP3A4	1576	CDS	CATCCCAATTCTTGAAGTATT	TRCN0000064224	ND
CYP3A4	1576	CDS	CCCTGAAAGATTCAGCAAGAA	TRCN0000064225	ND
CYSLTR1	10800	CDS	CCTGTGATTCTGTCCTTAGAA	TRCN0000011324	ND
CYSLTR1	10800	CDS	GCGTGACTTATGTACCCAGAA	TRCN0000011325	ND
CYSLTR1	10800	CDS	CCATGACACTATTGATGACTT	TRCN0000011326	ND
DAPK2	23604	CDS	GTTACGACTTTGATGAGGAAT	TRCN0000001721	13
DAPK2	23604	CDS	CAGGAAACACTGGCAAATATC	TRCN0000195542	9
DAPK2	23604	3UTR	CCTGAGCACTTTGCAAGAGAG	TRCN0000199968	8
DAPK3	1613	CDS	CAACCCACGAATCAAGCTCAT	TRCN0000000519	32
DAPK3	1613	CDS	CGTTCACTACCTGCACTCTAA	TRCN0000055426	ND
DAPK3	1613	CDS	CGTCTGAAGGAGTACACCATC	TRCN0000009959	22
DBI	1622	CDS	GCTGTTCATCTATGGCCACTA	TRCN0000059518	6
DBI	1622	CDS	AGAGGAGGTTAGGCACCTTAA	TRCN0000059521	20
DBI	1622	CDS	TGCCATGAAAGCTTACATCAA	TRCN0000059522	3
DCK	1633	CDS	CCTTGAATTGGATGGAATCAT	TRCN0000194818	21
DCK	1633	CDS	AGACAGAGTGGACAATTTATC	TRCN0000009934	17
DCK	1633	CDS	GATGGTGCAATGTTCAAAGTA	TRCN0000009941	13
DCXR	51181	CDS	CCAAGACTATGCTGAACCGAA	TRCN0000038955	8
DCXR	51181	CDS	AGCGGGCAGTAACTAACCATA	TRCN0000038956	7
DCXR	51181	CDS	GATCCGAGTGAATGCAGTAAA	TRCN0000038958	1
DGUOK	1716	3UTR	CCTGACTTTCTGAAGCTAGAA	TRCN0000006074	5
DGUOK	1716	CDS	CTCTCCATCGAAGGCAACATT	TRCN0000006076	14
DGUOK	1716	CDS	CCACGTTTGTGAAGTTACTCA	TRCN0000195678	12
DHFR	1719	CDS	CCTGAGAAGAATCGACCTTTA	TRCN0000039000	3
DHFR	1719	CDS	CCAGGCCATCTTAAACTATTT	TRCN0000039001	32
DHFR	1719	CDS	CTTTCCAGAAGTCTAGATGAT	TRCN0000039003	26
DICER1	23405	CDS	GCTCGAAATCTTACGCAAATA	TRCN0000051258	7
DICER1	23405	CDS	CCACACATCTTCAAGACTTAA	TRCN0000051260	12
DICER1	23405	CDS	GCCAAGGAAATCAGCTAAATT	TRCN0000051261	8
DPP4	1803	CDS	GCCCAATTTAACGACACAGAA	TRCN0000050773	ND
DPP4	1803	CDS	CCAGAAGACAACCTTGACCAT	TRCN0000050774	ND
DPP4	1803	CDS	CCAATGCAACTTCCATACAAA	TRCN0000050775	ND
DPYS	1807	CDS	CAAGATGTTTATGGCCTATAA	TRCN0000046743	ND
DPYS	1807	CDS	CTAATGATGATCTAACCACAA	TRCN0000046744	ND
DPYS	1807	CDS	CACCACCATGATTATTGATTT	TRCN0000046745	ND
DRD4	1815	CDS	GCCCGTACTGTGCGGCCTCAA	TRCN0000014453	ND
DRD4	1815	CDS	CACTGTCTTCAACGCCGAGTT	TRCN0000014454	ND
DRD4	1815	CDS	GCTGCTCTACTGGGCCACGTT	TRCN0000014455	ND
EBP	10682	CDS	GCACCTAAGACTGGACAACTT	TRCN0000049393	19
EBP	10682	CDS	CACCCTCTCTACTTCTGGTTT	TRCN0000049395	27
EBP	10682	CDS	CTGGACAACTTTGTACCTAAT	TRCN0000049397	15
EDNRA	1909	3UTR	CCAGACAGATTGCTGATAATA	TRCN0000221147	ND
EDNRA	1909	CDS	CCGATGTGAATTACTTAGTTT	TRCN0000221148	ND
EDNRA	1909	CDS	GCTCAGGATCATTTACCAGAA	TRCN0000221150	ND
EGFR	1956	CDS	GCTGGATGATAGACGCAGATA	TRCN0000039634	13
EGFR	1956	3UTR	GCTGCTCTGAAATCTCCTTTA	TRCN0000121067	18
EGFR	1956	CDS	GCCACAAAGCAGTGAATTTAT	TRCN0000121068	17
ELANE	1991	CDS	TGTAAACTGGATCGACTCTAT	TRCN0000003683	ND
ELANE	1991	CDS	CAACGGGCTAATCCACGGAAT	TRCN0000003684	ND
ELANE	1991	3UTR	GCATCTGGCACAATAAACATT	TRCN0000003685	ND
EPHA2	1969	3UTR	CGGACAGACATATAGGATATT	TRCN0000006403	25
EPHA2	1969	CDS	CCATCAAGATGCAGCAGTATA	TRCN0000006405	26
EPHA2	1969	3UTR	GATAAGTTTCTATTCTGTCAG	TRCN0000195734	15
EPYC	1833	CDS	CTAGAGGACATTCGATTGGAT	TRCN0000153919	ND
EPYC	1833	CDS	GCACGAAGATACGTTCTGCAA	TRCN0000157581	ND
EPYC	1833	CDS	CTGCCAAAGAACACCGCTTAT	TRCN0000158054	ND
ERBB2	2064	3UTR	TGTCAGTATCCAGGCTTTGTA	TRCN0000039878	20
ERBB2	2064	CDS	GATCACAGGTTACCTATACAT	TRCN0000010342	37
ERBB2	2064	CDS	GAATATGTGAACCAGCCAGAT	TRCN0000039882	28
ERBB3	2065	CDS	CTTCGTCATGTTGAACTATAA	TRCN0000194972	13
ERBB3	2065	3UTR	CCTGTGCATGTGCTCTTATTG	TRCN0000199364	21
ERBB3	2065	CDS	CCACGGTATCTGGTCATAAAG	TRCN0000199993	19
ERBB4	2066	CDS	GCGCAGGAAACATCTATATTA	TRCN0000001411	24
ERBB4	2066	CDS	GCCGAGGATGAGTATGTGAAT	TRCN0000039691	35
ERBB4	2066	CDS	GATAACCAGCATTGAGCACAA	TRCN0000009836	44
ERCC2	2068	CDS	GCGTTTCCAGTCTGTCATCAT	TRCN0000021939	28
ERCC2	2068	CDS	CCAGTTCCAGATTCGTGAGAA	TRCN0000021941	23
ERCC2	2068	CDS	CCCATACTTCCTTGCTCGATA	TRCN0000021942	27
ERCC3	2071	CDS	GCCATTTCTAAGACTGCTGAA	TRCN0000022079	ND
ERCC3	2071	CDS	CCGGAAGCAAATGTCCTCATT	TRCN0000022080	ND
ERCC3	2071	CDS	GCCCTAAAGGAATATGCCATT	TRCN0000022081	ND
ETV6	2120	CDS	GCGCCACTACTACAAACTAAA	TRCN0000003853	26
ETV6	2120	3UTR	GTTGTTAGTATCATGGTGTTT	TRCN0000003854	12
ETV6	2120	CDS	CCATAAGAACAGAACAAACAT	TRCN0000003856	20
F2	2147	CDS	GCATGTCTGGAAGGTAACTGT	TRCN0000003632	ND
F2	2147	3UTR	GAACCAATCCCGTGAAAGAAT	TRCN0000003633	ND
F2	2147	CDS	GAAGTGGATACAGAAGGTCAT	TRCN0000003634	ND
FADS2	9415	CDS	CCGGTTCTTCATCACCTACAT	TRCN0000064753	10
FADS2	9415	CDS	CCACGGCAAGAACTCAAAGAT	TRCN0000064755	15
FADS2	9415	CDS	CCACCTGTCTGTCTACAGAAA	TRCN0000064757	2
FANCA	2175	CDS	GCCGACCTCAAGGTTTCTATA	TRCN0000118982	25
FANCA	2175	CDS	GCACAGGAAATGAGGATATTA	TRCN0000118983	40
FANCA	2175	CDS	CAGAGTTCTTTGTTGCTTGAA	TRCN0000118985	17
FDFT1	2222	CDS	CGCAACGCAGTGTGCATATTT	TRCN0000036324	32
FDFT1	2222	CDS	CCTACCTTTCGAGACTCAGAA	TRCN0000036325	25
FDFT1	2222	CDS	ACTTGCTACAAGTATCTCAAT	TRCN0000036327	8
FDPS	2224	CDS	CCCAGAGATAGGAGATGCTAT	TRCN0000036294	14
FDPS	2224	CDS	GTCCTGGAGTACAATGCCATT	TRCN0000036296	8
FDPS	2224	CDS	CCAGCAGTGTTCTTGCAATAT	TRCN0000036297	2
FER	2241	CDS	CGGCTGCTAAAGAACAAGAAA	TRCN0000002347	ND
FER	2241	CDS	GCCAAGGAACGATACGACAAA	TRCN0000002348	ND
FER	2241	CDS	CCACCTCCAGTAGTAAATTAT	TRCN0000002349	ND
FGFR1	2260	CDS	GAGATGGAGGTGCTTCACTTA	TRCN0000121106	20
FGFR1	2260	CDS	CCACAGAATTGGAGGCTACAA	TRCN0000121185	17
FGFR1	2260	3UTR	AGTGGCTTATTAATTCCGATA	TRCN0000121307	28
FGR	2268	3UTR	CCAGGTTTGAGGGAGAAGTTT	TRCN0000001593	ND
FGR	2268	CDS	CTTCCTTGATAGTGGCACCAT	TRCN0000001594	ND
FGR	2268	CDS	GCATGAATAAACGGGAAGTGT	TRCN0000001595	ND
FH	2271	CDS	CGCTGAAGTAAACCAGGATTA	TRCN0000052463	12
FH	2271	CDS	CCCAACGATCATGTTAATAAA	TRCN0000052465	4
FH	2271	CDS	GTGGTTATGTTCAACAAGTAA	TRCN0000052466	6
FIP1L1	81608	3UTR	GTACCAGAAGTAGATACTATA	TRCN0000074418	31
FIP1L1	81608	CDS	CGATGAAGAACGATACAGATA	TRCN0000074420	17
FIP1L1	81608	CDS	CGAATGGGACTTGAAGTTATA	TRCN0000074422	38
FKBP1A	2280	CDS	AGAGAGCCAAACTGACTATAT	TRCN0000005949	4
FKBP1A	2280	CDS	GCCAAACTGACTATATCTCCA	TRCN0000005951	5
FKBP1A	2280	CDS	GAGAGCCAAACTGACTATATC	TRCN0000005953	15
FKBP3	2287	CDS	CCACTTGGTTACAGCCTATAA	TRCN0000063539	2
FKBP3	2287	CDS	GATTCGTTTCTTGCAGAACAT	TRCN0000063541	5
FKBP3	2287	CDS	CACTACAAGATGGGACTGTTT	TRCN0000063538	4
FKBP4	2288	CDS	GAAGAAGCTCTATGCCAATAT	TRCN0000151216	3
FKBP4	2288	CDS	CGCAAGGACAAATTCTCCTTT	TRCN0000152465	13
FKBP4	2288	CDS	GCATGGAGAAAGGAGAACATT	TRCN0000152554	0
FKBP5	2289	CDS	CGAAGGAGCAACAGTAGAAAT	TRCN0000000235	5
FKBP5	2289	CDS	CCCTCGAATGCAACTCTCTTT	TRCN0000000237	3
FKBP5	2289	CDS	CAAACGGAAAGGAGAGGGATA	TRCN0000000238	26
FMO1	2326	CDS	CGAGTCCTGAAAGGTGTAAAT	TRCN0000064463	ND
FMO1	2326	CDS	CCTATTGACATCATTGTCTTT	TRCN0000064464	ND
FMO1	2326	CDS	CCCAGAAGATTATCCAAACTA	TRCN0000064465	ND
FPGS	2356	3UTR	CCAGTTTGACTATGCCGTCTT	TRCN0000045928	37
FPGS	2356	CDS	CTGTGCCTTCACGGAATGTAT	TRCN0000045929	25
FPGS	2356	CDS	TCAGACACAGTTGGAAGCCAT	TRCN0000045930	68
FPR1	2357	3UTR	TCCAGCTTCGTCTCACCTTGA	TRCN0000008291	ND
FPR1	2357	CDS	GCTGTCAGTTATGGGCTTATT	TRCN0000008292	ND
FPR1	2357	CDS	CGTCTTTACCATAGTGGACAT	TRCN0000008293	ND
FRK	2444	CDS	CCTAAGGAACGACCTACATTT	TRCN0000195487	21
FRK	2444	CDS	CCAGGTTCAATGGATCCAAAT	TRCN0000195605	21
FRK	2444	3UTR	TGATTGTACTTGGAGTAATTG	TRCN0000219689	173
FYN	2534	CDS	GCGATCAGCAAACATTCTAGT	TRCN0000003097	48
FYN	2534	CDS	GCCTATTCACTTTCTATCCGT	TRCN0000003099	62
FYN	2534	CDS	CTTACCGATCTGTCTGTCAAA	TRCN0000003100	57
GAK	2580	CDS	GAAGATGGCAAAGCGGTGATT	TRCN0000002156	10
GAK	2580	CDS	CCCGGATTTATTTCAAGTGAA	TRCN0000002157	6
GAK	2580	3UTR	CCGAAGGAACAGCTGATTCAT	TRCN0000199033	9
GC	2638	3UTR	GAATGATCTCTGATGACCTAA	TRCN0000118822	ND
GC	2638	CDS	CCTGTGAAAGTAATTCTCCAT	TRCN0000118823	ND
GC	2638	CDS	CCAAAGGAATATGCTAATCAA	TRCN0000118824	ND
GGH	8836	CDS	CCATGCACCTAATGCTGTGAA	TRCN0000051340	12
GGH	8836	CDS	GATGGCAAGATTGAGTTTATT	TRCN0000051341	3
GGH	8836	CDS	GTGCGAGAGTTGTACCAGTAA	TRCN0000051342	4
GLUL	2752	CDS	GCACACCTGTAAACGGATAAT	TRCN0000045628	29
GLUL	2752	CDS	GCATCGTGTGTGTGAAGACTT	TRCN0000045630	42
GLUL	2752	CDS	CCAGGAGAAGAAGGGTTACTT	TRCN0000045631	40
GNRHR	2798	CDS	CCAATGGTATGCTGGAGAGTT	TRCN0000008814	ND
GNRHR	2798	CDS	TGACGGTTACTTTCTTCCTTT	TRCN0000008815	ND
GNRHR	2798	CDS	GTTGCATTTGCCACTTCATTT	TRCN0000008816	ND
GPBAR1	151306	3UTR	TGCTGACTCCTACCAGAGCAT	TRCN0000011478	ND
GPBAR1	151306	CDS	CTACCTGTACCTCGAAGTCTA	TRCN0000011479	ND
GPBAR1	151306	CDS	CGTCTACTTGGCTCCCAACTT	TRCN0000011480	ND
GPR109A	338442	CDS	CGATCCAGAATGGCGGTGCAA	TRCN0000001648	154
GPR109A	338442	CDS	TGGACAACTATGTGAGGCGTT	TRCN0000001649	122
GPR109A	338442	CDS	CCGAGATGACTTCATTGTCAA	TRCN0000001650	100
GPR44	11251	3UTR	GCTTCTATTAGCCAGTCTTTA	TRCN0000011580	ND
GPR44	11251	CDS	GCGCATTATGTGCTACTACAA	TRCN0000011581	ND
GPR44	11251	CDS	GCCCTTCTTCACCTACTTCTT	TRCN0000011582	ND
GRB2	2885	CDS	CGGCTTCATTCCCAAGAACTA	TRCN0000029371	10
GRB2	2885	CDS	GATCTACATCTGTCTCCAGAA	TRCN0000029372	8
GRB2	2885	CDS	CAGATATTCCTGCGGGACATA	TRCN0000029373	9
GRIN1	2902	CDS	CCTGACTATTCTGGTCAAGAA	TRCN0000063368	ND
GRIN1	2902	CDS	CCCTAATGACAGGAAGATCAT	TRCN0000063369	ND
GRIN1	2902	CDS	GCAGTACCATCCCACTGATAT	TRCN0000063370	ND
GSR	2936	CDS	CACTGATGATACGGCATGATA	TRCN0000046424	1
GSR	2936	CDS	CGCCTGAATGCCATCTATCAA	TRCN0000046425	1
GSR	2936	CDS	AGACCTATTCAACGAGCTTTA	TRCN0000046427	1
GSTA1	2938	CDS	GAGTAGAGTTTGAAGAGAAAT	TRCN0000159861	ND
GSTA1	2938	CDS	CATGGACAAGACTACCTTGTT	TRCN0000160709	ND
GSTA1	2938	CDS	GCAGCTGGAGTAGAGTTTGAA	TRCN0000163660	ND
HCK	3055	CDS	CCAGGTCGGAGGCAATACATT	TRCN0000009968	28
HCK	3055	CDS	CAACAGCAACACACCAGGAAT	TRCN0000009969	86
HCK	3055	CDS	CAGGGAGATACCGTGAAACAT	TRCN0000009971	ND
HDAC1	3065	3UTR	CGTTCTTAACTTTGAACCATA	TRCN0000004814	25
HDAC1	3065	CDS	CCTAATGAGCTTCCATACAAT	TRCN0000195103	14
HDAC1	3065	CDS	CGGTTAGGTTGCTTCAATCTA	TRCN0000195467	4
HDAC10	83933	3UTR	CACCGCAGAAATGACACCGCA	TRCN0000004859	ND
HDAC10	83933	CDS	CCTGTACCTCTTAGATGGGAT	TRCN0000004860	ND
HDAC10	83933	CDS	GTGTTCAACAACGTGGCCATA	TRCN0000004861	ND
HDAC11	79885	CDS	GCGCTATCTTAATGAGCTCAA	TRCN0000017753	21
HDAC11	79885	CDS	GTTTCTGTTTGAGCGTGTGGA	TRCN0000197158	17
HDAC11	79885	CDS	CCCGACGTGGTGGTATACAAT	TRCN0000199149	11
HDAC2	3066	3UTR	CAGTCTCACCAATTTCAGAAA	TRCN0000004819	7
HDAC2	3066	CDS	GCAAATACTATGCTGTCAATT	TRCN0000004823	13
HDAC2	3066	CDS	CAGACTGATATGGCTGTTAAT	TRCN0000195198	14
HDAC3	8841	CDS	GCACCTAGTGTCCAGATTCAT	TRCN0000004828	2
HDAC3	8841	CDS	CAAGAGTCTTAATGCCTTCAA	TRCN0000194993	4
HDAC3	8841	3UTR	GATAGCTATCTGGGACATTAT	TRCN0000196267	3
HDAC4	9759	3UTR	CGACTCATCTTGTAGCTTATT	TRCN0000004829	32
HDAC4	9759	CDS	CGTGGGTTTCAACGTCAACAT	TRCN0000004830	57
HDAC4	9759	CDS	GCCAAAGATGACTTCCCTCTT	TRCN0000004832	29
HDAC5	10014	CDS	GCTAGAGAAAGTCATCGAGAT	TRCN0000004835	38
HDAC5	10014	CDS	GCTCAAGAATGGATTTGCCAT	TRCN0000004836	41
HDAC5	10014	CDS	GCCGGGTTTGATGCTGTTGAA	TRCN0000004838	41
HDAC6	10013	3UTR	CATCCCATCCTGAATATCCTT	TRCN0000004839	36
HDAC6	10013	CDS	GCCTACGAGTTTAACCCAGAA	TRCN0000004840	38
HDAC6	10013	CDS	CGGTAATGGAACTCAGCACAT	TRCN0000004842	20
HDAC7	51564	3UTR	TCCACACAGAAATGTGAACTT	TRCN0000004844	35
HDAC7	51564	3UTR	CAAGTAGTTGGAACCAGAGAA	TRCN0000195442	20
HDAC7	51564	CDS	GCTTCTCGTGAGCTAAAGAAT	TRCN0000197001	35
HDAC8	55869	CDS	GCATTCTTTGATTGAAGCATA	TRCN0000004850	33
HDAC8	55869	CDS	GCGTATTCTCTACGTGGATTT	TRCN0000004851	13
HDAC8	55869	CDS	CCGAATCCAACAAATCCTCAA	TRCN0000004852	32
HDAC9	9734	CDS	CAAACTGCTTTCGAAATCTAT	TRCN0000195059	3
HDAC9	9734	3UTR	GAGCAGTTAATAGGCTTTAAA	TRCN0000196384	10
HDAC9	9734	CDS	GCTCCAGGATTTGTAATTAAA	TRCN0000196797	19
HDC	3067	3UTR	GCAGAGTCTGAGGATATACTT	TRCN0000078448	ND
HDC	3067	CDS	GCCGACTCCTTCACCTTTAAT	TRCN0000078449	ND
HDC	3067	CDS	GCCACTATCCAGGACAAGTTA	TRCN0000078450	ND
HIST1H4I	8294	CDS	GTTGAAGGTGTTCCTGGAGAA	TRCN0000106771	74
HIST1H4I	8294	CDS	CCGCGGAGTGTTGAAGGTGTT	TRCN0000106773	89
HIST1H4I	8294	CDS	GAAGCGCATTTCTGGCCTCAT	TRCN0000106774	75
HMGCR	3156	CDS	GCAGTGATAAAGGAGGCATTT	TRCN0000046448	79
HMGCR	3156	CDS	CCCTCGATGCTCTTGTTGAAT	TRCN0000046451	66
HMGCR	3156	CDS	CCTGCTGCTATAAATTGGATA	TRCN0000046452	62
HPRT1	3251	CDS	GCTATTGTAATGACCAGTCAA	TRCN0000035049	31
HPRT1	3251	CDS	CCAGGTTATGACCTTGATTTA	TRCN0000035050	5
HPRT1	3251	CDS	CCAGACTTTGTTGGATTTGAA	TRCN0000035051	26
HRH1	3269	CDS	GCTCTGGTTCTATGCCAAGAT	TRCN0000009063	38
HRH1	3269	CDS	CGTCGTCATGCCTATGAACAT	TRCN0000009065	54
HRH1	3269	3UTR	CCCTGGAAATTCTGCCTTATT	TRCN0000011675	34
HRH2	3274	CDS	GCCATCAATGAGGTGTTAGAA	TRCN0000009066	ND
HRH2	3274	CDS	GCCAAGAGGATCAATCACATT	TRCN0000009067	ND
HRH2	3274	CDS	CCGCAACCTGACCAATTGTTT	TRCN0000009068	ND
HSP90AA1	3320	CDS	GTTATCCTACACCTGAAAGAA	TRCN0000001025	33
HSP90AA1	3320	CDS	TCATCAATACTTTCTACTCGA	TRCN0000001027	62
HSP90AA1	3320	CDS	GAAGGATGGTGACAAGAAGAA	TRCN0000001028	46
HSPA4	3308	CDS	CCACTGCATTTGACACGACAT	TRCN0000005945	1
HSPA4	3308	CDS	GCCTTCGGATTCAGACAAGAA	TRCN0000005946	1
HSPA4	3308	CDS	CCAATCGAGAATCAGCTATTA	TRCN0000005947	0
HSPA8	3312	CDS	GCCCGATTTGAAGAACTGAAT	TRCN0000221649	ND
HSPA8	3312	CDS	GCAACTGTTGAAGATGAGAAA	TRCN0000221650	ND
HSPA8	3312	CDS	CCAAGACTTCTTCAATGGAAA	TRCN0000221652	ND
HUWE1	10075	CDS	CCACACTTTCACAGATACTAT	TRCN0000073304	31
HUWE1	10075	CDS	GCTCCCACTATAACCTCACTT	TRCN0000073305	32
HUWE1	10075	CDS	CGACGAGAACTAGCACAGAAT	TRCN0000073306	26
IGF1R	3480	CDS	CATGTACTGCATCCCTTGTGA	TRCN0000018331	17
IGF1R	3480	CDS	GAGACAGAGTACCCTTTCTTT	TRCN0000121135	12
IGF1R	3480	CDS	CTTCGAGATGACCAATCTCAA	TRCN0000121193	8
IKBKB	3551	CDS	CCAGCCAAGAAGAGTGAAGAA	TRCN0000018916	12
IKBKB	3551	CDS	GCTGGTTCATATCTTGAACAT	TRCN0000018917	8
IKBKB	3551	CDS	CGGAAGTACCTGAACCAGTTT	TRCN0000018918	29
IL2RA	3559	CDS	CCTCGTCACAACAACAGATTT	TRCN0000059163	ND
IL2RA	3559	CDS	CCTCAACCTGAAGAACAGAAA	TRCN0000059164	ND
IL2RA	3559	CDS	GCCACAGAGAGAATTTATCAT	TRCN0000059165	ND
IL2RB	3560	CDS	CCAGTTCACATGCTTCTACAA	TRCN0000058753	ND
IL2RB	3560	CDS	CTTCATCATCTTAGTGTACTT	TRCN0000058754	ND
IL2RB	3560	CDS	CCAGGGTTACTTCTTCTTCCA	TRCN0000058755	ND
IL2RG	3561	CDS	GCTAGAACTGAACTGGAACAA	TRCN0000058468	ND
IL2RG	3561	CDS	GACTGAACAATCAGTGGATTA	TRCN0000058469	ND
IL2RG	3561	CDS	ACGACAATTCTGACGCCCAAT	TRCN0000058470	ND
IMPDH1	3614	CDS	CCAGGATTCATAGACTTCATA	TRCN0000026530	ND
IMPDH1	3614	CDS	CGGAAGGTCAAGAAGTTTGAA	TRCN0000026547	ND
IMPDH1	3614	CDS	CCTGAAGAAGAACCGAGACTA	TRCN0000026570	ND
INSR	3643	CDS	GCTCTGTTACTTGGCCACTAT	TRCN0000000379	14
INSR	3643	3UTR	CCTATACATTTCTGTTCATCT	TRCN0000194847	15
INSR	3643	CDS	GCGCATGTGCTGGCAATTCAA	TRCN0000199622	12
ITGA2B	3674	CDS	CCTCAGAAGCTATCCCTAAAT	TRCN0000057758	21
ITGA2B	3674	CDS	CTGCTCTACATCCTGGATATA	TRCN0000057760	22
ITGA2B	3674	CDS	CTGGTGCAAGATTCACTGAAT	TRCN0000057762	23
ITGB3	3690	CDS	GTCGTCAGATTCCAGTACTAT	TRCN0000003234	2
ITGB3	3690	CDS	CCACGTCTACCTTCACCAATA	TRCN0000003235	6
ITGB3	3690	3UTR	CCTTAGCCTTTGTCCCAGAAT	TRCN0000003236	11
JAK1	3716	CDS	GAGACTTCCATGTTACTGATT	TRCN0000003102	9
JAK1	3716	CDS	GACAGTCACAAGACTTGTGAA	TRCN0000121215	8
JAK1	3716	CDS	CGTTCTCTACTACGAAGTGAT	TRCN0000121275	11
JAK2	3717	CDS	CACAGTTTGAAGAGAGACATT	TRCN0000003179	29
JAK2	3717	CDS	GCTTTGTCTTTCGTGTCATTA	TRCN0000003180	29
JAK2	3717	CDS	GCAGAATTAGCAAACCTTATA	TRCN0000003181	19
KCNA5	3741	CDS	CCTAGAGAAGTGTAACGTCAA	TRCN0000044163	ND
KCNA5	3741	CDS	GTGTGGCTTATCTTCGAGTAT	TRCN0000044164	ND
KCNA5	3741	CDS	GCTGACAACCAGGGAACCCAT	TRCN0000044166	ND
KCND3	3752	CDS	CCCTGTTATCTGTACGAACCT	TRCN0000045019	ND
KCND3	3752	CDS	CGTCGTAGTAAGAAGACCACA	TRCN0000045021	ND
KCND3	3752	CDS	CGACAACGACTCGGAGAACAA	TRCN0000045022	ND
KIF11	3832	CDS	GCGCCCATTCAATAGTAGAAT	TRCN0000116498	21
KIF11	3832	CDS	CCGATAAGATAGAAGATCAAA	TRCN0000116499	66
KIF11	3832	CDS	GCCAATGTTGTGAGGCTTCAA	TRCN0000116501	34
KNTC1	9735	CDS	GCTGAGTTTATGGGATATTTA	TRCN0000117932	8
KNTC1	9735	CDS	CGTGCTGAGTTTATGGGATAT	TRCN0000117935	23
KNTC1	9735	CDS	GCCCTTGAGATGGTTCCTTTA	TRCN0000117936	23
KRAS	3845	CDS	GAGGGCTTTCTTTGTGTATTT	TRCN0000033260	13
KRAS	3845	CDS	CCTATGGTCCTAGTAGGAAAT	TRCN0000033262	26
KRAS	3845	3UTR	CAGTTGAGACCTTCTAATTGG	TRCN0000010369	12
LACTB	114294	CDS	GCAGGGAAACTGGATCTTGAT	TRCN0000046623	16
LACTB	114294	CDS	CCGGGCATAGTGGTTGGAGTT	TRCN0000046626	56
LACTB	114294	CDS	CAAACCAGAAACAATGGTTAT	TRCN0000046627	44
LCK	3932	3UTR	GCACACATCAGGAGTTCAATA	TRCN0000001598	47
LCK	3932	CDS	AGCCATTAACTACGGGACATT	TRCN0000001599	83
LCK	3932	CDS	GACAGCGCCAGAAGCCATTAA	TRCN0000010176	75
LIPF	8513	CDS	CCAGCCACAATCGACTTCATT	TRCN0000051138	ND
LIPF	8513	CDS	TGGATGTGTATCTATCACATA	TRCN0000051140	ND
LIPF	8513	CDS	CCAGAAGAAACTTGTACTATT	TRCN0000051141	ND
LOX	4015	CDS	CCAAGGGACATCAGATTTCTT	TRCN0000045989	16
LOX	4015	CDS	CTGCACAATTTCACCGTATTA	TRCN0000045990	20
LOX	4015	CDS	CGACAACCCTTATTACAACTA	TRCN0000045991	4
LSS	4047	CDS	CCGGAACATTCTTCACAAGAA	TRCN0000045479	14
LSS	4047	CDS	CACGAGCTACAGGAACATCTT	TRCN0000045482	13
LSS	4047	CDS	GCAGAAGCTGTATGAACACAT	TRCN0000045481	12
LTA4H	4048	CDS	CCCTGCTACCTGATTGCTTTA	TRCN0000050865	13
LTA4H	4048	CDS	CCTTCTGTGAAATTAACCTAT	TRCN0000050866	10
LTA4H	4048	CDS	CGCAATTCCTTTGGCGCTAAA	TRCN0000050867	2
LTB4R	1241	CDS	TCTCAAGTTAAACGAACTGAA	TRCN0000014449	53
LTB4R	1241	CDS	CGCACAGTAGTGCCCTGGAAA	TRCN0000014450	56
LTB4R	1241	CDS	GCGCTCTGTCACTGCCCTGAT	TRCN0000014451	80
LYN	4067	CDS	GAGTGACGATGGAGTAGATTT	TRCN0000197144	ND
LYN	4067	CDS	AGACTCAACCAGTACGTAATA	TRCN0000219886	ND
LYN	4067	3UTR	GCATGTGTATGAGACTATTTA	TRCN0000219887	ND
MAD1L1	8379	CDS	GCTTGCCTTGAAGGACAAGAA	TRCN0000006559	66
MAD1L1	8379	CDS	CCTGAGATCTTTGAACAACTT	TRCN0000006560	67
MAD1L1	8379	CDS	AGCGATTGTGAAGAACATGAA	TRCN0000006561	48
MAD2L1BP	9587	CDS	CGCAGGAACCTCTCAACGCTT	TRCN0000122509	ND
MAD2L1BP	9587	CDS	GCCTCCCAGATAGAACTACTT	TRCN0000122812	ND
MAD2L1BP	9587	CDS	GTTTCGACCCAAGCTCAACTA	TRCN0000142101	ND
MAOB	4129	CDS	CCATGAGATGTATGAGGCTAA	TRCN0000046018	ND
MAOB	4129	CDS	CCCAGAATCGTATCTTGAGAT	TRCN0000046019	ND
MAOB	4129	CDS	GCCAGTGGACAGGATTTACTT	TRCN0000046020	ND
MAP2K1	5604	CDS	GCTTCTATGGTGCGTTCTACA	TRCN0000002329	8
MAP2K1	5604	CDS	GAGGGAGAAGCACAAGATCAT	TRCN0000002331	17
MAP2K1	5604	CDS	AGTTAGCATTGCTGTAATAAA	TRCN0000219684	10
MAP2K4	6416	CDS	CAACTTGTGCCTTACGAAGGA	TRCN0000010495	12
MAP2K4	6416	CDS	CCAAAGTGGAATAGTGTATTT	TRCN0000039914	12
MAP2K4	6416	CDS	CCCAATCCTACAGGAGTTCAA	TRCN0000039916	16
MAPK8	5599	3UTR	GAGTCGGTTAGTCATTGATAG	TRCN0000001055	16
MAPK8	5599	CDS	CAGTAAGGACTTACGTTGAAA	TRCN0000194860	13
MAPK8	5599	CDS	GTGTCTTCAATGTCAACAGAT	TRCN0000196850	9
MAPK9	5601	3UTR	GCTGTCGATGATAGGTTAGAA	TRCN0000000943	4
MAPK9	5601	CDS	CTAACTTATGTCAGGTTATTC	TRCN0000194759	1
MAPK9	5601	3UTR	GCTTCTGAAGTTATCTCTTAA	TRCN0000196315	8
MARK2	2011	3UTR	TGCACAGAGTATTTCGCCTAA	TRCN0000001581	28
MARK2	2011	CDS	GTGGCGGAGAGGTATTTGATT	TRCN0000001583	29
MARK2	2011	CDS	AGATGATGAACTAAAGCCTTA	TRCN0000001584	27
MCL1	4170	3UTR	GCTGTGTTAAACCTCAGAGTT	TRCN0000005514	ND
MCL1	4170	CDS	GCAGAAAGTATCACAGACGTT	TRCN0000005515	ND
MCL1	4170	CDS	GCTGGAGATTATCTCTCGGTA	TRCN0000005516	ND
MGAM	8972	3UTR	CCACGTTTGTAATCATAGAAT	TRCN0000049573	22
MGAM	8972	CDS	CCAGCCAGAATACGATGCAAA	TRCN0000049574	7
MGAM	8972	CDS	GCTGCTTCTTTGACCTACCAA	TRCN0000049576	7
MGEA5	10724	CDS	CCAGAAACTTTCCTTGCTAAT	TRCN0000134040	27
MGEA5	10724	CDS	GATAGAGTTCATCTATGCGAT	TRCN0000134474	39
MGEA5	10724	3UTR	CCCTCAGGTCAGTTGTTTAAT	TRCN0000136438	37
MKNK2	2872	CDS	CCTAGAGCTGATTGAGTTCTT	TRCN0000006098	10
MKNK2	2872	CDS	CCTGGGCGTCATCTTGTATAT	TRCN0000006099	16
MKNK2	2872	3UTR	CATGTGTTAATGTTACGATGT	TRCN0000194776	13
MLL	4297	CDS	GCACTGTTAAACATTCCACTT	TRCN0000005954	78
MLL	4297	CDS	CGCCTAAAGCAGCTCTCATTT	TRCN0000005956	92
MLL	4297	CDS	GCCTCCATCAACAGAAAGGAT	TRCN0000005957	81
MLNR	2862	CDS	CCAATCCTCTACAACCTCATT	TRCN0000008897	ND
MLNR	2862	CDS	GAGCGCATCTATCAACCCAAT	TRCN0000008898	ND
MLNR	2862	CDS	CTTCCACGTTGGCAGAATCAT	TRCN0000008899	ND
MMAB	326625	CDS	CCGTGGGAACTACAGATGAAT	TRCN0000083905	9
MMAB	326625	CDS	CGGGAGGCTCACTTAAAGTAT	TRCN0000083906	5
MMAB	326625	CDS	GCTCTGGAATTAGTCACAGAA	TRCN0000083907	14
MME	4311	CDS	CCAGGCAATTTCAGGATTATT	TRCN0000046823	8
MME	4311	CDS	GCCAGATTGATTCGTCAGGAA	TRCN0000046824	3
MME	4311	CDS	GCATGGTCATAGGACACGAAA	TRCN0000046826	7
MMP13	4322	CDS	CCGATGTAACTCCTCTGAATT	TRCN0000051623	ND
MMP13	4322	CDS	CCGAGGAGAAACAATGATCTT	TRCN0000051624	ND
MMP13	4322	CDS	CGAACTCTTAAATGGTCCAAA	TRCN0000051625	ND
MMP3	4314	3UTR	AGGCACAATATGGGCACTTTA	TRCN0000003339	1
MMP3	4314	CDS	AGGATACAACAGGGACCAATT	TRCN0000003341	13
MMP3	4314	CDS	TGATGATGAACAATGGACAAA	TRCN0000003342	5
MMP7	4316	CDS	CGTCATAGAAATAATGCAGAA	TRCN0000051843	12
MMP7	4316	CDS	CCTACCTATAACTGGAATGTT	TRCN0000051844	5
MMP7	4316	CDS	CGTATCATATACTCGAGACTT	TRCN0000051846	14
MOAP1	64112	3UTR	GCCTATTTAAAGTCTCCTAAA	TRCN0000159342	49
MOAP1	64112	CDS	CAGGCAATATTGGAAGGTAAT	TRCN0000160351	41
MOAP1	64112	CDS	CAGGCTCTTGAGGAGGTATTT	TRCN0000166735	20
MTHFS	10588	CDS	CCAGAGCAATCACATGGATAT	TRCN0000045333	18
MTHFS	10588	CDS	CGAAGACTCGTCAACAGCTTA	TRCN0000045334	5
MTHFS	10588	CDS	CTACTATGATGCCTATCTGAA	TRCN0000045336	33
MTNR1A	4543	CDS	GCTGCCTCAATGCCATTATAT	TRCN0000009184	ND
MTNR1A	4543	CDS	GCTGATGTCGATATTTAACAA	TRCN0000009185	ND
MTNR1A	4543	CDS	CCACTGATGACCAACAATAAT	TRCN0000009186	ND
MTOR	2475	CDS	GCAACCCTTCTTTGACAACAT	TRCN0000221543	ND
MTOR	2475	CDS	GCTGTGCTACACTACAAACAT	TRCN0000221544	ND
MTOR	2475	CDS	CCCGGATCATTCACCCTATTG	TRCN0000199323	20
MYLK2	85366	CDS	CAACAGACAAGGCACCTAAAG	TRCN0000195313	44
MYLK2	85366	CDS	GCTGGAGATTGAGGTCATGAA	TRCN0000197049	20
MYLK2	85366	3UTR	GAAAGGCTGCAACGCTGATTC	TRCN0000219654	17
MYST4	23522	CDS	CCCTTGTAGAAACAATATGAA	TRCN0000222164	ND
MYST4	23522	CDS	CCCAAACGTATGCGTCGTAAA	TRCN0000222165	ND
MYST4	23522	CDS	GCACGGACTTTAACGATGCAA	TRCN0000222166	ND
NAT2	10	CDS	CCACAATGTTAGGAGGGTATT	TRCN0000034909	ND
NAT2	10	CDS	AGTTGGGCTTAGAGGCTATTT	TRCN0000034911	ND
NAT2	10	CDS	CTGGTGATGGATCCCTTACTA	TRCN0000034912	ND
NCOA2	10499	CDS	GCACTCTTGTTGCTGCACAAA	TRCN0000019639	17
NCOA2	10499	CDS	CCAGGAATGATGGGTAATCAA	TRCN0000019640	31
NCOA2	10499	CDS	GCACAGGAAATAGCCATAGTT	TRCN0000019642	22
NEK2	4751	3UTR	GCCATGCCTTTCTGTATAGTA	TRCN0000000948	11
NEK2	4751	CDS	CGTTACTCTGATGAATTGAAT	TRCN0000000950	22
NEK2	4751	CDS	GCAGACGAGCAAAGAAGAAAT	TRCN0000000951	29
NISCH	11188	CDS	GTGGAGATAAGTCACTGTGAT	TRCN0000161240	87
NISCH	11188	CDS	CGACTACAACAACAGCCCTTT	TRCN0000162814	251
NISCH	11188	CDS	GCCTGTTGACAAGGACTTCTA	TRCN0000162969	ND
NMNAT1	64802	CDS	GCAGATTTATTGGAGTCCTTT	TRCN0000035469	ND
NMNAT1	64802	CDS	GAAACACAAGATTCTAGTCAA	TRCN0000035470	ND
NMNAT1	64802	CDS	GTGGAAGTTGATACATGGGAA	TRCN0000035471	ND
NPC1L1	29881	CDS	GAGCAGTTCCATAAGTATCTT	TRCN0000159815	ND
NPC1L1	29881	CDS	CAGCTTTGAAGGTTCTATCAA	TRCN0000160129	ND
NPC1L1	29881	CDS	CCTGATCCTATTACAGAAGAT	TRCN0000160294	ND
NQO1	1728	CDS	CGAGTGTTCATAGGAGAGTTT	TRCN0000003767	19
NQO1	1728	CDS	TGGAAGAAACGCCTGGAGAAT	TRCN0000003768	10
NQO1	1728	CDS	AGACCTTGTGATATTCCAGTT	TRCN0000003769	21
NR1H4	9971	CDS	GCCTCTGGATACCACTATAAT	TRCN0000021604	ND
NR1H4	9971	CDS	GCCTGACTGAATTACGGACAT	TRCN0000021605	ND
NR1H4	9971	CDS	CCCAAGTTCAACCACAGATTT	TRCN0000021606	ND
NR1I2	8856	CDS	GCCTTGATCAAGCGGAAGAAA	TRCN0000021619	ND
NR1I2	8856	CDS	CGAGCTGTGTCAACTGAGATT	TRCN0000021620	ND
NR1I2	8856	CDS	CGGCATGAAGAAGGAGATGAT	TRCN0000021621	ND
NR1I3	9970	CDS	GCCACAGGCTACCACTTTAAT	TRCN0000021634	58
NR1I3	9970	CDS	GCAAGTCATCAAGTTTACTAA	TRCN0000021635	59
NR1I3	9970	CDS	GACTCTGCAAAGCTACATCAA	TRCN0000021637	68
NR3C1	2908	CDS	CGGTGGCAATGTGAAATTGTA	TRCN0000222127	ND
NR3C1	2908	CDS	CCTACATCAAAGAGCTAGGAA	TRCN0000222128	ND
NR3C1	2908	CDS	GAAGTGTTATATGCAGGATAT	TRCN0000222129	ND
NSMCE1	197370	CDS	GCCAAGTACTTCCAGTCGAAT	TRCN0000073228	ND
NSMCE1	197370	CDS	CCCATTTATGCGTTGGTGAAT	TRCN0000073229	ND
NSMCE1	197370	CDS	TGGTGAATCTTGCTACAACTT	TRCN0000073230	ND
NTRK1	4914	CDS	TATCTACAGCACCGACTATTA	TRCN0000001992	ND
NTRK1	4914	CDS	TGCCTTCATGGACAACCCTTT	TRCN0000001993	ND
NTRK1	4914	CDS	TGGCATGAGCAGGGATATCTA	TRCN0000001994	ND
OAT	4942	CDS	CCCAACCAGTTACGATGGTTT	TRCN0000034849	9
OAT	4942	CDS	GCTACATCTGTTGCAACTAAA	TRCN0000034852	6
OAT	4942	CDS	CGACTTCGAGATAATGGACTT	TRCN0000034853	7
OGFR	11054	CDS	CGGCTGTTTCATTGAGGACAT	TRCN0000063643	ND
OGFR	11054	CDS	CCTTGAGGACAATCACTCCTA	TRCN0000063644	ND
OGFR	11054	CDS	CATGTGTAGGTATCGGCACAA	TRCN0000063645	ND
OPRL1	4987	3UTR	GCAAATGCACTTCCTACAGAT	TRCN0000009269	ND
OPRL1	4987	CDS	GCCACCAATATTTACATCTTT	TRCN0000009270	ND
OPRL1	4987	CDS	GCGCTGTGCAAGACAGTCATT	TRCN0000009271	ND
OXTR	5021	3UTR	GCTGGCTTCTTTACAGAAATT	TRCN0000009457	ND
OXTR	5021	CDS	GCGCCTCTTCTTCTTCATGAA	TRCN0000009458	ND
OXTR	5021	CDS	CTACGGCCTTATCAGCTTCAA	TRCN0000009459	ND
P2RX1	5023	CDS	GCACTACTACAAGCAGAAGAA	TRCN0000044918	ND
P2RX1	5023	CDS	CGTAATAAGAAGGTGGGCGTT	TRCN0000044919	ND
P2RX1	5023	CDS	CGTGGTCATGACCAATTTCAT	TRCN0000044921	ND
P2RY1	5028	3UTR	CCCTCTTTAACTTTCTAGTTT	TRCN0000009461	ND
P2RY1	5028	CDS	CGGCTGTCTACATCTTGGTAT	TRCN0000009462	ND
P2RY1	5028	CDS	GCTTTCAATGACAGGGTTTAT	TRCN0000009463	ND
P2RY4	5030	CDS	CCTGAAGAGTTTGACCACTAT	TRCN0000014053	ND
P2RY4	5030	CDS	GCCCACCCTCATCTACTATTA	TRCN0000014054	ND
P2RY4	5030	CDS	GCATTGTCAGACACCTTGTAT	TRCN0000014055	ND
PAM	5066	3UTR	CCTTTCCCTTTAGCACGTTTA	TRCN0000078123	11
PAM	5066	CDS	CCGTAGTTCCTATTGATTCAT	TRCN0000078126	12
PAM	5066	CDS	GCCTTTAATTGCTGGCATGTA	TRCN0000078127	11
PCTP	58488	3UTR	GCCTTCTTCTACAGTTCAATA	TRCN0000147488	9
PCTP	58488	CDS	GACATCTATATGGACTCAGAT	TRCN0000148194	20
PCTP	58488	CDS	CCCATGTCCAACAGAGACTAT	TRCN0000180273	3
PDE11A	50940	CDS	CGCTGTACTTTGAGAGGAGAA	TRCN0000048923	ND
PDE11A	50940	CDS	GCGTCAGTTCTTTCTGGAATT	TRCN0000048924	ND
PDE11A	50940	CDS	GCATGGAGAAACGGTCAACAT	TRCN0000048925	ND
PDE1A	5136	3UTR	CCACATAAATAACAGCTGTAA	TRCN0000048748	ND
PDE1A	5136	CDS	CCATGAGTGATGGGTCCTATT	TRCN0000048749	ND
PDE1A	5136	CDS	GCCTGAAAGGAATACTAAGAT	TRCN0000048750	ND
PDE3A	5139	3UTR	GCTCCACAATTTAGTAACATT	TRCN0000048783	ND
PDE3A	5139	CDS	GCCGTATTCTTAGTCAGGTAT	TRCN0000048784	ND
PDE3A	5139	CDS	CCTCTGATTATGAAACCAATA	TRCN0000048785	ND
PDGFRB	5159	CDS	GCTCACCATCATCTCCCTTAT	TRCN0000001997	ND
PDGFRB	5159	CDS	CCAAAGGAGGACCCATCTATA	TRCN0000001998	ND
PDGFRB	5159	3UTR	CCCTCAGTCTTAATCCATCCA	TRCN0000001999	ND
PEBP1	5037	CDS	GTGGTCAACATGAAGGGCAAT	TRCN0000059053	10
PEBP1	5037	CDS	TGGGATGACTATGTGCCCAAA	TRCN0000059054	26
PEBP1	5037	CDS	CGAGCAGGACAGGCCGCTAAA	TRCN0000059057	2
PGR	5241	3UTR	CATCTAACAAATCATCGACTT	TRCN0000003321	ND
PGR	5241	CDS	GCTGCACAATTACCCAAGATA	TRCN0000003322	ND
PGR	5241	CDS	GCTACGAAGTCAAACCCAGTT	TRCN0000003323	ND
PIK3CA	5290	CDS	CCAGATGTATTGCTTGGTAAA	TRCN0000195203	24
PIK3CA	5290	3UTR	GCATTAGAATTTACAGCAAGA	TRCN0000196582	37
PIK3CA	5290	CDS	GAATTGGAGATCGTCACAATA	TRCN0000196795	21
PIM2	11040	3UTR	CCAGTCATTAAAGTCCAGTAT	TRCN0000001627	28
PIM2	11040	CDS	GCCCAGGATCTCTTTGACTAT	TRCN0000001628	43
PIM2	11040	CDS	GATGAACCCTACACTGACTTT	TRCN0000001629	13
PLG	5340	3UTR	GCTGGAAATAACTGGCAGTAA	TRCN0000072313	ND
PLG	5340	CDS	CCCAGTATCCACGGAACAATT	TRCN0000072314	ND
PLG	5340	CDS	GCTCCCTGTGATTGAGAATAA	TRCN0000072315	ND
PLK1	5347	CDS	CGAGCTGCTTAATGACGAGTT	TRCN0000121073	13
PLK1	5347	CDS	GCTCATCTTGTGCCCACTGAT	TRCN0000121324	15
PLK1	5347	CDS	CCCGAGGTGCTGAGCAAGAAA	TRCN0000121325	8
PLK4	10733	CDS	CGTTGGTTGCTCACAGGTTAA	TRCN0000002371	32
PLK4	10733	3UTR	GAACACCTGACTTTGCTCTTA	TRCN0000002372	33
PLK4	10733	CDS	GACCTTATTCACCAGTTACTT	TRCN0000121260	28
PMAIP1	5366	3UTR	GCATTGTTGTTGTTGCTGTTT	TRCN0000150555	24
PMAIP1	5366	CDS	CTCAGGAGATTTGGAGACAAA	TRCN0000153637	30
PMAIP1	5366	CDS	GCAGAAACTTCTGAATCTGAT	TRCN0000151034	28
PML	5371	CDS	CACCCGCAAGACCAACAACAT	TRCN0000003866	7
PML	5371	CDS	GTGTACCGGCAGATTGTGGAT	TRCN0000003868	13
PML	5371	CDS	GTGTACGCCTTCTCCATCAAA	TRCN0000003869	24
PNPLA6	10908	3UTR	CTCCTGCTGCTATGCCTGTGA	TRCN0000048878	52
PNPLA6	10908	CDS	GCCCTCTGAAGTGCTTTATAT	TRCN0000048881	54
PNPLA6	10908	CDS	GCAGAGATTGTGTCCCGGATT	TRCN0000048882	44
POLH	5429	CDS	GCTTATTTCAATGGCTCGATT	TRCN0000053008	55
POLH	5429	CDS	GCCGTATCTCATCAAGGCAAA	TRCN0000053009	77
POLH	5429	CDS	CCCTTCATCTTCTACAGACAT	TRCN0000053010	57
PON1	5444	CDS	GCTCATAAGATTCATGTGTAT	TRCN0000050358	ND
PON1	5444	CDS	GCTTTCATTAGCTCTGGATTA	TRCN0000050359	ND
PON1	5444	CDS	CCCGATGGCAAGTATGTCTAT	TRCN0000050360	ND
PPAP2B	8613	CDS	CCCTGATTTCAGCCAGATCAA	TRCN0000050453	16
PPAP2B	8613	CDS	GACATTATTGACAGGAACAAT	TRCN0000050455	30
PPAP2B	8613	CDS	CCTTCCTCATCATCGAGACAA	TRCN0000050457	33
PPARA	5465	CDS	GAACAGAAACAAATGCCAGTA	TRCN0000001665	ND
PPARA	5465	CDS	GATTCGACTCAAGCTGGTGTA	TRCN0000001666	ND
PPARA	5465	CDS	GTAGCGTATGGAAATGGGTTT	TRCN0000001667	ND
PPARD	5467	CDS	GATCAAGAAGACCGAAACCGA	TRCN0000001663	23
PPARD	5467	CDS	CCGCAAACCCTTCAGTGATAT	TRCN0000001664	9
PPARD	5467	CDS	GTGTGGAAGCAGTTGGTGAAT	TRCN0000010647	21
PPARG	5468	3UTR	GCCAACATTTCCCTTCTTCCA	TRCN0000001670	26
PPARG	5468	CDS	CAGCATTTCTACTCCACATTA	TRCN0000001673	9
PPARG	5468	CDS	GACAACAGACAAATCACCATT	TRCN0000001674	19
PPIA	5478	CDS	CTGACTGTGGACAACTCGAAT	TRCN0000049228	4
PPIA	5478	CDS	GTTCCTGCTTTCACAGAATTA	TRCN0000049232	2
PPP3CB	5532	CDS	CTGGATGATATTAGGAGATTA	TRCN0000002811	12
PPP3CB	5532	3UTR	CCTGTATTGATTGCCACTGTA	TRCN0000002812	12
PPP3CB	5532	CDS	CCCGGAAAGAAATCATAAGAA	TRCN0000002814	8
PRCP	5547	CDS	CGCCTGGTTTAGGATGAAATA	TRCN0000050809	30
PRCP	5547	CDS	GCTCCTTGGAAGTTAGACATA	TRCN0000050811	6
PRCP	5547	CDS	CGGTACCTAGTAGCTGATAAA	TRCN0000050812	7
PRKAA1	5562	CDS	CCATCCTGAAAGAGTACCATT	TRCN0000000858	51
PRKAA1	5562	CDS	CCTGGAAGTCACACAATAGAA	TRCN0000000859	26
PRKAA1	5562	CDS	GTTGCCTACCATCTCATAATA	TRCN0000000861	14
PRKCA	5578	3UTR	CTGAATATACTGGGCTATTTG	TRCN0000195250	ND
PRKCA	5578	3UTR	GACACAATTGTGCTCTATTTG	TRCN0000196730	ND
PRKCA	5578	CDS	GCTGTACTTCGTCATGGAATA	TRCN0000196909	ND
PROM1	8842	CDS	CCCAACATCATCCCTGTTCTT	TRCN0000062143	ND
PROM1	8842	CDS	GCGTCTTCCTATTCAGGATAT	TRCN0000062144	ND
PROM1	8842	CDS	CCTCTGTTATTATTGAGGAAA	TRCN0000062145	ND
PRSS1	5644	CDS	CGACAGGAAGACTCTGAACAA	TRCN0000052118	ND
PRSS1	5644	CDS	CTGAACAATGACATCATGTTA	TRCN0000052119	ND
PRSS1	5644	CDS	CCCTGGAAAGATTACCAGCAA	TRCN0000052120	ND
PTAFR	5724	3UTR	GCAGATCATGGGTCAAGAGAT	TRCN0000014113	ND
PTAFR	5724	CDS	CCCGATTGTTTACAGCATCAT	TRCN0000014114	ND
PTAFR	5724	CDS	ACTGTGTCTTAGACCCTGTTA	TRCN0000014115	ND
PTGER1	5731	CDS	GCTTGTCGGTATCATGGTGGT	TRCN0000014133	ND
PTGER1	5731	CDS	CGCGCTGGTGCTGCGTCTGTA	TRCN0000014134	ND
PTGER1	5731	CDS	GCGCCAACTGCTTCGCCTCTT	TRCN0000014135	ND
PTGS2	5743	CDS	GCTGAATTTAACACCCTCTAT	TRCN0000045533	17
PTGS2	5743	CDS	GCAGATGAAATACCAGTCTTT	TRCN0000045534	47
PTGS2	5743	CDS	CCATTCTCCTTGAAAGGACTT	TRCN0000045537	28
PTK2	5747	3UTR	CCCAGGAGAGAATGAAGCAAA	TRCN0000121207	10
PTK2	5747	CDS	CAACAGGTGAAGAGCGATTAT	TRCN0000194984	10
PTK2	5747	CDS	GATGTTGGTTTAAAGCGATTT	TRCN0000196310	5
PTPN1	5770	3UTR	GCTGCTCTGCTATATGCCTTA	TRCN0000002777	23
PTPN1	5770	CDS	TGCGACAGCTAGAATTGGAAA	TRCN0000002780	20
PTPN1	5770	CDS	CTGTGATCGAAGGTGCCAAAT	TRCN0000010740	24
PYCARD	29108	CDS	GCCCACCAACCCAAGCAAGAT	TRCN0000059073	ND
PYCARD	29108	CDS	CCTGCACTTTATAGACCAGCA	TRCN0000059074	ND
PYCARD	29108	CDS	CGGAAGCTCTTCAGTTTCACA	TRCN0000059075	ND
RAD17	5884	CDS	CCCAGCTTAATGGAGGACATT	TRCN0000018855	16
RAD17	5884	CDS	GCCCTCTCATTTATCAGAATA	TRCN0000018858	10
RAD17	5884	CDS	CGCTCTTTACTCAGGGAATAT	TRCN0000018859	24
RARA	5914	CDS	CCCAAGATGCTAATGAAGATT	TRCN0000020370	20
RARA	5914	CDS	GTCTGTGAGAAACGACCGAAA	TRCN0000020371	38
RARA	5914	CDS	CAGCTTCCAGTTAGTGGATAT	TRCN0000020373	26
RARB	5915	CDS	CCGAGATAAGAACTGTGTTAT	TRCN0000021194	ND
RARB	5915	CDS	CTGGGTAAATACACCACGAAT	TRCN0000021195	ND
RARB	5915	CDS	GCCACCTCTCATTCAAGAAAT	TRCN0000021196	ND
RASD1	51655	CDS	GAACTGCTATCGCATGGTCAT	TRCN0000047354	ND
RASD1	51655	CDS	CCTCATGTACATCCGCGAGAA	TRCN0000047355	ND
RASD1	51655	CDS	CGACACCAAGTCTTGCCTCAA	TRCN0000047356	ND
RB1	5925	3UTR	CCACATTATTTCTAGTCCAAA	TRCN0000040163	25
RB1	5925	CDS	GACTTCTACTCGAACACGAAT	TRCN0000010418	12
RB1	5925	3UTR	CAGAGATCGTGTATTGAGATT	TRCN0000010419	11
RECQL4	9401	CDS	CGGCTCAACATGAAGCAGAAA	TRCN0000051168	ND
RECQL4	9401	CDS	CCTCGATTCCATTATCATTTA	TRCN0000051169	ND
RECQL4	9401	CDS	CAGATATGTGACTTCCTCTAT	TRCN0000051170	ND
REN	5972	CDS	GCGGACTATGTATTTCAGGAA	TRCN0000049963	ND
REN	5972	CDS	CCCAGCATTACGAAGGGAATT	TRCN0000049964	ND
REN	5972	CDS	CCTCAAGAGAATGCCCTCAAT	TRCN0000049965	ND
RHOH	399	CDS	CCATAACTCATTCCTGAACTT	TRCN0000047818	ND
RHOH	399	CDS	CTTCTCCATCAATGAGTGCAA	TRCN0000047819	ND
RHOH	399	CDS	ACAAGTGGATTGGTGAAATTA	TRCN0000047820	ND
RIPK2	8767	3UTR	CCAGGCTTAATTGCCCTACAA	TRCN0000006347	98
RIPK2	8767	CDS	GCCAGTATCAAGCACGATATA	TRCN0000006348	ND
RIPK2	8767	CDS	GCACCATTTCTGGATCTCAAA	TRCN0000006349	92
RNF213	57674	CDS	GCTGAAATGGAATCGAGAAAT	TRCN0000150582	12
RNF213	57674	CDS	GCCTCAGCTAAGTATTCTGTT	TRCN0000153221	13
RNF213	57674	CDS	GCTGACAAGAAACACCCTGAA	TRCN0000157222	29
RPS6KA2	6196	3UTR	CCAGATTCAAATGAGGAGTAA	TRCN0000006352	86
RPS6KA2	6196	CDS	CCCTTCATTGTGAAGCTTCAT	TRCN0000006353	59
RPS6KA2	6196	CDS	CGCCACCTACTTTGCTCTAAA	TRCN0000006354	33
RXRA	6256	CDS	CCTGTCACCAACATTTGCCAA	TRCN0000021614	46
RXRA	6256	CDS	GCGGGACATGCAGATGGACAA	TRCN0000021617	19
RXRA	6256	CDS	CGATTTCTCCACCCAGGTGAA	TRCN0000021618	37
RXRB	6257	CDS	CGATCCATTGATGTTCGAGAT	TRCN0000021624	42
RXRB	6257	CDS	CCATCCGCAAAGACCTTACAT	TRCN0000021625	45
RXRB	6257	CDS	GCGTGACATGAGGATGGACAA	TRCN0000021628	31
RYR1	6261	CDS	CCGGGAATTTCTGCACAACAA	TRCN0000053294	ND
RYR1	6261	CDS	GCTTCTCTAATCCGTGGCAAT	TRCN0000053295	ND
RYR1	6261	CDS	GCCTCTAACAAGGAGAAGGAA	TRCN0000053296	ND
S100A13	6284	CDS	GACTCGGAGCTCAAGTTCAAT	TRCN0000053949	2
S100A13	6284	CDS	ACCACCTTCTTCACCTTTGCA	TRCN0000053950	3
S100A13	6284	CDS	CAACGAGTTCAAAGAGCTGGT	TRCN0000053951	2
S100B	6285	3UTR	CAACTCCATCAGAACTCGCAA	TRCN0000053993	ND
S100B	6285	CDS	GACAATGATGGAGACGGCGAA	TRCN0000053995	ND
S100B	6285	CDS	ACACTGGACAATGATGGAGAC	TRCN0000053996	ND
SCN2A	6326	CDS	GCTGCTAAAGTGGGTTGCATA	TRCN0000044383	ND
SCN2A	6326	CDS	GCTGCTATTGAACAACGCATT	TRCN0000044384	ND
SCN2A	6326	CDS	GCTCTCATTGAGAGCAATCAA	TRCN0000044385	ND
SEC23IP	11196	CDS	CGCTTGATCCAGTGGCATATA	TRCN0000064955	24
SEC23IP	11196	CDS	CCTGTGTGTGACTTACGCTTT	TRCN0000064956	22
SEC23IP	11196	CDS	GCTCTGTTACTACTTAAAGAA	TRCN0000064957	9
SFTPC	6440	CDS	GCACCTGAAACGCCTTCTTAT	TRCN0000083188	ND
SFTPC	6440	CDS	CCAGTCTTGAGGCTCTCAATA	TRCN0000083189	ND
SFTPC	6440	CDS	TGCACCTGAAACGCCTTCTTA	TRCN0000083190	ND
SHBG	6462	CDS	CCCTAAGGATGACTGGTTTAT	TRCN0000083288	ND
SHBG	6462	CDS	CCTGAGATCCAACTGCACAAT	TRCN0000083289	ND
SHBG	6462	CDS	CAACCCTAAGGATGACTGGTT	TRCN0000083290	ND
SIGMAR1	10280	CDS	CCCTCTTCTATACTCTTCGCT	TRCN0000061008	17
SIGMAR1	10280	CDS	GCTGGCCTTCTCTCGTCTGAT	TRCN0000061010	9
SIGMAR1	10280	CDS	GACTTCCTCACCCTCTTCTAT	TRCN0000061011	4
SLC12A2	6558	CDS	GCTCTCTACATGGCATGGTTA	TRCN0000042944	9
SLC12A2	6558	CDS	GCCAAATATCAGCGATGGCTT	TRCN0000042945	34
SLC12A2	6558	CDS	GCCACTCTTTCTTCAGCATTA	TRCN0000042946	1
SLC15A1	6564	CDS	GCGGCTCATCTCCCAAATTAA	TRCN0000043298	ND
SLC15A1	6564	CDS	GCGGAGATCGAAGCTCAATTT	TRCN0000043299	ND
SLC15A1	6564	CDS	GCTGGGAAAGTTCAAGACCAT	TRCN0000043300	ND
SLC18A1	6570	CDS	GCGTACCTAGTGGAATAGCAT	TRCN0000044753	ND
SLC18A1	6570	CDS	CCATTGTAAAGGCCATCGGTT	TRCN0000044754	ND
SLC18A1	6570	CDS	GCTGGCTTTGTTATCATGTTT	TRCN0000044755	ND
SLC19A1	6573	CDS	CGACGGTGTTCAGAATGTGAA	TRCN0000043129	ND
SLC19A1	6573	CDS	GATTGCATCTTCTCTGTCTAA	TRCN0000043130	ND
SLC19A1	6573	CDS	CCGCAAGCAGTTCCAGTTATA	TRCN0000043131	ND
SLC22A6	9356	CDS	GCAGGGATATATCCCAGGAAA	TRCN0000043253	ND
SLC22A6	9356	CDS	CCCTTTCTCAATGGCACAGAA	TRCN0000043254	ND
SLC22A6	9356	CDS	GCCACTAGCTTTGCATACTAT	TRCN0000043255	ND
SLC29A1	2030	CDS	GCTGTTATTCACCTACCTCAA	TRCN0000043643	ND
SLC29A1	2030	CDS	CCACCAATGAAAGCCACTCTA	TRCN0000043644	ND
SLC29A1	2030	CDS	CGATGCCTGGTTCATCTTCTT	TRCN0000043645	ND
SLC35A2	7355	CDS	CGCCTGAAGTACATATCCCTA	TRCN0000043548	ND
SLC35A2	7355	CDS	CGCAGGTGTCTACTTTGAGAA	TRCN0000043549	ND
SLC35A2	7355	CDS	GTTGTCAAGTACGCTGACAAT	TRCN0000043550	ND
SLCO1A2	6579	CDS	GCTTGTAGAAACAGGAGCTAT	TRCN0000043083	ND
SLCO1A2	6579	CDS	GCAATCTTTCTAATGGGTATT	TRCN0000043084	ND
SLCO1A2	6579	CDS	GCTTTGAGATTGGAAATCTTT	TRCN0000043085	ND
SLCO1B1	10599	CDS	GCCTTCATCTAAGGCTAACAT	TRCN0000043203	ND
SLCO1B1	10599	CDS	CGGTTGTTTCATTATGGGAAT	TRCN0000043204	ND
SLCO1B1	10599	CDS	GCTAAGACACTAGGTGCAATT	TRCN0000043205	ND
SLCO1B3	28234	CDS	CCCTCTAATCTGCGAAAGCAA	TRCN0000043273	ND
SLCO1B3	28234	CDS	GTAGTTTGAATGCAATAGGAA	TRCN0000043275	ND
SLCO1B3	28234	CDS	CCAAGGCATCGGACAATGAAA	TRCN0000043276	ND
SLCO4A1	28231	CDS	GCACTTCAACTTGTCAGAGAA	TRCN0000043239	18
SLCO4A1	28231	CDS	TGGCTTCATCAACACAGTCAT	TRCN0000043241	33
SLCO4A1	28231	CDS	TGTAGCTGTATCCCTCAGAAT	TRCN0000043242	33
SLCO4C1	353189	CDS	GCCCTGCTATTGGCTATGTAT	TRCN0000038309	ND
SLCO4C1	353189	CDS	CCTTCGATTATTAGGGACAAT	TRCN0000038310	ND
SLCO4C1	353189	CDS	GCTACGATATTTCATTCTGTT	TRCN0000038311	ND
SLK	9748	CDS	CGAGAAGGAAACAGAGCAAAT	TRCN0000000896	14
SLK	9748	CDS	GCGTTACAATCAAAGACTTAT	TRCN0000000898	8
SLK	9748	CDS	GAAGGCAGAGTTAGCTAATAT	TRCN0000196682	5
SMG1	23049	CDS	CCCAATTAGAAGCCATCTCAT	TRCN0000037411	189
SMG1	23049	CDS	CGGCAAATCATATTTCCAGAA	TRCN0000037412	104
SMG1	23049	CDS	GCACTGTAACTACGGCTACAA	TRCN0000037413	67
SQLE	6713	CDS	GCTCAGGCTCTTTATGAATTA	TRCN0000046153	6
SQLE	6713	CDS	GCAGAGCCCAATGCAAAGTTT	TRCN0000046155	6
SQLE	6713	CDS	GCACCACAGTTTAAAGCAAAT	TRCN0000046157	8
SRC	6714	CDS	GACAGACCTGTCCTTCAAGAA	TRCN0000038150	15
SRC	6714	3UTR	CATCCTCAGGAACCAACAATT	TRCN0000195339	18
SRC	6714	3UTR	GCTGACAGTTTGTGGCATCTT	TRCN0000199313	27
SSTR1	6751	3UTR	GCGGTGCCTAAGAAGTTATTT	TRCN0000014378	121
SSTR1	6751	CDS	CCACCAACATCTACATCCTAA	TRCN0000014380	154
SSTR1	6751	CDS	CGCCATCCTGATCTCTTTCAT	TRCN0000014382	139
STK10	6793	CDS	GTAGAGCACGAAACCCAGAAA	TRCN0000003135	30
STK10	6793	3UTR	AGTCCTCTCCTGTTTGCGAAA	TRCN0000003137	30
STK10	6793	CDS	GACTCTACAGAAACGAGATTC	TRCN0000219711	19
STK16	8576	3UTR	GAGCAGGAGAATGTGTAACAA	TRCN0000000695	7
STK16	8576	CDS	GCTGCTGCTACCATTCTTCAA	TRCN0000000696	ND
STK16	8576	CDS	AGGTACGCTGTGGAATGAGAT	TRCN0000000699	11
STK17B	9262	CDS	GATAGAGAAGACAAAGAGAAT	TRCN0000000781	8
STK17B	9262	CDS	CCTCAATATCTCTCAAGTTAA	TRCN0000195242	12
STK17B	9262	CDS	GATATGCCTTTCTCATTCTTG	TRCN0000195255	12
STK36	27148	3UTR	GCCAGAGAAGAGTCCTTTCTT	TRCN0000006986	40
STK36	27148	CDS	CGGGATCTTAGCCTCAGAATT	TRCN0000006988	28
STK36	27148	CDS	CCAGCATGGAAGTATCCTCAT	TRCN0000006989	46
STK38L	23012	CDS	GAAGAAGGATTAGCAGATGAA	TRCN0000002053	18
STK38L	23012	CDS	AGAAGAAAGATACAGGCCATA	TRCN0000002054	34
STK38L	23012	3UTR	CCCTGGAGTTAATAGAGTGAT	TRCN0000002057	44
STK4	6789	CDS	CCGGCCAGATTGTTGCTATTA	TRCN0000001623	10
STK4	6789	CDS	GCCAAGCGGAATACAGTGATA	TRCN0000001625	11
STK4	6789	CDS	CCAGAGCTATGGTCAGATAAC	TRCN0000195454	9
STS	412	CDS	CCCACCGATGAGATTACCTTT	TRCN0000050828	5
STS	412	CDS	CCTTTACATCACGGCTTCAAT	TRCN0000050829	6
STS	412	CDS	GAGCTGAGATTGGCTAATGAT	TRCN0000050832	9
TACR1	6869	3UTR	CCTCCCTTCATGCATGGAAAT	TRCN0000013988	ND
TACR1	6869	CDS	CCGAACAAGATTTATGAGAAA	TRCN0000013989	ND
TACR1	6869	CDS	CCCAGATCTCTACCTGAAGAA	TRCN0000013990	ND
TBXA2R	6915	CDS	CGCCCAGACAGTGCTGCGAAA	TRCN0000014174	ND
TBXA2R	6915	CDS	CTGCCGTCTCTGTCGCTTCAT	TRCN0000014175	ND
TBXA2R	6915	CDS	GCCCACAAACATTACCCTGGA	TRCN0000014176	ND
TCF3	6929	CDS	CCCGGATCACTCAAGCAATAA	TRCN0000017534	10
TCF3	6929	CDS	CAGCCTCTCTTCATCCACATT	TRCN0000017535	17
TCF3	6929	CDS	GCCTGTTTGAAACGGCGAGAA	TRCN0000017536	15
TCN2	6948	CDS	CTGAACCACAAGACCTACATT	TRCN0000060003	ND
TCN2	6948	CDS	CCCATGAGTTAGGAGGATTCA	TRCN0000060004	ND
TCN2	6948	CDS	CCCTCACTGAGATGTGTGAAA	TRCN0000060005	ND
TH	7054	CDS	GACGTACCAGTCAGTCTACTT	TRCN0000056619	ND
TH	7054	CDS	CGAGGAGATTGCCACCTGGAA	TRCN0000056620	ND
TH	7054	CDS	GTGAAGGTGTTTGAGACGTTT	TRCN0000056618	ND
TLR3	7098	CDS	CCTTACACATACTCAACCTAA	TRCN0000056848	37
TLR3	7098	CDS	CCAGTTCAGAAAGAACGGATA	TRCN0000056849	21
TLR3	7098	CDS	CCTCTTCGTAACTTGACCATT	TRCN0000056851	24
TLR7	51284	CDS	CCTGTGAGTTAGATCTGACTA	TRCN0000056974	ND
TLR7	51284	CDS	GCTCTCCCTGAAAGATAACAA	TRCN0000056975	ND
TLR7	51284	CDS	CCAGAGCATACAGCTTAGCAA	TRCN0000056977	ND
TNK2	10188	CDS	GTCGTGGATGAGTAAGGTGTT	TRCN0000002038	ND
TNK2	10188	3UTR	TGCTTCCTCTTCCACCCAATT	TRCN0000002039	ND
TNK2	10188	CDS	TGACGAACTGTATCTGGGAAA	TRCN0000002040	ND
TOP1	7150	3UTR	TGAAGGGCGAGTGAATCTAAG	TRCN0000003987	6
TOP1	7150	CDS	CAGAGTTGGATGGTCAGGAAT	TRCN0000003990	4
TOP1	7150	CDS	GCTTCTCTAGTCCACCACAAA	TRCN0000003991	24
TOP2A	7153	3UTR	GCCCAAGTGTTCTTTAGCTTT	TRCN0000049278	21
TOP2A	7153	CDS	GCCTGATTTGTCTAAGTTTAA	TRCN0000049279	19
TOP2A	7153	CDS	GCTCCAAATCAATATGTGATT	TRCN0000049280	21
TOP2B	7155	CDS	CCTGAATTTGACGAATGGAAA	TRCN0000049283	ND
TOP2B	7155	CDS	GCAGCCTCTAATTGTGGCATT	TRCN0000049284	83
TOP2B	7155	CDS	CCAACTATGATGCTAGGGAAA	TRCN0000049285	96
TP53	7157	CDS	CGGCGCACAGAGGAAGAGAAT	TRCN0000003753	15
TP53	7157	CDS	GTCCAGATGAAGCTCCCAGAA	TRCN0000003755	11
TP53	7157	CDS	CACCATCCACTACAACTACAT	TRCN0000003756	4
TP63	8626	3UTR	GCCACATCAAACCTTTGAGTA	TRCN0000006502	ND
TP63	8626	CDS	CCTAGTCATTTGATTCGAGTA	TRCN0000006503	ND
TP63	8626	CDS	GAGTGGAATGACTTCAACTTT	TRCN0000006504	ND
TP73	7161	3UTR	CTCTCCTTCCTGTGTGTCCAA	TRCN0000006507	16
TP73	7161	CDS	CCCGCTCTTGAAGAAACTCTA	TRCN0000006508	13
TP73	7161	CDS	CCAAGGGTTACAGAGCATTTA	TRCN0000006511	12
TPMT	7172	CDS	GAAGAACCAATCACCGAAATT	TRCN0000036366	1
TPMT	7172	CDS	CTGTGTGTTCTTTCTTATGAT	TRCN0000036367	10
TPMT	7172	CDS	CATCAGCTATTAAAGAAGCAT	TRCN0000036368	7
TPO	7173	CDS	CGAGAGGGAAAGAACTCCTTT	TRCN0000045968	98
TPO	7173	CDS	CGACAAGATCCTGGACTTGTA	TRCN0000045969	91
TPO	7173	CDS	GCTGAGCATCATTGCAAACAT	TRCN0000045970	133
TRHR	7201	CDS	GCCCAGTTTCTCTGCACATTT	TRCN0000014188	ND
TRHR	7201	CDS	CCCGGTGATTTACAATCTCAT	TRCN0000014189	ND
TRHR	7201	CDS	CCTCCAGTATTTGGGAATTAA	TRCN0000014190	ND
TRPV3	162514	CDS	GCCATGTGCATCTCTGTGAAA	TRCN0000044318	ND
TRPV3	162514	CDS	GCACACTTCTTCCTGGAGATA	TRCN0000044319	ND
TRPV3	162514	CDS	GCTGCATATGAAGTGGAAGAA	TRCN0000044320	ND
TSPO	706	CDS	CCACACTCAACTACTGCGTAT	TRCN0000060433	3
TSPO	706	CDS	CTTCTTTGGTGCCCGACAAAT	TRCN0000060434	9
TSPO	706	CDS	CGGCTCCTACCTGGTCTGGAA	TRCN0000060435	11
TTK	7272	CDS	GCACAATTTGAACTGTCACAA	TRCN0000006358	7
TTK	7272	CDS	GATAAGATCATCCGACTTTAT	TRCN0000196620	16
TTK	7272	CDS	GCCAACTTGTTGGTCTGAATT	TRCN0000011012	18
TUBA4A	7277	CDS	GCCTACGGTCATTGATGAGAT	TRCN0000072398	ND
TUBA4A	7277	CDS	GCTCTCTGTTGACTATGGCAA	TRCN0000072399	ND
TUBA4A	7277	CDS	GCCCGTGGTCACTATACCATT	TRCN0000072400	ND
TUBB	203068	CDS	CGCATCTCTGTGTACTACAAT	TRCN0000074359	14
TUBB	203068	CDS	GCAGATGCTTAACGTGCAGAA	TRCN0000074360	3
TUBB	203068	CDS	GCAGTCACCTTCATTGGCAAT	TRCN0000074361	3
TYMS	7298	CDS	CCCTGACGACAGAAGAATCAT	TRCN0000045663	6
TYMS	7298	CDS	CAGGTGACTTTATACACACTT	TRCN0000045664	13
TYMS	7298	CDS	GCTGACAACCAAACGTGTGTT	TRCN0000045665	7
TYR	7299	CDS	CCCATGTTTAACGACATCAAT	TRCN0000083538	ND
TYR	7299	CDS	GCCTTGGCATAGACTCTTCTT	TRCN0000083539	ND
TYR	7299	CDS	CCATTGGACATAACCGGGAAT	TRCN0000083540	ND
UGDH	7358	CDS	CGGTTGTTGATGTCAATGAAT	TRCN0000028076	5
UGDH	7358	CDS	CCGAAGTTTAGTCTTCAAGAT	TRCN0000028108	9
UGDH	7358	CDS	GCCATCAAAGAAGCTGATCTT	TRCN0000028112	18
UGT2B11	10720	CDS	GCGCTACTTAACATACGGTTT	TRCN0000036174	ND
UGT2B11	10720	CDS	CGCAGAATACAGCCATTGGAT	TRCN0000036175	ND
UGT2B11	10720	CDS	CCTAAGGAAATGGAGGAGTTT	TRCN0000036176	ND
UMPS	7372	CDS	CGTCTTGTAGAAGGAACTATT	TRCN0000034814	1
UMPS	7372	CDS	GCCTTATACAGCTTTGCCATT	TRCN0000034817	8
UMPS	7372	CDS	CAGTACAATAGCCCACAAGAA	TRCN0000034818	18
VDR	7421	CDS	CGAAGTGTTTGGCAATGAGAT	TRCN0000019504	46
VDR	7421	CDS	GTCATCATGTTGCGCTCCAAT	TRCN0000019505	39
VDR	7421	CDS	CCTCCAGTTCGTGTGAATGAT	TRCN0000019506	20
VKORC1	79001	CDS	CCCTGGTGTCTCTCGCTGGTT	TRCN0000038969	2
VKORC1	79001	CDS	CTGGATCCTGTTCTTCGTGCT	TRCN0000038973	1
VKORC1	79001	CDS	GCTCTCGCTCTACGCGCTGCA	TRCN0000038972	7
WRN	7486	CDS	CGTTGCTTAAATCTGAGAAAT	TRCN0000004900	91
WRN	7486	CDS	CCTGTTTATGTAGGCAAGATT	TRCN0000004902	80
WRN	7486	3UTR	GCTGGCAATTACCAGAACAAT	TRCN0000004903	47
WT1	7490	3UTR	GTGTCTGCTAATGTAAACTTT	TRCN0000001114	11
WT1	7490	3UTR	GCAGCTAACAATGTCTGGTTA	TRCN0000040063	10
WT1	7490	CDS	GCATCTGAGACCAGTGAGAAA	TRCN0000040067	58
XDH	7498	CDS	GCACACAGGTAATAACGTGAA	TRCN0000028064	ND
XDH	7498	CDS	GCTATAAAGAACAACTCCTTT	TRCN0000028089	ND
XDH	7498	CDS	GCAACTTTACTGTTTCAGAAA	TRCN0000028098	ND
XPC	7508	CDS	CCAGTGGAGATAGAGATTGAA	TRCN0000083118	33
XPC	7508	CDS	CCCACTGCCATTGGCTTATAT	TRCN0000083119	11
XPC	7508	CDS	GCAACAGCAAAGGGAAAGAAA	TRCN0000083122	11
YES1	7525	CDS	ACCACGAAAGTAGCAATCAAA	TRCN0000001611	4
YES1	7525	CDS	TGGTTATATCCCGAGCAATTA	TRCN0000010006	3
YES1	7525	CDS	GCAGATTCCATTCAGGCAGAA	TRCN0000121230	6
ZW10	9183	CDS	GCCATTCAAGGAATTGATGAT	TRCN0000150938	8
ZW10	9183	CDS	GAGATCATACAGTCCACTGAA	TRCN0000155335	16
ZW10	9183	CDS	CCATCCCTTCATGCTGTGATA	TRCN0000158339	15
ZWILCH	55055	3UTR	GCCATGAAATAGAACTTAGTA	TRCN0000072328	3
ZWILCH	55055	CDS	CCTGGAAGAAAGGATATTCTT	TRCN0000072329	1
ZWILCH	55055	CDS	CAGTTTACTAAGTAAGCTCAT	TRCN0000072332	2
ZWINT	11130	CDS	CAATTGCAGCTAAGGAACAAT	TRCN0000151988	2
ZWINT	11130	CDS	GTTTGTGGTGGACTCTCAGAA	TRCN0000155069	0
ZWINT	11130	CDS	CTACAACCTGCTGGAGATGTA	TRCN0000155696	2
	388817	CDS	CTGGAGAGAAAGGATTTGGTT	TRCN0000049172	7
GFP	-10		CGACCACATGAAGCAGCACGA	TRCN0000072179
GFP	-10		ACAACAGCCACAACGTCTATA	TRCN0000072181
GFP	-10		TGCCCGACAACCACTACCTGA	TRCN0000072186
RFP	-12		CGTAATGCAGAAGAAGACCAT	TRCN0000072210
RFP	-12		CTACAAGACCGACATCAAGCT	TRCN0000072219
lacZ	-15		CCGTCATAGCGATAACGAGTT	TRCN0000072235
lacZ	-15		TCGTATTACAACGTCGTGACT	TRCN0000072240
LUCIFERASE	-14		CAAATCACAGAATCGTCGTAT	TRCN0000072246
LUCIFERASE	-14		ACGCTGAGTACTTCGAAATGT	TRCN0000072256
